# Supplementary material for: Interferon signaling promotes tolerance to chromosomal instability during metastatic evolution in renal cancer
Source: Nat Cancer. 2023 Jun 26;4(7):984–1000. doi: 10.1038/s43018-023-00584-1 (PMC10368532; doi:10.1038/s43018-023-00584-1)
Supplement: Supplementary file 3 — Clinical data for MSKCC TRACERX and TCGA cohorts and WES and clinical information of SM-GEMM. [file 43018_2023_584_MOESM3_ESM.xlsx]

## Sheet: MSKCC
Sample_ID	Chr9p_Loss	Chr14q_Loss	Chr21q_Loss	Chr9p_14q_loss	Chr9p_21q_loss	Chr14q_21q_loss	Chr9p_14q_21q_loss	fCNA	WGD	Sarc	Stage	Metastasis	Vital_status	Survival_Days
newurcc_01	0	0	0	0	0	0	0	0	0	0	1	0	0	778
newurcc_02	1	1	1	1	1	1	1	0.726	1	0	3	0	0	708
newurcc_03	1	0	0	0	0	0	0	0.045	0	0	3	NA	0	577
urcc_01	1	0	1	0	1	0	0	0.19	0	0	4	1	1	93
urcc_02	0	1	1	0	0	1	0	0.345	0	0	3	0	1	657
urcc_03	1	1	1	1	1	1	1	0.93	1	0	3	0	0	182
urcc_04	1	0	1	0	1	0	0	0.401	0	NA	1	0	1	4338
urcc_05	0	0	0	0	0	0	0	0.118	0	0	2	0	0	70
urcc_06	0	0	0	0	0	0	0	0	0	0	2	NA	1	131
urcc_07	1	1	0	1	0	0	0	0.282	0	1	1	0	0	1541
urcc_08	0	0	0	0	0	0	0	0.361	0	0	3	0	1	2756
urcc_09	0	0	0	0	0	0	0	0.469	0	0	3	0	0	2688
urcc_10	0	1	0	0	0	0	0	0.475	0	0	3	0	0	2090
urcc_11	0	0	0	0	0	0	0	0.191	0	0	4	1	1	1699
urcc_13	1	0	0	0	0	0	0	0.867	1	1	3	0	1	1452
urcc_14	1	1	1	1	1	1	1	0.83	1	0	3	0	1	1005
urcc_15	1	1	1	1	1	1	1	0.522	0	0	1	NA	0	2143
urcc_16	1	1	1	1	1	1	1	0.847	1	NA	4	1	1	678
urcc_17	1	1	1	1	1	1	1	0.588	0	1	4	1	1	303
urcc_18	1	1	1	1	1	1	1	0.614	1	0	4	1	1	800
urcc_19	1	1	1	1	1	1	1	0.485	0	1	4	1	1	1043
urcc_20	0	0	0	0	0	0	0	0.301	0	0	4	1	0	1816
urcc_21	0	0	0	0	0	0	0	0.534	0	0	4	1	1	249
urcc_22	1	0	0	0	0	0	0	0.188	0	NA	3	0	1	1174
urcc_23	1	1	1	1	1	1	1	0.52	0	0	3	0	0	1076
urcc_24	0	0	0	0	0	0	0	0.12	0	NA	3	0	0	1599
urcc_25	1	1	1	1	1	1	1	0.67	1	NA	4	1	1	232
urcc_26	0	0	0	0	0	0	0	0.272	0	0	4	1	0	1605
urcc_27	1	1	1	1	1	1	1	0.784	1	0	3	0	1	1555
urcc_28	0	1	0	0	0	0	0	0.427	0	0	4	1	0	1795
urcc_29	0	0	0	0	0	0	0	0.327	0	0	4	1	1	538
urcc_30	1	0	0	0	0	0	0	0.419	0	NA	4	1	1	91
urcc_31	0	0	0	0	0	0	0	0.282	0	NA	2	0	0	1043
urcc_32	1	1	1	1	1	1	1	0.617	0	NA	4	1	1	39
urcc_33	1	1	1	1	1	1	1	0.871	1	1	2	0	1	766
urcc_34	0	1	1	0	0	1	0	0.905	1	0	4	1	1	640
urcc_35	1	1	0	1	0	0	0	0.425	0	NA	4	1	1	264
urcc_36	1	1	0	1	0	0	0	0.838	1	NA	4	1	1	59
urcc_37	0	1	0	0	0	0	0	0.418	0	NA	4	1	1	912
urcc_38	0	0	0	0	0	0	0	0.072	0	0	3	0	0	28
urcc_39	1	1	0	1	0	0	0	0	0	1	3	0	1	285
urcc_40	1	1	0	1	0	0	0	0.483	0	NA	1	0	0	196
urcc_41	1	1	1	1	1	1	1	0.664	1	1	4	1	0	642
urcc_42	1	1	1	1	1	1	1	0.782	1	NA	4	1	1	453
urcc_43	0	0	1	0	0	0	0	0.391	0	NA	4	1	1	935
urcc_44	1	1	1	1	1	1	1	0.882	1	0	3	0	0	989
urcc_45	1	1	0	1	0	0	0	0.617	1	0	3	0	1	365
urcc_46	1	1	0	1	0	0	0	0.272	0	0	3	0	0	1378
urcc_47	1	0	1	0	1	0	0	0.38	0	NA	4	1	1	400
urcc_48	1	1	0	1	0	0	0	0.171	0	NA	1	0	1	658
urcc_50	0	0	0	0	0	0	0	0.068	0	0	1	0	0	1076
urcc_51	0	0	0	0	0	0	0	0.291	0	0	3	0	0	100
urcc_52	1	1	0	1	0	0	0	0.343	0	1	4	1	1	229
urcc_53	1	0	0	0	0	0	0	0.283	0	0	3	0	0	166
urcc_54	1	0	1	0	1	0	0	0.429	0	0	4	1	1	280
urcc_55	0	0	0	0	0	0	0	0.326	0	0	3	NA	0	887
urcc_56	0	1	0	0	0	0	0	0.114	0	0	4	1	1	58
urcc_57	0	0	0	0	0	0	0	0	0	0	1	NA	0	680
urcc_58	1	0	0	0	0	0	0	0.45	0	0	3	NA	1	525
urcc_59	1	1	1	1	1	1	1	0.898	1	0	4	1	1	404
urcc_60	1	1	1	1	1	1	1	0.758	1	0	4	1	1	216
urcc_61	0	1	0	0	0	0	0	0.233	0	0	3	0	1	1298
urcc_62	1	0	1	0	1	0	0	0.459	0	0	3	0	0	1792
urcc_63	1	0	1	0	1	0	0	0.323	0	NA	4	1	0	1112
urcc_64	0	0	0	0	0	0	0	0.358	0	0	2	0	0	1373
urcc_65	0	0	0	0	0	0	0	0.394	0	1	4	1	1	352
urcc_66	1	1	1	1	1	1	1	0.894	1	0	1	0	0	1984
urcc_67	1	1	1	1	1	1	1	0.555	0	1	3	0	0	1665
urcc_68	0	1	1	0	0	1	0	0.841	1	0	1	0	0	1915
urcc_69	1	0	0	0	0	0	0	0.934	1	NA	1	0	0	1684
urcc_70	1	1	1	1	1	1	1	0.856	1	0	2	0	0	1128
urcc_71	0	0	0	0	0	0	0	0.133	0	0	3	NA	0	966
urcc_72	1	0	1	0	1	0	0	0.528	0	0	2	NA	0	4508
YC-01	0	0	0	0	0	0	0	0	0	0	1	0	0	4366
YC-02	0	0	0	0	0	0	0	0.93	1	0	1	NA	1	696
YC-04	0	0	0	0	0	0	0	0.136	0	0	1	0	0	1491
YC-05	1	0	0	0	0	0	0	0.549	0	0	3	0	0	2967
YC-06	1	1	1	1	1	1	1	0.453	0	1	4	1	1	20
YC-08	1	0	0	0	0	0	0	0.272	0	0	3	0	1	2131
YC-09	0	0	0	0	0	0	0	0.19	0	0	1	0	0	5035
YC-10	1	1	0	1	0	0	0	0.159	0	0	1	0	0	3719
YC-11	1	1	0	1	0	0	0	0.057	0	0	3	0	0	3319
YC-12	0	0	0	0	0	0	0	0	0	0	1	0	0	2696
YC-13	1	1	1	1	1	1	1	0.195	1	0	1	0	0	3715
YC-14	1	1	1	1	1	1	1	0.484	0	0	2	0	0	8779
YC-15	0	0	0	0	0	0	0	0.328	0	0	3	0	1	499
YC-16	0	0	0	0	0	0	0	0	0	0	1	0	1	2130
YC-17	1	0	0	0	0	0	0	0	0	0	4	1	1	175
YC-18	0	0	0	0	0	0	0	0.274	0	0	1	0	0	3427
YC-19	0	0	0	0	0	0	0	0.587	0	0	2	0	0	3921
YC-20	1	1	1	1	1	1	1	0.902	1	0	3	0	1	996
YC-22	1	1	0	1	0	0	0	0.528	0	0	3	0	1	1314
YC-23	1	0	1	0	1	0	0	0.277	0	1	4	1	1	48
YC-25	1	1	1	1	1	1	1	0.603	1	0	3	0	0	4646
YC-26	0	0	0	0	0	0	0	0.212	0	0	4	1	1	539
YC-28	0	1	1	0	0	1	0	0.025	0	0	3	0	0	6872
YC-29	0	0	1	0	0	0	0	0.16	0	0	1	0	0	1836
YC-30	0	1	1	0	0	1	0	0.881	1	0	3	0	1	1814
YC-31	0	0	1	0	0	0	0	0	0	0	1	0	0	5383
YC-32	1	1	1	1	1	1	1	0.455	0	0	1	0	0	5636
YC-33	0	0	0	0	0	0	0	0.001	0	0	1	0	0	4912
YC-34	0	1	1	0	0	1	0	0	0	1	3	0	1	2206
YC-35	1	0	1	0	1	0	0	0.853	1	0	4	1	1	889
YC-37	0	0	0	0	0	0	0	0.147	0	0	3	NA	0	3643
YC-38	1	0	0	0	0	0	0	0.206	0	0	3	NA	0	5450
YC-39	1	0	0	0	0	0	0	0.255	0	0	3	NA	1	751
YC-40	0	0	1	0	0	0	0	0.232	0	0	3	0	0	5172
YC-41	0	0	1	0	0	0	0	0.176	0	0	4	1	1	103
YC-42	1	0	0	0	0	0	0	0.734	1	0	3	NA	1	1317
YC-43	1	0	1	0	1	0	0	0.492	0	0	3	NA	1	371
YC-44	1	0	0	0	0	0	0	0.523	0	0	3	NA	1	295
YC-45	0	0	0	0	0	0	0	0.296	0	1	4	1	1	375
YC-47	1	1	1	1	1	1	1	0.574	1	0	1	0	0	3547
YC-49	1	0	0	0	0	0	0	0.222	0	0	4	1	1	743
YC-50	0	1	0	0	0	0	0	0.364	0	NA	3	0	0	4532
YC-51	0	1	1	0	0	1	0	0.425	0	0	3	NA	1	1348
YC-53	1	1	1	1	1	1	1	0.788	1	0	4	1	0	306
YC-54	0	1	1	0	0	1	0	0.329	0	0	1	NA	0	1748
YC-56	0	1	0	0	0	0	0	0.407	0	0	3	NA	0	2308
YC-57	0	0	0	0	0	0	0	0.89	1	0	2	0	1	1892
YC-58	1	1	1	1	1	1	1	0.844	1	0	3	NA	1	356
YC-59	0	0	0	0	0	0	0	0.042	0	1	3	NA	0	286
YC-60	0	1	1	0	0	1	0	0.269	0	0	1	0	1	2561
YC-61	0	0	0	0	0	0	0	0.206	0	0	1	0	0	3568
YC-62	0	0	0	0	0	0	0	0.244	0	0	3	0	0	32
YC-63	0	0	1	0	0	0	0	0.226	0	0	3	0	0	354
YC-64	0	0	0	0	0	0	0	0.497	0	0	3	NA	1	977
YC-66	1	0	0	0	0	0	0	0.297	0	NA	1	0	0	4289
YC-67	0	1	0	0	0	0	0	0.341	0	0	3	0	1	122
YC-68	1	0	0	0	0	0	0	0.856	1	1	4	1	1	51
YC-69	1	1	1	1	1	1	1	0.617	0	0	2	0	0	3339
YC-70	1	0	0	0	0	0	0	0.167	0	0	1	NA	1	3173
YC-71	0	0	0	0	0	0	0	0.001	0	0	1	0	0	2835
YC-72	1	0	0	0	0	0	0	0.341	0	0	3	NA	1	810

## Sheet: TCGA
Dataset	Sample_ID	Chr9p_Loss	Chr14q_Loss	Chr21q_Loss	Chr9p_14q_loss	Chr9p_21q_loss	Chr14q_21q_loss	Chr9p_14q_21q_loss	fCNA	WGD	Sarc	Stage	Metastasis	Status	Survival_Days
TCGA	TCGA-2Z-A9JN	0	0	0	0	0	0	0	0	0	0	1	0	0	740
TCGA	TCGA-IA-A40X	0	0	0	0	0	0	0	0	0	0	1	0	0	608
TCGA	TCGA-BP-4964	0	0	0	0	0	0	0	0	0	0	1	0	0	1862
TCGA	TCGA-BP-4968	0	0	0	0	0	0	0	0	0	0	1	0	0	1746
TCGA	TCGA-KM-8477	0	0	0	0	0	0	0	0	0	0	1	0	0	1553
TCGA	TCGA-KM-8441	0	0	0	0	0	0	0	0	0	0	1	0	0	876
TCGA	TCGA-A3-A8OX	0	0	0	0	0	0	0	0	0	0	1	0	0	0
TCGA	TCGA-DV-5569	0	0	0	0	0	0	0	0	0	0	1	0	0	355
TCGA	TCGA-GL-A9DE	0	0	0	0	0	0	0	0	0	0	1	0	0	496
TCGA	TCGA-P4-A5ED	0	0	0	0	0	0	0	0	0	0	1	0	0	2816
TCGA	TCGA-B8-A8YJ	0	0	0	0	0	0	0	0	0	0	1	0	0	431
TCGA	TCGA-EU-5904	0	0	0	0	0	0	0	0	0	0	1	0	0	551
TCGA	TCGA-A4-8312	0	0	0	0	0	0	0	0	0	0	1	0	0	708
TCGA	TCGA-B8-5165	0	0	0	0	0	0	0	0	0	0	1	0	0	737
TCGA	TCGA-KN-8437	0	0	0	0	0	0	0	0	0	0	1	0	0	3068
TCGA	TCGA-Y8-A894	0	0	0	0	0	0	0	0	0	0	1	0	0	567
TCGA	TCGA-B0-5691	0	0	0	0	0	0	0	0	0	0	1	0	0	3431
TCGA	TCGA-BP-4349	0	0	0	0	0	0	0	0	0	0	1	0	0	372
TCGA	TCGA-BP-5186	0	0	0	0	0	0	0	0	0	0	1	0	0	693
TCGA	TCGA-BQ-5883	0	0	0	0	0	0	0	0	0	0	1	0	0	1242
TCGA	TCGA-DZ-6135	0	0	0	0	0	0	0	0	0	0	1	0	0	2269
TCGA	TCGA-B0-5812	0	0	0	0	0	0	0	0	0	0	1	0	0	3834
TCGA	TCGA-B8-5546	0	0	0	0	0	0	0	0	0	0	1	0	0	505
TCGA	TCGA-6D-AA2E	0	0	0	0	0	0	0	0	0	0	1	0	0	362
TCGA	TCGA-KM-8439	0	0	0	0	0	0	0	0	0	0	1	0	0	708
TCGA	TCGA-DV-5567	0	0	0	0	0	0	0	0	0	0	1	0	0	2004
TCGA	TCGA-A3-A8OU	0	0	0	0	0	0	0	0	0	0	1	0	0	0
TCGA	TCGA-A3-3326	0	0	0	0	0	0	0	0	0	0	1	0	0	1137
TCGA	TCGA-DV-A4VZ	0	0	0	0	0	0	0	0	0	0	1	0	0	365
TCGA	TCGA-B2-4101	0	0	0	0	0	0	0	0	0	0	2	0	0	648
TCGA	TCGA-BP-5007	0	0	0	0	0	0	0	0	0	0	2	0	0	1140
TCGA	TCGA-BQ-7051	0	0	0	0	0	0	0	0	0	0	2	0	0	1533
TCGA	TCGA-MH-A855	0	0	0	0	0	0	0	0	0	0	2	0	0	369
TCGA	TCGA-BQ-5878	0	0	0	0	0	0	0	0	0	0	3	0	0	1938
TCGA	TCGA-BP-5202	0	0	0	0	0	0	0	0	0	0	3	0	0	29
TCGA	TCGA-BP-4330	0	0	0	0	0	0	0	0	0	0	3	0	0	1888
TCGA	TCGA-BQ-7048	0	0	0	0	0	0	0	0	0	0	3	0	0	2839
TCGA	TCGA-BQ-7053	0	0	0	0	0	0	0	0	0	0	3	0	0	1516
TCGA	TCGA-B8-4153	0	0	0	0	0	0	0	0	0	0	3	0	0	762
TCGA	TCGA-AK-3428	0	0	0	0	0	0	0	0	0	0	3	0	0	3728
TCGA	TCGA-A3-3376	0	0	0	0	0	0	0	0	0	0	1	0	1	1696
TCGA	TCGA-CJ-4920	0	0	0	0	0	0	0	0	0	0	1	0	1	139
TCGA	TCGA-CZ-4861	0	0	0	0	0	0	0	0	0	0	2	0	1	446
TCGA	TCGA-B0-5085	0	0	0	0	0	0	0	0	0	0	3	0	1	770
TCGA	TCGA-BP-4355	0	0	0	0	0	0	0	0	0	0	3	0	1	953
TCGA	TCGA-B0-4819	0	0	0	0	0	0	0	0	0	0	4	1	1	183
TCGA	TCGA-CJ-4918	0	0	0	0	0	0	0	0	0	0	4	1	1	93
TCGA	TCGA-CJ-5681	0	0	0	0	0	0	0	0	0	0	4	1	1	552
TCGA	TCGA-BQ-5889	0	0	0	0	0	0	0	0	0	0	4	1	1	329
TCGA	TCGA-B0-4700	0	0	0	0	0	0	0	0	0	1	4	1	1	1980
TCGA	TCGA-B0-4701	0	0	0	0	0	0	0	0	0	1	4	1	1	238
TCGA	TCGA-CJ-4907	0	0	1	0	0	0	0	0.0071	0	0	3	0	0	1499
TCGA	TCGA-BQ-7050	0	0	0	0	0	0	0	0.0079	0	0	1	0	0	1864
TCGA	TCGA-B0-5121	0	0	0	0	0	0	0	0.0093	0	0	1	0	0	1485
TCGA	TCGA-B2-4102	0	1	0	0	0	0	0	0.0095	0	0	1	0	0	952
TCGA	TCGA-B1-A655	0	1	0	0	0	0	0	0.0095	0	0	1	0	0	510
TCGA	TCGA-CZ-4863	0	1	0	0	0	0	0	0.0095	0	0	3	0	0	1928
TCGA	TCGA-B0-4847	0	1	0	0	0	0	0	0.0095	0	0	4	1	1	793
TCGA	TCGA-AK-3456	0	0	0	0	0	0	0	0.013	0	0	2	0	0	1143
TCGA	TCGA-B8-5553	0	1	1	0	0	1	0	0.0166	0	0	1	0	0	435
TCGA	TCGA-BQ-5885	0	1	1	0	0	1	0	0.0166	0	0	3	0	0	921
TCGA	TCGA-MH-A856	0	0	0	0	0	0	0	0.0176	0	0	1	0	0	947
TCGA	TCGA-B0-5081	0	0	0	0	0	0	0	0.0182	0	0	3	0	1	362
TCGA	TCGA-GL-7773	0	0	0	0	0	0	0	0.0186	0	0	1	0	0	393
TCGA	TCGA-B9-A8YI	0	0	0	0	0	0	0	0.0193	0	0	1	0	0	374
TCGA	TCGA-Y8-A8S1	0	0	0	0	0	0	0	0.0195	0	0	1	0	0	404
TCGA	TCGA-B8-4151	0	0	0	0	0	0	0	0.0246	0	0	3	0	0	1299
TCGA	TCGA-BP-4326	0	0	0	0	0	0	0	0.0246	0	0	1	0	1	1625
TCGA	TCGA-BP-4341	0	0	0	0	0	0	0	0.0246	0	0	3	0	1	1589
TCGA	TCGA-5P-A9JZ	0	0	0	0	0	0	0	0.0259	0	0	0	0	0	2744
TCGA	TCGA-MH-A561	0	0	0	0	0	0	0	0.0259	0	0	1	0	0	841
TCGA	TCGA-DW-7839	0	0	0	0	0	0	0	0.0259	0	0	1	0	0	419
TCGA	TCGA-A3-3363	0	0	0	0	0	0	0	0.0259	0	0	2	0	0	319
TCGA	TCGA-B8-4154	0	0	0	0	0	0	0	0.0272	0	0	1	0	0	1380
TCGA	TCGA-BP-4762	0	0	0	0	0	0	0	0.0272	0	0	1	0	1	1343
TCGA	TCGA-CJ-4913	0	0	0	0	0	0	0	0.0272	0	0	3	0	1	1173
TCGA	TCGA-CJ-4905	0	0	0	0	0	0	0	0.0282	0	0	1	0	0	1496
TCGA	TCGA-F9-A97G	0	0	0	0	0	0	0	0.029	0	0	3	0	0	13
TCGA	TCGA-B0-5695	0	0	1	0	0	0	0	0.0317	0	0	1	0	0	2150
TCGA	TCGA-BP-5001	0	0	0	0	0	0	0	0.0323	0	0	1	0	0	1177
TCGA	TCGA-A4-A5Y0	0	0	0	0	0	0	0	0.0338	0	0	1	0	0	252
TCGA	TCGA-BP-4970	0	1	0	0	0	0	0	0.0341	0	1	3	0	0	433
TCGA	TCGA-A4-7915	0	0	0	0	0	0	0	0.0356	0	0	2	0	0	7
TCGA	TCGA-5P-A9KA	0	0	0	0	0	0	0	0.0386	0	0	0	0	0	395
TCGA	TCGA-2Z-A9JL	0	0	0	0	0	0	0	0.0386	0	0	1	0	0	1006
TCGA	TCGA-CW-5581	0	0	0	0	0	0	0	0.0395	0	0	1	0	0	2799
TCGA	TCGA-BP-4972	0	0	0	0	0	0	0	0.0395	0	0	3	0	0	1502
TCGA	TCGA-A4-7585	0	0	0	0	0	0	0	0.0395	0	0	3	0	1	1070
TCGA	TCGA-BP-4981	0	0	0	0	0	0	0	0.0395	0	0	3	0	1	1097
TCGA	TCGA-SX-A7SO	0	0	0	0	0	0	0	0.0432	0	0	1	0	0	1257
TCGA	TCGA-A3-3308	0	0	0	0	0	0	0	0.0432	0	0	3	0	0	16
TCGA	TCGA-B0-4718	0	0	0	0	0	0	0	0.0463	0	0	3	0	0	1778
TCGA	TCGA-B0-5110	0	0	0	0	0	0	0	0.0491	0	0	1	0	0	2009
TCGA	TCGA-BP-4776	0	0	0	0	0	0	0	0.0491	0	0	1	0	0	411
TCGA	TCGA-A3-A6NJ	0	0	0	0	0	0	0	0.0491	0	0	1	0	0	468
TCGA	TCGA-EU-5906	0	0	0	0	0	0	0	0.0491	0	0	1	0	0	206
TCGA	TCGA-BP-5195	0	0	0	0	0	0	0	0.0491	0	0	1	0	0	749
TCGA	TCGA-A3-3320	0	0	0	0	0	0	0	0.0491	0	0	1	0	0	1508
TCGA	TCGA-BP-4165	0	0	0	0	0	0	0	0.0491	0	0	1	0	0	3037
TCGA	TCGA-BP-5192	0	0	0	0	0	0	0	0.0491	0	0	1	0	0	714
TCGA	TCGA-CJ-4886	0	0	0	0	0	0	0	0.0491	0	0	1	0	0	1952
TCGA	TCGA-AS-3778	0	0	0	0	0	0	0	0.0491	0	0	1	0	0	43
TCGA	TCGA-B2-4099	0	0	0	0	0	0	0	0.0491	0	0	1	0	0	972
TCGA	TCGA-AK-3454	0	0	0	0	0	0	0	0.0491	0	0	1	0	0	874
TCGA	TCGA-B8-A7U6	0	0	0	0	0	0	0	0.0491	0	0	1	0	0	495
TCGA	TCGA-A3-3367	0	0	0	0	0	0	0	0.0491	0	0	1	0	0	2270
TCGA	TCGA-CJ-4874	0	0	0	0	0	0	0	0.0491	0	0	1	0	0	2283
TCGA	TCGA-BP-4774	0	0	0	0	0	0	0	0.0491	0	0	1	0	0	1885
TCGA	TCGA-CJ-4903	0	0	0	0	0	0	0	0.0491	0	0	1	0	0	1559
TCGA	TCGA-B0-5699	0	0	0	0	0	0	0	0.0491	0	0	1	0	0	3841
TCGA	TCGA-CJ-4908	0	0	0	0	0	0	0	0.0491	0	0	1	0	0	1531
TCGA	TCGA-B8-5552	0	0	0	0	0	0	0	0.0491	0	0	1	0	0	1046
TCGA	TCGA-BP-5194	0	0	0	0	0	0	0	0.0491	0	0	1	0	0	408
TCGA	TCGA-A3-3370	0	0	0	0	0	0	0	0.0491	0	0	1	0	0	2274
TCGA	TCGA-A3-3359	0	0	0	0	0	0	0	0.0491	0	0	1	0	0	2504
TCGA	TCGA-A3-3383	0	0	0	0	0	0	0	0.0491	0	0	1	0	0	861
TCGA	TCGA-BP-4993	0	0	0	0	0	0	0	0.0491	0	0	1	0	0	177
TCGA	TCGA-BP-4961	0	0	0	0	0	0	0	0.0491	0	0	1	0	0	1935
TCGA	TCGA-BP-4982	0	0	0	0	0	0	0	0.0491	0	0	1	0	0	1014
TCGA	TCGA-B8-4146	0	0	0	0	0	0	0	0.0491	0	0	1	0	0	511
TCGA	TCGA-A3-3323	0	0	0	0	0	0	0	0.0491	0	0	1	0	0	1106
TCGA	TCGA-B8-A54J	0	0	0	0	0	0	0	0.0491	0	0	2	0	0	528
TCGA	TCGA-B8-A54H	0	0	0	0	0	0	0	0.0491	0	0	2	0	0	256
TCGA	TCGA-CJ-4902	0	0	0	0	0	0	0	0.0491	0	0	3	0	0	1520
TCGA	TCGA-A3-A8OW	0	0	0	0	0	0	0	0.0491	0	0	3	0	0	323
TCGA	TCGA-A3-3307	0	0	0	0	0	0	0	0.0491	0	0	3	0	0	1436
TCGA	TCGA-B0-5709	0	0	0	0	0	0	0	0.0491	0	1	3	0	0	3974
TCGA	TCGA-CJ-4871	0	0	0	0	0	0	0	0.0491	0	0	4	1	0	2423
TCGA	TCGA-B0-5088	0	0	0	0	0	0	0	0.0491	0	0	1	0	1	563
TCGA	TCGA-B0-5104	0	0	0	0	0	0	0	0.0491	0	0	1	0	1	2752
TCGA	TCGA-BP-5176	0	0	0	0	0	0	0	0.0491	0	0	1	0	1	1590
TCGA	TCGA-B0-4818	0	0	0	0	0	0	0	0.0491	0	0	2	0	1	510
TCGA	TCGA-BP-4169	0	0	0	0	0	0	0	0.0491	0	0	2	0	1	701
TCGA	TCGA-AK-3431	0	0	0	0	0	0	0	0.0491	0	0	2	0	1	2241
TCGA	TCGA-BP-4346	0	0	0	0	0	0	0	0.0491	0	0	3	0	1	1493
TCGA	TCGA-B0-4810	0	0	0	0	0	0	0	0.0491	0	0	3	0	1	478
TCGA	TCGA-B0-4706	0	0	0	0	0	0	0	0.0491	0	1	3	0	1	65
TCGA	TCGA-G6-A8L6	0	0	0	0	0	0	0	0.0491	0	0	4	0	1	313
TCGA	TCGA-B0-4846	0	0	0	0	0	0	0	0.0491	0	0	4	1	1	1200
TCGA	TCGA-5P-A9JV	0	0	0	0	0	0	0	0.0492	0	0	0	0	0	2043
TCGA	TCGA-Y8-A897	0	0	0	0	0	0	0	0.0492	0	0	1	0	0	549
TCGA	TCGA-CZ-4862	0	0	0	0	0	0	0	0.0492	0	0	1	0	0	3271
TCGA	TCGA-B8-5545	0	0	0	0	0	0	0	0.0492	0	0	1	0	0	1525
TCGA	TCGA-G7-6792	0	0	0	0	0	0	0	0.0504	0	0	1	0	0	2765
TCGA	TCGA-B0-5705	0	0	0	0	0	0	0	0.0523	0	0	1	0	0	4537
TCGA	TCGA-CJ-4639	0	0	0	0	0	0	0	0.0523	0	0	2	0	0	3229
TCGA	TCGA-B0-5115	0	0	0	0	0	0	0	0.0523	0	0	4	1	0	1604
TCGA	TCGA-DZ-6131	1	0	0	0	0	0	0	0.0529	0	0	3	0	0	2429
TCGA	TCGA-CJ-6031	1	0	0	0	0	0	0	0.0529	0	0	1	0	0	1906
TCGA	TCGA-B0-5100	1	0	0	0	0	0	0	0.0529	0	0	3	0	1	1913
TCGA	TCGA-DV-5576	1	0	0	0	0	0	0	0.0529	1	0	1	0	1	727
TCGA	TCGA-2Z-A9J8	0	0	0	0	0	0	0	0.0546	0	0	1	0	0	2790
TCGA	TCGA-CZ-5458	0	0	1	0	0	0	0	0.0562	0	0	3	0	0	2789
TCGA	TCGA-B0-5400	0	1	0	0	0	0	0	0.0569	0	1	3	0	0	1733
TCGA	TCGA-BP-4975	0	0	0	0	0	0	0	0.0571	0	0	1	0	0	1433
TCGA	TCGA-BP-4765	0	0	0	0	0	0	0	0.0571	0	0	1	0	0	2184
TCGA	TCGA-Y8-A8RZ	0	0	0	0	0	0	0	0.0571	0	0	1	0	0	112
TCGA	TCGA-5P-A9JW	0	0	0	0	0	0	0	0.0581	0	0	0	0	0	3241
TCGA	TCGA-CZ-5467	0	0	0	0	0	0	0	0.0581	0	1	3	0	1	73
TCGA	TCGA-BP-5174	0	1	0	0	0	0	0	0.0586	0	0	1	0	0	2257
TCGA	TCGA-B8-A54G	0	1	0	0	0	0	0	0.0586	0	0	1	0	0	53
TCGA	TCGA-BP-5190	0	1	0	0	0	0	0	0.0586	0	0	1	0	0	1011
TCGA	TCGA-A3-3378	0	1	0	0	0	0	0	0.0586	0	0	1	0	0	630
TCGA	TCGA-A3-3351	0	1	0	0	0	0	0	0.0586	0	0	2	0	0	910
TCGA	TCGA-AK-3451	0	1	0	0	0	0	0	0.0586	0	0	2	0	0	2868
TCGA	TCGA-AL-3473	0	1	0	0	0	0	0	0.0586	0	0	2	0	0	1906
TCGA	TCGA-CJ-4869	0	1	0	0	0	0	0	0.0586	0	0	3	0	0	2554
TCGA	TCGA-B0-5711	0	1	0	0	0	0	0	0.0586	0	0	3	0	0	3989
TCGA	TCGA-B8-A54D	0	1	0	0	0	0	0	0.0586	0	0	3	0	0	830
TCGA	TCGA-2Z-A9JK	0	1	0	0	0	0	0	0.0586	0	0	3	0	0	1186
TCGA	TCGA-A3-3311	0	1	0	0	0	0	0	0.0586	0	0	1	0	1	1191
TCGA	TCGA-CW-5584	0	1	0	0	0	0	0	0.0586	0	0	3	0	1	164
TCGA	TCGA-B0-5690	0	0	0	0	0	0	0	0.0588	0	0	1	0	0	3392
TCGA	TCGA-B2-5635	0	1	0	0	0	0	0	0.0618	0	0	1	0	0	755
TCGA	TCGA-CW-5585	0	0	0	0	0	0	0	0.0618	0	0	4	1	0	2609
TCGA	TCGA-BP-4758	0	0	0	0	0	0	0	0.0621	0	0	1	0	0	2208
TCGA	TCGA-CJ-5680	1	1	0	1	0	0	0	0.0624	0	0	4	1	1	768
TCGA	TCGA-BP-5184	0	0	0	0	0	0	0	0.064	0	0	1	0	0	1133
TCGA	TCGA-BQ-7058	0	0	0	0	0	0	0	0.0642	0	0	3	0	1	343
TCGA	TCGA-CW-6093	0	0	0	0	0	0	0	0.0647	0	0	1	0	0	3146
TCGA	TCGA-BP-4973	0	0	0	0	0	0	0	0.0647	0	0	3	0	0	1384
TCGA	TCGA-BP-4790	0	0	0	0	0	0	0	0.0647	0	0	1	0	1	1111
TCGA	TCGA-BP-4335	0	0	0	0	0	0	0	0.0647	1	0	4	1	1	475
TCGA	TCGA-SX-A7SM	0	0	0	0	0	0	0	0.0652	0	1	4	1	1	363
TCGA	TCGA-CJ-4637	0	1	0	0	0	0	0	0.0666	0	0	4	1	1	2227
TCGA	TCGA-BP-4161	0	0	0	0	0	0	0	0.0675	0	0	1	0	0	2746
TCGA	TCGA-A3-3343	0	0	0	0	0	0	0	0.0675	0	0	2	0	0	945
TCGA	TCGA-KL-8326	0	0	0	0	0	0	0	0.0675	0	0	3	0	0	3322
TCGA	TCGA-CJ-4923	0	0	0	0	0	0	0	0.0675	0	0	4	1	1	572
TCGA	TCGA-CW-5583	0	0	0	0	0	0	0	0.0677	0	0	1	0	0	2489
TCGA	TCGA-B0-5693	0	0	0	0	0	0	0	0.0677	0	0	1	0	0	4074
TCGA	TCGA-B2-5641	0	0	0	0	0	0	0	0.0677	0	0	1	0	0	656
TCGA	TCGA-BP-4789	0	0	0	0	0	0	0	0.0677	1	0	1	0	0	1489
TCGA	TCGA-B0-4827	0	0	0	0	0	0	0	0.0677	0	0	3	0	1	885
TCGA	TCGA-CZ-5455	0	1	0	0	0	0	0	0.0683	0	0	4	1	1	561
TCGA	TCGA-CJ-5686	0	1	1	0	0	1	0	0.0689	0	0	1	0	0	2038
TCGA	TCGA-CJ-4638	1	1	0	1	0	0	0	0.0695	0	0	4	1	1	431
TCGA	TCGA-BP-4329	0	0	0	0	0	0	0	0.0708	0	0	3	0	1	845
TCGA	TCGA-B0-4843	0	0	0	0	0	0	0	0.0708	1	0	3	0	1	320
TCGA	TCGA-BQ-5884	0	0	0	0	0	0	0	0.0726	0	0	1	0	0	792
TCGA	TCGA-CJ-4884	0	1	0	0	0	0	0	0.0728	0	0	3	0	0	1759
TCGA	TCGA-BP-4807	0	0	0	0	0	0	0	0.0737	0	0	1	0	0	211
TCGA	TCGA-B2-A4SR	0	0	0	0	0	0	0	0.0737	0	0	2	0	0	507
TCGA	TCGA-CJ-4643	0	0	0	0	0	0	0	0.0737	0	0	2	0	0	1793
TCGA	TCGA-B0-4816	0	0	0	0	0	0	0	0.0737	0	0	2	0	1	1371
TCGA	TCGA-BP-5170	0	1	0	0	0	0	0	0.0742	0	0	1	0	0	2412
TCGA	TCGA-B0-4852	0	1	0	0	0	0	0	0.0742	0	0	2	0	1	1121
TCGA	TCGA-BQ-5892	0	0	0	0	0	0	0	0.075	0	0	1	0	0	364
TCGA	TCGA-CJ-4900	0	0	0	0	0	0	0	0.0756	0	0	4	1	1	1714
TCGA	TCGA-CJ-4868	0	0	0	0	0	0	0	0.0756	0	0	4	1	1	646
TCGA	TCGA-B9-4116	1	1	0	1	0	0	0	0.0762	0	0	0	0	0	627
TCGA	TCGA-BP-4991	0	0	0	0	0	0	0	0.0763	0	0	1	0	0	1413
TCGA	TCGA-BP-4974	0	0	0	0	0	0	0	0.0763	0	0	4	1	1	210
TCGA	TCGA-G6-A5PC	0	1	0	0	0	0	0	0.077	0	0	4	1	1	242
TCGA	TCGA-B0-5710	0	1	0	0	0	0	0	0.0784	0	0	1	0	0	2430
TCGA	TCGA-B0-5692	0	1	0	0	0	0	0	0.0784	0	0	3	0	0	3944
TCGA	TCGA-MM-A84U	1	1	0	1	0	0	0	0.081	0	0	1	0	0	700
TCGA	TCGA-B8-4148	0	0	0	0	0	0	0	0.082	0	0	1	0	0	1520
TCGA	TCGA-B0-5119	0	0	0	0	0	0	0	0.082	0	0	1	0	0	1552
TCGA	TCGA-CZ-5982	0	0	0	0	0	0	0	0.082	0	0	1	0	0	2439
TCGA	TCGA-CJ-4634	0	0	0	0	0	0	0	0.082	0	0	1	0	0	3498
TCGA	TCGA-CZ-5460	0	0	0	0	0	0	0	0.082	0	0	4	1	0	2873
TCGA	TCGA-B0-4824	0	0	0	0	0	0	0	0.082	0	0	1	0	1	1657
TCGA	TCGA-B0-5712	0	1	0	0	0	0	0	0.0864	0	0	4	1	0	2722
TCGA	TCGA-T7-A92I	0	0	0	0	0	0	0	0.0868	0	0	1	0	0	356
TCGA	TCGA-CZ-4856	0	0	0	0	0	0	0	0.0878	0	0	1	0	0	18
TCGA	TCGA-IA-A83W	0	0	0	0	0	0	0	0.0878	0	0	1	0	1	2043
TCGA	TCGA-B0-4693	0	0	0	0	0	0	0	0.0878	0	1	3	0	1	77
TCGA	TCGA-B0-4817	1	1	0	1	0	0	0	0.0883	0	0	3	0	1	1019
TCGA	TCGA-P4-A5E6	0	0	0	0	0	0	0	0.0886	0	0	3	0	0	3035
TCGA	TCGA-BP-4998	0	0	0	0	0	0	0	0.0893	0	0	1	0	0	932
TCGA	TCGA-AL-3472	0	0	0	0	0	0	0	0.0906	0	0	0	0	0	2029
TCGA	TCGA-2Z-A9JE	0	0	0	0	0	0	0	0.0906	0	0	1	0	0	1728
TCGA	TCGA-G7-A8LE	0	0	0	0	0	0	0	0.0906	0	0	1	0	0	2453
TCGA	TCGA-IZ-8196	0	0	0	0	0	0	0	0.0906	0	0	1	0	0	649
TCGA	TCGA-UZ-A9PR	0	0	0	0	0	0	0	0.0906	0	0	1	0	0	2627
TCGA	TCGA-SX-A71S	0	0	0	0	0	0	0	0.0906	0	0	1	0	0	1504
TCGA	TCGA-O9-A75Z	0	0	0	0	0	0	0	0.0906	0	0	1	0	0	471
TCGA	TCGA-SX-A7SU	0	0	0	0	0	0	0	0.0906	0	0	1	0	0	1331
TCGA	TCGA-B9-4115	0	0	0	0	0	0	0	0.0906	0	0	1	0	0	803
TCGA	TCGA-2Z-A9JD	0	0	0	0	0	0	0	0.0906	0	0	1	0	0	1060
TCGA	TCGA-J7-6720	0	0	0	0	0	0	0	0.0906	0	0	1	0	0	388
TCGA	TCGA-HE-A5NH	0	0	0	0	0	0	0	0.0906	0	0	1	0	0	791
TCGA	TCGA-DW-7842	0	0	0	0	0	0	0	0.0906	0	0	1	0	0	92
TCGA	TCGA-UZ-A9PJ	0	0	0	0	0	0	0	0.0906	0	0	1	0	1	797
TCGA	TCGA-B0-4837	0	0	0	0	0	0	0	0.0906	0	0	1	0	1	1378
TCGA	TCGA-HE-7129	0	0	0	0	0	0	0	0.0908	0	0	2	0	0	2492
TCGA	TCGA-B0-4714	0	0	0	0	0	0	0	0.0908	0	0	4	1	1	99
TCGA	TCGA-CZ-5989	0	1	0	0	0	0	0	0.091	0	0	2	0	0	1905
TCGA	TCGA-KM-8639	0	0	0	0	0	0	0	0.0915	0	0	1	0	0	953
TCGA	TCGA-DV-5566	0	0	0	0	0	0	0	0.0925	0	0	1	0	0	1398
TCGA	TCGA-CJ-4882	0	0	0	0	0	0	0	0.0925	0	0	3	0	0	1883
TCGA	TCGA-BQ-7055	0	0	0	0	0	0	0	0.0939	0	0	1	0	0	799
TCGA	TCGA-UZ-A9PL	0	0	0	0	0	0	0	0.0942	0	0	2	0	0	3152
TCGA	TCGA-B8-A54F	0	0	0	0	0	0	0	0.0949	0	0	1	0	0	519
TCGA	TCGA-BQ-5888	1	1	0	1	0	0	0	0.0953	0	0	1	0	0	403
TCGA	TCGA-WN-AB4C	0	0	0	0	0	0	0	0.0971	0	0	1	0	0	1188
TCGA	TCGA-A3-A6NI	0	1	0	0	0	0	0	0.0973	0	0	1	0	0	1018
TCGA	TCGA-BP-5182	0	0	0	0	0	0	0	0.0979	1	0	1	0	0	1165
TCGA	TCGA-BP-4801	0	0	0	0	0	0	0	0.0982	0	0	1	0	0	1124
TCGA	TCGA-B0-5120	0	0	0	0	0	0	0	0.0982	0	0	1	0	0	1169
TCGA	TCGA-BP-5008	0	0	0	0	0	0	0	0.0982	0	0	1	0	0	1071
TCGA	TCGA-CZ-5459	0	0	0	0	0	0	0	0.0982	0	0	3	0	0	1683
TCGA	TCGA-B0-5080	0	0	0	0	0	0	0	0.0982	0	0	4	1	1	342
TCGA	TCGA-CW-6088	0	0	0	0	0	0	0	0.0983	0	0	1	0	0	3222
TCGA	TCGA-CJ-4878	0	0	0	0	0	0	0	0.1009	0	0	3	0	0	2186
TCGA	TCGA-GK-A6C7	0	0	0	0	0	0	0	0.1014	0	0	1	0	0	61
TCGA	TCGA-CJ-4892	0	0	0	0	0	0	0	0.1014	0	0	1	0	0	1521
TCGA	TCGA-A3-A6NL	0	0	0	0	0	0	0	0.1014	0	0	1	0	0	689
TCGA	TCGA-CJ-4899	0	0	0	0	0	0	0	0.1014	0	0	1	0	0	1528
TCGA	TCGA-BP-4160	0	0	0	0	0	0	0	0.1014	0	0	3	0	0	2881
TCGA	TCGA-CJ-5684	0	0	0	0	0	0	0	0.1014	0	0	3	0	0	2231
TCGA	TCGA-BP-5168	0	0	0	0	0	0	0	0.1014	0	0	1	0	1	1463
TCGA	TCGA-CW-5580	1	0	0	0	0	0	0	0.102	0	0	4	1	1	1964
TCGA	TCGA-CJ-4895	1	0	0	0	0	0	0	0.102	0	0	4	1	1	1200
TCGA	TCGA-B0-4842	1	0	0	0	0	0	0	0.102	0	0	3	0	1	1724
TCGA	TCGA-CJ-4891	1	0	0	0	0	0	0	0.102	0	0	3	0	1	819
TCGA	TCGA-BP-5010	1	0	0	0	0	0	0	0.102	0	1	3	0	1	878
TCGA	TCGA-CZ-5470	0	1	0	0	0	0	0	0.1021	0	0	2	0	0	386
TCGA	TCGA-BP-4782	0	0	0	0	0	0	0	0.1028	0	0	1	0	0	354
TCGA	TCGA-MH-A560	0	0	0	0	0	0	0	0.1041	0	0	1	0	0	924
TCGA	TCGA-B2-4098	0	0	0	0	0	0	0	0.1058	0	0	1	0	1	51
TCGA	TCGA-CZ-5453	0	0	0	0	0	0	0	0.1061	0	0	2	0	1	2419
TCGA	TCGA-CZ-5454	0	0	0	0	0	0	0	0.1061	0	0	4	1	1	722
TCGA	TCGA-DV-5575	0	0	0	0	0	0	0	0.1067	0	0	1	0	0	1729
TCGA	TCGA-B0-4849	0	0	0	0	0	0	0	0.1067	0	0	3	0	1	69
TCGA	TCGA-B0-5099	0	0	0	0	0	0	0	0.1074	0	0	3	0	1	485
TCGA	TCGA-A3-3387	0	1	0	0	0	0	0	0.1077	0	0	1	0	0	617
TCGA	TCGA-BP-4777	0	1	0	0	0	0	0	0.1077	0	0	1	0	0	1731
TCGA	TCGA-B8-5164	0	1	0	0	0	0	0	0.1078	0	0	3	0	0	26
TCGA	TCGA-B0-4945	0	1	0	0	0	0	0	0.1078	0	0	1	0	1	2145
TCGA	TCGA-CJ-4894	0	1	0	0	0	0	0	0.1104	0	0	3	0	1	841
TCGA	TCGA-2Z-A9JJ	1	0	0	0	0	0	0	0.1107	0	0	1	0	0	1213
TCGA	TCGA-GL-A9DC	0	0	1	0	0	0	0	0.1112	0	0	1	0	0	392
TCGA	TCGA-BP-5189	1	1	0	1	0	0	0	0.1115	0	0	1	0	1	822
TCGA	TCGA-B1-5398	0	0	0	0	0	0	0	0.1117	0	0	3	0	0	1251
TCGA	TCGA-B8-A54E	0	0	0	0	0	0	0	0.1121	0	0	1	0	0	909
TCGA	TCGA-A3-A8OV	0	0	0	0	0	0	0	0.1138	0	0	1	0	0	340
TCGA	TCGA-B0-5698	0	0	0	0	0	0	0	0.1138	0	0	1	0	0	3631
TCGA	TCGA-BP-4159	0	0	0	0	0	0	0	0.1138	0	0	1	0	1	2601
TCGA	TCGA-BP-4170	0	0	0	0	0	0	0	0.1138	0	0	1	0	1	2343
TCGA	TCGA-B0-4841	0	0	0	0	0	0	0	0.1138	0	0	4	1	1	204
TCGA	TCGA-CJ-4644	0	0	0	0	0	0	0	0.1138	0	0	4	1	1	336
TCGA	TCGA-BP-4167	0	0	0	0	0	0	0	0.1142	0	0	3	0	0	2718
TCGA	TCGA-BP-4983	0	1	1	0	0	1	0	0.115	0	0	3	0	0	1413
TCGA	TCGA-CZ-4853	0	0	0	0	0	0	0	0.115	0	0	1	0	0	774
TCGA	TCGA-G7-6796	1	1	1	1	1	1	1	0.1154	0	0	1	0	0	2173
TCGA	TCGA-B0-5713	0	0	0	0	0	0	0	0.1155	0	0	3	0	0	2782
TCGA	TCGA-B0-4814	0	1	0	0	0	0	0	0.1162	1	0	4	1	1	168
TCGA	TCGA-MH-A854	0	1	0	0	0	0	0	0.1173	0	0	1	0	0	536
TCGA	TCGA-BQ-7061	0	0	1	0	0	0	0	0.1184	0	0	1	0	0	218
TCGA	TCGA-A3-3357	0	0	0	0	0	0	0	0.1199	0	0	2	0	0	2688
TCGA	TCGA-A4-7734	0	0	0	0	0	0	0	0.1203	0	0	1	0	0	27
TCGA	TCGA-4A-A93W	0	0	0	0	0	0	0	0.1203	0	0	1	0	0	4
TCGA	TCGA-B1-A654	0	0	0	0	0	0	0	0.1203	0	0	1	0	0	616
TCGA	TCGA-2Z-A9J7	0	0	0	0	0	0	0	0.1203	0	1	4	1	1	139
TCGA	TCGA-BQ-7059	0	0	0	0	0	0	0	0.1219	0	0	1	0	0	232
TCGA	TCGA-A3-3331	0	0	0	0	0	0	0	0.1231	0	0	1	0	0	1485
TCGA	TCGA-BP-4354	0	1	0	0	0	0	0	0.1233	0	1	4	1	1	1034
TCGA	TCGA-BP-4332	0	0	0	0	0	0	0	0.1234	0	0	3	0	0	1133
TCGA	TCGA-B9-A69E	1	0	0	0	0	0	0	0.1259	0	0	3	0	0	452
TCGA	TCGA-AK-3450	0	1	0	0	0	0	0	0.1261	0	0	1	0	0	1779
TCGA	TCGA-WN-A9G9	0	1	0	0	0	0	0	0.1261	0	0	1	0	0	791
TCGA	TCGA-CJ-4916	0	1	0	0	0	0	0	0.1261	0	0	3	0	0	1373
TCGA	TCGA-AK-3455	0	1	0	0	0	0	0	0.1261	0	0	3	0	1	683
TCGA	TCGA-B0-5092	0	1	0	0	0	0	0	0.1261	0	0	4	1	1	459
TCGA	TCGA-B0-5107	1	1	0	1	0	0	0	0.1272	0	0	4	1	1	927
TCGA	TCGA-BQ-5880	0	0	0	0	0	0	0	0.1274	0	0	3	0	1	1314
TCGA	TCGA-MH-A55Z	0	0	0	0	0	0	0	0.1292	0	0	1	0	0	845
TCGA	TCGA-A4-A6HP	0	0	0	0	0	0	0	0.1292	0	0	1	0	0	379
TCGA	TCGA-DW-7837	0	0	0	0	0	0	0	0.1292	0	0	1	0	0	1142
TCGA	TCGA-Y8-A8RY	0	0	0	0	0	0	0	0.1292	0	0	1	0	0	769
TCGA	TCGA-G7-A4TM	0	0	0	0	0	0	0	0.1292	0	0	1	0	0	768
TCGA	TCGA-GL-A59R	0	0	0	0	0	0	0	0.1292	0	0	3	0	0	378
TCGA	TCGA-B9-4113	0	0	0	0	0	0	0	0.1292	0	0	1	0	1	1536
TCGA	TCGA-IA-A83T	0	0	0	0	0	0	0	0.1292	0	0	2	0	1	2684
TCGA	TCGA-CZ-5985	1	1	0	1	0	0	0	0.1301	0	0	2	0	0	1997
TCGA	TCGA-5P-A9KE	0	0	0	0	0	0	0	0.1301	0	0	0	0	0	824
TCGA	TCGA-IZ-A6M9	0	0	0	0	0	0	0	0.1301	0	0	1	0	0	376
TCGA	TCGA-2Z-A9JR	0	0	0	0	0	0	0	0.1301	0	0	1	0	0	161
TCGA	TCGA-Y8-A898	0	0	0	0	0	0	0	0.1301	0	0	1	0	0	475
TCGA	TCGA-DW-7834	0	0	0	0	0	0	0	0.1301	0	0	1	0	0	3950
TCGA	TCGA-2Z-A9JQ	0	0	0	0	0	0	0	0.1301	0	0	1	0	0	778
TCGA	TCGA-IZ-A6M8	0	0	0	0	0	0	0	0.1301	0	0	1	0	0	497
TCGA	TCGA-IA-A83V	0	0	0	0	0	0	0	0.1301	0	0	1	0	1	2941
TCGA	TCGA-UZ-A9PP	0	0	0	0	0	0	0	0.1338	0	0	1	0	0	3010
TCGA	TCGA-MW-A4EC	0	0	0	0	0	0	0	0.1343	0	0	1	0	0	498
TCGA	TCGA-SX-A7SL	0	0	0	0	0	0	0	0.1351	0	0	1	0	0	823
TCGA	TCGA-B0-4703	0	1	0	0	0	0	0	0.1355	0	1	4	1	1	182
TCGA	TCGA-CJ-6033	1	1	0	1	0	0	0	0.1361	0	0	4	1	1	224
TCGA	TCGA-P4-A5E8	0	0	0	0	0	0	0	0.1365	0	0	3	0	1	1306
TCGA	TCGA-A4-7584	0	0	0	0	0	0	0	0.1372	0	0	1	0	0	650
TCGA	TCGA-P4-AAVM	0	0	0	0	0	0	0	0.1378	0	0	1	0	0	1539
TCGA	TCGA-B0-5106	0	1	0	0	0	0	0	0.1381	0	0	1	0	1	1598
TCGA	TCGA-CZ-4859	0	0	0	0	0	0	0	0.139	0	0	1	0	0	1787
TCGA	TCGA-B4-5377	0	0	0	0	0	0	0	0.1396	0	0	4	1	0	365
TCGA	TCGA-BP-4327	0	0	0	0	0	0	0	0.1396	0	0	2	0	1	109
TCGA	TCGA-EV-5901	0	0	0	0	0	0	0	0.1397	0	0	1	0	0	1040
TCGA	TCGA-SX-A7SN	0	0	0	0	0	0	0	0.1397	0	0	1	0	0	578
TCGA	TCGA-B0-5696	0	0	0	0	0	0	0	0.1401	0	0	3	0	0	2609
TCGA	TCGA-BP-4766	1	0	0	0	0	0	0	0.1402	0	0	1	0	0	1462
TCGA	TCGA-DZ-6132	0	1	0	0	0	0	0	0.1425	0	0	1	0	0	2460
TCGA	TCGA-CJ-5677	1	1	0	1	0	0	0	0.143	0	0	4	1	1	782
TCGA	TCGA-B0-5697	0	1	1	0	0	1	0	0.1439	0	0	1	0	0	2630
TCGA	TCGA-IZ-8195	0	0	0	0	0	0	0	0.1443	0	0	2	0	0	677
TCGA	TCGA-BQ-5890	0	0	0	0	0	0	0	0.1443	0	0	3	0	0	233
TCGA	TCGA-A4-7288	0	0	1	0	0	0	0	0.1451	0	0	0	0	0	1857
TCGA	TCGA-B0-4828	0	0	0	0	0	0	0	0.1454	0	0	4	1	1	307
TCGA	TCGA-B0-5097	0	1	0	0	0	0	0	0.1462	0	0	3	0	0	665
TCGA	TCGA-BP-4987	0	0	0	0	0	0	0	0.1467	0	0	1	0	0	1124
TCGA	TCGA-CJ-5676	0	1	0	0	0	0	0	0.1474	0	0	3	0	0	4067
TCGA	TCGA-DW-7840	0	0	0	0	0	0	0	0.1478	0	0	1	0	0	114
TCGA	TCGA-DV-A4W0	0	0	0	0	0	0	0	0.1483	0	0	1	0	0	2470
TCGA	TCGA-BP-4959	0	1	0	0	0	0	0	0.1491	0	0	1	0	0	2660
TCGA	TCGA-CZ-5988	0	0	0	0	0	0	0	0.1492	0	0	1	0	0	693
TCGA	TCGA-B0-5075	0	1	0	0	0	0	0	0.1495	0	0	3	0	1	637
TCGA	TCGA-AK-3460	0	0	0	0	0	0	0	0.1505	0	0	1	0	0	2508
TCGA	TCGA-BP-4999	0	0	0	0	0	0	0	0.1505	0	0	1	0	0	1266
TCGA	TCGA-BP-5187	0	0	0	0	0	0	0	0.1505	0	0	1	0	0	406
TCGA	TCGA-CZ-5451	0	0	0	0	0	0	0	0.1505	0	0	2	0	0	1929
TCGA	TCGA-CJ-4904	0	0	0	0	0	0	0	0.1505	0	0	4	1	0	3302
TCGA	TCGA-B0-5402	1	0	1	0	1	0	0	0.1506	1	1	4	0	0	1290
TCGA	TCGA-BQ-5886	0	0	0	0	0	0	0	0.1507	0	0	3	0	0	792
TCGA	TCGA-BP-5177	0	0	0	0	0	0	0	0.1509	0	0	1	0	0	293
TCGA	TCGA-KL-8344	0	1	1	0	0	1	0	0.1516	0	0	3	0	0	876
TCGA	TCGA-BQ-5876	0	1	0	0	0	0	0	0.1524	0	0	1	0	0	586
TCGA	TCGA-HE-A5NJ	0	0	0	0	0	0	0	0.1524	0	0	0	0	0	1726
TCGA	TCGA-B0-4848	0	1	0	0	0	0	0	0.1525	0	0	3	0	1	883
TCGA	TCGA-BP-4325	0	0	1	0	0	0	0	0.1538	0	0	1	0	0	2964
TCGA	TCGA-BP-4962	0	1	0	0	0	0	0	0.1542	0	0	2	0	0	1785
TCGA	TCGA-B0-5095	1	0	0	0	0	0	0	0.1543	0	0	3	0	1	245
TCGA	TCGA-B9-A5W8	0	1	0	0	0	0	0	0.1547	0	0	2	0	0	524
TCGA	TCGA-5P-A9KC	0	0	0	0	0	0	0	0.1553	0	0	0	0	0	377
TCGA	TCGA-EV-5903	0	0	0	0	0	0	0	0.1583	0	0	1	0	0	757
TCGA	TCGA-G7-7501	1	0	0	0	0	0	0	0.1586	0	0	3	0	1	624
TCGA	TCGA-A4-7732	0	0	0	0	0	0	0	0.1589	0	0	0	0	0	582
TCGA	TCGA-B1-A47N	0	0	0	0	0	0	0	0.1589	0	0	1	0	0	1110
TCGA	TCGA-MH-A562	0	0	0	0	0	0	0	0.1589	0	0	1	0	0	616
TCGA	TCGA-DW-7841	0	0	0	0	0	0	0	0.1589	0	0	1	0	0	445
TCGA	TCGA-CJ-5675	0	1	0	0	0	0	0	0.159	0	0	2	0	0	3936
TCGA	TCGA-UZ-A9PN	0	1	1	0	0	1	0	0.159	0	0	3	0	1	1136
TCGA	TCGA-5P-A9K6	0	0	0	0	0	0	0	0.1598	0	0	0	0	0	1914
TCGA	TCGA-A4-7996	0	0	0	0	0	0	0	0.1598	0	0	1	0	0	506
TCGA	TCGA-SX-A71R	0	0	0	0	0	0	0	0.1598	0	0	1	0	0	1457
TCGA	TCGA-Y8-A8S0	0	0	0	0	0	0	0	0.1598	0	0	1	0	0	183
TCGA	TCGA-B0-4833	0	1	0	0	0	0	0	0.16	1	0	1	0	1	2386
TCGA	TCGA-CZ-4864	0	1	0	0	0	0	0	0.16	0	0	2	0	1	2830
TCGA	TCGA-B2-5633	1	1	0	1	0	0	0	0.1624	0	0	1	0	0	963
TCGA	TCGA-BP-4971	0	1	0	0	0	0	0	0.1628	0	0	3	0	0	1487
TCGA	TCGA-BP-4803	0	0	0	0	0	0	0	0.1629	0	0	3	0	0	204
TCGA	TCGA-AL-7173	0	1	0	0	0	0	0	0.1632	0	0	4	0	0	2060
TCGA	TCGA-B0-5108	0	0	0	0	0	0	0	0.1642	0	0	3	0	0	1782
TCGA	TCGA-5P-A9K8	0	1	0	0	0	0	0	0.1648	0	0	0	0	0	1309
TCGA	TCGA-AK-3444	0	0	0	0	0	0	0	0.1654	0	0	1	0	0	1471
TCGA	TCGA-A3-3373	0	0	0	0	0	0	0	0.1658	0	0	1	0	0	1621
TCGA	TCGA-BP-5183	1	1	0	1	0	0	0	0.1659	0	0	3	0	0	1291
TCGA	TCGA-2Z-A9JM	0	0	1	0	0	0	0	0.166	0	0	1	0	0	934
TCGA	TCGA-B3-3925	0	0	1	0	0	0	0	0.166	0	0	3	0	0	1029
TCGA	TCGA-B2-3924	0	0	0	0	0	0	0	0.166	0	0	1	0	0	1092
TCGA	TCGA-CJ-5689	0	1	0	0	0	0	0	0.1666	0	0	1	0	1	1620
TCGA	TCGA-B0-5694	1	0	0	0	0	0	0	0.1667	0	0	3	0	1	480
TCGA	TCGA-2Z-A9JS	0	0	0	0	0	0	0	0.1669	0	0	1	0	1	492
TCGA	TCGA-CZ-5452	0	1	0	0	0	0	0	0.1671	0	0	2	0	0	1789
TCGA	TCGA-B3-8121	0	0	0	0	0	0	0	0.1694	0	0	1	0	0	379
TCGA	TCGA-P4-AAVK	0	0	0	0	0	0	0	0.1725	0	0	3	0	0	1590
TCGA	TCGA-CJ-5683	0	0	0	0	0	0	0	0.1732	0	0	1	0	0	1889
TCGA	TCGA-A3-3385	0	0	0	0	0	0	0	0.1738	0	0	1	0	0	1993
TCGA	TCGA-B1-A656	0	0	0	0	0	0	0	0.1741	0	0	1	0	0	618
TCGA	TCGA-B0-4691	1	1	0	1	0	0	0	0.1754	0	1	4	1	1	139
TCGA	TCGA-B9-A5W7	0	0	1	0	0	0	0	0.1759	0	0	1	0	0	585
TCGA	TCGA-DZ-6134	0	0	1	0	0	0	0	0.1759	0	0	1	0	0	1856
TCGA	TCGA-IA-A83S	0	0	0	0	0	0	0	0.1764	0	0	2	0	1	2609
TCGA	TCGA-G7-6797	0	0	0	0	0	0	0	0.1775	0	0	3	0	0	765
TCGA	TCGA-UZ-A9PX	0	0	0	0	0	0	0	0.1784	0	0	1	0	0	1981
TCGA	TCGA-UZ-A9PS	0	0	0	0	0	0	0	0.1785	0	0	2	0	0	2167
TCGA	TCGA-UZ-A9PM	0	0	0	0	0	0	0	0.1792	0	0	2	0	0	3811
TCGA	TCGA-B1-A47M	0	0	0	0	0	0	0	0.1792	1	0	3	0	0	659
TCGA	TCGA-UZ-A9PU	0	0	0	0	0	0	0	0.1792	0	0	1	0	1	933
TCGA	TCGA-B0-4694	0	0	0	0	0	0	0	0.1796	1	1	3	0	1	106
TCGA	TCGA-5P-A9JU	0	0	0	0	0	0	0	0.1819	0	0	3	0	0	373
TCGA	TCGA-B0-5701	1	1	0	1	0	0	0	0.1841	0	1	3	0	0	2461
TCGA	TCGA-BQ-5879	1	0	0	0	0	0	0	0.1857	0	0	3	0	1	697
TCGA	TCGA-B8-4622	1	0	0	0	0	0	0	0.1859	0	0	4	1	0	1525
TCGA	TCGA-BP-4163	0	1	0	0	0	0	0	0.1859	0	1	3	0	0	2839
TCGA	TCGA-A4-8515	0	0	0	0	0	0	0	0.1863	0	0	1	0	0	709
TCGA	TCGA-CJ-6030	1	1	0	1	0	0	0	0.188	0	0	1	0	1	2299
TCGA	TCGA-B0-4823	0	0	0	0	0	0	0	0.1891	0	0	1	0	1	454
TCGA	TCGA-A4-A48D	0	0	0	0	0	0	0	0.19	0	0	1	0	0	379
TCGA	TCGA-B0-4839	0	1	0	0	0	0	0	0.1905	0	1	1	0	1	1639
TCGA	TCGA-BQ-5877	0	0	0	0	0	0	0	0.1924	0	1	4	1	1	270
TCGA	TCGA-PJ-A5Z8	0	1	0	0	0	0	0	0.1933	0	0	1	0	0	600
TCGA	TCGA-CJ-5678	0	1	0	0	0	0	0	0.1936	0	0	4	1	1	574
TCGA	TCGA-A4-7583	0	1	0	0	0	0	0	0.1942	0	0	1	0	0	3
TCGA	TCGA-EV-5902	0	0	0	0	0	0	0	0.1952	0	0	1	0	0	578
TCGA	TCGA-BP-5201	1	1	0	1	0	0	0	0.1959	0	0	4	1	0	951
TCGA	TCGA-B0-4813	0	0	0	0	0	0	0	0.1972	0	0	3	0	1	18
TCGA	TCGA-2Z-A9JP	0	0	0	0	0	0	0	0.1979	0	0	1	0	0	893
TCGA	TCGA-G7-6793	1	1	0	1	0	0	0	0.198	0	0	4	0	1	336
TCGA	TCGA-5P-A9K0	0	0	0	0	0	0	0	0.1984	0	0	0	0	0	677
TCGA	TCGA-A4-8517	0	0	0	0	0	0	0	0.1984	0	0	1	0	0	597
TCGA	TCGA-CJ-4887	0	0	0	0	0	0	0	0.199	0	0	4	1	1	932
TCGA	TCGA-CZ-5986	0	0	0	0	0	0	0	0.1997	0	0	1	0	0	373
TCGA	TCGA-A3-A6NN	0	0	0	0	0	0	0	0.1997	0	0	1	0	0	3
TCGA	TCGA-P4-AAVL	0	0	0	0	0	0	0	0.2008	0	1	3	0	1	487
TCGA	TCGA-Y8-A896	1	0	0	0	0	0	0	0.2016	0	1	3	0	0	567
TCGA	TCGA-CZ-5462	0	1	0	0	0	0	0	0.2018	0	1	4	1	1	311
TCGA	TCGA-B8-5159	0	0	0	0	0	0	0	0.2021	0	0	1	0	0	722
TCGA	TCGA-B0-5703	0	0	0	0	0	0	0	0.203	0	0	1	0	0	2246
TCGA	TCGA-G6-A8L8	0	0	0	0	0	0	0	0.2041	0	0	1	0	1	1091
TCGA	TCGA-2Z-A9JT	0	0	1	0	0	0	0	0.2055	0	0	1	0	0	684
TCGA	TCGA-GL-A4EM	0	0	0	0	0	0	0	0.2055	0	0	1	0	0	32
TCGA	TCGA-B0-5077	0	0	0	0	0	0	0	0.2055	0	0	1	0	1	1317
TCGA	TCGA-CJ-4875	0	1	0	0	0	0	0	0.2059	0	1	4	1	1	3554
TCGA	TCGA-DV-5565	0	0	0	0	0	0	0	0.206	0	0	1	0	0	1329
TCGA	TCGA-BP-4340	0	0	1	0	0	0	0	0.2062	0	0	1	0	1	562
TCGA	TCGA-BP-5000	1	1	0	1	0	0	0	0.209	0	0	1	0	0	563
TCGA	TCGA-MM-A563	1	1	1	1	1	1	1	0.2091	0	0	1	0	0	591
TCGA	TCGA-CZ-5463	0	1	0	0	0	0	0	0.2092	0	0	2	0	0	662
TCGA	TCGA-CJ-4912	1	0	0	0	0	0	0	0.2104	0	0	2	0	0	1657
TCGA	TCGA-BP-5004	0	1	0	0	0	0	0	0.2111	0	0	1	0	0	1126
TCGA	TCGA-DW-5560	0	0	0	0	0	0	0	0.2126	0	0	1	0	0	1486
TCGA	TCGA-AK-3434	0	0	0	0	0	0	0	0.2133	1	0	1	0	0	2087
TCGA	TCGA-CJ-6032	0	0	0	0	0	0	0	0.2138	0	0	2	0	0	3639
TCGA	TCGA-A3-A8CQ	0	0	0	0	0	0	0	0.2145	0	0	1	0	0	3
TCGA	TCGA-A4-A7UZ	0	0	0	0	0	0	0	0.2145	0	0	3	0	0	0
TCGA	TCGA-BQ-5875	0	0	1	0	0	0	0	0.215	1	0	3	0	0	2639
TCGA	TCGA-BP-4158	0	0	0	0	0	0	0	0.2152	0	0	1	0	0	3377
TCGA	TCGA-UZ-A9Q0	0	0	0	0	0	0	0	0.216	0	0	1	0	0	3368
TCGA	TCGA-A3-3347	1	1	0	1	0	0	0	0.2167	0	0	3	0	1	1610
TCGA	TCGA-B8-4621	0	0	0	0	0	0	0	0.217	0	0	1	0	0	788
TCGA	TCGA-A4-8310	0	0	0	0	0	0	0	0.217	0	0	3	0	0	780
TCGA	TCGA-2Z-A9J2	0	0	0	0	0	0	0	0.2174	0	0	1	0	0	1795
TCGA	TCGA-SX-A71U	0	0	0	0	0	0	0	0.218	0	0	1	0	0	1357
TCGA	TCGA-5P-A9K4	0	0	0	0	0	0	0	0.2186	0	0	0	0	0	2184
TCGA	TCGA-A4-8098	0	1	0	0	0	0	0	0.2192	0	0	1	0	0	896
TCGA	TCGA-BQ-7044	0	0	0	0	0	0	0	0.2192	0	0	3	0	0	3760
TCGA	TCGA-G7-A8LD	0	1	0	0	0	0	0	0.2209	0	0	3	0	1	514
TCGA	TCGA-IA-A40U	0	1	1	0	0	1	0	0.2214	0	0	3	0	0	511
TCGA	TCGA-A3-3358	0	0	0	0	0	0	0	0.2216	0	0	1	0	0	1307
TCGA	TCGA-A3-3322	0	0	0	0	0	0	0	0.2223	0	0	1	0	0	1478
TCGA	TCGA-CJ-5672	0	1	0	0	0	0	0	0.2235	0	0	1	0	1	2190
TCGA	TCGA-A3-3324	0	1	0	0	0	0	0	0.2247	0	0	1	0	0	1186
TCGA	TCGA-UZ-A9PO	0	0	0	0	0	0	0	0.2256	0	0	1	0	0	1911
TCGA	TCGA-BP-5180	1	1	0	1	0	0	0	0.2265	0	0	1	0	0	2263
TCGA	TCGA-2Z-A9J1	0	0	0	0	0	0	0	0.2267	0	0	1	0	0	2298
TCGA	TCGA-BQ-5881	0	0	0	0	0	0	0	0.2283	0	0	1	0	0	1454
TCGA	TCGA-BQ-7060	0	0	0	0	0	0	0	0.2283	0	0	1	0	0	214
TCGA	TCGA-P4-A5E7	0	0	0	0	0	0	0	0.2283	0	0	1	0	0	2649
TCGA	TCGA-BQ-7045	0	0	0	0	0	0	0	0.2283	0	0	1	0	1	1468
TCGA	TCGA-B0-4688	0	0	0	0	0	0	0	0.2301	1	1	4	1	1	101
TCGA	TCGA-KO-8404	1	0	0	0	0	0	0	0.231	1	1	4	0	1	325
TCGA	TCGA-A4-7997	0	1	0	0	0	0	0	0.2311	0	0	1	0	0	927
TCGA	TCGA-BP-4967	0	0	0	0	0	0	0	0.2316	1	1	3	0	0	205
TCGA	TCGA-3Z-A93Z	0	0	0	0	0	0	0	0.2318	0	0	1	0	0	385
TCGA	TCGA-UZ-A9PK	0	0	0	0	0	0	0	0.2355	0	0	1	0	0	3571
TCGA	TCGA-KL-8343	1	0	1	0	1	0	0	0.2356	0	0	3	0	1	2172
TCGA	TCGA-CJ-4893	0	1	0	0	0	0	0	0.2357	0	0	1	0	0	750
TCGA	TCGA-BP-4963	1	0	0	0	0	0	0	0.2383	0	0	1	0	0	1834
TCGA	TCGA-B0-4713	0	1	0	0	0	0	0	0.2385	0	0	3	0	1	202
TCGA	TCGA-UZ-A9Q1	0	0	0	0	0	0	0	0.2411	0	0	1	0	0	1562
TCGA	TCGA-A4-8518	0	0	0	0	0	0	0	0.2417	0	0	1	0	0	600
TCGA	TCGA-B0-4821	1	0	0	0	0	0	0	0.2418	0	0	3	0	1	1230
TCGA	TCGA-B0-5096	1	1	0	1	0	0	0	0.2437	0	0	3	0	1	68
TCGA	TCGA-F9-A4JJ	0	1	0	0	0	0	0	0.2447	0	1	3	0	1	325
TCGA	TCGA-G6-A8L7	1	0	0	0	0	0	0	0.2462	0	0	1	0	0	2133
TCGA	TCGA-B9-5155	0	0	0	0	0	0	0	0.2469	0	0	3	0	0	665
TCGA	TCGA-Q2-A5QZ	0	1	0	0	0	0	0	0.2472	0	0	3	0	0	428
TCGA	TCGA-GL-8500	0	1	0	0	0	0	0	0.2486	0	0	1	0	0	841
TCGA	TCGA-BP-5169	1	1	1	1	1	1	1	0.2499	0	0	1	0	0	193
TCGA	TCGA-AK-3445	1	0	0	0	0	0	0	0.25	0	0	3	0	0	2392
TCGA	TCGA-BP-4756	0	0	0	0	0	0	0	0.2522	0	0	1	0	0	374
TCGA	TCGA-2Z-A9J3	0	0	0	0	0	0	0	0.2546	0	0	2	0	1	1771
TCGA	TCGA-B9-A8YH	0	0	0	0	0	0	0	0.2572	0	0	1	0	0	532
TCGA	TCGA-5P-A9K2	0	0	0	0	0	0	0	0.258	0	0	0	0	0	2392
TCGA	TCGA-DW-7836	0	0	0	0	0	0	0	0.258	0	0	1	0	0	1093
TCGA	TCGA-F9-A7VF	0	0	0	0	0	0	0	0.258	0	0	1	0	0	73
TCGA	TCGA-Y8-A895	0	0	0	0	0	0	0	0.258	0	0	1	0	0	484
TCGA	TCGA-UZ-A9PV	0	0	0	0	0	0	0	0.258	0	0	1	0	0	1444
TCGA	TCGA-SX-A7SP	0	0	0	0	0	0	0	0.258	0	0	1	0	1	496
TCGA	TCGA-A3-3317	1	1	0	1	0	0	0	0.2582	0	0	2	0	0	1491
TCGA	TCGA-AK-3447	0	0	0	0	0	0	0	0.26	0	1	2	0	0	1217
TCGA	TCGA-BQ-5893	0	0	0	0	0	0	0	0.26	0	0	4	1	1	241
TCGA	TCGA-EU-5907	0	0	0	0	0	0	0	0.263	0	0	3	0	0	127
TCGA	TCGA-CZ-4857	1	0	0	0	0	0	0	0.2638	0	0	4	1	1	1432
TCGA	TCGA-BQ-7062	0	0	0	0	0	0	0	0.2643	0	0	1	0	0	116
TCGA	TCGA-CZ-5987	1	1	0	1	0	0	0	0.2651	0	0	4	1	1	445
TCGA	TCGA-UZ-A9PZ	0	0	0	0	0	0	0	0.2651	0	0	3	0	0	657
TCGA	TCGA-5P-A9JY	0	0	1	0	0	0	0	0.2651	0	0	0	0	1	1508
TCGA	TCGA-A3-3352	1	0	0	0	0	0	0	0.2657	1	0	3	0	1	561
TCGA	TCGA-B9-5156	0	0	0	0	0	0	0	0.267	0	0	0	0	0	1338
TCGA	TCGA-GL-A9DD	0	0	0	0	0	0	0	0.267	0	0	1	0	0	341
TCGA	TCGA-HE-A5NL	0	0	0	0	0	0	0	0.267	0	0	1	0	0	767
TCGA	TCGA-DW-7963	0	0	0	0	0	0	0	0.267	0	0	1	0	0	1240
TCGA	TCGA-GL-6846	0	0	0	0	0	0	0	0.267	0	0	4	0	0	5925
TCGA	TCGA-CJ-6027	1	0	0	0	0	0	0	0.2673	0	0	1	0	1	3615
TCGA	TCGA-B9-A5W9	0	0	0	0	0	0	0	0.2706	0	0	1	0	0	5
TCGA	TCGA-AK-3458	0	1	0	0	0	0	0	0.2715	1	0	1	0	0	1168
TCGA	TCGA-B8-4143	0	1	0	0	0	0	0	0.2719	1	0	4	1	1	709
TCGA	TCGA-CJ-4636	0	1	0	0	0	0	0	0.2723	0	0	3	0	0	1924
TCGA	TCGA-B9-4114	0	0	0	0	0	0	0	0.2723	0	0	0	0	0	857
TCGA	TCGA-SX-A7SR	0	0	0	0	0	0	0	0.2724	0	0	2	0	0	805
TCGA	TCGA-2Z-A9J6	0	0	1	0	0	0	0	0.2741	0	0	1	0	0	1731
TCGA	TCGA-BP-4977	0	1	0	0	0	0	0	0.2744	1	0	1	0	0	454
TCGA	TCGA-A4-8311	0	0	0	0	0	0	0	0.2748	0	0	1	0	0	729
TCGA	TCGA-A4-A772	0	0	0	0	0	0	0	0.2749	0	0	1	0	0	0
TCGA	TCGA-B3-4103	0	0	0	0	0	0	0	0.2766	0	0	1	0	0	930
TCGA	TCGA-A4-8516	0	0	1	0	0	0	0	0.2772	0	0	3	0	0	23
TCGA	TCGA-B0-4838	0	1	0	0	0	0	0	0.2783	1	0	1	0	1	834
TCGA	TCGA-B1-A657	0	0	0	0	0	0	0	0.2787	0	0	1	0	0	641
TCGA	TCGA-CW-5587	0	1	0	0	0	0	0	0.2791	0	0	3	0	0	2226
TCGA	TCGA-DW-7838	0	0	0	0	0	0	0	0.2806	0	0	1	0	0	744
TCGA	TCGA-B8-5158	1	1	0	1	0	0	0	0.281	1	0	3	0	0	1218
TCGA	TCGA-BP-5196	1	1	0	1	0	0	0	0.2864	1	0	1	0	0	1018
TCGA	TCGA-B0-4690	1	0	0	0	0	0	0	0.2869	0	1	4	1	1	43
TCGA	TCGA-A4-8630	0	0	0	0	0	0	0	0.2872	0	0	1	0	0	436
TCGA	TCGA-CZ-5466	0	0	1	0	0	0	0	0.2875	0	0	3	0	0	685
TCGA	TCGA-B8-5550	0	1	0	0	0	0	0	0.2891	0	0	3	0	0	1476
TCGA	TCGA-KN-8433	0	0	0	0	0	0	0	0.2899	0	0	3	0	0	341
TCGA	TCGA-KL-8333	0	0	0	0	0	0	0	0.2933	0	0	2	0	0	2991
TCGA	TCGA-BP-4989	0	1	0	0	0	0	0	0.2937	0	0	3	0	0	118
TCGA	TCGA-BP-4162	0	0	0	0	0	0	0	0.2958	0	0	1	0	0	3074
TCGA	TCGA-B9-7268	0	0	0	0	0	0	0	0.2967	0	0	2	0	0	671
TCGA	TCGA-MH-A55W	0	0	0	0	0	0	0	0.2991	0	0	1	0	0	1043
TCGA	TCGA-J7-8537	1	0	0	0	0	0	0	0.3008	0	0	3	0	1	321
TCGA	TCGA-B8-5163	0	0	0	0	0	0	0	0.3034	0	0	3	0	0	822
TCGA	TCGA-CJ-4885	0	0	0	0	0	0	0	0.3049	0	0	4	1	0	3451
TCGA	TCGA-B0-4696	0	0	0	0	0	0	0	0.3061	1	1	3	0	1	866
TCGA	TCGA-CJ-4881	1	1	0	1	0	0	0	0.307	0	0	3	0	0	2014
TCGA	TCGA-BP-4798	1	1	0	1	0	0	0	0.3076	1	1	3	1	1	334
TCGA	TCGA-5P-A9K3	0	0	0	0	0	0	0	0.3088	0	0	0	0	1	471
TCGA	TCGA-BP-4761	0	1	0	0	0	0	0	0.3094	0	0	3	0	0	182
TCGA	TCGA-BP-4347	0	1	0	0	0	0	0	0.3099	0	0	3	0	0	1367
TCGA	TCGA-2K-A9WE	0	0	0	0	0	0	0	0.3104	0	0	2	0	0	214
TCGA	TCGA-CJ-4640	0	1	0	0	0	0	0	0.3112	0	0	3	0	0	3480
TCGA	TCGA-G7-6795	0	0	0	0	0	0	0	0.314	0	0	1	0	0	1194
TCGA	TCGA-P4-A5EA	1	1	0	1	0	0	0	0.3143	0	0	3	0	1	201
TCGA	TCGA-B0-5116	1	0	0	0	0	0	0	0.3147	1	0	3	0	0	1274
TCGA	TCGA-BP-4960	0	0	1	0	0	0	0	0.317	1	0	2	0	0	2172
TCGA	TCGA-BQ-5891	0	0	0	0	0	0	0	0.3181	0	0	3	0	0	29
TCGA	TCGA-BP-4770	0	0	1	0	0	0	0	0.32	1	1	4	0	1	329
TCGA	TCGA-BQ-5887	0	0	0	0	0	0	0	0.3207	1	0	3	0	0	771
TCGA	TCGA-BP-4763	1	1	0	1	0	0	0	0.3207	0	0	1	0	1	1270
TCGA	TCGA-G7-A8LB	0	0	0	0	0	0	0	0.3232	0	0	4	0	0	547
TCGA	TCGA-MM-A564	0	0	0	0	0	0	0	0.327	0	0	2	0	0	607
TCGA	TCGA-B0-5094	1	1	0	1	0	0	0	0.331	0	0	4	1	1	333
TCGA	TCGA-BP-5191	1	1	0	1	0	0	0	0.3334	1	0	3	0	0	967
TCGA	TCGA-P4-A5EB	0	0	0	0	0	0	0	0.3349	1	0	1	0	0	3015
TCGA	TCGA-DW-5561	0	0	0	0	0	0	0	0.3352	0	0	1	0	0	414
TCGA	TCGA-A3-3346	1	1	0	1	0	0	0	0.3428	0	0	1	0	1	137
TCGA	TCGA-BP-4164	1	1	0	1	0	0	0	0.3429	1	0	3	0	1	992
TCGA	TCGA-A3-3319	1	1	0	1	0	0	0	0.3435	0	0	1	0	0	1130
TCGA	TCGA-BP-4797	1	1	0	1	0	0	0	0.3473	1	0	3	0	0	1107
TCGA	TCGA-A4-A5XZ	0	0	0	0	0	0	0	0.3483	0	0	2	0	0	479
TCGA	TCGA-HE-7128	0	0	0	0	0	0	0	0.3489	0	0	1	0	0	0
TCGA	TCGA-B9-4617	0	0	0	0	0	0	0	0.3497	0	0	0	0	0	35
TCGA	TCGA-G7-6790	0	0	0	0	0	0	0	0.3573	0	0	1	0	0	1575
TCGA	TCGA-SX-A7SQ	0	0	0	0	0	0	0	0.3586	0	0	1	0	0	1266
TCGA	TCGA-SX-A7SS	0	0	0	0	0	0	0	0.3586	0	0	1	0	0	1615
TCGA	TCGA-KO-8413	0	0	0	0	0	0	0	0.3618	0	0	1	0	0	3038
TCGA	TCGA-B0-4815	1	1	0	1	0	0	0	0.3629	0	0	3	0	1	1588
TCGA	TCGA-B0-4836	1	1	0	1	0	0	0	0.3634	1	0	4	1	1	1238
TCGA	TCGA-5P-A9K9	1	1	1	1	1	1	1	0.3641	0	0	0	0	1	589
TCGA	TCGA-B9-A44B	0	0	1	0	0	0	0	0.3648	1	0	3	0	0	361
TCGA	TCGA-GL-A59T	0	0	0	0	0	0	0	0.3677	0	0	1	0	0	546
TCGA	TCGA-B3-A6W5	0	0	0	0	0	0	0	0.3677	0	0	1	0	0	309
TCGA	TCGA-2Z-A9J5	0	0	0	0	0	0	0	0.3677	0	0	2	0	0	3050
TCGA	TCGA-BQ-7046	0	0	0	0	0	0	0	0.3684	0	0	1	0	0	2948
TCGA	TCGA-CJ-4876	0	1	0	0	0	0	0	0.37	0	0	2	0	0	1955
TCGA	TCGA-B2-3923	0	0	0	0	0	0	0	0.3708	0	0	2	0	0	992
TCGA	TCGA-KL-8342	0	0	0	0	0	0	0	0.3708	0	0	2	0	0	2248
TCGA	TCGA-CZ-5464	0	0	0	0	0	0	0	0.371	0	0	4	1	0	2128
TCGA	TCGA-HE-A5NF	0	0	1	0	0	0	0	0.3748	0	0	1	0	0	2582
TCGA	TCGA-A4-A4ZT	0	0	1	0	0	0	0	0.3748	0	0	1	0	0	516
TCGA	TCGA-KV-A74V	0	0	1	0	0	0	0	0.3748	0	0	1	0	0	347
TCGA	TCGA-AT-A5NU	0	0	0	0	0	0	0	0.3755	0	0	1	0	0	67
TCGA	TCGA-F9-A8NY	0	0	0	0	0	0	0	0.3771	0	0	4	1	0	36
TCGA	TCGA-B0-5117	0	0	1	0	0	0	0	0.378	0	0	1	0	0	1608
TCGA	TCGA-KN-8421	0	0	0	0	0	0	0	0.378	0	0	2	0	0	2674
TCGA	TCGA-2Z-A9JI	1	1	1	1	1	1	1	0.3794	0	0	3	0	0	1567
TCGA	TCGA-KN-8418	0	0	0	0	0	0	0	0.3805	0	0	2	0	0	3935
TCGA	TCGA-KO-8407	0	0	0	0	0	0	0	0.3805	0	0	2	0	0	2820
TCGA	TCGA-KL-8338	0	0	0	0	0	0	0	0.3805	0	0	3	0	0	2633
TCGA	TCGA-KM-8440	0	0	0	0	0	0	0	0.3805	0	0	3	0	0	1366
TCGA	TCGA-B0-4844	0	0	0	0	0	0	0	0.3823	1	0	4	1	1	313
TCGA	TCGA-BP-4992	0	1	0	0	0	0	0	0.3854	1	1	1	0	0	501
TCGA	TCGA-BP-4787	0	1	0	0	0	0	0	0.387	0	0	4	1	1	480
TCGA	TCGA-KN-8424	0	0	1	0	0	0	0	0.3872	0	0	1	0	0	1983
TCGA	TCGA-KO-8406	0	0	1	0	0	0	0	0.3876	0	0	1	0	0	3145
TCGA	TCGA-KO-8403	0	0	1	0	0	0	0	0.3876	0	0	1	0	0	3208
TCGA	TCGA-KL-8340	0	0	1	0	0	0	0	0.3876	0	0	2	0	0	2024
TCGA	TCGA-KN-8434	0	0	1	0	0	0	0	0.3876	0	0	2	0	0	1797
TCGA	TCGA-KL-8334	0	0	1	0	0	0	0	0.3876	0	0	3	0	0	2949
TCGA	TCGA-BP-4334	0	0	1	0	0	0	0	0.3876	0	0	3	0	1	645
TCGA	TCGA-KN-8431	0	0	0	0	0	0	0	0.3893	0	0	2	0	0	588
TCGA	TCGA-CJ-4873	0	1	0	0	0	0	0	0.39	1	0	3	0	0	2259
TCGA	TCGA-UN-AAZ9	1	1	0	1	0	0	0	0.3947	0	0	1	0	0	548
TCGA	TCGA-A3-3380	0	0	0	0	0	0	0	0.3968	1	0	1	0	0	567
TCGA	TCGA-HE-A5NI	0	0	0	0	0	0	0	0.3974	0	0	1	0	0	360
TCGA	TCGA-SX-A71V	0	0	0	0	0	0	0	0.3974	0	0	1	0	0	876
TCGA	TCGA-KN-8423	0	0	0	0	0	0	0	0.3987	0	0	1	0	0	788
TCGA	TCGA-KL-8329	0	0	0	0	0	0	0	0.3991	0	0	1	0	0	2752
TCGA	TCGA-KL-8346	0	0	0	0	0	0	0	0.4001	0	0	2	0	0	1897
TCGA	TCGA-GL-7966	0	0	1	0	0	0	0	0.4022	0	1	3	0	0	112
TCGA	TCGA-B0-4845	1	0	0	0	0	0	0	0.4026	1	0	4	1	1	1986
TCGA	TCGA-A4-A5DU	0	0	1	0	0	0	0	0.4045	0	0	1	0	0	496
TCGA	TCGA-PJ-A5Z9	0	0	1	0	0	0	0	0.4045	0	0	1	0	0	540
TCGA	TCGA-KV-A6GE	0	0	1	0	0	0	0	0.4045	0	0	1	0	0	885
TCGA	TCGA-KN-8435	0	0	0	0	0	0	0	0.4051	0	0	2	0	0	3498
TCGA	TCGA-KN-8429	0	0	1	0	0	0	0	0.4062	0	0	3	0	0	2650
TCGA	TCGA-DZ-6133	0	0	0	0	0	0	0	0.407	0	0	1	0	1	1557
TCGA	TCGA-KN-8422	0	0	1	0	0	0	0	0.4073	1	0	1	0	0	775
TCGA	TCGA-BQ-5882	0	0	0	0	0	0	0	0.4162	0	0	3	0	1	658
TCGA	TCGA-KL-8337	0	0	0	0	0	0	0	0.4201	0	0	2	0	0	1364
TCGA	TCGA-F9-A7Q0	1	1	1	1	1	1	1	0.4204	0	0	1	0	0	398
TCGA	TCGA-B3-3926	1	1	1	1	1	1	1	0.4204	0	0	1	0	0	883
TCGA	TCGA-KL-8323	0	0	1	0	0	0	0	0.4217	0	0	3	0	1	1158
TCGA	TCGA-KL-8341	0	0	1	0	0	0	0	0.4265	0	0	4	0	1	754
TCGA	TCGA-KO-8411	0	0	1	0	0	0	0	0.4272	0	0	1	0	0	3958
TCGA	TCGA-KL-8345	0	0	0	0	0	0	0	0.4288	0	0	3	0	0	1665
TCGA	TCGA-KO-8417	0	0	0	0	0	0	0	0.4297	0	0	1	0	0	2815
TCGA	TCGA-CW-6090	1	1	0	1	0	0	0	0.4306	1	0	1	0	0	2552
TCGA	TCGA-B0-4699	0	0	1	0	0	0	0	0.4308	0	1	4	1	1	110
TCGA	TCGA-KL-8325	1	0	1	0	1	0	0	0.4309	0	0	2	0	1	725
TCGA	TCGA-KM-8442	0	0	0	0	0	0	0	0.4327	0	0	2	0	0	1437
TCGA	TCGA-KO-8410	0	0	0	0	0	0	0	0.4348	0	0	1	0	0	3136
TCGA	TCGA-AK-3465	0	0	1	0	0	0	0	0.4359	0	0	1	0	0	369
TCGA	TCGA-A4-A57E	0	0	1	0	0	0	0	0.436	0	0	4	1	1	258
TCGA	TCGA-KM-8476	0	0	1	0	0	0	0	0.4368	0	0	1	0	0	3745
TCGA	TCGA-KO-8416	0	0	1	0	0	0	0	0.4368	0	0	3	0	0	2752
TCGA	TCGA-CZ-5468	0	1	0	0	0	0	0	0.4377	1	1	4	1	1	59
TCGA	TCGA-KL-8335	0	0	0	0	0	0	0	0.4392	0	0	3	0	0	2815
TCGA	TCGA-BP-5198	1	1	1	1	1	1	1	0.4443	1	0	3	0	0	603
TCGA	TCGA-BP-4337	0	0	0	0	0	0	0	0.4447	0	0	3	0	1	2
TCGA	TCGA-KO-8414	0	0	0	0	0	0	0	0.4463	0	0	2	0	0	3212
TCGA	TCGA-AS-3777	1	0	1	0	1	0	0	0.4463	0	0	1	0	0	1238
TCGA	TCGA-KL-8330	0	0	1	0	0	0	0	0.4478	0	0	2	0	0	3304
TCGA	TCGA-KV-A6GD	0	0	0	0	0	0	0	0.4496	0	0	1	0	0	560
TCGA	TCGA-BP-4343	1	1	0	1	0	0	0	0.4516	1	0	3	0	1	1912
TCGA	TCGA-AK-3440	0	0	1	0	0	0	0	0.4554	0	0	1	0	0	2865
TCGA	TCGA-KL-8331	0	0	1	0	0	0	0	0.4628	0	0	2	0	0	3010
TCGA	TCGA-KL-8328	0	0	1	0	0	0	0	0.4642	0	0	2	0	0	3127
TCGA	TCGA-KN-8432	0	0	1	0	0	0	0	0.4676	0	0	2	0	0	76
TCGA	TCGA-AK-3430	0	1	1	0	0	1	0	0.4711	1	0	3	0	1	480
TCGA	TCGA-KL-8332	1	0	1	0	1	0	0	0.4728	0	0	1	0	0	2582
TCGA	TCGA-KO-8408	0	0	1	0	0	0	0	0.4729	0	0	3	0	1	507
TCGA	TCGA-DV-A4VX	0	1	1	0	0	1	0	0.4764	0	0	4	0	1	1626
TCGA	TCGA-G7-6789	1	1	1	1	1	1	1	0.4775	0	0	4	0	1	122
TCGA	TCGA-G7-A8LC	1	1	0	1	0	0	0	0.4819	0	0	1	0	0	702
TCGA	TCGA-G7-7502	0	1	0	0	0	0	0	0.4832	1	0	1	0	0	786
TCGA	TCGA-KL-8336	0	0	1	0	0	0	0	0.4833	0	0	4	0	1	920
TCGA	TCGA-B0-5102	0	0	0	0	0	0	0	0.4838	1	0	1	0	1	2764
TCGA	TCGA-BP-4174	0	1	0	0	0	0	0	0.4893	0	0	2	0	0	1879
TCGA	TCGA-B8-4620	1	0	0	0	0	0	0	0.4911	1	0	3	0	0	777
TCGA	TCGA-BQ-5894	0	1	1	0	0	1	0	0.4997	1	0	4	1	0	84
TCGA	TCGA-BP-5178	1	0	0	0	0	0	0	0.5033	1	0	4	1	1	1912
TCGA	TCGA-BP-4775	0	0	0	0	0	0	0	0.5077	1	0	1	0	0	1843
TCGA	TCGA-BP-4994	1	0	1	0	1	0	0	0.5083	0	0	1	0	0	1308
TCGA	TCGA-AK-3433	0	0	1	0	0	0	0	0.512	0	0	2	0	0	3409
TCGA	TCGA-A4-7286	1	1	0	1	0	0	0	0.5146	1	0	0	0	0	554
TCGA	TCGA-AK-3436	1	1	0	1	0	0	0	0.5199	1	0	4	1	0	3331
TCGA	TCGA-B0-4710	1	0	1	0	1	0	0	0.525	1	0	3	0	0	1755
TCGA	TCGA-A4-A5Y1	1	1	0	1	0	0	0	0.5257	1	0	3	0	1	395
TCGA	TCGA-A3-3325	1	0	0	0	0	0	0	0.5276	1	0	1	0	1	1170
TCGA	TCGA-KO-8415	1	0	1	0	1	0	0	0.5291	0	0	1	0	0	2939
TCGA	TCGA-KN-8436	1	0	0	0	0	0	0	0.5367	0	0	2	0	0	1288
TCGA	TCGA-BP-4176	1	1	0	1	0	0	0	0.5372	1	0	1	0	0	1955
TCGA	TCGA-KO-8409	0	0	1	0	0	0	0	0.5381	0	0	2	0	0	3180
TCGA	TCGA-B8-A54I	0	1	0	0	0	0	0	0.5404	0	0	1	0	0	150
TCGA	TCGA-KL-8324	1	0	1	0	1	0	0	0.5476	0	0	2	0	0	4676
TCGA	TCGA-CZ-5984	1	1	0	1	0	0	0	0.5484	1	0	1	0	0	2067
TCGA	TCGA-BP-4166	0	0	0	0	0	0	0	0.5489	1	0	3	0	0	13
TCGA	TCGA-BP-4768	1	1	0	1	0	0	0	0.552	1	0	1	0	0	400
TCGA	TCGA-2Z-A9JG	1	1	0	1	0	0	0	0.5531	1	0	1	0	0	1662
TCGA	TCGA-CZ-5461	1	1	0	1	0	0	0	0.5646	1	1	4	1	1	330
TCGA	TCGA-CZ-4866	0	1	0	0	0	0	0	0.5691	1	0	1	0	0	3267
TCGA	TCGA-BP-5185	0	0	0	0	0	0	0	0.5724	1	0	1	0	0	1132
TCGA	TCGA-BP-4985	1	0	0	0	0	0	0	0.5775	1	0	3	0	1	952
TCGA	TCGA-B8-5549	1	0	0	0	0	0	0	0.58	1	0	1	0	0	194
TCGA	TCGA-KN-8427	1	1	1	1	1	1	1	0.5849	1	1	4	0	0	30
TCGA	TCGA-CJ-5682	1	1	0	1	0	0	0	0.5903	1	0	4	1	0	3736
TCGA	TCGA-CW-5588	1	1	1	1	1	1	1	0.5924	1	0	1	0	0	2017
TCGA	TCGA-BP-5175	1	1	0	1	0	0	0	0.6015	1	0	1	0	0	932
TCGA	TCGA-CJ-5671	1	1	0	1	0	0	0	0.6084	1	0	1	0	0	3987
TCGA	TCGA-B1-7332	0	1	0	0	0	0	0	0.6111	1	0	2	0	0	1141
TCGA	TCGA-V9-A7HT	1	1	1	1	1	1	1	0.6198	1	0	2	0	0	965
TCGA	TCGA-BP-4352	1	1	0	1	0	0	0	0.6259	1	1	4	1	1	344
TCGA	TCGA-BP-5200	0	0	0	0	0	0	0	0.6319	1	1	2	0	0	1063
TCGA	TCGA-KN-8428	0	0	1	0	0	0	0	0.6359	1	0	2	0	1	1590
TCGA	TCGA-B0-4707	1	1	1	1	1	1	1	0.647	1	1	3	0	1	600
TCGA	TCGA-EU-5905	1	1	0	1	0	0	0	0.6524	1	0	1	0	0	119
TCGA	TCGA-B0-4712	1	1	1	1	1	1	1	0.6531	1	0	4	1	1	1337
TCGA	TCGA-CJ-4635	1	0	0	0	0	0	0	0.6542	1	0	1	0	0	1416
TCGA	TCGA-B0-5113	1	1	0	1	0	0	0	0.6585	1	0	3	0	0	1175
TCGA	TCGA-BP-4351	1	0	0	0	0	0	0	0.6607	1	0	3	0	0	970
TCGA	TCGA-B0-4822	1	1	0	1	0	0	0	0.6629	1	1	2	0	1	1111
TCGA	TCGA-B0-5109	1	1	1	1	1	1	1	0.6641	1	0	3	0	1	587
TCGA	TCGA-4A-A93X	1	0	1	0	1	0	0	0.667	1	0	4	0	0	390
TCGA	TCGA-A3-3372	1	0	0	0	0	0	0	0.6675	1	0	3	0	0	735
TCGA	TCGA-A3-3316	1	1	0	1	0	0	0	0.669	1	0	2	0	0	1493
TCGA	TCGA-KN-8426	1	0	1	0	1	0	0	0.6753	0	0	4	1	0	108
TCGA	TCGA-CJ-5679	1	1	0	1	0	0	0	0.676	1	0	3	0	1	679
TCGA	TCGA-BP-4969	0	1	0	0	0	0	0	0.6827	1	0	1	0	0	1794
TCGA	TCGA-CZ-4858	1	1	0	1	0	0	0	0.6837	1	0	2	0	1	2105
TCGA	TCGA-B0-4811	1	0	1	0	1	0	0	0.6853	1	0	3	0	1	1417
TCGA	TCGA-BP-4799	1	0	0	0	0	0	0	0.6923	1	0	3	0	1	1133
TCGA	TCGA-AL-3466	1	1	1	1	1	1	1	0.7008	1	0	4	1	1	293
TCGA	TCGA-CW-5591	1	1	0	1	0	0	0	0.7121	0	0	4	1	0	2271
TCGA	TCGA-A3-3382	1	1	0	1	0	0	0	0.7166	1	0	1	0	0	574
TCGA	TCGA-CZ-5456	1	1	1	1	1	1	1	0.736	1	0	2	0	0	2422
TCGA	TCGA-IA-A40Y	1	1	1	1	1	1	1	0.7439	1	1	3	0	0	62
TCGA	TCGA-KN-8425	0	0	1	0	0	0	0	0.7595	1	0	1	0	0	3179
TCGA	TCGA-KN-8419	1	0	1	0	1	0	0	0.7667	0	0	2	0	0	714
TCGA	TCGA-CZ-4854	1	1	0	1	0	0	0	0.7687	1	0	1	0	1	1404
TCGA	TCGA-CZ-5465	0	0	0	0	0	0	0	0.7695	1	0	3	0	1	2564
TCGA	TCGA-CZ-5469	1	1	0	1	0	0	0	0.7757	1	0	2	0	1	946
TCGA	TCGA-CZ-5457	0	0	1	0	0	0	0	0.7925	1	0	3	0	0	2754
TCGA	TCGA-B8-5551	1	1	1	1	1	1	1	0.8011	1	0	1	0	0	16
TCGA	TCGA-KL-8327	0	0	0	0	0	0	0	0.8081	1	0	1	0	0	4169
TCGA	TCGA-KO-8405	0	0	0	0	0	0	0	0.8179	1	0	3	0	0	3056
TCGA	TCGA-BP-5173	0	1	0	0	0	0	0	0.8244	1	0	1	0	1	53
TCGA	TCGA-A3-3374	0	0	1	0	0	0	0	0.8533	1	0	1	0	0	1314
TCGA	TCGA-CJ-4901	1	0	1	0	1	0	0	0.8572	1	0	3	0	0	1450
TCGA	TCGA-KM-8438	0	0	0	0	0	0	0	0.8584	1	1	2	0	0	4622
TCGA	TCGA-CJ-4897	0	1	1	0	0	1	0	0.8789	1	0	3	0	0	3341
TCGA	TCGA-KM-8443	0	0	1	0	0	0	0	0.8801	1	0	2	0	0	1520
TCGA	TCGA-KL-8339	0	0	0	0	0	0	0	0.8844	1	0	4	1	1	855
TCGA	TCGA-CJ-6028	1	0	1	0	1	0	0	0.8929	0	0	4	1	1	1625
TCGA	TCGA-B9-4117	1	0	0	0	0	0	0	0.9834	1	0	0	0	0	14

## Sheet: TRACERX
Dataset	Sample_ID	Chr9p_Loss	Chr14q_Loss	Chr21q_Loss	Chr9p_14q_loss	Chr9p_21q_loss	Chr14q_21q_loss	Chr9p_14q_21q_loss	fCNA	WGD	Sarc	Stage	Metastasis	Status	Survival_Days
Tracerx	Tracerx_K375	0	1	0	0	0	0	0	0.0091	0	0	1	0	0	939
Tracerx	Tracerx_K217	0	0	0	0	0	0	0	0.047	0	0	1	0	0	483
Tracerx	Tracerx_K177	0	0	0	0	0	0	0	0.0678	0	0	3	0	0	822
Tracerx	Tracerx_K323	0	1	0	0	0	0	0	0.0698	0	0	4	1	0	612
Tracerx	Tracerx_K065	0	0	0	0	0	0	0	0.072	0	0	1	0	0	1143
Tracerx	Tracerx_K233	0	0	0	0	0	0	0	0.072	0	0	3	0	0	816
Tracerx	Tracerx_K135	0	0	0	0	0	0	0	0.0724	0	0	2	0	1	1026
Tracerx	Tracerx_K242	0	0	0	0	0	0	0	0.0786	0	0	1	0	0	366
Tracerx	Tracerx_K079	0	0	0	0	0	0	0	0.0863	0	0	1	0	0	492
Tracerx	Tracerx_K138	0	1	0	0	0	0	0	0.0948	0	0	1	0	1	819
Tracerx	Tracerx_K352_1	0	0	0	0	0	0	0	0.0971	0	0	1	0	0	1191
Tracerx	Tracerx_K032	0	0	0	0	0	0	0	0.1065	0	0	1	0	0	786
Tracerx	Tracerx_K118	0	0	0	0	0	0	0	0.1116	0	0	3	0	0	123
Tracerx	Tracerx_K145	0	0	0	0	0	0	0	0.1165	0	0	1	0	0	1053
Tracerx	Tracerx_K208	0	0	0	0	0	0	0	0.1178	0	0	4	1	0	939
Tracerx	Tracerx_K124	0	0	0	0	0	0	0	0.1201	0	0	3	0	1	123
Tracerx	Tracerx_K306	0	0	0	0	0	0	0	0.1258	0	0	1	0	0	477
Tracerx	Tracerx_K114_L	0	0	1	0	0	0	0	0.1259	0	0	1	0	0	411
Tracerx	Tracerx_K184	0	0	0	0	0	0	0	0.1283	0	0	1	0	0	255
Tracerx	Tracerx_K104	0	1	0	0	0	0	0	0.1283	0	1	3	0	1	348
Tracerx	Tracerx_K444	0	0	0	0	0	0	0	0.1529	0	0	1	0	0	402
Tracerx	Tracerx_K180	1	1	0	1	0	0	0	0.1627	0	0	3	0	0	732
Tracerx	Tracerx_K256	0	1	0	0	0	0	0	0.1632	0	0	1	0	0	762
Tracerx	Tracerx_K334_R	0	0	0	0	0	0	0	0.1742	0	0	3	0	0	468
Tracerx	Tracerx_K265_1	0	0	0	0	0	0	0	0.175	0	0	1	0	0	762
Tracerx	Tracerx_K450	0	1	0	0	0	0	0	0.1758	0	0	3	0	0	294
Tracerx	Tracerx_K245	0	0	1	0	0	0	0	0.1906	0	0	3	0	0	1110
Tracerx	Tracerx_K249	0	1	0	0	0	0	0	0.1928	0	0	3	0	0	759
Tracerx	Tracerx_K119	0	1	0	0	0	0	0	0.1929	0	1	4	1	0	1185
Tracerx	Tracerx_K237	0	1	0	0	0	0	0	0.1959	0	0	1	0	0	1320
Tracerx	Tracerx_K105	1	0	0	0	0	0	0	0.2033	0	0	3	0	0	891
Tracerx	Tracerx_K136	1	1	0	1	0	0	0	0.2045	0	0	2	0	1	597
Tracerx	Tracerx_K255	0	1	0	0	0	0	0	0.2109	0	0	3	0	0	417
Tracerx	Tracerx_K253	1	0	0	0	0	0	0	0.2127	0	0	3	0	0	486
Tracerx	Tracerx_K182	0	0	0	0	0	0	0	0.2128	0	0	1	0	0	534
Tracerx	Tracerx_K027	0	1	0	0	0	0	0	0.23	0	0	1	0	0	747
Tracerx	Tracerx_K239	0	1	0	0	0	0	0	0.2426	0	0	3	0	0	477
Tracerx	Tracerx_K357	1	0	0	0	0	0	0	0.2543	0	0	1	0	0	273
Tracerx	Tracerx_K071	0	0	0	0	0	0	0	0.3007	0	0	4	1	0	1632
Tracerx	Tracerx_K110	0	0	0	0	0	0	0	0.3056	0	0	2	0	0	528
Tracerx	Tracerx_K130	1	0	0	0	0	0	0	0.3129	0	0	4	1	1	393
Tracerx	Tracerx_K153	1	1	0	1	0	0	0	0.3153	0	0	4	0	1	84
Tracerx	Tracerx_K176	1	1	0	1	0	0	0	0.3219	0	0	1	0	0	450
Tracerx	Tracerx_K143	0	1	0	0	0	0	0	0.3335	0	0	1	0	0	1245
Tracerx	Tracerx_K390	1	0	0	0	0	0	0	0.3437	0	0	4	0	1	588
Tracerx	Tracerx_K023	1	1	0	1	0	0	0	0.3584	0	0	3	0	0	144
Tracerx	Tracerx_K059	1	1	0	1	0	0	0	0.3633	0	0	3	0	0	162
Tracerx	Tracerx_K228	1	1	0	1	0	0	0	0.3694	0	1	4	1	0	414
Tracerx	Tracerx_K229	0	1	0	0	0	0	0	0.3776	0	0	4	0	0	291
Tracerx	Tracerx_K386	1	1	0	1	0	0	0	0.3813	0	0	4	1	0	1407
Tracerx	Tracerx_K280	1	1	0	1	0	0	0	0.3815	0	0	4	1	0	621
Tracerx	Tracerx_K520	1	1	0	1	0	0	0	0.395	0	0	4	1	0	795
Tracerx	Tracerx_K139	0	1	0	0	0	0	0	0.3967	0	0	3	0	0	639
Tracerx	Tracerx_K250	1	1	0	1	0	0	0	0.4121	0	0	3	0	0	387
Tracerx	Tracerx_K308	0	1	1	0	0	1	0	0.4188	0	0	3	0	0	381
Tracerx	Tracerx_K376	1	1	0	1	0	0	0	0.428	0	1	4	1	1	132
Tracerx	Tracerx_K021	1	1	1	1	1	1	1	0.4282	0	0	3	0	1	423
Tracerx	Tracerx_K222	0	0	0	0	0	0	0	0.4381	0	0	1	0	0	786
Tracerx	Tracerx_K029	1	1	0	1	0	0	0	0.4585	0	0	4	1	0	45
Tracerx	Tracerx_K207	1	0	0	0	0	0	0	0.4588	0	0	3	0	0	162
Tracerx	Tracerx_K326	1	0	0	0	0	0	0	0.4631	0	0	4	0	0	903
Tracerx	Tracerx_K167	1	1	0	1	0	0	0	0.4661	0	0	3	0	0	648
Tracerx	Tracerx_K064	0	1	0	0	0	0	0	0.4885	0	0	1	0	0	303
Tracerx	Tracerx_K379	1	1	1	1	1	1	1	0.4887	0	0	4	1	0	408
Tracerx	Tracerx_K123	1	1	0	1	0	0	0	0.4986	0	0	4	1	0	1443
Tracerx	Tracerx_K097_R	1	1	0	1	0	0	0	0.5038	0	0	1	0	0	762
Tracerx	Tracerx_K304	1	1	0	1	0	0	0	0.5078	0	0	4	0	0	105
Tracerx	Tracerx_K354	1	0	0	0	0	0	0	0.512	0	0	1	0	0	1140
Tracerx	Tracerx_K216	1	1	1	1	1	1	1	0.5321	0	0	1	0	0	30
Tracerx	Tracerx_K107	1	1	0	1	0	0	0	0.543	0	1	4	1	1	447
Tracerx	Tracerx_K206	1	1	0	1	0	0	0	0.5707	0	1	4	1	0	624
Tracerx	Tracerx_K234	1	1	0	1	0	0	0	0.6084	0	0	3	0	1	180
Tracerx	Tracerx_K226	1	1	1	1	1	1	1	0.6148	0	0	3	0	0	1347
Tracerx	Tracerx_K263	1	1	1	1	1	1	1	0.6986	0	0	4	1	1	81
Tracerx	Tracerx_K162	1	1	0	1	0	0	0	0.7074	0	0	1	0	0	753
Tracerx	Tracerx_K328	1	1	1	1	1	1	1	0.7127	0	0	4	1	1	87
Tracerx	Tracerx_K096	1	1	0	1	0	0	0	0.7146	0	1	4	1	0	1281
Tracerx	Tracerx_K099	1	1	1	1	1	1	1	0.7268	0	0	3	0	0	1266
Tracerx	Tracerx_K128	1	1	0	1	0	0	0	0.7565	0	0	3	0	0	255
Tracerx	Tracerx_K066	1	1	1	1	1	1	1	0.8014	0	0	4	1	1	1143
Tracerx	Tracerx_K276	1	1	1	1	1	1	1	0.8121	0	0	4	1	0	807
Tracerx	Tracerx_K191	1	1	1	1	1	1	1	0.8332	0	0	3	0	0	993
Tracerx	Tracerx_K169	1	1	0	1	0	0	0	0.843	0	0	3	0	0	909
Tracerx	Tracerx_K252	1	1	1	1	1	1	1	0.8452	0	0	3	0	0	456
Tracerx	Tracerx_K098	1	1	0	1	0	0	0	0.8595	0	0	4	0	1	1500
Tracerx	Tracerx_K163	1	1	0	1	0	0	0	0.87	0	0	3	0	1	456
Tracerx	Tracerx_K243	1	1	1	1	1	1	1	0.8758	0	0	3	0	0	411
Tracerx	Tracerx_K360	1	1	0	1	0	0	0	0.8764	0	0	2	0	0	1779
Tracerx	Tracerx_K158	1	1	1	1	1	1	1	0.9098	0	0	1	0	0	1281
Tracerx	Tracerx_K272	1	1	1	1	1	1	1	0.9159	0	0	3	0	0	864
Tracerx	Tracerx_K150	1	1	0	1	0	0	0	0.9243	0	0	1	0	0	720
Tracerx	Tracerx_K039	1	1	0	1	0	0	0	0.9369	0	0	4	1	1	966
Tracerx	Tracerx_K070	1	1	1	1	1	1	1	0.9574	0	0	3	0	0	1476
Tracerx	Tracerx_K156	1	1	1	1	1	1	1	0.9574	0	0	3	0	0	1392
Tracerx	Tracerx_K165	1	1	1	1	1	1	1	0.9574	0	0	4	1	0	726
Tracerx	Tracerx_K220	1	1	1	1	1	1	1	0.9574	0	0	3	0	0	810
Tracerx	Tracerx_K448	1	1	0	1	0	0	0	0.9574	0	1	4	1	0	312
Tracerx	Tracerx_K463	1	1	1	1	1	1	1	0.9574	0	0	2	0	0	543
Tracerx	Tracerx_K523	1	1	0	1	0	0	0	0.9574	0	0	3	0	0	750
Tracerx	Tracerx_K427	1	0	1	0	1	0	0	0.9574	0	1	4	1	1	414
Tracerx	Tracerx_K446	1	1	1	1	1	1	1	0.9574	0	1	4	0	1	1311

## Sheet: rcc_wes_metadata
WES metadata
Sample_Name	Sample_ID	Tumor_ID*	Mouse_Number	Metastasis	Exonic_mutation_count	fCNA_SUM	Nf2	Setd2	Cdkn2a	Cdkn2b
1_21-23FC_KM_7	21-23FC	KM	1	Yes	1873	0.714972	Altered	Altered	Altered	Altered
1_18-20FC_T_7	18-20FC	T	1	Yes	1632	0.605065	Altered	Altered	Altered	Altered
1_26-28FC_LUM_7	26-28FC	LUM	1	Yes	1745	0.380754	Altered	Altered	Altered	Altered
1_19-21FC_T_7	19-21FC	T	1	Yes	1552	0.312906	Altered	Altered	Altered	Altered
1_25-27FC_LUM_7	25-27FC	LUM	1	Yes	1474	0.299524	Altered	Altered	Altered	Altered
1_22-24FC_LIM_7	22-24FC	LIM	1	Yes	1762	0.280234	Altered	Altered	Altered	Altered
1_24-26FC_LIM_7	24-26FC	LIM	1	Yes	1503	0.24239	Altered	Altered	Altered	Altered
1_74-22BFC_T_7	74-22BFC	T	1	Yes	1775	0.221171	Altered	Altered	Altered	Altered
1_75-25BFC_LIM_7	75-25BFC	LIM	1	Yes	1651	0.208939	Altered	Altered	Altered	Altered
2_85-79TFC_CL_7	85-79TFC	CL	2	No	1114	0.293696	Altered	Altered	Altered	Unaltered
2_1-1FC_T_7	1-1FC	T	2	No	512	0.13184	Altered	Altered	Altered	Unaltered
3_35-37FC_T_12	35-37FC	T	3	No	1345	0.224508	Altered	Unaltered	Altered	Altered
3_36-38FC_T_12	36-38FC	T	3	No	920	0.218982	Altered	Unaltered	Altered	Altered
3_34-36FC_T_12	34-36FC	T	3	No	1538	0.199477	Altered	Unaltered	Altered	Altered
3_71-80FC_CL_12	71-80FC	CL	3	No	1246	0.189181	Altered	Unaltered	Altered	Altered
4_67-76FC_CL_7	67-76FC	CL	4	No	907	0.398909	Altered	Altered	Altered	Altered
4_3-3FC_T_7	3-3FC	T	4	No	1965	0.364678	Altered	Altered	Unaltered	Altered
5_7-7FC_T_7	7-7FC	T	5	No	787	0.483084	Altered	Altered	Altered	Altered
5_68-77FC_CL_7	68-77FC	CL	5	No	1271	0.401337	Altered	Altered	Altered	Altered
5_6-6FC_T_7	6-6FC	T	5	No	920	0.339441	Altered	Altered	Altered	Altered
5_5-5FC_T_7	5-5FC	T	5	No	1044	0.163168	Altered	Altered	Altered	Altered
6_9-9FC_T_7	9-9FC	T	6	Yes	1063	0.497199	Altered	Altered	Altered	Altered
6_11-11FC_T_7	11-11FC	T	6	Yes	1238	0.331495	Altered	Altered	Altered	Altered
6_10-10FC_T_7	10-10FC	T	6	Yes	1465	0.30418	Altered	Altered	Altered	Altered
6_15-15-16FC_LUM_7	15-15-16FC	LUM	6	Yes	1440	0.250284	Altered	Altered	Altered	Altered
6_13-13FC_LIM_7	13-13FC	LIM	6	Yes	1498	0.243156	Altered	Altered	Altered	Altered
6_16-17-18FC_LUM_7	16-17-18FC	LUM	6	Yes	1077	0.228569	Altered	Altered	Altered	Altered
6_14-14FC_LIM_7	14-14FC	LIM	6	Yes	1285	0.224365	Altered	Altered	Altered	Altered
7_43-45FC_LUM_7	43-45FC	LUM	7	Yes	1776	0.852403	Altered	Altered	Altered	Altered
7_69-78FC_CL_7	69-78FC	CL	7	Yes	2186	0.740563	Altered	Altered	Altered	Altered
7_47-49FC_PAM_7	47-49FC	PAM	7	Yes	1769	0.725709	Altered	Altered	Altered	Altered
7_44-46FC_LIM_7	44-46FC	LIM	7	Yes	1640	0.666738	Altered	Altered	Altered	Altered
7_41-43FC_LUM_7	41-43FC	LUM	7	Yes	800	0.477935	Altered	Altered	Altered	Altered
7_42-44FC_LUM_7	42-44FC	LUM	7	Yes	1373	0.415601	Altered	Altered	Altered	Altered
7_45-47FC_LIM_7	45-47FC	LIM	7	Yes	1967	0.390944	Altered	Altered	Altered	Altered
7_38-40FC_T_7	38-40FC	T	7	Yes	1746	0.36877	Altered	Altered	Altered	Altered
7_48-50FC_M_7	48-50FC	M	7	Yes	1200	0.301231	Altered	Altered	Altered	Altered
7_39-41FC_T_7	39-41FC	T	7	Yes	1801	0.279955	Altered	Altered	Altered	Altered
7_49-51FC_M_7	49-51FC	M	7	Yes	1091	0.211703	Altered	Altered	Altered	Altered
7_37-39FC_T_7	37-39FC	T	7	Yes	1842	0.199756	Altered	Altered	Altered	Altered
7_46-48FC_PAM_7	46-48FC	PAM	7	Yes	1499	0.160832	Altered	Altered	Altered	Altered
8_73-83FC_CL_12	73-83FC	CL	8	Yes	2206	0.392849	Altered	Altered	Altered	Altered
8_31-33FC_LIM_12	31-33FC	LIM	8	Yes	1894	0.312264	Altered	Altered	Altered	Altered
8_28-30FC_T_12	28-30FC	T	8	Yes	1813	0.288787	Altered	Altered	Altered	Altered
8_83-31TFC_T_12	83-31TFC	T	8	Yes	1768	0.237891	Altered	Altered	Altered	Altered
8_84-32TFC_T_12	84-32TFC	T	8	Yes	1958	0.233819	Altered	Altered	Altered	Altered
8_32-34FC_M_12	32-34FC	M	8	Yes	1639	0.185789	Altered	Altered	Altered	Altered
18_93-26FC_T_7	93-26FC	T	9	No	2643	0.603035	Altered	Unaltered	Altered	Unaltered
19_96-29FC_T_7&12	96-29FC	T	10	No	1297	0.248082	Altered	Altered	Altered	Altered
19_95-28FC_T_7&12	95-28FC	T	10	No	1215	0.209335	Altered	Altered	Altered	Altered
19_108-41FC_CL_7&12	108-41FC	CL	10	No	416	0.188186	Altered	Altered	Altered	Altered
21_102-35FC_T_7&12	102-35FC	T	11	No	1520	0.175155	Altered	Altered	Altered	Altered
21_100-33FC_T_7&12	100-33FC	T	11	No	1112	0.120728	Altered	Altered	Altered	Altered
21_101-34FC_T_7&12	101-34FC	T	11	No	897	0.117511	Altered	Altered	Altered	Altered
22_104-37FC_T_7&12	104-37FC	T	12	No	2148	0.173214	Altered	Altered	Altered	Altered
22_105-38FC_T_7&12	105-38FC	T	12	No	1958	0.172128	Altered	Altered	Altered	Altered
22_106-39FC_T_7&12	106-39FC	T	12	No	1899	0.0945679	Altered	Altered	Altered	Altered
26_13-13FC _CL_12	13-13FC	CL	13	No	1166	0.314993	Altered	Altered	Altered	Altered
26_2-2FC _T_12	2-2FC	T	13	No	882	0.150394	Altered	Unaltered	Altered	Altered
26_3-3FC _T_12	3-3FC	T	13	No	916	0.136062	Altered	Unaltered	Altered	Altered
26_4-4FC _T_12	4-4FC	T	13	No	653	0.122167	Altered	Unaltered	Altered	Altered
27_14-14FC _CL_12	14-14FC	CL	14	No	877	0.382554	Altered	Unaltered	Altered	Altered
27_6-6FC _T_12	6-6FC	T	14	No	836	0.212985	Altered	Unaltered	Altered	Altered
27_8-8FC _T_12	8-8FC	T	14	No	905	0.153523	Altered	Unaltered	Altered	Altered
27_7-7FC _T_12	7-7FC	T	14	No	656	0.128793	Altered	Unaltered	Altered	Altered
28_11-11FC _T_12	11-11FC	T	15	No	1242	0.15577	Altered	Unaltered	Unaltered	Altered
28_10-10FC _T_12	10-10FC	T	15	No	1048	0.138796	Altered	Unaltered	Unaltered	Altered
28_12-12FC _T_12	12-12FC	T	15	No	898	0.135004	Altered	Unaltered	Unaltered	Altered
51_5CL_31	5CL	T	16	No	647	0.262794	Altered	Altered	Unaltered	Unaltered
51_4CL_31	4CL	T	16	No	692	0.0659761	Altered	Altered	Unaltered	Unaltered
52_7CL_31	7CL	T	17	No	757	0.383097	Altered	Unaltered	Altered	Altered
52_6CL_31	6CL	T	17	No	747	0.380618	Altered	Unaltered	Altered	Altered
52_10CL_31	10CL	T	17	No	724	0.355866	Altered	Unaltered	Altered	Altered
52_9CL_31	9CL	T	17	No	622	0.337321	Altered	Unaltered	Altered	Altered
52_8CL_31	8CL	T	17	No	732	0.320434	Altered	Unaltered	Altered	Altered
53_12CL_31	12CL	T	18	No	772	0.38112	Altered	Unaltered	Altered	Unaltered
53_13CL_31	13CL	T	18	No	805	0.365156	Altered	Unaltered	Altered	Unaltered
53_11CL_31	11CL	T	18	No	694	0.330348	Altered	Unaltered	Altered	Unaltered
54_29CL_37	29CL	T	19	No	428	0.364837	Altered	Altered	Unaltered	Altered
54_30CL_37	30CL	CL	19	No	2231	0.209952	Altered	Altered	Unaltered	Altered
54_28CL_37	28CL	T	19	No	0	0.0884135	Altered	Altered	Unaltered	Altered
*T: Tumor; PAM: Pancreas metastasis; CL: Cell line; LUM: Lung metastasis; LIM: Liver metastasis; M: Metastasis; KM: Kidney metastasis

## Sheet: rcc_wes_crispr_fre
CRISPRESSO data of target genes
Sample_Name	Sample_ID	Tumor_ID*	Mouse_Number	Gene	Aligned_Sequence	Reference_Sequence	Unedited	n_deleted	n_inserted	n_mutated	Reads(%)
1_74-22BFC_T_7	74-22BFC	T	1	Setd2	AAGCTCGGGTGAAAGAATATTGCAAGGAACAAAAACATCC	AAGCTCGGGTGAAAGAATAT-GCACGGAACAAAAACATCC	FALSE	0	1	0	0.3774
1_74-22BFC_T_7	74-22BFC	T	1	Setd2	ACGCTCGGGTGAAAGAATATTGCACGGAACAAAAACATCC	AAGCTCGGGTGAAAGAATAT-GCACGGAACAAAAACATCC	FALSE	0	1	0	0.3774
1_24-26FC_LIM_7	24-26FC	LIM	1	Setd2	AAGCTTGGGTGAA---------------CAAAAACATCCA	AAGCTCGGGTGAAAGAATATGCACGGAACAAAAACATCCA	FALSE	15	0	0	0.4115
1_18-20FC_T_7	18-20FC	T	1	Setd2	AAGCTCTGGTGAA---------------CAAAAACATCCA	AAGCTCGGGTGAAAGAATATGCACGGAACAAAAACATCCA	FALSE	15	0	0	0.4132
1_19-21FC_T_7	19-21FC	T	1	Setd2	AAGCTCGGGTGAAATAATATTGCACGGAACAAAAACATCC	AAGCTCGGGTGAAAGAATAT-GCACGGAACAAAAACATCC	FALSE	0	1	0	0.4717
1_21-23FC_KM_7	21-23FC	KM	1	Setd2	AAGCTCGTGTGAA---------------CAAAAACATCCA	AAGCTCGGGTGAAAGAATATGCACGGAACAAAAACATCCA	FALSE	15	0	0	0.4739
1_24-26FC_LIM_7	24-26FC	LIM	1	Setd2	AAGCTCGGGTGAAAGAATATTGCACGGAACAAAAACATCC	AAGCTCGGGTGAAAGAATAT-GCACGGAACAAAAACATCC	FALSE	0	1	0	0.823
1_21-23FC_KM_7	21-23FC	KM	1	Setd2	AAGCTCGGGTGAAAGAATATTGCACGGAACAAAAACATCC	AAGCTCGGGTGAAAGAATAT-GCACGGAACAAAAACATCC	FALSE	0	1	0	1.4218
1_25-27FC_LUM_7	25-27FC	LUM	1	Setd2	AAGCTCGGGTGAAA--------------CAAAAACATCCA	AAGCTCGGGTGAAAGAATATGCACGGAACAAAAACATCCA	FALSE	14	0	0	1.7544
1_25-27FC_LUM_7	25-27FC	LUM	1	Setd2	AAGCTCGGGTGAAAGAATATTGCACGGAACAAAAACATCC	AAGCTCGGGTGAAAGAATAT-GCACGGAACAAAAACATCC	FALSE	0	1	0	2.1053
1_26-28FC_LUM_7	26-28FC	LUM	1	Setd2	AAGCTCGGGTGAAA--------------CAAAAACATCCA	AAGCTCGGGTGAAAGAATATGCACGGAACAAAAACATCCA	FALSE	14	0	0	3.5242
1_26-28FC_LUM_7	26-28FC	LUM	1	Setd2	AAGCTCGGGTGAAAGAATATTGCACGGAACAAAAACATCC	AAGCTCGGGTGAAAGAATAT-GCACGGAACAAAAACATCC	FALSE	0	1	0	3.9648
1_19-21FC_T_7	19-21FC	T	1	Setd2	AAGCTCGGGTGAAAGAATATTGCACGGAACAAAAACATCC	AAGCTCGGGTGAAAGAATAT-GCACGGAACAAAAACATCC	FALSE	0	1	0	7.5472
1_26-28FC_LUM_7	26-28FC	LUM	1	Setd2	AAGCTCGGGTGAA---------------CAAAAACATCCA	AAGCTCGGGTGAAAGAATATGCACGGAACAAAAACATCCA	FALSE	15	0	0	8.8106
1_18-20FC_T_7	18-20FC	T	1	Setd2	AAGCTCGGGTGAAA--------------CAAAAACATCCA	AAGCTCGGGTGAAAGAATATGCACGGAACAAAAACATCCA	FALSE	14	0	0	10.3306
1_21-23FC_KM_7	21-23FC	KM	1	Setd2	AAGCTCGGGTGAA---------------CAAAAACATCCA	AAGCTCGGGTGAAAGAATATGCACGGAACAAAAACATCCA	FALSE	15	0	0	10.9005
1_18-20FC_T_7	18-20FC	T	1	Setd2	AAGCTCGGGTGAA---------------CAAAAACATCCA	AAGCTCGGGTGAAAGAATATGCACGGAACAAAAACATCCA	FALSE	15	0	0	13.2231
1_25-27FC_LUM_7	25-27FC	LUM	1	Setd2	AAGCTCGGGTGAA---------------CAAAAACATCCA	AAGCTCGGGTGAAAGAATATGCACGGAACAAAAACATCCA	FALSE	15	0	0	13.3333
1_18-20FC_T_7	18-20FC	T	1	Setd2	AAGCTCGGGTGAAAGAATATTGCACGGAACAAAAACATCC	AAGCTCGGGTGAAAGAATAT-GCACGGAACAAAAACATCC	FALSE	0	1	0	17.3554
1_74-22BFC_T_7	74-22BFC	T	1	Setd2	AAGCTCGGGTGAAA--------------CAAAAACATCCA	AAGCTCGGGTGAAAGAATATGCACGGAACAAAAACATCCA	FALSE	14	0	0	21.5094
1_24-26FC_LIM_7	24-26FC	LIM	1	Setd2	AAGCTCGGGTGAA---------------CAAAAACATCCA	AAGCTCGGGTGAAAGAATATGCACGGAACAAAAACATCCA	FALSE	15	0	0	27.1605
1_22-24FC_LIM_7	22-24FC	LIM	1	Setd2	AAGCTCGGGTGAA---------------CAAAAACATCCA	AAGCTCGGGTGAAAGAATATGCACGGAACAAAAACATCCA	FALSE	15	0	0	27.1698
1_19-21FC_T_7	19-21FC	T	1	Setd2	AAGCTCGGGTGAA---------------CAAAAACATCCA	AAGCTCGGGTGAAAGAATATGCACGGAACAAAAACATCCA	FALSE	15	0	0	28.7736
1_75-25BFC_LIM_7	75-25BFC	LIM	1	Setd2	AAGCTCGGGTGAA---------------CAAAAACATCCA	AAGCTCGGGTGAAAGAATATGCACGGAACAAAAACATCCA	FALSE	15	0	0	32.0225
1_74-22BFC_T_7	74-22BFC	T	1	Setd2	AAGCTCGGGTGAAAGAATATTGCACGGAACAAAAACATCC	AAGCTCGGGTGAAAGAATAT-GCACGGAACAAAAACATCC	FALSE	0	1	0	36.6038
1_25-27FC_LUM_7	25-27FC	LUM	1	Nf2	CATTTTGAGCCAGGCCACCGTTGTCCTTGATTGTATACTG	CATTTTGAGCCAGGCCACCG-TGTCCTTGATTGTATACTG	FALSE	0	1	0	1.6129
1_26-28FC_LUM_7	26-28FC	LUM	1	Nf2	CATTTTGAGCCAGGCCACCGTTGTCCTTGATTGTATACTG	CATTTTGAGCCAGGCCACCG-TGTCCTTGATTGTATACTG	FALSE	0	1	0	10.3448
1_19-21FC_T_7	19-21FC	T	1	Nf2	CATTTTGAGCCAGGCCACCGTTGTCCTTGATTGTATACTG	CATTTTGAGCCAGGCCACCG-TGTCCTTGATTGTATACTG	FALSE	0	1	0	25.3731
1_18-20FC_T_7	18-20FC	T	1	Nf2	CATTTTGAGCCAGGCCACCGTTGTCCTTGATTGTATACTG	CATTTTGAGCCAGGCCACCG-TGTCCTTGATTGTATACTG	FALSE	0	1	0	37.5
1_74-22BFC_T_7	74-22BFC	T	1	Nf2	CATTTTGAGCCAGGCCACCGTTGTCCTTGATTGTATACTG	CATTTTGAGCCAGGCCACCG-TGTCCTTGATTGTATACTG	FALSE	0	1	0	38.4615
1_26-28FC_LUM_7	26-28FC	LUM	1	Cdkn2b	TTG-----------------TTCAGGGCGTTGGGATCTGC	TTGGGCGCCTCCCGAAGCGGTTCAGGGCGTTGGGATCTGC	FALSE	17	0	0	2.381
1_21-23FC_KM_7	21-23FC	KM	1	Cdkn2b	GTGGGCGCCTCCCGAAGCGGGTCAGGGCGGTGGGATCTGC	TTGGGCGCCTCCCGAAGCGGTTCAGGGCGTTGGGATCTGC	FALSE	0	0	1	3.7037
1_21-23FC_KM_7	21-23FC	KM	1	Cdkn2b	TTGGGCGCCTCCCGAAGCGGCTCAGGGCGTTGGGATCTGC	TTGGGCGCCTCCCGAAGCGGTTCAGGGCGTTGGGATCTGC	FALSE	0	0	1	3.7037
1_19-21FC_T_7	19-21FC	T	1	Cdkn2b	TTGGGCGCCTCCCGAAG---TTCAGGGCGTTGGGATCTGC	TTGGGCGCCTCCCGAAGCGGTTCAGGGCGTTGGGATCTGC	FALSE	3	0	0	12.5
1_74-22BFC_T_7	74-22BFC	T	1	Cdkn2b	TTG-----------------TTCAGGGCGTTGGGATCTGC	TTGGGCGCCTCCCGAAGCGGTTCAGGGCGTTGGGATCTGC	FALSE	17	0	0	25
1_18-20FC_T_7	18-20FC	T	1	Cdkn2b	TTG-----------------TTCAGGGCGTTGGGATCTGC	TTGGGCGCCTCCCGAAGCGGTTCAGGGCGTTGGGATCTGC	FALSE	17	0	0	31.0345
1_74-22BFC_T_7	74-22BFC	T	1	Cdkn2a	AACACAAAGAGCACCCAGCGTAGAACGCAAATATCGCACG	AACACAAAGAGCACCCAGCG--GAACGCAAATATCGCACG	FALSE	0	2	0	1.2048
1_26-28FC_LUM_7	26-28FC	LUM	1	Cdkn2a	AACACAAAGAGCACCCATTC--------ATATCGCACGAT	AACACAAAGAGCACCCAGCGGAACGCAAATATCGCACGAT	FALSE	8	0	1	1.2195
1_26-28FC_LUM_7	26-28FC	LUM	1	Cdkn2a	ACCACAAAGAGCACCCATTC--------ATATCGCACGAT	AACACAAAGAGCACCCAGCGGAACGCAAATATCGCACGAT	FALSE	8	0	1	1.2195
1_25-27FC_LUM_7	25-27FC	LUM	1	Cdkn2a	AACACAAAGAGCACCCATTC--------ATATCGCACGAT	AACACAAAGAGCACCCAGCGGAACGCAAATATCGCACGAT	FALSE	8	0	1	2.6087
1_19-21FC_T_7	19-21FC	T	1	Cdkn2a	AACACAAAGAGCACCCAGCG-----CAAATATCGCACGAT	AACACAAAGAGCACCCAGCGGAACGCAAATATCGCACGAT	FALSE	5	0	0	10.3448
1_18-20FC_T_7	18-20FC	T	1	Cdkn2a	AACACAAAGAGCACCCATTC--------ATATCGCACGAT	AACACAAAGAGCACCCAGCGGAACGCAAATATCGCACGAT	FALSE	8	0	1	22.8916
1_74-22BFC_T_7	74-22BFC	T	1	Cdkn2a	AACACAAAGAGCACCCATTC--------ATATCGCACGAT	AACACAAAGAGCACCCAGCGGAACGCAAATATCGCACGAT	FALSE	8	0	1	36.1446
1_25-27FC_LUM_7	25-27FC	LUM	1	Setd2	AAGCTCGGGTGAAGGA---TGCACGGAACAAAAACATCCA	AAGCTCGGGTGAAAGAATATGCACGGAACAAAAACATCCA	TRUE	0	0	0	0.3509
1_25-27FC_LUM_7	25-27FC	LUM	1	Setd2	AAGCTCGGGTGAAGGAATATGCACGGAACAAAAACATCCA	AAGCTCGGGTGAAAGAATATGCACGGAACAAAAACATCCA	TRUE	0	0	0	0.3509
1_25-27FC_LUM_7	25-27FC	LUM	1	Setd2	AAGCTCGTGTGAAAGAATATGCACGGAACAAAAACATCCA	AAGCTCGGGTGAAAGAATATGCACGGAACAAAAACATCCA	TRUE	0	0	0	0.3509
1_22-24FC_LIM_7	22-24FC	LIM	1	Setd2	AAGCTCGGGTGAAAGAATATGCACTGAACAAAAACCTCCA	AAGCTCGGGTGAAAGAATATGCACGGAACAAAAACATCCA	TRUE	0	0	0	0.3774
1_24-26FC_LIM_7	24-26FC	LIM	1	Setd2	AAGCTCGGGTGAAA---TATGCACTGAACAAAAACATCCA	AAGCTCGGGTGAAAGAATATGCACGGAACAAAAACATCCA	TRUE	0	0	0	0.4115
1_24-26FC_LIM_7	24-26FC	LIM	1	Setd2	AAGCTCGGGTGAAAGAATATGCACTGAACAAAAACATCCA	AAGCTCGGGTGAAAGAATATGCACGGAACAAAAACATCCA	TRUE	0	0	0	0.4115
1_24-26FC_LIM_7	24-26FC	LIM	1	Setd2	AAGCTCGTGTGAAAGAATATGCACGGAACAAAAACATACA	AAGCTCGGGTGAAAGAATATGCACGGAACAAAAACATCCA	TRUE	0	0	0	0.4115
1_18-20FC_T_7	18-20FC	T	1	Setd2	AAGCACGGGTGAAAGAATATGCACTGAACAAAAACATCCA	AAGCTCGGGTGAAAGAATATGCACGGAACAAAAACATCCA	TRUE	0	0	0	0.4132
1_18-20FC_T_7	18-20FC	T	1	Setd2	AAGCTCGGGGGAAAGAATATGCACGGAACAAAAACATCCA	AAGCTCGGGTGAAAGAATATGCACGGAACAAAAACATCCA	TRUE	0	0	0	0.4132
1_18-20FC_T_7	18-20FC	T	1	Setd2	AAGCTCGGGTGAAAGAATATGCACTGAACAAAAACATCCA	AAGCTCGGGTGAAAGAATATGCACGGAACAAAAACATCCA	TRUE	0	0	0	0.4132
1_18-20FC_T_7	18-20FC	T	1	Setd2	AAGCTCGGTTGAAAGAATATGCACGGAACAAAAACATCCA	AAGCTCGGGTGAAAGAATATGCACGGAACAAAAACATCCA	TRUE	0	0	0	0.4132
1_26-28FC_LUM_7	26-28FC	LUM	1	Setd2	AATCTCGGGTGAAAGA---TGAACGGAACAAAAACATCCA	AAGCTCGGGTGAAAGAATATGCACGGAACAAAAACATCCA	TRUE	0	0	0	0.4405
1_19-21FC_T_7	19-21FC	T	1	Setd2	AAGCTCTGGTGAAAGAATATGCACGGAACAAAAACATCCA	AAGCTCGGGTGAAAGAATATGCACGGAACAAAAACATCCA	TRUE	0	0	0	0.4717
1_21-23FC_KM_7	21-23FC	KM	1	Setd2	AAGCTCGGGTGAAAGA---TGCACGGAACAAAAACATCCC	AAGCTCGGGTGAAAGAATATGCACGGAACAAAAACATCCA	TRUE	0	0	0	0.4739
1_21-23FC_KM_7	21-23FC	KM	1	Setd2	AAGCTCGGGTGAAAGAATATGCACGGTACAAAAACATCCA	AAGCTCGGGTGAAAGAATATGCACGGAACAAAAACATCCA	TRUE	0	0	0	0.4739
1_75-25BFC_LIM_7	75-25BFC	LIM	1	Setd2	AAGCTCGGGAGAAAGAATATGCACGGAACAAAAACATCCA	AAGCTCGGGTGAAAGAATATGCACGGAACAAAAACATCCA	TRUE	0	0	0	0.5618
1_22-24FC_LIM_7	22-24FC	LIM	1	Setd2	AAGCTCGGGTGAAAGA---TGCACTGAACAAAAACATCCA	AAGCTCGGGTGAAAGAATATGCACGGAACAAAAACATCCA	TRUE	0	0	0	0.7547
1_19-21FC_T_7	19-21FC	T	1	Setd2	AAGCTCAGGTGAAAGA---TGCACGGAACAAAAACATCCA	AAGCTCGGGTGAAAGAATATGCACGGAACAAAAACATCCA	TRUE	0	0	0	0.9434
1_26-28FC_LUM_7	26-28FC	LUM	1	Setd2	AAGCTCGGGTGAAAGA---TGCACGGAACAAAAACATCCA	AAGCTCGGGTGAAAGAATATGCACGGAACAAAAACATCCA	TRUE	0	0	0	3.9648
1_18-20FC_T_7	18-20FC	T	1	Setd2	AAGCTCGGGTGAAAGA---TGCACGGAACAAAAACATCCA	AAGCTCGGGTGAAAGAATATGCACGGAACAAAAACATCCA	TRUE	0	0	0	8.6777
1_21-23FC_KM_7	21-23FC	KM	1	Setd2	AAGCTCGGGTGAAAGA---TGCACGGAACAAAAACATCCA	AAGCTCGGGTGAAAGAATATGCACGGAACAAAAACATCCA	TRUE	0	0	0	9.0047
1_25-27FC_LUM_7	25-27FC	LUM	1	Setd2	AAGCTCGGGTGAAAGA---TGCACGGAACAAAAACATCCA	AAGCTCGGGTGAAAGAATATGCACGGAACAAAAACATCCA	TRUE	0	0	0	10.8772
1_75-25BFC_LIM_7	75-25BFC	LIM	1	Setd2	AAGCTCGGGTGAAAGA---TGCACGGAACAAAAACATCCA	AAGCTCGGGTGAAAGAATATGCACGGAACAAAAACATCCA	TRUE	0	0	0	12.9213
1_24-26FC_LIM_7	24-26FC	LIM	1	Setd2	AAGCTCGGGTGAAAGA---TGCACGGAACAAAAACATCCA	AAGCTCGGGTGAAAGAATATGCACGGAACAAAAACATCCA	TRUE	0	0	0	15.2263
1_19-21FC_T_7	19-21FC	T	1	Setd2	AAGCTCGGGTGAAAGA---TGCACGGAACAAAAACATCCA	AAGCTCGGGTGAAAGAATATGCACGGAACAAAAACATCCA	TRUE	0	0	0	19.3396
1_22-24FC_LIM_7	22-24FC	LIM	1	Setd2	AAGCTCGGGTGAAAGA---TGCACGGAACAAAAACATCCA	AAGCTCGGGTGAAAGAATATGCACGGAACAAAAACATCCA	TRUE	0	0	0	21.5094
1_74-22BFC_T_7	74-22BFC	T	1	Setd2	AAGCTCGGGTGAAAGAATATGCACGGAACAAAAACATCCA	AAGCTCGGGTGAAAGAATATGCACGGAACAAAAACATCCA	TRUE	0	0	0	41.1321
1_19-21FC_T_7	19-21FC	T	1	Setd2	AAGCTCGGGTGAAAGAATATGCACGGAACAAAAACATCCA	AAGCTCGGGTGAAAGAATATGCACGGAACAAAAACATCCA	TRUE	0	0	0	42.4528
1_18-20FC_T_7	18-20FC	T	1	Setd2	AAGCTCGGGTGAAAGAATATGCACGGAACAAAAACATCCA	AAGCTCGGGTGAAAGAATATGCACGGAACAAAAACATCCA	TRUE	0	0	0	48.3471
1_22-24FC_LIM_7	22-24FC	LIM	1	Setd2	AAGCTCGGGTGAAAGAATATGCACGGAACAAAAACATCCA	AAGCTCGGGTGAAAGAATATGCACGGAACAAAAACATCCA	TRUE	0	0	0	50.1887
1_75-25BFC_LIM_7	75-25BFC	LIM	1	Setd2	AAGCTCGGGTGAAAGAATATGCACGGAACAAAAACATCCA	AAGCTCGGGTGAAAGAATATGCACGGAACAAAAACATCCA	TRUE	0	0	0	54.4944
1_24-26FC_LIM_7	24-26FC	LIM	1	Setd2	AAGCTCGGGTGAAAGAATATGCACGGAACAAAAACATCCA	AAGCTCGGGTGAAAGAATATGCACGGAACAAAAACATCCA	TRUE	0	0	0	55.144
1_25-27FC_LUM_7	25-27FC	LUM	1	Setd2	AAGCTCGGGTGAAAGAATATGCACGGAACAAAAACATCCA	AAGCTCGGGTGAAAGAATATGCACGGAACAAAAACATCCA	TRUE	0	0	0	70.8772
1_21-23FC_KM_7	21-23FC	KM	1	Setd2	AAGCTCGGGTGAAAGAATATGCACGGAACAAAAACATCCA	AAGCTCGGGTGAAAGAATATGCACGGAACAAAAACATCCA	TRUE	0	0	0	77.2512
1_26-28FC_LUM_7	26-28FC	LUM	1	Setd2	AAGCTCGGGTGAAAGAATATGCACGGAACAAAAACATCCA	AAGCTCGGGTGAAAGAATATGCACGGAACAAAAACATCCA	TRUE	0	0	0	79.2952
1_19-21FC_T_7	19-21FC	T	1	Nf2	CATTTTGAGCCAGCCCACCGTAGTCATTGATTGTATACTG	CATTTTGAGCCAGGCCACCGT-GTCCTTGATTGTATACTG	TRUE	0	0	0	1.4925
1_25-27FC_LUM_7	25-27FC	LUM	1	Nf2	CAGTTTGAGCCAGGCCACCGTGTCCTTGATTGTATACTGC	CATTTTGAGCCAGGCCACCGTGTCCTTGATTGTATACTGC	TRUE	0	0	0	1.6129
1_26-28FC_LUM_7	26-28FC	LUM	1	Nf2	CATTTTGAGCCAGGCCACCGTGTCCTTGATTGTATCCTGC	CATTTTGAGCCAGGCCACCGTGTCCTTGATTGTATACTGC	TRUE	0	0	0	1.7241
1_26-28FC_LUM_7	26-28FC	LUM	1	Nf2	CATTTTGAGTCAGGCCACCGTGTCCTTGATTGTATACTGC	CATTTTGAGCCAGGCCACCGTGTCCTTGATTGTATACTGC	TRUE	0	0	0	1.7241
1_21-23FC_KM_7	21-23FC	KM	1	Nf2	CATTTTGAGCCAGGCCACCGTGTCCTTGATTGTATACTGA	CATTTTGAGCCAGGCCACCGTGTCCTTGATTGTATACTGC	TRUE	0	0	0	1.9231
1_21-23FC_KM_7	21-23FC	KM	1	Nf2	CATTTTGAGTCAGGCCACCGTGTCCTTGATTGTATACTGC	CATTTTGAGCCAGGCCACCGTGTCCTTGATTGTATACTGC	TRUE	0	0	0	1.9231
1_18-20FC_T_7	18-20FC	T	1	Nf2	CAGTTTGAGCCAGGCCACCGTGTCCTTGATTGTATACTGC	CATTTTGAGCCAGGCCACCGTGTCCTTGATTGTATACTGC	TRUE	0	0	0	2.0833
1_24-26FC_LIM_7	24-26FC	LIM	1	Nf2	AATTTTGAGCCAGGCCACCGTGTCCTTGATTGTATACTGC	CATTTTGAGCCAGGCCACCGTGTCCTTGATTGTATACTGC	TRUE	0	0	0	2.439
1_18-20FC_T_7	18-20FC	T	1	Nf2	CATTTTGAGCCAGGCCACCGTGTCCTTGATTGTATACTGC	CATTTTGAGCCAGGCCACCGTGTCCTTGATTGTATACTGC	TRUE	0	0	0	60.4167
1_74-22BFC_T_7	74-22BFC	T	1	Nf2	CATTTTGAGCCAGGCCACCGTGTCCTTGATTGTATACTGC	CATTTTGAGCCAGGCCACCGTGTCCTTGATTGTATACTGC	TRUE	0	0	0	61.5385
1_19-21FC_T_7	19-21FC	T	1	Nf2	CATTTTGAGCCAGGCCACCGTGTCCTTGATTGTATACTGC	CATTTTGAGCCAGGCCACCGTGTCCTTGATTGTATACTGC	TRUE	0	0	0	73.1343
1_26-28FC_LUM_7	26-28FC	LUM	1	Nf2	CATTTTGAGCCAGGCCACCGTGTCCTTGATTGTATACTGC	CATTTTGAGCCAGGCCACCGTGTCCTTGATTGTATACTGC	TRUE	0	0	0	86.2069
1_21-23FC_KM_7	21-23FC	KM	1	Nf2	CATTTTGAGCCAGGCCACCGTGTCCTTGATTGTATACTGC	CATTTTGAGCCAGGCCACCGTGTCCTTGATTGTATACTGC	TRUE	0	0	0	96.1538
1_25-27FC_LUM_7	25-27FC	LUM	1	Nf2	CATTTTGAGCCAGGCCACCGTGTCCTTGATTGTATACTGC	CATTTTGAGCCAGGCCACCGTGTCCTTGATTGTATACTGC	TRUE	0	0	0	96.7742
1_24-26FC_LIM_7	24-26FC	LIM	1	Nf2	CATTTTGAGCCAGGCCACCGTGTCCTTGATTGTATACTGC	CATTTTGAGCCAGGCCACCGTGTCCTTGATTGTATACTGC	TRUE	0	0	0	97.561
1_22-24FC_LIM_7	22-24FC	LIM	1	Nf2	CATTTTGAGCCAGGCCACCGTGTCCTTGATTGTATACTGC	CATTTTGAGCCAGGCCACCGTGTCCTTGATTGTATACTGC	TRUE	0	0	0	100
1_75-25BFC_LIM_7	75-25BFC	LIM	1	Nf2	CATTTTGAGCCAGGCCACCGTGTCCTTGATTGTATACTGC	CATTTTGAGCCAGGCCACCGTGTCCTTGATTGTATACTGC	TRUE	0	0	0	100
1_18-20FC_T_7	18-20FC	T	1	Cdkn2b	TTGGGCGCCTCCCGAAGCGGTTCAGGGCGTGGGGATCTGC	TTGGGCGCCTCCCGAAGCGGTTCAGGGCGTTGGGATCTGC	TRUE	0	0	0	3.4483
1_24-26FC_LIM_7	24-26FC	LIM	1	Cdkn2b	TTGGGCGCCTCCCGAAGCGGTCCAGGGCGTTGGGATCTGC	TTGGGCGCCTCCCGAAGCGGTTCAGGGCGTTGGGATCTGC	TRUE	0	0	0	6.6667
1_18-20FC_T_7	18-20FC	T	1	Cdkn2b	TTGGGCGCCTCCCGAAGCGGTTCAGGGCGTTGGGATCTGC	TTGGGCGCCTCCCGAAGCGGTTCAGGGCGTTGGGATCTGC	TRUE	0	0	0	65.5172
1_74-22BFC_T_7	74-22BFC	T	1	Cdkn2b	TTGGGCGCCTCCCGAAGCGGTTCAGGGCGTTGGGATCTGC	TTGGGCGCCTCCCGAAGCGGTTCAGGGCGTTGGGATCTGC	TRUE	0	0	0	75
1_19-21FC_T_7	19-21FC	T	1	Cdkn2b	TTGGGCGCCTCCCGAAGCGGTTCAGGGCGTTGGGATCTGC	TTGGGCGCCTCCCGAAGCGGTTCAGGGCGTTGGGATCTGC	TRUE	0	0	0	87.5
1_21-23FC_KM_7	21-23FC	KM	1	Cdkn2b	TTGGGCGCCTCCCGAAGCGGTTCAGGGCGTTGGGATCTGC	TTGGGCGCCTCCCGAAGCGGTTCAGGGCGTTGGGATCTGC	TRUE	0	0	0	92.5926
1_24-26FC_LIM_7	24-26FC	LIM	1	Cdkn2b	TTGGGCGCCTCCCGAAGCGGTTCAGGGCGTTGGGATCTGC	TTGGGCGCCTCCCGAAGCGGTTCAGGGCGTTGGGATCTGC	TRUE	0	0	0	93.3333
1_26-28FC_LUM_7	26-28FC	LUM	1	Cdkn2b	TTGGGCGCCTCCCGAAGCGGTTCAGGGCGTTGGGATCTGC	TTGGGCGCCTCCCGAAGCGGTTCAGGGCGTTGGGATCTGC	TRUE	0	0	0	97.619
1_22-24FC_LIM_7	22-24FC	LIM	1	Cdkn2b	TTGGGCGCCTCCCGAAGCGGTTCAGGGCGTTGGGATCTGC	TTGGGCGCCTCCCGAAGCGGTTCAGGGCGTTGGGATCTGC	TRUE	0	0	0	100
1_75-25BFC_LIM_7	75-25BFC	LIM	1	Cdkn2b	TTGGGCGCCTCCCGAAGCGGTTCAGGGCGTTGGGATCTGC	TTGGGCGCCTCCCGAAGCGGTTCAGGGCGTTGGGATCTGC	TRUE	0	0	0	100
1_25-27FC_LUM_7	25-27FC	LUM	1	Cdkn2b	TTGGGCGCCTCCCGAAGCGGTTCAGGGCGTTGGGATCTGC	TTGGGCGCCTCCCGAAGCGGTTCAGGGCGTTGGGATCTGC	TRUE	0	0	0	100
1_25-27FC_LUM_7	25-27FC	LUM	1	Cdkn2a	AACACAAAGAGCACACAGCGGAACGCAAATATCGCACGAT	AACACAAAGAGCACCCAGCGGAACGCAAATATCGCACGAT	TRUE	0	0	0	0.8696
1_25-27FC_LUM_7	25-27FC	LUM	1	Cdkn2a	AACACAAAGAGCACCCAGCGGAACGCAAATATCGCACGAG	AACACAAAGAGCACCCAGCGGAACGCAAATATCGCACGAT	TRUE	0	0	0	0.8696
1_25-27FC_LUM_7	25-27FC	LUM	1	Cdkn2a	AACACAAAGAGCACCCAGCGGAACGCAAATATCGCACGCT	AACACAAAGAGCACCCAGCGGAACGCAAATATCGCACGAT	TRUE	0	0	0	0.8696
1_25-27FC_LUM_7	25-27FC	LUM	1	Cdkn2a	AACACAAAGAGCACCCAGCGGAACGCAACTATCGCACGAT	AACACAAAGAGCACCCAGCGGAACGCAAATATCGCACGAT	TRUE	0	0	0	0.8696
1_21-23FC_KM_7	21-23FC	KM	1	Cdkn2a	AACACAAAGAGCACCCAGCGGACCGCAAATATCGCACGAT	AACACAAAGAGCACCCAGCGGAACGCAAATATCGCACGAT	TRUE	0	0	0	0.9804
1_21-23FC_KM_7	21-23FC	KM	1	Cdkn2a	AACACAACGAGCACCCAGCGGAACGCAAATATCGCACGAT	AACACAAAGAGCACCCAGCGGAACGCAAATATCGCACGAT	TRUE	0	0	0	0.9804
1_22-24FC_LIM_7	22-24FC	LIM	1	Cdkn2a	AACACAAAGAGCACCCAGCGGAACGCAAATATCGCAAGAT	AACACAAAGAGCACCCAGCGGAACGCAAATATCGCACGAT	TRUE	0	0	0	1.1236
1_74-22BFC_T_7	74-22BFC	T	1	Cdkn2a	AACACAAAGAGCACCCAGCGGAACTCAAATATCGCACGAT	AACACAAAGAGCACCCAGCGGAACGCAAATATCGCACGAT	TRUE	0	0	0	1.2048
1_74-22BFC_T_7	74-22BFC	T	1	Cdkn2a	AACACAAAGAGCACCCAGCGGTACGCAAATATCGCACGAT	AACACAAAGAGCACCCAGCGGAACGCAAATATCGCACGAT	TRUE	0	0	0	1.2048
1_75-25BFC_LIM_7	75-25BFC	LIM	1	Cdkn2a	AACACAAAGAGCACCCAGCGGAACGCAAATATCGCACGAG	AACACAAAGAGCACCCAGCGGAACGCAAATATCGCACGAT	TRUE	0	0	0	1.4493
1_75-25BFC_LIM_7	75-25BFC	LIM	1	Cdkn2a	AACACAAAGAGCACCCAGCGGAACGCACATATCGCACGAT	AACACAAAGAGCACCCAGCGGAACGCAAATATCGCACGAT	TRUE	0	0	0	1.4493
1_18-20FC_T_7	18-20FC	T	1	Cdkn2a	AACACAAAGAGCACCCAGCGGAACGCAAATATCGCACGAG	AACACAAAGAGCACCCAGCGGAACGCAAATATCGCACGAT	TRUE	0	0	0	3.6145
1_75-25BFC_LIM_7	75-25BFC	LIM	1	Cdkn2a	AACACAAAGAGCACCCAGCGGAACGAAAATATCGCACGAT	AACACAAAGAGCACCCAGCGGAACGCAAATATCGCACGAT	TRUE	0	0	0	4.3478
1_74-22BFC_T_7	74-22BFC	T	1	Cdkn2a	AACACAAAGAGCACCCAGCGGAACGCAAATATCGCACGAT	AACACAAAGAGCACCCAGCGGAACGCAAATATCGCACGAT	TRUE	0	0	0	60.241
1_18-20FC_T_7	18-20FC	T	1	Cdkn2a	AACACAAAGAGCACCCAGCGGAACGCAAATATCGCACGAT	AACACAAAGAGCACCCAGCGGAACGCAAATATCGCACGAT	TRUE	0	0	0	73.494
1_19-21FC_T_7	19-21FC	T	1	Cdkn2a	AACACAAAGAGCACCCAGCGGAACGCAAATATCGCACGAT	AACACAAAGAGCACCCAGCGGAACGCAAATATCGCACGAT	TRUE	0	0	0	89.6552
1_75-25BFC_LIM_7	75-25BFC	LIM	1	Cdkn2a	AACACAAAGAGCACCCAGCGGAACGCAAATATCGCACGAT	AACACAAAGAGCACCCAGCGGAACGCAAATATCGCACGAT	TRUE	0	0	0	92.7536
1_25-27FC_LUM_7	25-27FC	LUM	1	Cdkn2a	AACACAAAGAGCACCCAGCGGAACGCAAATATCGCACGAT	AACACAAAGAGCACCCAGCGGAACGCAAATATCGCACGAT	TRUE	0	0	0	93.913
1_26-28FC_LUM_7	26-28FC	LUM	1	Cdkn2a	AACACAAAGAGCACCCAGCGGAACGCAAATATCGCACGAT	AACACAAAGAGCACCCAGCGGAACGCAAATATCGCACGAT	TRUE	0	0	0	97.561
1_21-23FC_KM_7	21-23FC	KM	1	Cdkn2a	AACACAAAGAGCACCCAGCGGAACGCAAATATCGCACGAT	AACACAAAGAGCACCCAGCGGAACGCAAATATCGCACGAT	TRUE	0	0	0	98.0392
1_22-24FC_LIM_7	22-24FC	LIM	1	Cdkn2a	AACACAAAGAGCACCCAGCGGAACGCAAATATCGCACGAT	AACACAAAGAGCACCCAGCGGAACGCAAATATCGCACGAT	TRUE	0	0	0	98.8764
1_24-26FC_LIM_7	24-26FC	LIM	1	Cdkn2a	AACACAAAGAGCACCCAGCGGAACGCAAATATCGCACGAT	AACACAAAGAGCACCCAGCGGAACGCAAATATCGCACGAT	TRUE	0	0	0	100
2_1-1FC_T_7	1-1FC	T	2	Setd2	AAGCTCGGGTGAAAG------CACGGAACTAAAACATCCA	AAGCTCGGGTGAAAGAATATGCACGGAACAAAAACATCCA	FALSE	6	0	0	0.2841
2_1-1FC_T_7	1-1FC	T	2	Setd2	AAGCTCGGGTGAAAGAA-----ACGGAACAAAATCATCCA	AAGCTCGGGTGAAAGAATATGCACGGAACAAAAACATCCA	FALSE	5	0	0	0.2841
2_1-1FC_T_7	1-1FC	T	2	Setd2	ACGCTCGGGTGAAAG------CACGGAACAAAAACATCCA	AAGCTCGGGTGAAAGAATATGCACGGAACAAAAACATCCA	FALSE	6	0	0	0.2841
2_1-1FC_T_7	1-1FC	T	2	Setd2	AAGCTCAGGTGAAAGAA-----ACGGAACAAAAACATCCA	AAGCTCGGGTGAAAGAATATGCACGGAACAAAAACATCCA	FALSE	5	0	0	0.5682
2_85-79TFC_CL_7	85-79TFC	CL	2	Setd2	ACGCTCGGGTGAAAG------CACGGAACAAAAACATCCA	AAGCTCGGGTGAAAGAATATGCACGGAACAAAAACATCCA	FALSE	6	0	0	0.6369
2_1-1FC_T_7	1-1FC	T	2	Setd2	AAGCTCGGGTGAAAGAATATTGCACGGAACAAAAACATCC	AAGCTCGGGTGAAAGAATAT-GCACGGAACAAAAACATCC	FALSE	0	1	0	2.8409
2_85-79TFC_CL_7	85-79TFC	CL	2	Setd2	AAGCTCGGGTGAAAGAA-----ACGGAACAAAAACATCCA	AAGCTCGGGTGAAAGAATATGCACGGAACAAAAACATCCA	FALSE	5	0	0	5.0955
2_1-1FC_T_7	1-1FC	T	2	Setd2	AAGCTCGGGTGAAAGAA-----ACGGAACAAAAACATCCA	AAGCTCGGGTGAAAGAATATGCACGGAACAAAAACATCCA	FALSE	5	0	0	14.2045
2_1-1FC_T_7	1-1FC	T	2	Setd2	AAGCTCGGGTGAAAG------CACGGAACAAAAACATCCA	AAGCTCGGGTGAAAGAATATGCACGGAACAAAAACATCCA	FALSE	6	0	0	29.2614
2_85-79TFC_CL_7	85-79TFC	CL	2	Setd2	AAGCTCGGGTGAAAG------CACGGAACAAAAACATCCA	AAGCTCGGGTGAAAGAATATGCACGGAACAAAAACATCCA	FALSE	6	0	0	94.2675
2_85-79TFC_CL_7	85-79TFC	CL	2	Nf2	AATTTTGAGCCAGGCCACCTTTTTCCTTGATTGTATACTG	CATTTTGAGCCAGGCCACCG-TGTCCTTGATTGTATACTG	FALSE	0	1	1	2.3256
2_1-1FC_T_7	1-1FC	T	2	Nf2	CATTTTGAGCCAGGCCACCGTTGTCCTTGATTGTATACTG	CATTTTGAGCCAGGCCACCG-TGTCCTTGATTGTATACTG	FALSE	0	1	0	38.5965
2_85-79TFC_CL_7	85-79TFC	CL	2	Nf2	CATTTTGAGCCAGGCCACCGTTGTCCTTGATTGTATACTG	CATTTTGAGCCAGGCCACCG-TGTCCTTGATTGTATACTG	FALSE	0	1	0	97.6744
2_85-79TFC_CL_7	85-79TFC	CL	2	Cdkn2a	AACACAAAGAGAACCCA-----ACGCAAATATCGCACGAT	AACACAAAGAGCACCCAGCGGAACGCAAATATCGCACGAT	FALSE	5	0	0	1.5385
2_85-79TFC_CL_7	85-79TFC	CL	2	Cdkn2a	AACACAAAGAGCACCCA-----ACGCACATATCGCACGAT	AACACAAAGAGCACCCAGCGGAACGCAAATATCGCACGAT	FALSE	5	0	0	1.5385
2_85-79TFC_CL_7	85-79TFC	CL	2	Cdkn2a	AACACAAAGAGTACCCA-----ACGCAAATATCGCACGAT	AACACAAAGAGCACCCAGCGGAACGCAAATATCGCACGAT	FALSE	5	0	0	1.5385
2_1-1FC_T_7	1-1FC	T	2	Cdkn2a	AACACAAAGAGCACCCA-----ACGCAAATATCGCACGAT	AACACAAAGAGCACCCAGCGGAACGCAAATATCGCACGAT	FALSE	5	0	0	26.9231
2_85-79TFC_CL_7	85-79TFC	CL	2	Cdkn2a	AACACAAAGAGCACCCA-----ACGCAAATATCGCACGAT	AACACAAAGAGCACCCAGCGGAACGCAAATATCGCACGAT	FALSE	5	0	0	93.8462
2_1-1FC_T_7	1-1FC	T	2	Setd2	AAGCTCGGGTGAAAGAATATGCACGGACCAAAAACATCCA	AAGCTCGGGTGAAAGAATATGCACGGAACAAAAACATCCA	TRUE	0	0	0	0.2841
2_1-1FC_T_7	1-1FC	T	2	Setd2	AAGCTCGGGTGAAAGAATATGCACGGAACAAAAACATCCA	AAGCTCGGGTGAAAGAATATGCACGGAACAAAAACATCCA	TRUE	0	0	0	51.9886
2_1-1FC_T_7	1-1FC	T	2	Nf2	CATTTTGAGCCAGGCCACCGTGTCCTTGATTGTATACTGC	CATTTTGAGCCAGGCCACCGTGTCCTTGATTGTATACTGC	TRUE	0	0	0	61.4035
2_1-1FC_T_7	1-1FC	T	2	Cdkn2b	TTGGGCGCCTCCCGAAGCGGTTCAGGGCGTTGGGATCTGC	TTGGGCGCCTCCCGAAGCGGTTCAGGGCGTTGGGATCTGC	TRUE	0	0	0	100
2_1-1FC_T_7	1-1FC	T	2	Cdkn2a	AACACAAAGAGCACCCAGCGGAACGCAAATCTCGCACGAT	AACACAAAGAGCACCCAGCGGAACGCAAATATCGCACGAT	TRUE	0	0	0	0.7692
2_1-1FC_T_7	1-1FC	T	2	Cdkn2a	AACACAAAGAGCACCCAGCGGAACGCAAATATAGCACGAT	AACACAAAGAGCACCCAGCGGAACGCAAATATCGCACGAT	TRUE	0	0	0	1.5385
2_85-79TFC_CL_7	85-79TFC	CL	2	Cdkn2a	AACACAAAGAGCACCCAGCGGAACGCAAATATCGCACGAT	AACACAAAGAGCACCCAGCGGAACGCAAATATCGCACGAT	TRUE	0	0	0	1.5385
2_1-1FC_T_7	1-1FC	T	2	Cdkn2a	AACACAAAGAGCACCCAGCGGAACGCAAATATCGCACGAT	AACACAAAGAGCACCCAGCGGAACGCAAATATCGCACGAT	TRUE	0	0	0	70.7692
3_36-38FC_T_12	36-38FC	T	3	Nf2	CATGTTGAGCCAGGCCACCGGTGTCCTTGATTGTATACTG	CATTTTGAGCCAGGCCACCG-TGTCCTTGATTGTATACTG	FALSE	0	1	0	0.7937
3_36-38FC_T_12	36-38FC	T	3	Nf2	CATTTTGAGCCAGGCCACCG--TCCTTGAGTGTATACTGC	CATTTTGAGCCAGGCCACCGTGTCCTTGATTGTATACTGC	FALSE	2	0	0	0.7937
3_35-37FC_T_12	35-37FC	T	3	Nf2	CATTTTGAGCCAGGCCACCGGTGTCCATGATTGTATACTG	CATTTTGAGCCAGGCCACCG-TGTCCTTGATTGTATACTG	FALSE	0	1	0	0.9901
3_71-80FC_CL_12	71-80FC	CL	3	Nf2	CATTTTGAGCCAGGCCACCGGTGTCCTTGATTGTATAATG	CATTTTGAGCCAGGCCACCG-TGTCCTTGATTGTATACTG	FALSE	0	1	0	1.1111
3_34-36FC_T_12	34-36FC	T	3	Nf2	CATTTTGAGCCAGGCCACCGGTGTCCTTGATTGTCTACTG	CATTTTGAGCCAGGCCACCG-TGTCCTTGATTGTATACTG	FALSE	0	1	0	1.3514
3_36-38FC_T_12	36-38FC	T	3	Nf2	CATTTTGAGCCAGGCCACCGGTGTCCTTGATTGTATACTG	CATTTTGAGCCAGGCCACCG-TGTCCTTGATTGTATACTG	FALSE	0	1	0	29.3651
3_36-38FC_T_12	36-38FC	T	3	Nf2	CATTTTGAGCCAGGCCACCG--TCCTTGATTGTATACTGC	CATTTTGAGCCAGGCCACCGTGTCCTTGATTGTATACTGC	FALSE	2	0	0	33.3333
3_35-37FC_T_12	35-37FC	T	3	Nf2	CATTTTGAGCCAGGCCACCGGTGTCCTTGATTGTATACTG	CATTTTGAGCCAGGCCACCG-TGTCCTTGATTGTATACTG	FALSE	0	1	0	33.6634
3_34-36FC_T_12	34-36FC	T	3	Nf2	CATTTTGAGCCAGGCCACCGGTGTCCTTGATTGTATACTG	CATTTTGAGCCAGGCCACCG-TGTCCTTGATTGTATACTG	FALSE	0	1	0	33.7838
3_35-37FC_T_12	35-37FC	T	3	Nf2	CATTTTGAGCCAGGCCACCG--TCCTTGATTGTATACTGC	CATTTTGAGCCAGGCCACCGTGTCCTTGATTGTATACTGC	FALSE	2	0	0	35.6436
3_34-36FC_T_12	34-36FC	T	3	Nf2	CATTTTGAGCCAGGCCACCG--TCCTTGATTGTATACTGC	CATTTTGAGCCAGGCCACCGTGTCCTTGATTGTATACTGC	FALSE	2	0	0	45.9459
3_71-80FC_CL_12	71-80FC	CL	3	Nf2	CATTTTGAGCCAGGCCACCGGTGTCCTTGATTGTATACTG	CATTTTGAGCCAGGCCACCG-TGTCCTTGATTGTATACTG	FALSE	0	1	0	46.6667
3_71-80FC_CL_12	71-80FC	CL	3	Nf2	CATTTTGAGCCAGGCCACCG--TCCTTGATTGTATACTGC	CATTTTGAGCCAGGCCACCGTGTCCTTGATTGTATACTGC	FALSE	2	0	0	51.1111
3_35-37FC_T_12	35-37FC	T	3	Setd2	AAGATCGGGTGAAAGAATATGCACGGAAAAAAAACATCCA	AAGCTCGGGTGAAAGAATATGCACGGAACAAAAACATCCA	TRUE	0	0	0	0.33
3_35-37FC_T_12	35-37FC	T	3	Setd2	AAGCTCGGGTGAAAGAATATGCACGGAACAAAACCATCCA	AAGCTCGGGTGAAAGAATATGCACGGAACAAAAACATCCA	TRUE	0	0	0	0.33
3_35-37FC_T_12	35-37FC	T	3	Setd2	AAGCTCGGGTGAAAGAATNTGCACGGAACAAAAACATCCA	AAGCTCGGGTGAAAGAATATGCACGGAACAAAAACATCCA	TRUE	0	0	0	0.33
3_71-80FC_CL_12	71-80FC	CL	3	Setd2	AAGCTCGGGTGAAAGAATATGCACGGAACAAAAACATACA	AAGCTCGGGTGAAAGAATATGCACGGAACAAAAACATCCA	TRUE	0	0	0	0.3636
3_71-80FC_CL_12	71-80FC	CL	3	Setd2	AAGCTCGGGTGAAAGAATATGCACGGACCAAAAACATCCA	AAGCTCGGGTGAAAGAATATGCACGGAACAAAAACATCCA	TRUE	0	0	0	0.3636
3_34-36FC_T_12	34-36FC	T	3	Setd2	AAGCTCGGGTGAAAGAATATGCACTGAACAAAAACATCCA	AAGCTCGGGTGAAAGAATATGCACGGAACAAAAACATCCA	TRUE	0	0	0	0.565
3_35-37FC_T_12	35-37FC	T	3	Setd2	AAGCTCGTGTGAAAGAATATGCACGGAACAAAAACATCCA	AAGCTCGGGTGAAAGAATATGCACGGAACAAAAACATCCA	TRUE	0	0	0	0.6601
3_71-80FC_CL_12	71-80FC	CL	3	Setd2	AAGCTCGGGTGAA-GAATATGCACGGAACAAAAACATCCA	AAGCTCGGGTGAAAGAATATGCACGGAACAAAAACATCCA	TRUE	0	0	0	0.7273
3_71-80FC_CL_12	71-80FC	CL	3	Setd2	AAGCTCGGGTGAAAGAATATGCAAGGAACAAAAACATCCA	AAGCTCGGGTGAAAGAATATGCACGGAACAAAAACATCCA	TRUE	0	0	0	0.7273
3_71-80FC_CL_12	71-80FC	CL	3	Setd2	AAGCTCGGGTGAAAGAATATGCACGGGACAAAAACATCCA	AAGCTCGGGTGAAAGAATATGCACGGAACAAAAACATCCA	TRUE	0	0	0	0.7273
3_36-38FC_T_12	36-38FC	T	3	Setd2	AAGCTCGGGTGAAAGAATATGCTCGGAACAAAAACATCCA	AAGCTCGGGTGAAAGAATATGCACGGAACAAAAACATCCA	TRUE	0	0	0	0.9756
3_34-36FC_T_12	34-36FC	T	3	Setd2	AAGCTCGGGTGAAAGAATATGCACGGAACAAAAACATCAA	AAGCTCGGGTGAAAGAATATGCACGGAACAAAAACATCCA	TRUE	0	0	0	1.1299
3_71-80FC_CL_12	71-80FC	CL	3	Setd2	AAGCTCGGGTGAAAGAATATGCACGGAACAAAAACATCCA	AAGCTCGGGTGAAAGAATATGCACGGAACAAAAACATCCA	TRUE	0	0	0	97.0909
3_34-36FC_T_12	34-36FC	T	3	Setd2	AAGCTCGGGTGAAAGAATATGCACGGAACAAAAACATCCA	AAGCTCGGGTGAAAGAATATGCACGGAACAAAAACATCCA	TRUE	0	0	0	98.3051
3_35-37FC_T_12	35-37FC	T	3	Setd2	AAGCTCGGGTGAAAGAATATGCACGGAACAAAAACATCCA	AAGCTCGGGTGAAAGAATATGCACGGAACAAAAACATCCA	TRUE	0	0	0	98.3498
3_36-38FC_T_12	36-38FC	T	3	Setd2	AAGCTCGGGTGAAAGAATATGCACGGAACAAAAACATCCA	AAGCTCGGGTGAAAGAATATGCACGGAACAAAAACATCCA	TRUE	0	0	0	99.0244
3_71-80FC_CL_12	71-80FC	CL	3	Nf2	CATTTTGAGCCAGGCCACCGTGTCCTTGATTGTATACTGC	CATTTTGAGCCAGGCCACCGTGTCCTTGATTGTATACTGC	TRUE	0	0	0	1.1111
3_34-36FC_T_12	34-36FC	T	3	Nf2	CATTTTGAGCCAGGCCACCGTGTCCTTGATTGTATACTGC	CATTTTGAGCCAGGCCACCGTGTCCTTGATTGTATACTGC	TRUE	0	0	0	18.9189
3_35-37FC_T_12	35-37FC	T	3	Nf2	CATTTTGAGCCAGGCCACCGTGTCCTTGATTGTATACTGC	CATTTTGAGCCAGGCCACCGTGTCCTTGATTGTATACTGC	TRUE	0	0	0	29.703
3_36-38FC_T_12	36-38FC	T	3	Nf2	CATTTTGAGCCAGGCCACCGTGTCCTTGATTGTATACTGC	CATTTTGAGCCAGGCCACCGTGTCCTTGATTGTATACTGC	TRUE	0	0	0	35.7143
3_36-38FC_T_12	36-38FC	T	3	Cdkn2b	GTGGGCGCCTCCCGAAGCGGTTCAGGGCGTTGGGATCTGC	TTGGGCGCCTCCCGAAGCGGTTCAGGGCGTTGGGATCTGC	TRUE	0	0	0	6.25
3_36-38FC_T_12	36-38FC	T	3	Cdkn2b	TTGGGCGCCTCCCGAAGCGGTTCAGGGCGTTGGGATCTGC	TTGGGCGCCTCCCGAAGCGGTTCAGGGCGTTGGGATCTGC	TRUE	0	0	0	93.75
3_34-36FC_T_12	34-36FC	T	3	Cdkn2b	TTGGGCGCCTCCCGAAGCGGTTCAGGGCGTTGGGATCTGC	TTGGGCGCCTCCCGAAGCGGTTCAGGGCGTTGGGATCTGC	TRUE	0	0	0	100
3_35-37FC_T_12	35-37FC	T	3	Cdkn2b	TTGGGCGCCTCCCGAAGCGGTTCAGGGCGTTGGGATCTGC	TTGGGCGCCTCCCGAAGCGGTTCAGGGCGTTGGGATCTGC	TRUE	0	0	0	100
3_35-37FC_T_12	35-37FC	T	3	Cdkn2a	AACACAAAGAGCAACCAGCGGAACGCAAATATCGCACGAT	AACACAAAGAGCACCCAGCGGAACGCAAATATCGCACGAT	TRUE	0	0	0	1.6129
3_36-38FC_T_12	36-38FC	T	3	Cdkn2a	AACACAAAGAGCACCCAGCGGAACGCAAATCTCGCACGAT	AACACAAAGAGCACCCAGCGGAACGCAAATATCGCACGAT	TRUE	0	0	0	1.9231
3_36-38FC_T_12	36-38FC	T	3	Cdkn2a	AACACAAAGAGCACCCAGCGGAACGCAAATATCGCACGAT	AACACAAAGAGCACCCAGCGGAACGCAAATATCGCACGAT	TRUE	0	0	0	98.0769
3_35-37FC_T_12	35-37FC	T	3	Cdkn2a	AACACAAAGAGCACCCAGCGGAACGCAAATATCGCACGAT	AACACAAAGAGCACCCAGCGGAACGCAAATATCGCACGAT	TRUE	0	0	0	98.3871
3_34-36FC_T_12	34-36FC	T	3	Cdkn2a	AACACAAAGAGCACCCAGCGGAACGCAAATATCGCACGAT	AACACAAAGAGCACCCAGCGGAACGCAAATATCGCACGAT	TRUE	0	0	0	100
4_3-3FC_T_7	3-3FC	T	4	Setd2	AAGCTCGGGTGAAAGAATAAGCACGGAACAAAAACATCCA	AAGCTCGGGTGAAAGAATATGCACGGAACAAAAACATCCA	FALSE	0	0	1	0.3876
4_67-76FC_CL_7	67-76FC	CL	4	Setd2	AAGCTCGGGTGAAAGAATATTGCACGGAACAAAAACATCC	AAGCTCGGGTGAAAGAATAT-GCACGGAACAAAAACATCC	FALSE	0	1	0	5.1429
4_3-3FC_T_7	3-3FC	T	4	Setd2	AAGCTCGGGTGAAAGAAT--GCACGGAACAAAAACATCCA	AAGCTCGGGTGAAAGAATATGCACGGAACAAAAACATCCA	FALSE	2	0	0	14.7287
4_67-76FC_CL_7	67-76FC	CL	4	Setd2	AAGCTCGGGTGAAAGAAT--GCACGGAACAAAAACATCCA	AAGCTCGGGTGAAAGAATATGCACGGAACAAAAACATCCA	FALSE	2	0	0	68.5714
4_3-3FC_T_7	3-3FC	T	4	Nf2	CATTTTGAGCCAGGCCACC-TGTCCTTGATTGTATACTGC	CATTTTGAGCCAGGCCACCGTGTCCTTGATTGTATACTGC	FALSE	1	0	0	25.5556
4_67-76FC_CL_7	67-76FC	CL	4	Nf2	CATTTTGAGCCAGGCCACC-TGTCCTTGATTGTATACTGC	CATTTTGAGCCAGGCCACCGTGTCCTTGATTGTATACTGC	FALSE	1	0	0	79.6296
4_3-3FC_T_7	3-3FC	T	4	Cdkn2b	TTGGGCGCCTCCCGAAGC--TTCAGGGCGTTGGGATCTGC	TTGGGCGCCTCCCGAAGCGGTTCAGGGCGTTGGGATCTGC	FALSE	2	0	0	28.2051
4_67-76FC_CL_7	67-76FC	CL	4	Cdkn2b	TTGGGCGCCTCCCGAAGC--TTCAGGGCGTTGGGATCTGC	TTGGGCGCCTCCCGAAGCGGTTCAGGGCGTTGGGATCTGC	FALSE	2	0	0	93.75
4_67-76FC_CL_7	67-76FC	CL	4	Cdkn2a	AACACAAAGAGCACCCAGCG-AACGCAAATATCGCACGAT	AACACAAAGAGCACCCAGCGGAACGCAAATATCGCACGAT	FALSE	1	0	0	7.1429
4_3-3FC_T_7	3-3FC	T	4	Setd2	AAGCTCGGGTGAAAGAATATGAACGGAACAAAAACATCCA	AAGCTCGGGTGAAAGAATATGCACGGAACAAAAACATCCA	TRUE	0	0	0	0.3876
4_3-3FC_T_7	3-3FC	T	4	Setd2	AAGCTCGGGTGAAAGAATATGCAAGGAACAAAAACATCCA	AAGCTCGGGTGAAAGAATATGCACGGAACAAAAACATCCA	TRUE	0	0	0	0.3876
4_3-3FC_T_7	3-3FC	T	4	Setd2	AAGCTCGGGTGAAAGAATATGCACGGAACAAAAACATCAA	AAGCTCGGGTGAAAGAATATGCACGGAACAAAAACATCCA	TRUE	0	0	0	0.3876
4_3-3FC_T_7	3-3FC	T	4	Setd2	AAGCTCGGGTGAAAGAATATGCACGGAACACAAACATCCA	AAGCTCGGGTGAAAGAATATGCACGGAACAAAAACATCCA	TRUE	0	0	0	0.3876
4_3-3FC_T_7	3-3FC	T	4	Setd2	AAGCTCGGGTGAAATAATATGCACGGAACAAAAACATCCA	AAGCTCGGGTGAAAGAATATGCACGGAACAAAAACATCCA	TRUE	0	0	0	0.3876
4_3-3FC_T_7	3-3FC	T	4	Setd2	AAGCTCGGGTGAAAGAATATGCACGGAAAAAAAACATCCA	AAGCTCGGGTGAAAGAATATGCACGGAACAAAAACATCCA	TRUE	0	0	0	0.7752
4_67-76FC_CL_7	67-76FC	CL	4	Setd2	AAGCTCGGGTGAAAGAATATGCACGGAACAAAAACATCCA	AAGCTCGGGTGAAAGAATATGCACGGAACAAAAACATCCA	TRUE	0	0	0	26.2857
4_3-3FC_T_7	3-3FC	T	4	Setd2	AAGCTCGGGTGAAAGAATATGCACGGAACAAAAACATCCA	AAGCTCGGGTGAAAGAATATGCACGGAACAAAAACATCCA	TRUE	0	0	0	82.1705
4_3-3FC_T_7	3-3FC	T	4	Nf2	CATTTTGAGCCAGGCCACCGTGACCTTGATTGTATACTGC	CATTTTGAGCCAGGCCACCGTGTCCTTGATTGTATACTGC	TRUE	0	0	0	1.1111
4_67-76FC_CL_7	67-76FC	CL	4	Nf2	CATTTTGAGCCAGGCCA--GTGTCCTTGATTGTATACTGC	CATTTTGAGCCAGGCCACCGTGTCCTTGATTGTATACTGC	TRUE	0	0	0	1.8519
4_67-76FC_CL_7	67-76FC	CL	4	Nf2	CATTTTGAGCCAGGCCACCGTGTCCTTGATTGTATACTGC	CATTTTGAGCCAGGCCACCGTGTCCTTGATTGTATACTGC	TRUE	0	0	0	18.5185
4_3-3FC_T_7	3-3FC	T	4	Nf2	CATTTTGAGCCAGGCCACCGTGTCCTTGATTGTATACTGC	CATTTTGAGCCAGGCCACCGTGTCCTTGATTGTATACTGC	TRUE	0	0	0	73.3333
4_3-3FC_T_7	3-3FC	T	4	Cdkn2b	GTGGGCGCCTCCCGAAGCGGTTCAGGGCGTTGGGATCTGC	TTGGGCGCCTCCCGAAGCGGTTCAGGGCGTTGGGATCTGC	TRUE	0	0	0	2.5641
4_67-76FC_CL_7	67-76FC	CL	4	Cdkn2b	TTGGGCGCCTCCCGAAGCGGTTCAGGGCGTTGGGATCTGC	TTGGGCGCCTCCCGAAGCGGTTCAGGGCGTTGGGATCTGC	TRUE	0	0	0	6.25
4_3-3FC_T_7	3-3FC	T	4	Cdkn2b	TTGGGCGCCTCCCGAAGCGGTTCAGGGCGTTGGGATCTGC	TTGGGCGCCTCCCGAAGCGGTTCAGGGCGTTGGGATCTGC	TRUE	0	0	0	69.2308
4_3-3FC_T_7	3-3FC	T	4	Cdkn2a	AACACAAAGAGCACCCAGCGGAACGCAAATATCGCACGNT	AACACAAAGAGCACCCAGCGGAACGCAAATATCGCACGAT	TRUE	0	0	0	0.7692
4_3-3FC_T_7	3-3FC	T	4	Cdkn2a	AACACAAAGAGCACCCAGCGGACCGCAAATATCGCACGAT	AACACAAAGAGCACCCAGCGGAACGCAAATATCGCACGAT	TRUE	0	0	0	0.7692
4_3-3FC_T_7	3-3FC	T	4	Cdkn2a	AACACTAAGAGCACCCAGCGGAACGCAAATATCGCACTAT	AACACAAAGAGCACCCAGCGGAACGCAAATATCGCACGAT	TRUE	0	0	0	0.7692
4_3-3FC_T_7	3-3FC	T	4	Cdkn2a	AACACAAAGAGCACCCAGCGGAACGCAAATATCGCACGAG	AACACAAAGAGCACCCAGCGGAACGCAAATATCGCACGAT	TRUE	0	0	0	4.6154
4_67-76FC_CL_7	67-76FC	CL	4	Cdkn2a	AACACAAAGAGCACCCAGCGGAACGCAAATATCGCACGAT	AACACAAAGAGCACCCAGCGGAACGCAAATATCGCACGAT	TRUE	0	0	0	92.8571
4_3-3FC_T_7	3-3FC	T	4	Cdkn2a	AACACAAAGAGCACCCAGCGGAACGCAAATATCGCACGAT	AACACAAAGAGCACCCAGCGGAACGCAAATATCGCACGAT	TRUE	0	0	0	93.0769
5_5-5FC_T_7	5-5FC	T	5	Setd2	AAGCTCGGGTGAAAGAAA------GGAACAAAAACATCCA	AAGCTCGGGTGAAAGAATATGCACGGAACAAAAACATCCA	FALSE	6	0	0	0.3175
5_5-5FC_T_7	5-5FC	T	5	Setd2	AAGCTCGGGTGAAAGAG-----------CAAAAACATCCA	AAGCTCGGGTGAAAGAATATGCACGGAACAAAAACATCCA	FALSE	11	0	0	0.3175
5_7-7FC_T_7	7-7FC	T	5	Setd2	AAGCTCGGGTGAAAGAACA------GAACAAAAACATCCA	AAGCTCGGGTGAAAGAATATGCACGGAACAAAAACATCCA	FALSE	6	0	0	0.3861
5_7-7FC_T_7	7-7FC	T	5	Setd2	AAGCTCGGGTGAAAGAATATTGCACGGAACAAAAACATCC	AAGCTCGGGTGAAAGAATAT-GCACGGAACAAAAACATCC	FALSE	0	1	0	0.3861
5_7-7FC_T_7	7-7FC	T	5	Setd2	AAGCTCGTGTGAAAGAA------CGGAACAAAAACATCCA	AAGCTCGGGTGAAAGAATATGCACGGAACAAAAACATCCA	FALSE	6	0	0	0.3861
5_7-7FC_T_7	7-7FC	T	5	Setd2	AAGCTCTGGTGAAAGAA------CGGAACAAAAACATCCA	AAGCTCGGGTGAAAGAATATGCACGGAACAAAAACATCCA	FALSE	6	0	0	0.3861
5_7-7FC_T_7	7-7FC	T	5	Setd2	ATGCTCGGGTGAAAGAA------CGGAACAAAAACATCCA	AAGCTCGGGTGAAAGAATATGCACGGAACAAAAACATCCA	FALSE	6	0	0	0.3861
5_6-6FC_T_7	6-6FC	T	5	Setd2	AAGCTCGGGTGAAAGAA------CGGAACAAAAACATACA	AAGCTCGGGTGAAAGAATATGCACGGAACAAAAACATCCA	FALSE	6	0	0	0.4405
5_68-77FC_CL_7	68-77FC	CL	5	Setd2	AAGCTCGGGTGAAAGAA------CGGAACAAAAACCTCCA	AAGCTCGGGTGAAAGAATATGCACGGAACAAAAACATCCA	FALSE	6	0	0	0.4975
5_68-77FC_CL_7	68-77FC	CL	5	Setd2	AAGCTCGGGTG--------------GAACAAAAACATCCA	AAGCTCGGGTGAAAGAATATGCACGGAACAAAAACATCCA	FALSE	14	0	0	1.4925
5_6-6FC_T_7	6-6FC	T	5	Setd2	AAGCTCGGGTGAAAGAA-----------CAAAAACATCCA	AAGCTCGGGTGAAAGAATATGCACGGAACAAAAACATCCA	FALSE	11	0	0	16.7401
5_5-5FC_T_7	5-5FC	T	5	Setd2	AAGCTCGGGTGAAAGAA------CGGAACAAAAACATCCA	AAGCTCGGGTGAAAGAATATGCACGGAACAAAAACATCCA	FALSE	6	0	0	22.5397
5_7-7FC_T_7	7-7FC	T	5	Setd2	AAGCTCGGGTGAAAGAA-----------CAAAAACATCCA	AAGCTCGGGTGAAAGAATATGCACGGAACAAAAACATCCA	FALSE	11	0	0	28.9575
5_7-7FC_T_7	7-7FC	T	5	Setd2	AAGCTCGGGTGAAAGAA------CGGAACAAAAACATCCA	AAGCTCGGGTGAAAGAATATGCACGGAACAAAAACATCCA	FALSE	6	0	0	28.9575
5_68-77FC_CL_7	68-77FC	CL	5	Setd2	AAGCTCGGGTGAAAGAA------CGGAACAAAAACATCCA	AAGCTCGGGTGAAAGAATATGCACGGAACAAAAACATCCA	FALSE	6	0	0	29.3532
5_5-5FC_T_7	5-5FC	T	5	Setd2	AAGCTCGGGTGAAAGAA-----------CAAAAACATCCA	AAGCTCGGGTGAAAGAATATGCACGGAACAAAAACATCCA	FALSE	11	0	0	33.0159
5_6-6FC_T_7	6-6FC	T	5	Setd2	AAGCTCGGGTGAAAGAA------CGGAACAAAAACATCCA	AAGCTCGGGTGAAAGAATATGCACGGAACAAAAACATCCA	FALSE	6	0	0	43.6123
5_68-77FC_CL_7	68-77FC	CL	5	Setd2	AAGCTCGGGTGAAAGAA-----------CAAAAACATCCA	AAGCTCGGGTGAAAGAATATGCACGGAACAAAAACATCCA	FALSE	11	0	0	59.7015
5_68-77FC_CL_7	68-77FC	CL	5	Nf2	CATTTTGAGCCAGGCCACCGTTGTCCTTGATTGTATACTG	CATTTTGAGCCAGGCCACCG-TGTCCTTGATTGTATACTG	FALSE	0	1	0	10
5_7-7FC_T_7	7-7FC	T	5	Cdkn2b	TTGGGCGCCGCCCGAAGCGG------GCGTTGGGATCTGC	TTGGGCGCCTCCCGAAGCGGTTCAGGGCGTTGGGATCTGC	FALSE	6	0	0	2.6316
5_6-6FC_T_7	6-6FC	T	5	Cdkn2b	TTGGGCGCCTCCCGAAGC--TTCAGGGCGTTGGGATCTGC	TTGGGCGCCTCCCGAAGCGGTTCAGGGCGTTGGGATCTGC	FALSE	2	0	0	3.5714
5_68-77FC_CL_7	68-77FC	CL	5	Cdkn2b	GTGGGCGCCTCCCGAAGCGG------GCGTTGGGATCTGC	TTGGGCGCCTCCCGAAGCGGTTCAGGGCGTTGGGATCTGC	FALSE	6	0	0	3.8462
5_5-5FC_T_7	5-5FC	T	5	Cdkn2b	TTGGGCGCCTCCCGAAG--------GGCGTTGGGATCTGC	TTGGGCGCCTCCCGAAGCGGTTCAGGGCGTTGGGATCTGC	FALSE	8	0	0	21.875
5_68-77FC_CL_7	68-77FC	CL	5	Cdkn2b	TTGGGCGCCTCCCGAAG--------GGCGTTGGGATCTGC	TTGGGCGCCTCCCGAAGCGGTTCAGGGCGTTGGGATCTGC	FALSE	8	0	0	23.0769
5_6-6FC_T_7	6-6FC	T	5	Cdkn2b	TTGGGCGCCTCCCGAAG--------GGCGTTGGGATCTGC	TTGGGCGCCTCCCGAAGCGGTTCAGGGCGTTGGGATCTGC	FALSE	8	0	0	23.2143
5_7-7FC_T_7	7-7FC	T	5	Cdkn2b	TTGGGCGCCTCCCGAAGCGG------GCGTTGGGATCTGC	TTGGGCGCCTCCCGAAGCGGTTCAGGGCGTTGGGATCTGC	FALSE	6	0	0	23.6842
5_5-5FC_T_7	5-5FC	T	5	Cdkn2b	TTGGGCGCCTCCCGAAGCGG------GCGTTGGGATCTGC	TTGGGCGCCTCCCGAAGCGGTTCAGGGCGTTGGGATCTGC	FALSE	6	0	0	25
5_6-6FC_T_7	6-6FC	T	5	Cdkn2b	TTGGGCGCCTCCCGAAGCGG------GCGTTGGGATCTGC	TTGGGCGCCTCCCGAAGCGGTTCAGGGCGTTGGGATCTGC	FALSE	6	0	0	33.9286
5_7-7FC_T_7	7-7FC	T	5	Cdkn2b	TTGGGCGCCTCCCGAAG--------GGCGTTGGGATCTGC	TTGGGCGCCTCCCGAAGCGGTTCAGGGCGTTGGGATCTGC	FALSE	8	0	0	50
5_68-77FC_CL_7	68-77FC	CL	5	Cdkn2b	TTGGGCGCCTCCCGAAGCGG------GCGTTGGGATCTGC	TTGGGCGCCTCCCGAAGCGGTTCAGGGCGTTGGGATCTGC	FALSE	6	0	0	57.6923
5_5-5FC_T_7	5-5FC	T	5	Cdkn2a	AACACAAAGAGCACCCAGCG-----CAAATATCGCACGAT	AACACAAAGAGCACCCAGCGGAACGCAAATATCGCACGAT	FALSE	5	0	0	43.3333
5_7-7FC_T_7	7-7FC	T	5	Setd2	AAGCTCGGGTGAAAGAAGATGCACGGAACAAAAACATCCA	AAGCTCGGGTGAAAGAATATGCACGGAACAAAAACATCCA	TRUE	0	0	0	0.3861
5_6-6FC_T_7	6-6FC	T	5	Setd2	AAGCTAGGGTGAAAGAATATGCACGGAACAAAAACATCCA	AAGCTCGGGTGAAAGAATATGCACGGAACAAAAACATCCA	TRUE	0	0	0	0.4405
5_6-6FC_T_7	6-6FC	T	5	Setd2	CAGCTCGGGTGAAAGAATATGCACGGAACAAAAACATCCA	AAGCTCGGGTGAAAGAATATGCACGGAACAAAAACATCCA	TRUE	0	0	0	0.4405
5_5-5FC_T_7	5-5FC	T	5	Setd2	AAGCTCGGGTGAAAGAATATGCACGGAACAAAAGCATCCA	AAGCTCGGGTGAAAGAATATGCACGGAACAAAAACATCCA	TRUE	0	0	0	0.6349
5_68-77FC_CL_7	68-77FC	CL	5	Setd2	AAGCTCGGGTGAAAGAATATGCACGGAACAAAAACATCCA	AAGCTCGGGTGAAAGAATATGCACGGAACAAAAACATCCA	TRUE	0	0	0	8.9552
5_6-6FC_T_7	6-6FC	T	5	Setd2	AAGCTCGGGTGAAAGAATATGCACGGAACAAAAACATCCA	AAGCTCGGGTGAAAGAATATGCACGGAACAAAAACATCCA	TRUE	0	0	0	38.326
5_7-7FC_T_7	7-7FC	T	5	Setd2	AAGCTCGGGTGAAAGAATATGCACGGAACAAAAACATCCA	AAGCTCGGGTGAAAGAATATGCACGGAACAAAAACATCCA	TRUE	0	0	0	39.7683
5_5-5FC_T_7	5-5FC	T	5	Setd2	AAGCTCGGGTGAAAGAATATGCACGGAACAAAAACATCCA	AAGCTCGGGTGAAAGAATATGCACGGAACAAAAACATCCA	TRUE	0	0	0	43.1746
5_5-5FC_T_7	5-5FC	T	5	Nf2	CATTTTGAACCAGGCCACCGTGTCCTTGATTGTATACTGC	CATTTTGAGCCAGGCCACCGTGTCCTTGATTGTATACTGC	TRUE	0	0	0	2.8571
5_68-77FC_CL_7	68-77FC	CL	5	Nf2	CATTTTGAGCCAGGCCACCGTGTCCTTGATTGTATACTGC	CATTTTGAGCCAGGCCACCGTGTCCTTGATTGTATACTGC	TRUE	0	0	0	90
5_5-5FC_T_7	5-5FC	T	5	Nf2	CATTTTGAGCCAGGCCACCGTGTCCTTGATTGTATACTGC	CATTTTGAGCCAGGCCACCGTGTCCTTGATTGTATACTGC	TRUE	0	0	0	97.1429
5_6-6FC_T_7	6-6FC	T	5	Nf2	CATTTTGAGCCAGGCCACCGTGTCCTTGATTGTATACTGC	CATTTTGAGCCAGGCCACCGTGTCCTTGATTGTATACTGC	TRUE	0	0	0	100
5_7-7FC_T_7	7-7FC	T	5	Nf2	CATTTTGAGCCAGGCCACCGTGTCCTTGATTGTATACTGC	CATTTTGAGCCAGGCCACCGTGTCCTTGATTGTATACTGC	TRUE	0	0	0	100
5_68-77FC_CL_7	68-77FC	CL	5	Cdkn2b	TTGGGCGCCTCCCGAAGCGGTTCAGGGCGTTGGGATCTGC	TTGGGCGCCTCCCGAAGCGGTTCAGGGCGTTGGGATCTGC	TRUE	0	0	0	15.3846
5_7-7FC_T_7	7-7FC	T	5	Cdkn2b	TTGGGCGCCTCCCGAAGCGGTTCAGGGCGTTGGGATCTGC	TTGGGCGCCTCCCGAAGCGGTTCAGGGCGTTGGGATCTGC	TRUE	0	0	0	23.6842
5_6-6FC_T_7	6-6FC	T	5	Cdkn2b	TTGGGCGCCTCCCGAAGCGGTTCAGGGCGTTGGGATCTGC	TTGGGCGCCTCCCGAAGCGGTTCAGGGCGTTGGGATCTGC	TRUE	0	0	0	39.2857
5_5-5FC_T_7	5-5FC	T	5	Cdkn2b	TTGGGCGCCTCCCGAAGCGGTTCAGGGCGTTGGGATCTGC	TTGGGCGCCTCCCGAAGCGGTTCAGGGCGTTGGGATCTGC	TRUE	0	0	0	53.125
5_5-5FC_T_7	5-5FC	T	5	Cdkn2a	AACACAAAGAGCACCCAGCGGACCGCAAATATCGCACGAT	AACACAAAGAGCACCCAGCGGAACGCAAATATCGCACGAT	TRUE	0	0	0	0.8333
5_5-5FC_T_7	5-5FC	T	5	Cdkn2a	AACACAAAGAGCGCCCAGCGGAACGCAAATATCGCACGAT	AACACAAAGAGCACCCAGCGGAACGCAAATATCGCACGAT	TRUE	0	0	0	0.8333
5_6-6FC_T_7	6-6FC	T	5	Cdkn2a	AACACAAAGAGCACCCGGCGGAACGCAAATATCGCACGAT	AACACAAAGAGCACCCAGCGGAACGCAAATATCGCACGAT	TRUE	0	0	0	1.8868
5_6-6FC_T_7	6-6FC	T	5	Cdkn2a	AACACACAGAGCACCCAGCGGAACGCAAATATCGCACGAT	AACACAAAGAGCACCCAGCGGAACGCAAATATCGCACGAT	TRUE	0	0	0	1.8868
5_7-7FC_T_7	7-7FC	T	5	Cdkn2a	AACACAAAGAGCACCCAGCGGAACGCAAATATCGCAAGAT	AACACAAAGAGCACCCAGCGGAACGCAAATATCGCACGAT	TRUE	0	0	0	2.2222
5_68-77FC_CL_7	68-77FC	CL	5	Cdkn2a	TACACAAAGACCACCCAGCGGAACACA---------CGAT	AACACAAAGAGCACCCAGCGGAACGCAAATATCGCACGAT	TRUE	0	0	0	11.1111
5_5-5FC_T_7	5-5FC	T	5	Cdkn2a	AACACAAAGAGCACCCAGCGGAACGCAAATATCGCACGAT	AACACAAAGAGCACCCAGCGGAACGCAAATATCGCACGAT	TRUE	0	0	0	55
5_68-77FC_CL_7	68-77FC	CL	5	Cdkn2a	AACACAAAGAGCACCCAGCGGAACGCAAATATCGCACGAT	AACACAAAGAGCACCCAGCGGAACGCAAATATCGCACGAT	TRUE	0	0	0	88.8889
5_6-6FC_T_7	6-6FC	T	5	Cdkn2a	AACACAAAGAGCACCCAGCGGAACGCAAATATCGCACGAT	AACACAAAGAGCACCCAGCGGAACGCAAATATCGCACGAT	TRUE	0	0	0	96.2264
5_7-7FC_T_7	7-7FC	T	5	Cdkn2a	AACACAAAGAGCACCCAGCGGAACGCAAATATCGCACGAT	AACACAAAGAGCACCCAGCGGAACGCAAATATCGCACGAT	TRUE	0	0	0	97.7778
6_16-17-18FC_LUM_7	16-17-18FC	LUM	6	Setd2	AAGCTCGGGTGAAAG------CACGGAACAAAAACATCCA	AAGCTCGGGTGAAAGAATATGCACGGAACAAAAACATCCA	FALSE	6	0	0	0.4292
6_9-9FC_T_7	9-9FC	T	6	Setd2	AATCTCGGGTGAAAGAATATTGCACGGAACAAAAACATCC	AAGCTCGGGTGAAAGAATAT-GCACGGAACAAAAACATCC	FALSE	0	1	0	0.4695
6_14-14FC_LIM_7	14-14FC	LIM	6	Setd2	AAGCTCGGGTGAAAGAA-----------CAAAAACATACA	AAGCTCGGGTGAAAGAATATGCACGGAACAAAAACATCCA	FALSE	11	0	0	0.4854
6_14-14FC_LIM_7	14-14FC	LIM	6	Setd2	TAGCTCGGGTGAAAGAA-----------CAAAAACATCCA	AAGCTCGGGTGAAAGAATATGCACGGAACAAAAACATCCA	FALSE	11	0	0	0.4854
6_10-10FC_T_7	10-10FC	T	6	Setd2	AAGCTCTGGTGAAAGAA-----------CAAAAACATCCA	AAGCTCGGGTGAAAGAATATGCACGGAACAAAAACATCCA	FALSE	11	0	0	0.5525
6_11-11FC_T_7	11-11FC	T	6	Setd2	AAGCTCGGGTGAAGG------CACGGAACAAAAACATCCA	AAGCTCGGGTGAAAGAATATGCACGGAACAAAAACATCCA	FALSE	6	0	0	0.6289
6_16-17-18FC_LUM_7	16-17-18FC	LUM	6	Setd2	AAGCTCGGGTGAAAGAATACGCACGGAACAAAAACATCCA	AAGCTCGGGTGAAAGAATATGCACGGAACAAAAACATCCA	FALSE	0	0	1	0.8584
6_9-9FC_T_7	9-9FC	T	6	Setd2	AAGCTCGGGTGAAAGAA-----------CAAAAACATCCA	AAGCTCGGGTGAAAGAATATGCACGGAACAAAAACATCCA	FALSE	11	0	0	7.9812
6_9-9FC_T_7	9-9FC	T	6	Setd2	AAGCTCGGGTGAAAGAATATTGCACGGAACAAAAACATCC	AAGCTCGGGTGAAAGAATAT-GCACGGAACAAAAACATCC	FALSE	0	1	0	10.7981
6_15-15-16FC_LUM_7	15-15-16FC	LUM	6	Setd2	AAGCTCGGGTGAAAGAA-----------CAAAAACATCCA	AAGCTCGGGTGAAAGAATATGCACGGAACAAAAACATCCA	FALSE	11	0	0	12.2881
6_11-11FC_T_7	11-11FC	T	6	Setd2	AAGCTCGGGTGAAAGAATATTGCACGGAACAAAAACATCC	AAGCTCGGGTGAAAGAATAT-GCACGGAACAAAAACATCC	FALSE	0	1	0	13.8365
6_11-11FC_T_7	11-11FC	T	6	Setd2	AAGCTCGGGTGAAAG------CACGGAACAAAAACATCCA	AAGCTCGGGTGAAAGAATATGCACGGAACAAAAACATCCA	FALSE	6	0	0	15.0943
6_14-14FC_LIM_7	14-14FC	LIM	6	Setd2	AAGCTCGGGTGAAAGAA-----------CAAAAACATCCA	AAGCTCGGGTGAAAGAATATGCACGGAACAAAAACATCCA	FALSE	11	0	0	16.0194
6_11-11FC_T_7	11-11FC	T	6	Setd2	AAGCTCGGGTGAAAGAA-----------CAAAAACATCCA	AAGCTCGGGTGAAAGAATATGCACGGAACAAAAACATCCA	FALSE	11	0	0	18.8679
6_13-13FC_LIM_7	13-13FC	LIM	6	Setd2	AAGCTCGGGTGAAAGAA-----------CAAAAACATCCA	AAGCTCGGGTGAAAGAATATGCACGGAACAAAAACATCCA	FALSE	11	0	0	23.0769
6_16-17-18FC_LUM_7	16-17-18FC	LUM	6	Setd2	AAGCTCGGGTGAAAGAA-----------CAAAAACATCCA	AAGCTCGGGTGAAAGAATATGCACGGAACAAAAACATCCA	FALSE	11	0	0	23.176
6_9-9FC_T_7	9-9FC	T	6	Setd2	AAGCTCGGGTGAAAG------CACGGAACAAAAACATCCA	AAGCTCGGGTGAAAGAATATGCACGGAACAAAAACATCCA	FALSE	6	0	0	36.1502
6_10-10FC_T_7	10-10FC	T	6	Setd2	AAGCTCGGGTGAAAGAA-----------CAAAAACATCCA	AAGCTCGGGTGAAAGAATATGCACGGAACAAAAACATCCA	FALSE	11	0	0	41.4365
6_11-11FC_T_7	11-11FC	T	6	Nf2	CATTTTGAGCCAGGCCACCGTTGTCCTTGATTTTATACTG	CATTTTGAGCCAGGCCACCG-TGTCCTTGATTGTATACTG	FALSE	0	1	0	1.8868
6_11-11FC_T_7	11-11FC	T	6	Nf2	CGTTTTGAGCCAGGCCACCG----CTTGATTGTATACTGC	CATTTTGAGCCAGGCCACCGTGTCCTTGATTGTATACTGC	FALSE	4	0	0	1.8868
6_10-10FC_T_7	10-10FC	T	6	Nf2	CANTTTGAGCCAGGCCACCGTTGTCCTTGATTNTATACTG	CATTTTGAGCCAGGCCACCG-TGTCCTTGATTGTATACTG	FALSE	0	1	0	2.0408
6_9-9FC_T_7	9-9FC	T	6	Nf2	CATTTTGAGCCAGGCCACCGTTGTCCTTGATTGTATACTG	CATTTTGAGCCAGGCCACCG-TGTCCTTGATTGTATACTG	FALSE	0	1	0	6.5217
6_11-11FC_T_7	11-11FC	T	6	Nf2	CATTTTGAGCCAGGCCACCGTTGTCCTTGATTGTATACTG	CATTTTGAGCCAGGCCACCG-TGTCCTTGATTGTATACTG	FALSE	0	1	0	7.5472
6_15-15-16FC_LUM_7	15-15-16FC	LUM	6	Nf2	CATTTTGAGCCAGGCCACCGTTGTCCTTGATTGTATACTG	CATTTTGAGCCAGGCCACCG-TGTCCTTGATTGTATACTG	FALSE	0	1	0	16.4706
6_16-17-18FC_LUM_7	16-17-18FC	LUM	6	Nf2	CATTTTGAGCCAGGCCACCGTTGTCCTTGATTGTATACTG	CATTTTGAGCCAGGCCACCG-TGTCCTTGATTGTATACTG	FALSE	0	1	0	17.2414
6_13-13FC_LIM_7	13-13FC	LIM	6	Nf2	CATTTTGAGCCAGGCCACCGTTGTCCTTGATTGTATACTG	CATTTTGAGCCAGGCCACCG-TGTCCTTGATTGTATACTG	FALSE	0	1	0	22.3881
6_14-14FC_LIM_7	14-14FC	LIM	6	Nf2	CATTTTGAGCCAGGCCACCGTTGTCCTTGATTGTATACTG	CATTTTGAGCCAGGCCACCG-TGTCCTTGATTGTATACTG	FALSE	0	1	0	28.5714
6_11-11FC_T_7	11-11FC	T	6	Nf2	CATTTTGAGCCAGGCCACCG----CTTGATTGTATACTGC	CATTTTGAGCCAGGCCACCGTGTCCTTGATTGTATACTGC	FALSE	4	0	0	30.1887
6_9-9FC_T_7	9-9FC	T	6	Nf2	CATTTTGAGCCAGGCCACCG----CTTGATTGTATACTGC	CATTTTGAGCCAGGCCACCGTGTCCTTGATTGTATACTGC	FALSE	4	0	0	34.7826
6_10-10FC_T_7	10-10FC	T	6	Nf2	CATTTTGAGCCAGGCCACCGTTGTCCTTGATTGTATACTG	CATTTTGAGCCAGGCCACCG-TGTCCTTGATTGTATACTG	FALSE	0	1	0	40.8163
6_13-13FC_LIM_7	13-13FC	LIM	6	Cdkn2b	TTGGGCGCCTCCCGAAGCG----------TTGGGATCTGC	TTGGGCGCCTCCCGAAGCGGTTCAGGGCGTTGGGATCTGC	FALSE	10	0	0	2.9412
6_11-11FC_T_7	11-11FC	T	6	Cdkn2b	TTGGGCGCCTCCCGAAGCG----------TTGGGATCTGC	TTGGGCGCCTCCCGAAGCGGTTCAGGGCGTTGGGATCTGC	FALSE	10	0	0	5.2632
6_14-14FC_LIM_7	14-14FC	LIM	6	Cdkn2b	TTGGGCGCCTCCCGAAGCG----------TTGGGATCTGC	TTGGGCGCCTCCCGAAGCGGTTCAGGGCGTTGGGATCTGC	FALSE	10	0	0	9.0909
6_10-10FC_T_7	10-10FC	T	6	Cdkn2b	TTGGGCGCCTCCCGAAGCG----------TTGGGATCTGC	TTGGGCGCCTCCCGAAGCGGTTCAGGGCGTTGGGATCTGC	FALSE	10	0	0	18.1818
6_15-15-16FC_LUM_7	15-15-16FC	LUM	6	Cdkn2b	TTGGGCGCCTCCCGAAGCG----------TTGGGATCTGC	TTGGGCGCCTCCCGAAGCGGTTCAGGGCGTTGGGATCTGC	FALSE	10	0	0	20
6_16-17-18FC_LUM_7	16-17-18FC	LUM	6	Cdkn2b	TTGGGCGCCTCCCGAAGCG----------TTGGGATCTGC	TTGGGCGCCTCCCGAAGCGGTTCAGGGCGTTGGGATCTGC	FALSE	10	0	0	21.2121
6_14-14FC_LIM_7	14-14FC	LIM	6	Cdkn2a	AACACAAAGAGCACCCAGCG-----CACATATCGCACGAT	AACACAAAGAGCACCCAGCGGAACGCAAATATCGCACGAT	FALSE	5	0	0	0.8333
6_13-13FC_LIM_7	13-13FC	LIM	6	Cdkn2a	AACACAAAGAGCACCCAGCGAAACGCAAATATCGCACGAT	AACACAAAGAGCACCCAGCGGAACGCAAATATCGCACGAT	FALSE	0	0	1	0.8929
6_11-11FC_T_7	11-11FC	T	6	Cdkn2a	AACACAAATAGCACCCAGCG-----CAAATATCGCACGAT	AACACAAAGAGCACCCAGCGGAACGCAAATATCGCACGAT	FALSE	5	0	0	1.087
6_15-15-16FC_LUM_7	15-15-16FC	LUM	6	Cdkn2a	AACACAAAGAGCACCCAGCG-----CAAATATCGCACGAT	AACACAAAGAGCACCCAGCGGAACGCAAATATCGCACGAT	FALSE	5	0	0	13.1148
6_16-17-18FC_LUM_7	16-17-18FC	LUM	6	Cdkn2a	AACACAAAGAGCACCCAGCG-----CAAATATCGCACGAT	AACACAAAGAGCACCCAGCGGAACGCAAATATCGCACGAT	FALSE	5	0	0	13.1579
6_14-14FC_LIM_7	14-14FC	LIM	6	Cdkn2a	AACACAAAGAGCACCCAGCG-----CAAATATCGCACGAT	AACACAAAGAGCACCCAGCGGAACGCAAATATCGCACGAT	FALSE	5	0	0	26.6667
6_11-11FC_T_7	11-11FC	T	6	Cdkn2a	AACACAAAGAGCACCCAGCG-----CAAATATCGCACGAT	AACACAAAGAGCACCCAGCGGAACGCAAATATCGCACGAT	FALSE	5	0	0	27.1739
6_13-13FC_LIM_7	13-13FC	LIM	6	Cdkn2a	AACACAAAGAGCACCCAGCG-----CAAATATCGCACGAT	AACACAAAGAGCACCCAGCGGAACGCAAATATCGCACGAT	FALSE	5	0	0	29.4643
6_10-10FC_T_7	10-10FC	T	6	Cdkn2a	AACACAAAGAGCACCCAGCG-----CAAATATCGCACGAT	AACACAAAGAGCACCCAGCGGAACGCAAATATCGCACGAT	FALSE	5	0	0	29.703
6_9-9FC_T_7	9-9FC	T	6	Cdkn2a	AACACAAAGAGCACCCAGCG-----CAAATATCGCACGAT	AACACAAAGAGCACCCAGCGGAACGCAAATATCGCACGAT	FALSE	5	0	0	30.4348
6_15-15-16FC_LUM_7	15-15-16FC	LUM	6	Setd2	AAGATCGGGTGAAAGAATATGCACGGAACAAAAACATCCA	AAGCTCGGGTGAAAGAATATGCACGGAACAAAAACATCCA	TRUE	0	0	0	0.4237
6_15-15-16FC_LUM_7	15-15-16FC	LUM	6	Setd2	AAGCTCGGGTGAAAGAATATGCACGGAACAAAAACATCCT	AAGCTCGGGTGAAAGAATATGCACGGAACAAAAACATCCA	TRUE	0	0	0	0.4237
6_15-15-16FC_LUM_7	15-15-16FC	LUM	6	Setd2	AAGCTCGGGTGAAAGAATCTGCACGGAACAAAAACATCCA	AAGCTCGGGTGAAAGAATATGCACGGAACAAAAACATCCA	TRUE	0	0	0	0.4237
6_9-9FC_T_7	9-9FC	T	6	Setd2	AAGATCGGGTGAAAGAATATGCACGGAACAAAAACATCCA	AAGCTCGGGTGAAAGAATATGCACGGAACAAAAACATCCA	TRUE	0	0	0	0.4695
6_9-9FC_T_7	9-9FC	T	6	Setd2	AAGCTCGGGTGAAAG----TGCACGGAACAAAAACATCCA	AAGCTCGGGTGAAAGAATATGCACGGAACAAAAACATCCA	TRUE	0	0	0	0.4695
6_9-9FC_T_7	9-9FC	T	6	Setd2	AAGCTCGGGTGAAAGAATATGCACGGAACAAAAACATCAA	AAGCTCGGGTGAAAGAATATGCACGGAACAAAAACATCCA	TRUE	0	0	0	0.4695
6_9-9FC_T_7	9-9FC	T	6	Setd2	AAGCTCGGGTGATAGAATATGCACGGAACAAAAACATCCA	AAGCTCGGGTGAAAGAATATGCACGGAACAAAAACATCCA	TRUE	0	0	0	0.4695
6_14-14FC_LIM_7	14-14FC	LIM	6	Setd2	AAGCTCGGGTGTAAGAATATGCACGGAACAAAAACATCCA	AAGCTCGGGTGAAAGAATATGCACGGAACAAAAACATCCA	TRUE	0	0	0	0.4854
6_13-13FC_LIM_7	13-13FC	LIM	6	Setd2	AAGCTCGGGTGAAAGAAGATGCACGGAACAAAAACATCCA	AAGCTCGGGTGAAAGAATATGCACGGAACAAAAACATCCA	TRUE	0	0	0	0.5917
6_11-11FC_T_7	11-11FC	T	6	Setd2	GAGCTCGGGTGAAAGAATATGCACGGAACAAAAACATCCA	AAGCTCGGGTGAAAGAATATGCACGGAACAAAAACATCCA	TRUE	0	0	0	0.6289
6_16-17-18FC_LUM_7	16-17-18FC	LUM	6	Setd2	AAGCTCGGGTGAAAGAATATGCACGGAACAAAAACATCAA	AAGCTCGGGTGAAAGAATATGCACGGAACAAAAACATCCA	TRUE	0	0	0	0.8584
6_10-10FC_T_7	10-10FC	T	6	Setd2	AAGCTAGGGTGAAAGAATATGCACGGAACAAAAACATCCA	AAGCTCGGGTGAAAGAATATGCACGGAACAAAAACATCCA	TRUE	0	0	0	1.105
6_13-13FC_LIM_7	13-13FC	LIM	6	Setd2	AAGCTCGGGTGAAAGAATATGCACGGATCAAAAACATCCA	AAGCTCGGGTGAAAGAATATGCACGGAACAAAAACATCCA	TRUE	0	0	0	1.1834
6_9-9FC_T_7	9-9FC	T	6	Setd2	AAGCTCGGGTGAAAGAATATGCACGGAACAAAAACATCCA	AAGCTCGGGTGAAAGAATATGCACGGAACAAAAACATCCA	TRUE	0	0	0	42.723
6_11-11FC_T_7	11-11FC	T	6	Setd2	AAGCTCGGGTGAAAGAATATGCACGGAACAAAAACATCCA	AAGCTCGGGTGAAAGAATATGCACGGAACAAAAACATCCA	TRUE	0	0	0	50.9434
6_10-10FC_T_7	10-10FC	T	6	Setd2	AAGCTCGGGTGAAAGAATATGCACGGAACAAAAACATCCA	AAGCTCGGGTGAAAGAATATGCACGGAACAAAAACATCCA	TRUE	0	0	0	56.9061
6_16-17-18FC_LUM_7	16-17-18FC	LUM	6	Setd2	AAGCTCGGGTGAAAGAATATGCACGGAACAAAAACATCCA	AAGCTCGGGTGAAAGAATATGCACGGAACAAAAACATCCA	TRUE	0	0	0	74.6781
6_13-13FC_LIM_7	13-13FC	LIM	6	Setd2	AAGCTCGGGTGAAAGAATATGCACGGAACAAAAACATCCA	AAGCTCGGGTGAAAGAATATGCACGGAACAAAAACATCCA	TRUE	0	0	0	75.1479
6_14-14FC_LIM_7	14-14FC	LIM	6	Setd2	AAGCTCGGGTGAAAGAATATGCACGGAACAAAAACATCCA	AAGCTCGGGTGAAAGAATATGCACGGAACAAAAACATCCA	TRUE	0	0	0	82.5243
6_15-15-16FC_LUM_7	15-15-16FC	LUM	6	Setd2	AAGCTCGGGTGAAAGAATATGCACGGAACAAAAACATCCA	AAGCTCGGGTGAAAGAATATGCACGGAACAAAAACATCCA	TRUE	0	0	0	86.4407
6_15-15-16FC_LUM_7	15-15-16FC	LUM	6	Nf2	CATTTTGAGCCAGGCCACCGTGTACTTGATTGTATACTGC	CATTTTGAGCCAGGCCACCGTGTCCTTGATTGTATACTGC	TRUE	0	0	0	1.1765
6_15-15-16FC_LUM_7	15-15-16FC	LUM	6	Nf2	CATTTTGAGCCAGGCCACCGTGTCCTTGATTGTNTACTGC	CATTTTGAGCCAGGCCACCGTGTCCTTGATTGTATACTGC	TRUE	0	0	0	1.1765
6_14-14FC_LIM_7	14-14FC	LIM	6	Nf2	CATTTTGAGCCACGCCACCGTGTCCTTGATTGTATACTGC	CATTTTGAGCCAGGCCACCGTGTCCTTGATTGTATACTGC	TRUE	0	0	0	1.2987
6_14-14FC_LIM_7	14-14FC	LIM	6	Nf2	CATTTTGAGCCAGGCCACCGTGTCATTGATTGTATACTGC	CATTTTGAGCCAGGCCACCGTGTCCTTGATTGTATACTGC	TRUE	0	0	0	1.2987
6_16-17-18FC_LUM_7	16-17-18FC	LUM	6	Nf2	CAATTTGAGCCAGGCCACCGTGTCCTTGATTGTATACTGC	CATTTTGAGCCAGGCCACCGTGTCCTTGATTGTATACTGC	TRUE	0	0	0	1.7241
6_11-11FC_T_7	11-11FC	T	6	Nf2	CATTTTGAGCCCGGCCACCGTGTCCTTGATTGTATACTGC	CATTTTGAGCCAGGCCACCGTGTCCTTGATTGTATACTGC	TRUE	0	0	0	1.8868
6_11-11FC_T_7	11-11FC	T	6	Nf2	CATTTTGAGCCAGGCCACCGTGTCCTTGATTGTATACTGC	CATTTTGAGCCAGGCCACCGTGTCCTTGATTGTATACTGC	TRUE	0	0	0	56.6038
6_10-10FC_T_7	10-10FC	T	6	Nf2	CATTTTGAGCCAGGCCACCGTGTCCTTGATTGTATACTGC	CATTTTGAGCCAGGCCACCGTGTCCTTGATTGTATACTGC	TRUE	0	0	0	57.1429
6_9-9FC_T_7	9-9FC	T	6	Nf2	CATTTTGAGCCAGGCCACCGTGTCCTTGATTGTATACTGC	CATTTTGAGCCAGGCCACCGTGTCCTTGATTGTATACTGC	TRUE	0	0	0	58.6957
6_14-14FC_LIM_7	14-14FC	LIM	6	Nf2	CATTTTGAGCCAGGCCACCGTGTCCTTGATTGTATACTGC	CATTTTGAGCCAGGCCACCGTGTCCTTGATTGTATACTGC	TRUE	0	0	0	68.8312
6_13-13FC_LIM_7	13-13FC	LIM	6	Nf2	CATTTTGAGCCAGGCCACCGTGTCCTTGATTGTATACTGC	CATTTTGAGCCAGGCCACCGTGTCCTTGATTGTATACTGC	TRUE	0	0	0	77.6119
6_16-17-18FC_LUM_7	16-17-18FC	LUM	6	Nf2	CATTTTGAGCCAGGCCACCGTGTCCTTGATTGTATACTGC	CATTTTGAGCCAGGCCACCGTGTCCTTGATTGTATACTGC	TRUE	0	0	0	81.0345
6_15-15-16FC_LUM_7	15-15-16FC	LUM	6	Nf2	CATTTTGAGCCAGGCCACCGTGTCCTTGATTGTATACTGC	CATTTTGAGCCAGGCCACCGTGTCCTTGATTGTATACTGC	TRUE	0	0	0	81.1765
6_14-14FC_LIM_7	14-14FC	LIM	6	Cdkn2b	TTGGGCGCCGCCCGAAGCGGTTCAGGGCGTTGGGATCTGC	TTGGGCGCCTCCCGAAGCGGTTCAGGGCGTTGGGATCTGC	TRUE	0	0	0	3.0303
6_16-17-18FC_LUM_7	16-17-18FC	LUM	6	Cdkn2b	TTGGGAGCCTCCCGAAGCGGTTCAGGGCGTTGGGATCTGC	TTGGGCGCCTCCCGAAGCGGTTCAGGGCGTTGGGATCTGC	TRUE	0	0	0	3.0303
6_14-14FC_LIM_7	14-14FC	LIM	6	Cdkn2b	TTTGGCGCCTCCCGAAGCGGTTCAGGGCGTTGGGATCTGC	TTGGGCGCCTCCCGAAGCGGTTCAGGGCGTTGGGATCTGC	TRUE	0	0	0	6.0606
6_13-13FC_LIM_7	13-13FC	LIM	6	Cdkn2b	TTGGGCGCCTCCCGAAGCGGTTCAGGGCGTTGGGATCCGC	TTGGGCGCCTCCCGAAGCGGTTCAGGGCGTTGGGATCTGC	TRUE	0	0	0	11.7647
6_16-17-18FC_LUM_7	16-17-18FC	LUM	6	Cdkn2b	TTGGGCGCCTCCCGAAGCGGTTCAGGGCGTTGGGATCTGC	TTGGGCGCCTCCCGAAGCGGTTCAGGGCGTTGGGATCTGC	TRUE	0	0	0	75.7576
6_15-15-16FC_LUM_7	15-15-16FC	LUM	6	Cdkn2b	TTGGGCGCCTCCCGAAGCGGTTCAGGGCGTTGGGATCTGC	TTGGGCGCCTCCCGAAGCGGTTCAGGGCGTTGGGATCTGC	TRUE	0	0	0	80
6_10-10FC_T_7	10-10FC	T	6	Cdkn2b	TTGGGCGCCTCCCGAAGCGGTTCAGGGCGTTGGGATCTGC	TTGGGCGCCTCCCGAAGCGGTTCAGGGCGTTGGGATCTGC	TRUE	0	0	0	81.8182
6_14-14FC_LIM_7	14-14FC	LIM	6	Cdkn2b	TTGGGCGCCTCCCGAAGCGGTTCAGGGCGTTGGGATCTGC	TTGGGCGCCTCCCGAAGCGGTTCAGGGCGTTGGGATCTGC	TRUE	0	0	0	81.8182
6_13-13FC_LIM_7	13-13FC	LIM	6	Cdkn2b	TTGGGCGCCTCCCGAAGCGGTTCAGGGCGTTGGGATCTGC	TTGGGCGCCTCCCGAAGCGGTTCAGGGCGTTGGGATCTGC	TRUE	0	0	0	85.2941
6_11-11FC_T_7	11-11FC	T	6	Cdkn2b	TTGGGCGCCTCCCGAAGCGGTTCAGGGCGTTGGGATCTGC	TTGGGCGCCTCCCGAAGCGGTTCAGGGCGTTGGGATCTGC	TRUE	0	0	0	94.7368
6_9-9FC_T_7	9-9FC	T	6	Cdkn2b	TTGGGCGCCTCCCGAAGCGGTTCAGGGCGTTGGGATCTGC	TTGGGCGCCTCCCGAAGCGGTTCAGGGCGTTGGGATCTGC	TRUE	0	0	0	100
6_14-14FC_LIM_7	14-14FC	LIM	6	Cdkn2a	AACACAAAGAGCACCCAGCGGAACGCAAAGATCGCACGAT	AACACAAAGAGCACCCAGCGGAACGCAAATATCGCACGAT	TRUE	0	0	0	0.8333
6_9-9FC_T_7	9-9FC	T	6	Cdkn2a	AACACAAAGAGCAGCCAGCGGAACGCAAATATCGCACGAT	AACACAAAGAGCACCCAGCGGAACGCAAATATCGCACGAT	TRUE	0	0	0	0.8696
6_16-17-18FC_LUM_7	16-17-18FC	LUM	6	Cdkn2a	AACACAAAGAGCACCCAGCGGACCGCAAATATCGCACGAT	AACACAAAGAGCACCCAGCGGAACGCAAATATCGCACGAT	TRUE	0	0	0	0.8772
6_13-13FC_LIM_7	13-13FC	LIM	6	Cdkn2a	AACACAAACAGCACCCAGCGGAACGCAAATATCGCACGAT	AACACAAAGAGCACCCAGCGGAACGCAAATATCGCACGAT	TRUE	0	0	0	0.8929
6_13-13FC_LIM_7	13-13FC	LIM	6	Cdkn2a	AACACAAAGAGCACCCAGCGGAACGCAAATATCGCACGCT	AACACAAAGAGCACCCAGCGGAACGCAAATATCGCACGAT	TRUE	0	0	0	0.8929
6_13-13FC_LIM_7	13-13FC	LIM	6	Cdkn2a	AACACAAAGAGCACCCAGCGGAACGCACATATCGCACGAT	AACACAAAGAGCACCCAGCGGAACGCAAATATCGCACGAT	TRUE	0	0	0	0.8929
6_13-13FC_LIM_7	13-13FC	LIM	6	Cdkn2a	AACACAAAGAGCACCCAGCGGACCGCAAATATCGCACGAT	AACACAAAGAGCACCCAGCGGAACGCAAATATCGCACGAT	TRUE	0	0	0	0.8929
6_11-11FC_T_7	11-11FC	T	6	Cdkn2a	AACACAAAGAGCACCCAGCGGAACGCAAATATCGCACGGT	AACACAAAGAGCACCCAGCGGAACGCAAATATCGCACGAT	TRUE	0	0	0	1.087
6_10-10FC_T_7	10-10FC	T	6	Cdkn2a	AACACAAAGAGCACCCAGCGGAACGCAAATATCGCGCGAT	AACACAAAGAGCACCCAGCGGAACGCAAATATCGCACGAT	TRUE	0	0	0	1.9802
6_11-11FC_T_7	11-11FC	T	6	Cdkn2a	TACACAAAGACCACCCAGCGGAACACAAAGA--GCACGAT	AACACAAAGAGCACCCAGCGGAACGCAAATATCGCACGAT	TRUE	0	0	0	2.1739
6_13-13FC_LIM_7	13-13FC	LIM	6	Cdkn2a	AACACAAAGAGCACCCAGCGGAACGCAAATATCGCACGAT	AACACAAAGAGCACCCAGCGGAACGCAAATATCGCACGAT	TRUE	0	0	0	66.0714
6_10-10FC_T_7	10-10FC	T	6	Cdkn2a	AACACAAAGAGCACCCAGCGGAACGCAAATATCGCACGAT	AACACAAAGAGCACCCAGCGGAACGCAAATATCGCACGAT	TRUE	0	0	0	68.3168
6_11-11FC_T_7	11-11FC	T	6	Cdkn2a	AACACAAAGAGCACCCAGCGGAACGCAAATATCGCACGAT	AACACAAAGAGCACCCAGCGGAACGCAAATATCGCACGAT	TRUE	0	0	0	68.4783
6_9-9FC_T_7	9-9FC	T	6	Cdkn2a	AACACAAAGAGCACCCAGCGGAACGCAAATATCGCACGAT	AACACAAAGAGCACCCAGCGGAACGCAAATATCGCACGAT	TRUE	0	0	0	68.6957
6_14-14FC_LIM_7	14-14FC	LIM	6	Cdkn2a	AACACAAAGAGCACCCAGCGGAACGCAAATATCGCACGAT	AACACAAAGAGCACCCAGCGGAACGCAAATATCGCACGAT	TRUE	0	0	0	71.6667
6_16-17-18FC_LUM_7	16-17-18FC	LUM	6	Cdkn2a	AACACAAAGAGCACCCAGCGGAACGCAAATATCGCACGAT	AACACAAAGAGCACCCAGCGGAACGCAAATATCGCACGAT	TRUE	0	0	0	85.9649
6_15-15-16FC_LUM_7	15-15-16FC	LUM	6	Cdkn2a	AACACAAAGAGCACCCAGCGGAACGCAAATATCGCACGAT	AACACAAAGAGCACCCAGCGGAACGCAAATATCGCACGAT	TRUE	0	0	0	86.8852
7_47-49FC_PAM_7	47-49FC	PAM	7	Setd2	AAGCTCGTGTGAAAGAATATTGCACGGAACAAAAACATCC	AAGCTCGGGTGAAAGAATAT-GCACGGAACAAAAACATCC	FALSE	0	1	0	0.3268
7_69-78FC_CL_7	69-78FC	CL	7	Setd2	AAGCTCGGGTGAAAGAATATTGAACGGAACAAAAACATCC	AAGCTCGGGTGAAAGAATAT-GCACGGAACAAAAACATCC	FALSE	0	1	0	0.3448
7_69-78FC_CL_7	69-78FC	CL	7	Setd2	AAGCTCGGGTGAAAGAATATTGCACTGAACAAAAACATCC	AAGCTCGGGTGAAAGAATAT-GCACGGAACAAAAACATCC	FALSE	0	1	0	0.3448
7_69-78FC_CL_7	69-78FC	CL	7	Setd2	AAGCTCGGGTGAAAGAATATTTCACGGAACAAAAACATCC	AAGCTCGGGTGAAAGAATAT-GCACGGAACAAAAACATCC	FALSE	0	1	1	0.3448
7_69-78FC_CL_7	69-78FC	CL	7	Setd2	CAGCTCGGGTGAAAGAATATTGCACGGAACAAAAACATCC	AAGCTCGGGTGAAAGAATAT-GCACGGAACAAAAACATCC	FALSE	0	1	0	0.3448
7_46-48FC_PAM_7	46-48FC	PAM	7	Setd2	AAGCTCGGGTGAAAGAATATTGAACGGAACAAAAACATCC	AAGCTCGGGTGAAAGAATAT-GCACGGAACAAAAACATCC	FALSE	0	1	0	0.3906
7_46-48FC_PAM_7	46-48FC	PAM	7	Setd2	AAGCTCGGGTGAAAGAATATTGCACTGAACAAAAACATCC	AAGCTCGGGTGAAAGAATAT-GCACGGAACAAAAACATCC	FALSE	0	1	0	0.3906
7_46-48FC_PAM_7	46-48FC	PAM	7	Setd2	TAGCTCGGGTTAAAGAATATTGCACGTAACAAAAACATCC	AAGCTCGGGTGAAAGAATAT-GCACGGAACAAAAACATCC	FALSE	0	1	0	0.3906
7_42-44FC_LUM_7	42-44FC	LUM	7	Setd2	AAGATCGGGTGAAAGAATATTGCACGGAACAAAAACATCC	AAGCTCGGGTGAAAGAATAT-GCACGGAACAAAAACATCC	FALSE	0	1	0	0.4695
7_42-44FC_LUM_7	42-44FC	LUM	7	Setd2	AAGCTCGGGTGAAAGAATATTGCACGGACCAAAAACATCC	AAGCTCGGGTGAAAGAATAT-GCACGGAACAAAAACATCC	FALSE	0	1	0	0.4695
7_42-44FC_LUM_7	42-44FC	LUM	7	Setd2	AAGCTCGGGTGAAAGAATATTTCACGGAACAAAAACATCC	AAGCTCGGGTGAAAGAATAT-GCACGGAACAAAAACATCC	FALSE	0	1	1	0.4695
7_38-40FC_T_7	38-40FC	T	7	Setd2	AAGCTCGGGTGAAAGAATATTGCACGGAACAAAAACATCA	AAGCTCGGGTGAAAGAATAT-GCACGGAACAAAAACATCC	FALSE	0	1	0	0.4854
7_38-40FC_T_7	38-40FC	T	7	Setd2	AAGCTCGGGTGTA-----------GGAACAAAAACATCCA	AAGCTCGGGTGAAAGAATATGCACGGAACAAAAACATCCA	FALSE	11	0	0	0.4854
7_49-51FC_M_7	49-51FC	M	7	Setd2	AAGCTCGGGTGAAAGAATATTGCAAGGAACAAAAACATCC	AAGCTCGGGTGAAAGAATAT-GCACGGAACAAAAACATCC	FALSE	0	1	0	0.4902
7_39-41FC_T_7	39-41FC	T	7	Setd2	AAGCTCGGGTGAAAGAATATTGCACGGAACAAAAACATCA	AAGCTCGGGTGAAAGAATAT-GCACGGAACAAAAACATCC	FALSE	0	1	0	0.5348
7_48-50FC_M_7	48-50FC	M	7	Setd2	AAGCTCGGGTGAAAGAATATTGCACGGAACAAAAACAACC	AAGCTCGGGTGAAAGAATAT-GCACGGAACAAAAACATCC	FALSE	0	1	0	0.5405
7_44-46FC_LIM_7	44-46FC	LIM	7	Setd2	AAGCTCGGGTGAAAGAATATTGCACGGAACAAAATCATCC	AAGCTCGGGTGAAAGAATAT-GCACGGAACAAAAACATCC	FALSE	0	1	0	0.6098
7_45-47FC_LIM_7	45-47FC	LIM	7	Setd2	ACGCTCGGGTGAAAGAATATTGCACGGAACAAAAACATCC	AAGCTCGGGTGAAAGAATAT-GCACGGAACAAAAACATCC	FALSE	0	1	0	0.6211
7_41-43FC_LUM_7	41-43FC	LUM	7	Setd2	AAGCTCGGGTGAAAGAATATTGAACGGAACAAAAACATCC	AAGCTCGGGTGAAAGAATAT-GCACGGAACAAAAACATCC	FALSE	0	1	0	0.7937
7_49-51FC_M_7	49-51FC	M	7	Setd2	AAGCTCGGGTGAA-----------GGAACAAAAACATCCA	AAGCTCGGGTGAAAGAATATGCACGGAACAAAAACATCCA	FALSE	11	0	0	0.9804
7_48-50FC_M_7	48-50FC	M	7	Setd2	AAGCTCGGGTGAA-----------GGAACAAAAACATCCA	AAGCTCGGGTGAAAGAATATGCACGGAACAAAAACATCCA	FALSE	11	0	0	1.0811
7_48-50FC_M_7	48-50FC	M	7	Setd2	AAGCTCGGGTGAAAGAATATTGCACGGAACAAAAACACCC	AAGCTCGGGTGAAAGAATAT-GCACGGAACAAAAACATCC	FALSE	0	1	0	1.6216
7_69-78FC_CL_7	69-78FC	CL	7	Setd2	AAGCTCGGGTGAA-----------GGAACAAAAACATCCA	AAGCTCGGGTGAAAGAATATGCACGGAACAAAAACATCCA	FALSE	11	0	0	1.7241
7_39-41FC_T_7	39-41FC	T	7	Setd2	AAGCTCGGGTGAA-----------GGAACAAAAACATCCA	AAGCTCGGGTGAAAGAATATGCACGGAACAAAAACATCCA	FALSE	11	0	0	3.2086
7_37-39FC_T_7	37-39FC	T	7	Setd2	AAGCTCGGGTGAA-----------GGAACAAAAACATCCA	AAGCTCGGGTGAAAGAATATGCACGGAACAAAAACATCCA	FALSE	11	0	0	4.2328
7_38-40FC_T_7	38-40FC	T	7	Setd2	AAGCTCGGGTGAA-----------GGAACAAAAACATCCA	AAGCTCGGGTGAAAGAATATGCACGGAACAAAAACATCCA	FALSE	11	0	0	20.3883
7_49-51FC_M_7	49-51FC	M	7	Setd2	AAGCTCGGGTGAAAGAATATTGCACGGAACAAAAACATCC	AAGCTCGGGTGAAAGAATAT-GCACGGAACAAAAACATCC	FALSE	0	1	0	29.4118
7_45-47FC_LIM_7	45-47FC	LIM	7	Setd2	AAGCTCGGGTGAAAGAATATTGCACGGAACAAAAACATCC	AAGCTCGGGTGAAAGAATAT-GCACGGAACAAAAACATCC	FALSE	0	1	0	31.0559
7_48-50FC_M_7	48-50FC	M	7	Setd2	AAGCTCGGGTGAAAGAATATTGCACGGAACAAAAACATCC	AAGCTCGGGTGAAAGAATAT-GCACGGAACAAAAACATCC	FALSE	0	1	0	34.0541
7_44-46FC_LIM_7	44-46FC	LIM	7	Setd2	AAGCTCGGGTGAAAGAATATTGCACGGAACAAAAACATCC	AAGCTCGGGTGAAAGAATAT-GCACGGAACAAAAACATCC	FALSE	0	1	0	35.9756
7_38-40FC_T_7	38-40FC	T	7	Setd2	AAGCTCGGGTGAAAGAATATTGCACGGAACAAAAACATCC	AAGCTCGGGTGAAAGAATAT-GCACGGAACAAAAACATCC	FALSE	0	1	0	38.3495
7_41-43FC_LUM_7	41-43FC	LUM	7	Setd2	AAGCTCGGGTGAAAGAATATTGCACGGAACAAAAACATCC	AAGCTCGGGTGAAAGAATAT-GCACGGAACAAAAACATCC	FALSE	0	1	0	38.8889
7_37-39FC_T_7	37-39FC	T	7	Setd2	AAGCTCGGGTGAAAGAATATTGCACGGAACAAAAACATCC	AAGCTCGGGTGAAAGAATAT-GCACGGAACAAAAACATCC	FALSE	0	1	0	43.9153
7_42-44FC_LUM_7	42-44FC	LUM	7	Setd2	AAGCTCGGGTGAAAGAATATTGCACGGAACAAAAACATCC	AAGCTCGGGTGAAAGAATAT-GCACGGAACAAAAACATCC	FALSE	0	1	0	48.8263
7_47-49FC_PAM_7	47-49FC	PAM	7	Setd2	AAGCTCGGGTGAAAGAATATTGCACGGAACAAAAACATCC	AAGCTCGGGTGAAAGAATAT-GCACGGAACAAAAACATCC	FALSE	0	1	0	50.9804
7_39-41FC_T_7	39-41FC	T	7	Setd2	AAGCTCGGGTGAAAGAATATTGCACGGAACAAAAACATCC	AAGCTCGGGTGAAAGAATAT-GCACGGAACAAAAACATCC	FALSE	0	1	0	57.2193
7_46-48FC_PAM_7	46-48FC	PAM	7	Setd2	AAGCTCGGGTGAAAGAATATTGCACGGAACAAAAACATCC	AAGCTCGGGTGAAAGAATAT-GCACGGAACAAAAACATCC	FALSE	0	1	0	59.375
7_69-78FC_CL_7	69-78FC	CL	7	Setd2	AAGCTCGGGTGAAAGAATATTGCACGGAACAAAAACATCC	AAGCTCGGGTGAAAGAATAT-GCACGGAACAAAAACATCC	FALSE	0	1	0	91.3793
7_48-50FC_M_7	48-50FC	M	7	Nf2	CATTTTGAGCCAGGCCACCG-GTCCTTGACTGTATACTGC	CATTTTGAGCCAGGCCACCGTGTCCTTGATTGTATACTGC	FALSE	1	0	0	1.5385
7_69-78FC_CL_7	69-78FC	CL	7	Nf2	CATTTTGAGCCAGGCCACCGTTGTCCTTGATTGTATACTG	CATTTTGAGCCAGGCCACCG-TGTCCTTGATTGTATACTG	FALSE	0	1	0	1.5625
7_45-47FC_LIM_7	45-47FC	LIM	7	Nf2	CATTTTGAGCCAGGCCACCG-GTCCTTGATTGTCTCCTGC	CATTTTGAGCCAGGCCACCGTGTCCTTGATTGTATACTGC	FALSE	1	0	0	1.5873
7_47-49FC_PAM_7	47-49FC	PAM	7	Nf2	CAGTTTGAGCCAGGCCACCG-GTCCTTGATTGTATACTGA	CATTTTGAGCCAGGCCACCGTGTCCTTGATTGTATACTGC	FALSE	1	0	0	1.7241
7_47-49FC_PAM_7	47-49FC	PAM	7	Nf2	CATTTTGAGCCAGGCCACCGTTGTCCTTGATTGTATACTG	CATTTTGAGCCAGGCCACCG-TGTCCTTGATTGTATACTG	FALSE	0	1	0	1.7241
7_39-41FC_T_7	39-41FC	T	7	Nf2	CATTTTGAGTCAGGCCACCG-GTCCTTGATTGTATACTGC	CATTTTGAGCCAGGCCACCGTGTCCTTGATTGTATACTGC	FALSE	1	0	0	3.9216
7_39-41FC_T_7	39-41FC	T	7	Nf2	CATTTTGAGCCAGGCCACCGTTGTCCTTGATTGTATACTG	CATTTTGAGCCAGGCCACCG-TGTCCTTGATTGTATACTG	FALSE	0	1	0	5.8824
7_37-39FC_T_7	37-39FC	T	7	Nf2	CATTTTGAGCCAGGCCACCGTTGTCCTTGATTGTATACTG	CATTTTGAGCCAGGCCACCG-TGTCCTTGATTGTATACTG	FALSE	0	1	0	11.6667
7_38-40FC_T_7	38-40FC	T	7	Nf2	CATTTTGAGCCAGGCCACCG-GTCCTTGATTGTATACTGC	CATTTTGAGCCAGGCCACCGTGTCCTTGATTGTATACTGC	FALSE	1	0	0	15.9091
7_49-51FC_M_7	49-51FC	M	7	Nf2	CATTTTGAGCCAGGCCACCG-GTCCTTGATTGTATACTGC	CATTTTGAGCCAGGCCACCGTGTCCTTGATTGTATACTGC	FALSE	1	0	0	21.8182
7_41-43FC_LUM_7	41-43FC	LUM	7	Nf2	CATTTTGAGCCAGGCCACCG-GTCCTTGATTGTATACTGC	CATTTTGAGCCAGGCCACCGTGTCCTTGATTGTATACTGC	FALSE	1	0	0	26.087
7_42-44FC_LUM_7	42-44FC	LUM	7	Nf2	CATTTTGAGCCAGGCCACCG-GTCCTTGATTGTATACTGC	CATTTTGAGCCAGGCCACCGTGTCCTTGATTGTATACTGC	FALSE	1	0	0	28.125
7_46-48FC_PAM_7	46-48FC	PAM	7	Nf2	CATTTTGAGCCAGGCCACCG-GTCCTTGATTGTATACTGC	CATTTTGAGCCAGGCCACCGTGTCCTTGATTGTATACTGC	FALSE	1	0	0	36.2319
7_38-40FC_T_7	38-40FC	T	7	Nf2	CATTTTGAGCCAGGCCACCGTTGTCCTTGATTGTATACTG	CATTTTGAGCCAGGCCACCG-TGTCCTTGATTGTATACTG	FALSE	0	1	0	37.5
7_45-47FC_LIM_7	45-47FC	LIM	7	Nf2	CATTTTGAGCCAGGCCACCG-GTCCTTGATTGTATACTGC	CATTTTGAGCCAGGCCACCGTGTCCTTGATTGTATACTGC	FALSE	1	0	0	38.0952
7_47-49FC_PAM_7	47-49FC	PAM	7	Nf2	CATTTTGAGCCAGGCCACCG-GTCCTTGATTGTATACTGC	CATTTTGAGCCAGGCCACCGTGTCCTTGATTGTATACTGC	FALSE	1	0	0	39.6552
7_48-50FC_M_7	48-50FC	M	7	Nf2	CATTTTGAGCCAGGCCACCG-GTCCTTGATTGTATACTGC	CATTTTGAGCCAGGCCACCGTGTCCTTGATTGTATACTGC	FALSE	1	0	0	40
7_44-46FC_LIM_7	44-46FC	LIM	7	Nf2	CATTTTGAGCCAGGCCACCG-GTCCTTGATTGTATACTGC	CATTTTGAGCCAGGCCACCGTGTCCTTGATTGTATACTGC	FALSE	1	0	0	41.8182
7_37-39FC_T_7	37-39FC	T	7	Nf2	CATTTTGAGCCAGGCCACCG-GTCCTTGATTGTATACTGC	CATTTTGAGCCAGGCCACCGTGTCCTTGATTGTATACTGC	FALSE	1	0	0	43.3333
7_39-41FC_T_7	39-41FC	T	7	Nf2	CATTTTGAGCCAGGCCACCG-GTCCTTGATTGTATACTGC	CATTTTGAGCCAGGCCACCGTGTCCTTGATTGTATACTGC	FALSE	1	0	0	49.0196
7_69-78FC_CL_7	69-78FC	CL	7	Nf2	CATTTTGAGCCAGGCCACCG-GTCCTTGATTGTATACTGC	CATTTTGAGCCAGGCCACCGTGTCCTTGATTGTATACTGC	FALSE	1	0	0	89.0625
7_39-41FC_T_7	39-41FC	T	7	Cdkn2b	TTGGGCGCCTCCCGAAGCG----------TTGGGATCTGC	TTGGGCGCCTCCCGAAGCGGTTCAGGGCGTTGGGATCTGC	FALSE	10	0	0	3.125
7_39-41FC_T_7	39-41FC	T	7	Cdkn2b	TTGGGCGCCTCCCGAAGCGAGCGCGCAGTGAGGGAGTGGC	TTGGGCGCCTCCCGAAGCGG--------------------	FALSE	0	21	1	3.125
7_41-43FC_LUM_7	41-43FC	LUM	7	Cdkn2b	TTGGGCGCCTCCCGAAGCGAGCGCGCAGAGAGGGAGTGGC	TTGGGCGCCTCCCGAAGCGG--------------------	FALSE	0	21	1	3.3333
7_46-48FC_PAM_7	46-48FC	PAM	7	Cdkn2b	TTGGGCGCCTCCCGAAGCGAGCGCGCAGAGAGGGAGTTGC	TTGGGCGCCTCCCGAAGCGG--------------------	FALSE	0	21	1	4.5455
7_38-40FC_T_7	38-40FC	T	7	Cdkn2b	TTGGGCGCCTCCCGAAGCGAGCGCGCAGAGAGGGAGTGGC	TTGGGCGCCTCCCGAAGCGG--------------------	FALSE	0	21	1	7.8947
7_38-40FC_T_7	38-40FC	T	7	Cdkn2b	TTGGGCGCCTCCCGAAGCGG-----GGCGTTGGGATCTGC	TTGGGCGCCTCCCGAAGCGGTTCAGGGCGTTGGGATCTGC	FALSE	5	0	0	10.5263
7_37-39FC_T_7	37-39FC	T	7	Cdkn2b	TTGGGCGCCTCCCGAA----TTCAGGGCGTTGGGATCTGC	TTGGGCGCCTCCCGAAGCGGTTCAGGGCGTTGGGATCTGC	FALSE	4	0	0	11.1111
7_42-44FC_LUM_7	42-44FC	LUM	7	Cdkn2b	TTGGGCGCCTCCCGAAGCGAGCGCGCAGAGAGGGAGTGGC	TTGGGCGCCTCCCGAAGCGG--------------------	FALSE	0	21	1	12
7_49-51FC_M_7	49-51FC	M	7	Cdkn2b	TTGGGCGCCTCCCGAAGCGAGCGCGCAGAGAGGGAGTGGC	TTGGGCGCCTCCCGAAGCGG--------------------	FALSE	0	21	1	12
7_38-40FC_T_7	38-40FC	T	7	Cdkn2b	TTGGGCGCCTCCCGAAGCG----------TTGGGATCTGC	TTGGGCGCCTCCCGAAGCGGTTCAGGGCGTTGGGATCTGC	FALSE	10	0	0	13.1579
7_39-41FC_T_7	39-41FC	T	7	Cdkn2b	TTGGGCGCCTCCCGAA----TTCAGGGCGTTGGGATCTGC	TTGGGCGCCTCCCGAAGCGGTTCAGGGCGTTGGGATCTGC	FALSE	4	0	0	15.625
7_48-50FC_M_7	48-50FC	M	7	Cdkn2b	TTGGGCGCCTCCCGAAGCGAGCGCGCAGAGAGGGAGTGGC	TTGGGCGCCTCCCGAAGCGG--------------------	FALSE	0	21	1	21.6216
7_47-49FC_PAM_7	47-49FC	PAM	7	Cdkn2b	TTGGGCGCCTCCCGAAGCGAGCGCGCAGAGAGGGAGTGGC	TTGGGCGCCTCCCGAAGCGG--------------------	FALSE	0	21	1	23.5294
7_45-47FC_LIM_7	45-47FC	LIM	7	Cdkn2b	TTGGGCGCCTCCCGAAGCGAGCGCGCAGAGAGGGAGTGGC	TTGGGCGCCTCCCGAAGCGG--------------------	FALSE	0	21	1	25
7_44-46FC_LIM_7	44-46FC	LIM	7	Cdkn2b	TTGGGCGCCTCCCGAAGCGAGCGCGCAGAGAGGGAGTGGC	TTGGGCGCCTCCCGAAGCGG--------------------	FALSE	0	21	1	32
7_39-41FC_T_7	39-41FC	T	7	Cdkn2b	TTGGGCGCCTCCCGAAGCGAGCGCGCAGAGAGGGAGTGGC	TTGGGCGCCTCCCGAAGCGG--------------------	FALSE	0	21	1	37.5
7_37-39FC_T_7	37-39FC	T	7	Cdkn2b	TTGGGCGCCTCCCGAAGCGAGCGCGCAGAGAGGGAGTGGC	TTGGGCGCCTCCCGAAGCGG--------------------	FALSE	0	21	1	38.8889
7_46-48FC_PAM_7	46-48FC	PAM	7	Cdkn2b	TTGGGCGCCTCCCGAAGCGAGCGCGCAGAGAGGGAGTGGC	TTGGGCGCCTCCCGAAGCGG--------------------	FALSE	0	21	1	40.9091
7_69-78FC_CL_7	69-78FC	CL	7	Cdkn2b	TTGGGCGCCTCCCGAAGCGAGCGCGCAGAGAGGGAGTGGC	TTGGGCGCCTCCCGAAGCGG--------------------	FALSE	0	21	1	100
7_47-49FC_PAM_7	47-49FC	PAM	7	Cdkn2a	AACACAAAGAGCACCCAGCG-----CNAATATCGCACGAT	AACACAAAGAGCACCCAGCGGAACGCAAATATCGCACGAT	FALSE	5	0	0	0.7092
7_45-47FC_LIM_7	45-47FC	LIM	7	Cdkn2a	AACACAAAGAGCACCCAGCG-----CACATATCGCACGAT	AACACAAAGAGCACCCAGCGGAACGCAAATATCGCACGAT	FALSE	5	0	0	0.7634
7_45-47FC_LIM_7	45-47FC	LIM	7	Cdkn2a	AACACACAGAGCACCCAGCG-----CAAATATCGCACGAT	AACACAAAGAGCACCCAGCGGAACGCAAATATCGCACGAT	FALSE	5	0	0	0.7634
7_39-41FC_T_7	39-41FC	T	7	Cdkn2a	AACACAAAGAGCACCCCGCG-----CAAATATCGCACGAT	AACACAAAGAGCACCCAGCGGAACGCAAATATCGCACGAT	FALSE	5	0	0	0.8197
7_39-41FC_T_7	39-41FC	T	7	Cdkn2a	AACACAACGAGCACCCAGCG-----CACATATCGCACGAT	AACACAAAGAGCACCCAGCGGAACGCAAATATCGCACGAT	FALSE	5	0	0	0.8197
7_46-48FC_PAM_7	46-48FC	PAM	7	Cdkn2a	AACACAAAGAGCACCCCGCG-----CAAATATCGCACGAT	AACACAAAGAGCACCCAGCGGAACGCAAATATCGCACGAT	FALSE	5	0	0	1.0417
7_46-48FC_PAM_7	46-48FC	PAM	7	Cdkn2a	AACTCACAGAGCACCCTGCG-----CAAATATCGCACGAT	AACACAAAGAGCACCCAGCGGAACGCAAATATCGCACGAT	FALSE	5	0	0	1.0417
7_69-78FC_CL_7	69-78FC	CL	7	Cdkn2a	AACACAAAGAGCACCCAGCG-----CAAAGATCGCACGAT	AACACAAAGAGCACCCAGCGGAACGCAAATATCGCACGAT	FALSE	5	0	0	1.0638
7_69-78FC_CL_7	69-78FC	CL	7	Cdkn2a	AACACAAAGAGCACCCAGCG-----CAAATATCGCACAAT	AACACAAAGAGCACCCAGCGGAACGCAAATATCGCACGAT	FALSE	5	0	0	1.0638
7_69-78FC_CL_7	69-78FC	CL	7	Cdkn2a	AACACAAAGAGCACCCAGCG-----CTAATATCGCACGAT	AACACAAAGAGCACCCAGCGGAACGCAAATATCGCACGAT	FALSE	5	0	0	1.0638
7_44-46FC_LIM_7	44-46FC	LIM	7	Cdkn2a	AACACACAGAGCACCCAGCG-----CAAATATCGCACGAT	AACACAAAGAGCACCCAGCGGAACGCAAATATCGCACGAT	FALSE	5	0	0	1.4184
7_48-50FC_M_7	48-50FC	M	7	Cdkn2a	AACACAAAGAGCACCCAGCG-----CAAATATCGCACAAT	AACACAAAGAGCACCCAGCGGAACGCAAATATCGCACGAT	FALSE	5	0	0	1.6
7_49-51FC_M_7	49-51FC	M	7	Cdkn2a	AACACAAAGAGCACCCAGCG-----CAAATATCGCACAAT	AACACAAAGAGCACCCAGCGGAACGCAAATATCGCACGAT	FALSE	5	0	0	1.626
7_46-48FC_PAM_7	46-48FC	PAM	7	Cdkn2a	AACACAAAGAGCACCCAGAG-----CAAATATCGCACGAT	AACACAAAGAGCACCCAGCGGAACGCAAATATCGCACGAT	FALSE	5	0	0	2.0833
7_37-39FC_T_7	37-39FC	T	7	Cdkn2a	AACACAAAGAGCACCCAGCG-----CAAATATCGCACAAT	AACACAAAGAGCACCCAGCGGAACGCAAATATCGCACGAT	FALSE	5	0	0	2.8302
7_39-41FC_T_7	39-41FC	T	7	Cdkn2a	AACACAAAGAGCACCCAGCG-----CAAATATCGCACAAT	AACACAAAGAGCACCCAGCGGAACGCAAATATCGCACGAT	FALSE	5	0	0	8.1967
7_49-51FC_M_7	49-51FC	M	7	Cdkn2a	AACACAAAGAGCACCCAGCG-----CAAATATCGCACGAT	AACACAAAGAGCACCCAGCGGAACGCAAATATCGCACGAT	FALSE	5	0	0	14.6341
7_38-40FC_T_7	38-40FC	T	7	Cdkn2a	AACACAAAGAGCACCCAGCG-----CAAATATCGCACGAT	AACACAAAGAGCACCCAGCGGAACGCAAATATCGCACGAT	FALSE	5	0	0	24.3478
7_42-44FC_LUM_7	42-44FC	LUM	7	Cdkn2a	AACACAAAGAGCACCCAGCG-----CAAATATCGCACGAT	AACACAAAGAGCACCCAGCGGAACGCAAATATCGCACGAT	FALSE	5	0	0	24.6377
7_47-49FC_PAM_7	47-49FC	PAM	7	Cdkn2a	AACACAAAGAGCACCCAGCG-----CAAATATCGCACGAT	AACACAAAGAGCACCCAGCGGAACGCAAATATCGCACGAT	FALSE	5	0	0	26.2411
7_48-50FC_M_7	48-50FC	M	7	Cdkn2a	AACACAAAGAGCACCCAGCG-----CAAATATCGCACGAT	AACACAAAGAGCACCCAGCGGAACGCAAATATCGCACGAT	FALSE	5	0	0	26.4
7_38-40FC_T_7	38-40FC	T	7	Cdkn2a	AACACAAAGAGCACCCAGCG-----CAAATATCGCACAAT	AACACAAAGAGCACCCAGCGGAACGCAAATATCGCACGAT	FALSE	5	0	0	26.9565
7_45-47FC_LIM_7	45-47FC	LIM	7	Cdkn2a	AACACAAAGAGCACCCAGCG-----CAAATATCGCACGAT	AACACAAAGAGCACCCAGCGGAACGCAAATATCGCACGAT	FALSE	5	0	0	28.2443
7_41-43FC_LUM_7	41-43FC	LUM	7	Cdkn2a	AACACAAAGAGCACCCAGCG-----CAAATATCGCACGAT	AACACAAAGAGCACCCAGCGGAACGCAAATATCGCACGAT	FALSE	5	0	0	35.1351
7_46-48FC_PAM_7	46-48FC	PAM	7	Cdkn2a	AACACAAAGAGCACCCAGCG-----CAAATATCGCACGAT	AACACAAAGAGCACCCAGCGGAACGCAAATATCGCACGAT	FALSE	5	0	0	36.4583
7_39-41FC_T_7	39-41FC	T	7	Cdkn2a	AACACAAAGAGCACCCAGCG-----CAAATATCGCACGAT	AACACAAAGAGCACCCAGCGGAACGCAAATATCGCACGAT	FALSE	5	0	0	37.7049
7_44-46FC_LIM_7	44-46FC	LIM	7	Cdkn2a	AACACAAAGAGCACCCAGCG-----CAAATATCGCACGAT	AACACAAAGAGCACCCAGCGGAACGCAAATATCGCACGAT	FALSE	5	0	0	38.2979
7_37-39FC_T_7	37-39FC	T	7	Cdkn2a	AACACAAAGAGCACCCAGCG-----CAAATATCGCACGAT	AACACAAAGAGCACCCAGCGGAACGCAAATATCGCACGAT	FALSE	5	0	0	42.4528
7_69-78FC_CL_7	69-78FC	CL	7	Cdkn2a	AACACAAAGAGCACCCAGCG-----CAAATATCGCACGAT	AACACAAAGAGCACCCAGCGGAACGCAAATATCGCACGAT	FALSE	5	0	0	91.4894
7_47-49FC_PAM_7	47-49FC	PAM	7	Setd2	AAGCTCGGGCGAAAGAATATGCACGGAACAAAAACATCCA	AAGCTCGGGTGAAAGAATATGCACGGAACAAAAACATCCA	TRUE	0	0	0	0.3268
7_47-49FC_PAM_7	47-49FC	PAM	7	Setd2	AAGCTCGGGTGAACGAATATGCACGGAACAAAAACATCCA	AAGCTCGGGTGAAAGAATATGCACGGAACAAAAACATCCA	TRUE	0	0	0	0.3268
7_47-49FC_PAM_7	47-49FC	PAM	7	Setd2	AAGCTCGGGTGAATGAATATGCACGGAACAAAAACATCCA	AAGCTCGGGTGAAAGAATATGCACGGAACAAAAACATCCA	TRUE	0	0	0	0.3268
7_46-48FC_PAM_7	46-48FC	PAM	7	Setd2	AAGCTCGGGTGAAAGAATATGCACGGAACAAAAACACCCA	AAGCTCGGGTGAAAGAATATGCACGGAACAAAAACATCCA	TRUE	0	0	0	0.3906
7_41-43FC_LUM_7	41-43FC	LUM	7	Setd2	AAGCTCGGGTGATAGAATATGCACGGAACAAAAACATCCA	AAGCTCGGGTGAAAGAATATGCACGGAACAAAAACATCCA	TRUE	0	0	0	0.3968
7_38-40FC_T_7	38-40FC	T	7	Setd2	AAGCTCGGGAGAAAGAATATGCACGGAACAAAAACATCCA	AAGCTCGGGTGAAAGAATATGCACGGAACAAAAACATCCA	TRUE	0	0	0	0.4854
7_38-40FC_T_7	38-40FC	T	7	Setd2	AAGCTCGGGTGAAAGTATATGCACGGAACAAAAACATCCA	AAGCTCGGGTGAAAGAATATGCACGGAACAAAAACATCCA	TRUE	0	0	0	0.4854
7_38-40FC_T_7	38-40FC	T	7	Setd2	AAGCTCGGGTGAAGGAATATGCACGGAACAAAAACATCCA	AAGCTCGGGTGAAAGAATATGCACGGAACAAAAACATCCA	TRUE	0	0	0	0.4854
7_38-40FC_T_7	38-40FC	T	7	Setd2	AAGCTCGGGTGAATGAATATGCACGGAACAAAAACATCCA	AAGCTCGGGTGAAAGAATATGCACGGAACAAAAACATCCA	TRUE	0	0	0	0.4854
7_38-40FC_T_7	38-40FC	T	7	Setd2	ATGCTCGGGTGAAAGAATATGCACGGAACAAAAACATCCA	AAGCTCGGGTGAAAGAATATGCACGGAACAAAAACATCCA	TRUE	0	0	0	0.4854
7_49-51FC_M_7	49-51FC	M	7	Setd2	AAGCTCGTGTGAAAGAATATGCACGGAACAAAAACATCCA	AAGCTCGGGTGAAAGAATATGCACGGAACAAAAACATCCA	TRUE	0	0	0	0.4902
7_49-51FC_M_7	49-51FC	M	7	Setd2	AAGCTTGGGTGAAAGAATATGCACGGAACAAAAACATCCA	AAGCTCGGGTGAAAGAATATGCACGGAACAAAAACATCCA	TRUE	0	0	0	0.4902
7_39-41FC_T_7	39-41FC	T	7	Setd2	AAGCTCGGGTGAAAGAATATGCACTGAACAAAAACATCCA	AAGCTCGGGTGAAAGAATATGCACGGAACAAAAACATCCA	TRUE	0	0	0	0.5348
7_39-41FC_T_7	39-41FC	T	7	Setd2	AGCTCGGGTGAAAGAATAGTGCACGGAACAAAAACATCCA	AGCTCGGGTGAAAGAATA-TGCACGGAACAAAAACATCCA	TRUE	0	0	0	0.5348
7_48-50FC_M_7	48-50FC	M	7	Setd2	AAGCTCGGGTGAAAGAATATGTACGGAACAAAAACATCCA	AAGCTCGGGTGAAAGAATATGCACGGAACAAAAACATCCA	TRUE	0	0	0	0.5405
7_44-46FC_LIM_7	44-46FC	LIM	7	Setd2	AAGCACGGGAGAAAGAATATGCACGGAACAAAAACATCCA	AAGCTCGGGTGAAAGAATATGCACGGAACAAAAACATCCA	TRUE	0	0	0	0.6098
7_44-46FC_LIM_7	44-46FC	LIM	7	Setd2	AAGCTCGGGTGAAAGAATATGTACGGAACAAAAACATCCA	AAGCTCGGGTGAAAGAATATGCACGGAACAAAAACATCCA	TRUE	0	0	0	0.6098
7_45-47FC_LIM_7	45-47FC	LIM	7	Setd2	AAGCTCGGGTGAAAGAATATGCACGGAACAAAAACATCAA	AAGCTCGGGTGAAAGAATATGCACGGAACAAAAACATCCA	TRUE	0	0	0	0.6211
7_47-49FC_PAM_7	47-49FC	PAM	7	Setd2	AAGCTCGGGTGAAAGAATATGAACGGAACAAAAACATCCA	AAGCTCGGGTGAAAGAATATGCACGGAACAAAAACATCCA	TRUE	0	0	0	0.6536
7_46-48FC_PAM_7	46-48FC	PAM	7	Setd2	AAGCTCGGGTGAAAGAATATGCACCGAACAAAAACATCCA	AAGCTCGGGTGAAAGAATATGCACGGAACAAAAACATCCA	TRUE	0	0	0	0.7813
7_37-39FC_T_7	37-39FC	T	7	Setd2	AAGCTCGGGTGAAAGAATATGCACGGAACAAAAACATTCA	AAGCTCGGGTGAAAGAATATGCACGGAACAAAAACATCCA	TRUE	0	0	0	1.0582
7_44-46FC_LIM_7	44-46FC	LIM	7	Setd2	AAGCTCGGGTGAGAGAATATGCACGGAACAAAAACATCCA	AAGCTCGGGTGAAAGAATATGCACGGAACAAAAACATCCA	TRUE	0	0	0	1.2195
7_69-78FC_CL_7	69-78FC	CL	7	Setd2	AAGCTCGGGTGAAAGAATATGCACGGAACAAAAACATCCA	AAGCTCGGGTGAAAGAATATGCACGGAACAAAAACATCCA	TRUE	0	0	0	5.5172
7_38-40FC_T_7	38-40FC	T	7	Setd2	AAGCTCGGGTGAAAGAATATGCACGGAACAAAAACATCCA	AAGCTCGGGTGAAAGAATATGCACGGAACAAAAACATCCA	TRUE	0	0	0	37.8641
7_39-41FC_T_7	39-41FC	T	7	Setd2	AAGCTCGGGTGAAAGAATATGCACGGAACAAAAACATCCA	AAGCTCGGGTGAAAGAATATGCACGGAACAAAAACATCCA	TRUE	0	0	0	37.9679
7_46-48FC_PAM_7	46-48FC	PAM	7	Setd2	AAGCTCGGGTGAAAGAATATGCACGGAACAAAAACATCCA	AAGCTCGGGTGAAAGAATATGCACGGAACAAAAACATCCA	TRUE	0	0	0	38.2813
7_47-49FC_PAM_7	47-49FC	PAM	7	Setd2	AAGCTCGGGTGAAAGAATATGCACGGAACAAAAACATCCA	AAGCTCGGGTGAAAGAATATGCACGGAACAAAAACATCCA	TRUE	0	0	0	47.0588
7_42-44FC_LUM_7	42-44FC	LUM	7	Setd2	AAGCTCGGGTGAAAGAATATGCACGGAACAAAAACATCCA	AAGCTCGGGTGAAAGAATATGCACGGAACAAAAACATCCA	TRUE	0	0	0	49.7653
7_37-39FC_T_7	37-39FC	T	7	Setd2	AAGCTCGGGTGAAAGAATATGCACGGAACAAAAACATCCA	AAGCTCGGGTGAAAGAATATGCACGGAACAAAAACATCCA	TRUE	0	0	0	50.7937
7_41-43FC_LUM_7	41-43FC	LUM	7	Setd2	AAGCTCGGGTGAAAGAATATGCACGGAACAAAAACATCCA	AAGCTCGGGTGAAAGAATATGCACGGAACAAAAACATCCA	TRUE	0	0	0	59.9206
7_44-46FC_LIM_7	44-46FC	LIM	7	Setd2	AAGCTCGGGTGAAAGAATATGCACGGAACAAAAACATCCA	AAGCTCGGGTGAAAGAATATGCACGGAACAAAAACATCCA	TRUE	0	0	0	60.9756
7_48-50FC_M_7	48-50FC	M	7	Setd2	AAGCTCGGGTGAAAGAATATGCACGGAACAAAAACATCCA	AAGCTCGGGTGAAAGAATATGCACGGAACAAAAACATCCA	TRUE	0	0	0	62.1622
7_45-47FC_LIM_7	45-47FC	LIM	7	Setd2	AAGCTCGGGTGAAAGAATATGCACGGAACAAAAACATCCA	AAGCTCGGGTGAAAGAATATGCACGGAACAAAAACATCCA	TRUE	0	0	0	67.7019
7_49-51FC_M_7	49-51FC	M	7	Setd2	AAGCTCGGGTGAAAGAATATGCACGGAACAAAAACATCCA	AAGCTCGGGTGAAAGAATATGCACGGAACAAAAACATCCA	TRUE	0	0	0	68.1373
7_38-40FC_T_7	38-40FC	T	7	Nf2	CATTTTGAGCAAGGCCACCGTGTCCTTGATTGTATACTGC	CATTTTGAGCCAGGCCACCGTGTCCTTGATTGTATACTGC	TRUE	0	0	0	1.1364
7_38-40FC_T_7	38-40FC	T	7	Nf2	CATTTTGAGCTAGGCCACCGTGTCCTTGATTGTATACTGC	CATTTTGAGCCAGGCCACCGTGTCCTTGATTGTATACTGC	TRUE	0	0	0	1.1364
7_41-43FC_LUM_7	41-43FC	LUM	7	Nf2	CATTTTGAGCCAGGCCACCGTGTCCTTGAGTGTATACTGC	CATTTTGAGCCAGGCCACCGTGTCCTTGATTGTATACTGC	TRUE	0	0	0	1.4493
7_37-39FC_T_7	37-39FC	T	7	Nf2	CATTTTGAGCCAGGCCACCGTGTCCTTGATTGTATACTGA	CATTTTGAGCCAGGCCACCGTGTCCTTGATTGTATACTGC	TRUE	0	0	0	1.6667
7_46-48FC_PAM_7	46-48FC	PAM	7	Nf2	CATTTTGAGCCAGGCCACCGTGTCCTTGATTGTATAATGC	CATTTTGAGCCAGGCCACCGTGTCCTTGATTGTATACTGC	TRUE	0	0	0	2.8986
7_47-49FC_PAM_7	47-49FC	PAM	7	Nf2	CATTTTGAGCAAGGCCACCGTGTCCTTGATTGTATACTGC	CATTTTGAGCCAGGCCACCGTGTCCTTGATTGTATACTGC	TRUE	0	0	0	3.4483
7_69-78FC_CL_7	69-78FC	CL	7	Nf2	CATTTTGAGCCAGGCCACCGTGTCCTTGATTGTATACTGC	CATTTTGAGCCAGGCCACCGTGTCCTTGATTGTATACTGC	TRUE	0	0	0	9.375
7_39-41FC_T_7	39-41FC	T	7	Nf2	CATTTTGAGCCAGGCCACCGTGTCCTTGATTGTATACTGC	CATTTTGAGCCAGGCCACCGTGTCCTTGATTGTATACTGC	TRUE	0	0	0	41.1765
7_37-39FC_T_7	37-39FC	T	7	Nf2	CATTTTGAGCCAGGCCACCGTGTCCTTGATTGTATACTGC	CATTTTGAGCCAGGCCACCGTGTCCTTGATTGTATACTGC	TRUE	0	0	0	43.3333
7_38-40FC_T_7	38-40FC	T	7	Nf2	CATTTTGAGCCAGGCCACCGTGTCCTTGATTGTATACTGC	CATTTTGAGCCAGGCCACCGTGTCCTTGATTGTATACTGC	TRUE	0	0	0	44.3182
7_47-49FC_PAM_7	47-49FC	PAM	7	Nf2	CATTTTGAGCCAGGCCACCGTGTCCTTGATTGTATACTGC	CATTTTGAGCCAGGCCACCGTGTCCTTGATTGTATACTGC	TRUE	0	0	0	53.4483
7_44-46FC_LIM_7	44-46FC	LIM	7	Nf2	CATTTTGAGCCAGGCCACCGTGTCCTTGATTGTATACTGC	CATTTTGAGCCAGGCCACCGTGTCCTTGATTGTATACTGC	TRUE	0	0	0	58.1818
7_48-50FC_M_7	48-50FC	M	7	Nf2	CATTTTGAGCCAGGCCACCGTGTCCTTGATTGTATACTGC	CATTTTGAGCCAGGCCACCGTGTCCTTGATTGTATACTGC	TRUE	0	0	0	58.4615
7_45-47FC_LIM_7	45-47FC	LIM	7	Nf2	CATTTTGAGCCAGGCCACCGTGTCCTTGATTGTATACTGC	CATTTTGAGCCAGGCCACCGTGTCCTTGATTGTATACTGC	TRUE	0	0	0	60.3175
7_46-48FC_PAM_7	46-48FC	PAM	7	Nf2	CATTTTGAGCCAGGCCACCGTGTCCTTGATTGTATACTGC	CATTTTGAGCCAGGCCACCGTGTCCTTGATTGTATACTGC	TRUE	0	0	0	60.8696
7_42-44FC_LUM_7	42-44FC	LUM	7	Nf2	CATTTTGAGCCAGGCCACCGTGTCCTTGATTGTATACTGC	CATTTTGAGCCAGGCCACCGTGTCCTTGATTGTATACTGC	TRUE	0	0	0	71.875
7_41-43FC_LUM_7	41-43FC	LUM	7	Nf2	CATTTTGAGCCAGGCCACCGTGTCCTTGATTGTATACTGC	CATTTTGAGCCAGGCCACCGTGTCCTTGATTGTATACTGC	TRUE	0	0	0	72.4638
7_49-51FC_M_7	49-51FC	M	7	Nf2	CATTTTGAGCCAGGCCACCGTGTCCTTGATTGTATACTGC	CATTTTGAGCCAGGCCACCGTGTCCTTGATTGTATACTGC	TRUE	0	0	0	78.1818
7_39-41FC_T_7	39-41FC	T	7	Cdkn2b	TTGGGCGCCTCCCGAAGCGGTTCAGGGCGTTGGGATCTGC	TTGGGCGCCTCCCGAAGCGGTTCAGGGCGTTGGGATCTGC	TRUE	0	0	0	40.625
7_37-39FC_T_7	37-39FC	T	7	Cdkn2b	TTGGGCGCCTCCCGAAGCGGTTCAGGGCGTTGGGATCTGC	TTGGGCGCCTCCCGAAGCGGTTCAGGGCGTTGGGATCTGC	TRUE	0	0	0	50
7_46-48FC_PAM_7	46-48FC	PAM	7	Cdkn2b	TTGGGCGCCTCCCGAAGCGGTTCAGGGCGTTGGGATCTGC	TTGGGCGCCTCCCGAAGCGGTTCAGGGCGTTGGGATCTGC	TRUE	0	0	0	54.5455
7_44-46FC_LIM_7	44-46FC	LIM	7	Cdkn2b	TTGGGCGCCTCCCGAAGCGGTTCAGGGCGTTGGGATCTGC	TTGGGCGCCTCCCGAAGCGGTTCAGGGCGTTGGGATCTGC	TRUE	0	0	0	68
7_38-40FC_T_7	38-40FC	T	7	Cdkn2b	TTGGGCGCCTCCCGAAGCGGTTCAGGGCGTTGGGATCTGC	TTGGGCGCCTCCCGAAGCGGTTCAGGGCGTTGGGATCTGC	TRUE	0	0	0	68.4211
7_45-47FC_LIM_7	45-47FC	LIM	7	Cdkn2b	TTGGGCGCCTCCCGAAGCGGTTCAGGGCGTTGGGATCTGC	TTGGGCGCCTCCCGAAGCGGTTCAGGGCGTTGGGATCTGC	TRUE	0	0	0	75
7_47-49FC_PAM_7	47-49FC	PAM	7	Cdkn2b	TTGGGCGCCTCCCGAAGCGGTTCAGGGCGTTGGGATCTGC	TTGGGCGCCTCCCGAAGCGGTTCAGGGCGTTGGGATCTGC	TRUE	0	0	0	76.4706
7_48-50FC_M_7	48-50FC	M	7	Cdkn2b	TTGGGCGCCTCCCGAAGCGGTTCAGGGCGTTGGGATCTGC	TTGGGCGCCTCCCGAAGCGGTTCAGGGCGTTGGGATCTGC	TRUE	0	0	0	78.3784
7_42-44FC_LUM_7	42-44FC	LUM	7	Cdkn2b	TTGGGCGCCTCCCGAAGCGGTTCAGGGCGTTGGGATCTGC	TTGGGCGCCTCCCGAAGCGGTTCAGGGCGTTGGGATCTGC	TRUE	0	0	0	88
7_49-51FC_M_7	49-51FC	M	7	Cdkn2b	TTGGGCGCCTCCCGAAGCGGTTCAGGGCGTTGGGATCTGC	TTGGGCGCCTCCCGAAGCGGTTCAGGGCGTTGGGATCTGC	TRUE	0	0	0	88
7_41-43FC_LUM_7	41-43FC	LUM	7	Cdkn2b	TTGGGCGCCTCCCGAAGCGGTTCAGGGCGTTGGGATCTGC	TTGGGCGCCTCCCGAAGCGGTTCAGGGCGTTGGGATCTGC	TRUE	0	0	0	96.6667
7_44-46FC_LIM_7	44-46FC	LIM	7	Cdkn2a	AACAAAAAGAGCACCCAGCGGAACGCAAATATCGCACGAT	AACACAAAGAGCACCCAGCGGAACGCAAATATCGCACGAT	TRUE	0	0	0	0.7092
7_44-46FC_LIM_7	44-46FC	LIM	7	Cdkn2a	AACACAAAGAGCACCCAGCGGAACGCAAATCTCGCACGAT	AACACAAAGAGCACCCAGCGGAACGCAAATATCGCACGAT	TRUE	0	0	0	0.7092
7_44-46FC_LIM_7	44-46FC	LIM	7	Cdkn2a	AACACAAAGAGCACCCAGCGGAACGCACATATCGCACGAT	AACACAAAGAGCACCCAGCGGAACGCAAATATCGCACGAT	TRUE	0	0	0	0.7092
7_47-49FC_PAM_7	47-49FC	PAM	7	Cdkn2a	AACACCAAGAGCACCCAGCGGAACGCAAATATCGCACGAT	AACACAAAGAGCACCCAGCGGAACGCAAATATCGCACGAT	TRUE	0	0	0	0.7092
7_45-47FC_LIM_7	45-47FC	LIM	7	Cdkn2a	AACACAAAGAGCACCCAGCGGAACGCAAATATCGCACGTT	AACACAAAGAGCACCCAGCGGAACGCAAATATCGCACGAT	TRUE	0	0	0	0.7634
7_48-50FC_M_7	48-50FC	M	7	Cdkn2a	AACACAAAGCGCACCCAGCGGAACGCAAATATCGCACGAT	AACACAAAGAGCACCCAGCGGAACGCAAATATCGCACGAT	TRUE	0	0	0	0.8
7_48-50FC_M_7	48-50FC	M	7	Cdkn2a	AACACAAAGGGCACCCAGCGGAACGCAAATATCGCACGAT	AACACAAAGAGCACCCAGCGGAACGCAAATATCGCACGAT	TRUE	0	0	0	0.8
7_49-51FC_M_7	49-51FC	M	7	Cdkn2a	AACACAAAGAGCACCAAGCGGAACGCAAATATCGCACGAT	AACACAAAGAGCACCCAGCGGAACGCAAATATCGCACGAT	TRUE	0	0	0	0.813
7_49-51FC_M_7	49-51FC	M	7	Cdkn2a	AACACAAAGAGCACCCAGCGGAACGCAAATATCGCCCGAT	AACACAAAGAGCACCCAGCGGAACGCAAATATCGCACGAT	TRUE	0	0	0	0.813
7_49-51FC_M_7	49-51FC	M	7	Cdkn2a	AACACAAAGAGCACCCAGCGGGACGCAAATATCGCACGAT	AACACAAAGAGCACCCAGCGGAACGCAAATATCGCACGAT	TRUE	0	0	0	0.813
7_39-41FC_T_7	39-41FC	T	7	Cdkn2a	TACACAAAGAGCACCCAGCGGAACGCAAATATCGCACGAT	AACACAAAGAGCACCCAGCGGAACGCAAATATCGCACGAT	TRUE	0	0	0	0.8197
7_37-39FC_T_7	37-39FC	T	7	Cdkn2a	AACACAAAGAGCACCCAGCGGAACGAAAATATCGCACGAT	AACACAAAGAGCACCCAGCGGAACGCAAATATCGCACGAT	TRUE	0	0	0	0.9434
7_37-39FC_T_7	37-39FC	T	7	Cdkn2a	AACACAAAGAGCACCCAGCGGAACGCAAATCTCGCACGAT	AACACAAAGAGCACCCAGCGGAACGCAAATATCGCACGAT	TRUE	0	0	0	0.9434
7_46-48FC_PAM_7	46-48FC	PAM	7	Cdkn2a	ACCACAAAGAGCACCCAGCGGAACGCAAATATCGCACGAT	AACACAAAGAGCACCCAGCGGAACGCAAATATCGCACGAT	TRUE	0	0	0	1.0417
7_49-51FC_M_7	49-51FC	M	7	Cdkn2a	AACACAAAGAGCACCCAGCGGAACGCAAATATCACACGAT	AACACAAAGAGCACCCAGCGGAACGCAAATATCGCACGAT	TRUE	0	0	0	1.626
7_38-40FC_T_7	38-40FC	T	7	Cdkn2a	AACACAAAGAGCACCCAGCGGAACGCAAATATCGCACTAT	AACACAAAGAGCACCCAGCGGAACGCAAATATCGCACGAT	TRUE	0	0	0	1.7391
7_69-78FC_CL_7	69-78FC	CL	7	Cdkn2a	AACACAAAGAGCACCCAGCGGAACGCAAATATCGCACGAT	AACACAAAGAGCACCCAGCGGAACGCAAATATCGCACGAT	TRUE	0	0	0	5.3191
7_38-40FC_T_7	38-40FC	T	7	Cdkn2a	AACACAAAGAGCACCCAGCGGAACGCAAATATCGCACGAT	AACACAAAGAGCACCCAGCGGAACGCAAATATCGCACGAT	TRUE	0	0	0	46.9565
7_39-41FC_T_7	39-41FC	T	7	Cdkn2a	AACACAAAGAGCACCCAGCGGAACGCAAATATCGCACGAT	AACACAAAGAGCACCCAGCGGAACGCAAATATCGCACGAT	TRUE	0	0	0	51.6393
7_37-39FC_T_7	37-39FC	T	7	Cdkn2a	AACACAAAGAGCACCCAGCGGAACGCAAATATCGCACGAT	AACACAAAGAGCACCCAGCGGAACGCAAATATCGCACGAT	TRUE	0	0	0	52.8302
7_44-46FC_LIM_7	44-46FC	LIM	7	Cdkn2a	AACACAAAGAGCACCCAGCGGAACGCAAATATCGCACGAT	AACACAAAGAGCACCCAGCGGAACGCAAATATCGCACGAT	TRUE	0	0	0	58.156
7_46-48FC_PAM_7	46-48FC	PAM	7	Cdkn2a	AACACAAAGAGCACCCAGCGGAACGCAAATATCGCACGAT	AACACAAAGAGCACCCAGCGGAACGCAAATATCGCACGAT	TRUE	0	0	0	58.3333
7_41-43FC_LUM_7	41-43FC	LUM	7	Cdkn2a	AACACAAAGAGCACCCAGCGGAACGCAAATATCGCACGAT	AACACAAAGAGCACCCAGCGGAACGCAAATATCGCACGAT	TRUE	0	0	0	64.8649
7_45-47FC_LIM_7	45-47FC	LIM	7	Cdkn2a	AACACAAAGAGCACCCAGCGGAACGCAAATATCGCACGAT	AACACAAAGAGCACCCAGCGGAACGCAAATATCGCACGAT	TRUE	0	0	0	69.4656
7_48-50FC_M_7	48-50FC	M	7	Cdkn2a	AACACAAAGAGCACCCAGCGGAACGCAAATATCGCACGAT	AACACAAAGAGCACCCAGCGGAACGCAAATATCGCACGAT	TRUE	0	0	0	70.4
7_47-49FC_PAM_7	47-49FC	PAM	7	Cdkn2a	AACACAAAGAGCACCCAGCGGAACGCAAATATCGCACGAT	AACACAAAGAGCACCCAGCGGAACGCAAATATCGCACGAT	TRUE	0	0	0	72.3404
7_42-44FC_LUM_7	42-44FC	LUM	7	Cdkn2a	AACACAAAGAGCACCCAGCGGAACGCAAATATCGCACGAT	AACACAAAGAGCACCCAGCGGAACGCAAATATCGCACGAT	TRUE	0	0	0	75.3623
7_49-51FC_M_7	49-51FC	M	7	Cdkn2a	AACACAAAGAGCACCCAGCGGAACGCAAATATCGCACGAT	AACACAAAGAGCACCCAGCGGAACGCAAATATCGCACGAT	TRUE	0	0	0	79.6748
8_73-83FC_CL_12	73-83FC	CL	8	Setd2	AAGCTCGGGTGAAAGAATATTGCACGGAACAAAAACATCC	AAGCTCGGGTGAAAGAATAT-GCACGGAACAAAAACATCC	FALSE	0	1	0	0.33
8_32-34FC_M_12	32-34FC	M	8	Setd2	AAGCTCGGGTGAAAGAATAAGCACGGAACAAAAACATCCA	AAGCTCGGGTGAAAGAATATGCACGGAACAAAAACATCCA	FALSE	0	0	1	0.3704
8_32-34FC_M_12	32-34FC	M	8	Setd2	AAGCTCGGGTGAAAGAATACGCACGGAACAAAAACATCCA	AAGCTCGGGTGAAAGAATATGCACGGAACAAAAACATCCA	FALSE	0	0	1	0.3704
8_28-30FC_T_12	28-30FC	T	8	Setd2	AAGCTCGGGTGAAAGAATAGGCACGGAACAAAAACATCCA	AAGCTCGGGTGAAAGAATATGCACGGAACAAAAACATCCA	FALSE	0	0	1	0.4098
8_28-30FC_T_12	28-30FC	T	8	Setd2	AAGCTCGGGTGAAAGAATATTCACGGAACAAAAACATCCA	AAGCTCGGGTGAAAGAATATGCACGGAACAAAAACATCCA	FALSE	0	0	1	0.4098
8_84-32TFC_T_12	84-32TFC	T	8	Setd2	AAGCTCGGGTGAAA--------------CAAAAACATCCA	AAGCTCGGGTGAAAGAATATGCACGGAACAAAAACATCCA	FALSE	14	0	0	0.8772
8_83-31TFC_T_12	83-31TFC	T	8	Nf2	CATTTTGAGCCAGGCCACCGGTGTCCTTGATTGTATACTG	CATTTTGAGCCAGGCCACCG-TGTCCTTGATTGTATACTG	FALSE	0	1	0	1.3889
8_28-30FC_T_12	28-30FC	T	8	Nf2	CATTTTGAGCCAGGCCACCGTTGTCCTTGATTGTATACTG	CATTTTGAGCCAGGCCACCG-TGTCCTTGATTGTATACTG	FALSE	0	1	0	6.6667
8_84-32TFC_T_12	84-32TFC	T	8	Nf2	CATTTTGAGCCAGGCCACCGTTGTCCTTGATTGTATACTG	CATTTTGAGCCAGGCCACCG-TGTCCTTGATTGTATACTG	FALSE	0	1	0	45.5882
8_32-34FC_M_12	32-34FC	M	8	Nf2	CATTTTGAGCCAGGCCACCGTTGTCCTTGATTGTATACTG	CATTTTGAGCCAGGCCACCG-TGTCCTTGATTGTATACTG	FALSE	0	1	0	48.75
8_83-31TFC_T_12	83-31TFC	T	8	Nf2	CATTTTGAGCCAGGCCACCGTTGTCCTTGATTGTATACTG	CATTTTGAGCCAGGCCACCG-TGTCCTTGATTGTATACTG	FALSE	0	1	0	55.5556
8_83-31TFC_T_12	83-31TFC	T	8	Cdkn2b	TTGGGCGCCTCCCGAAGCGGCTCAGGGCGTTGGGATCTGC	TTGGGCGCCTCCCGAAGCGGTTCAGGGCGTTGGGATCTGC	FALSE	0	0	1	3.4483
8_73-83FC_CL_12	73-83FC	CL	8	Setd2	AAGATCGGGTGAAAGAATATGCACGGAACAAAAACATCCA	AAGCTCGGGTGAAAGAATATGCACGGAACAAAAACATCCA	TRUE	0	0	0	0.33
8_73-83FC_CL_12	73-83FC	CL	8	Setd2	AAGCTCGGGAGAAAGAATATGCACGGAACAAAAACATCCA	AAGCTCGGGTGAAAGAATATGCACGGAACAAAAACATCCA	TRUE	0	0	0	0.33
8_73-83FC_CL_12	73-83FC	CL	8	Setd2	AAGCTCGGGCGAAAGAATATGCACGGAACAAAAACATCCA	AAGCTCGGGTGAAAGAATATGCACGGAACAAAAACATCCA	TRUE	0	0	0	0.33
8_73-83FC_CL_12	73-83FC	CL	8	Setd2	AAGCTCGGGTGAAAGAATATGCACGGAACAAAAACATAAA	AAGCTCGGGTGAAAGAATATGCACGGAACAAAAACATCCA	TRUE	0	0	0	0.33
8_73-83FC_CL_12	73-83FC	CL	8	Setd2	AAGCTCGGGTGAAAGAATATGCACGGAACAACAACATCCA	AAGCTCGGGTGAAAGAATATGCACGGAACAAAAACATCCA	TRUE	0	0	0	0.33
8_73-83FC_CL_12	73-83FC	CL	8	Setd2	AAGCTCGGGTGAAAGAATATGCACGGAACAAGAACATCCA	AAGCTCGGGTGAAAGAATATGCACGGAACAAAAACATCCA	TRUE	0	0	0	0.33
8_73-83FC_CL_12	73-83FC	CL	8	Setd2	AAGCTCGGGTGAAAGGATATGCACGGAACAAAAACATCCA	AAGCTCGGGTGAAAGAATATGCACGGAACAAAAACATCCA	TRUE	0	0	0	0.33
8_32-34FC_M_12	32-34FC	M	8	Setd2	AAGCTCGGGTGAAAGAATATGAACGGAACAAAAACATCCA	AAGCTCGGGTGAAAGAATATGCACGGAACAAAAACATCCA	TRUE	0	0	0	0.3704
8_32-34FC_M_12	32-34FC	M	8	Setd2	AAGCTCGGGTGAAAGAATATGCACGGAACAAAAACATCAA	AAGCTCGGGTGAAAGAATATGCACGGAACAAAAACATCCA	TRUE	0	0	0	0.3704
8_32-34FC_M_12	32-34FC	M	8	Setd2	AAGCTCGGGTGAAAGAATATGCACGGACCAAAAACATCCA	AAGCTCGGGTGAAAGAATATGCACGGAACAAAAACATCCA	TRUE	0	0	0	0.3704
8_32-34FC_M_12	32-34FC	M	8	Setd2	AATCTCGGGTGAAAGAATATGCACGGAACAAAAACATCCA	AAGCTCGGGTGAAAGAATATGCACGGAACAAAAACATCCA	TRUE	0	0	0	0.3704
8_32-34FC_M_12	32-34FC	M	8	Setd2	CAGCTCGGGTGAAAGAATATGCACGGAACAAAAACATCCA	AAGCTCGGGTGAAAGAATATGCACGGAACAAAAACATCCA	TRUE	0	0	0	0.3704
8_28-30FC_T_12	28-30FC	T	8	Setd2	AAGCTCGGGTGAAAGAATATGCACAGAACAAAAACATCCA	AAGCTCGGGTGAAAGAATATGCACGGAACAAAAACATCCA	TRUE	0	0	0	0.4098
8_28-30FC_T_12	28-30FC	T	8	Setd2	AAGCTCGGGTGAAAGAATATGCACGGAACAAAATCATCCA	AAGCTCGGGTGAAAGAATATGCACGGAACAAAAACATCCA	TRUE	0	0	0	0.4098
8_28-30FC_T_12	28-30FC	T	8	Setd2	ANGCTCGGGTGAAAGAATATGCACGGAACAAAAACATCCA	AAGCTCGGGTGAAAGAATATGCACGGAACAAAAACATCCA	TRUE	0	0	0	0.4098
8_84-32TFC_T_12	84-32TFC	T	8	Setd2	AAGCTCGGGTGAAAGAATATGCACGGAACAAAAACATACA	AAGCTCGGGTGAAAGAATATGCACGGAACAAAAACATCCA	TRUE	0	0	0	0.4386
8_84-32TFC_T_12	84-32TFC	T	8	Setd2	AAGCTCGGGTGAAAGAATATGCACGGAACAAAATCATCCA	AAGCTCGGGTGAAAGAATATGCACGGAACAAAAACATCCA	TRUE	0	0	0	0.4386
8_31-33FC_LIM_12	31-33FC	LIM	8	Setd2	AAGCTCGGGTGAAAGAATATGCACGGAACAAAAACATACA	AAGCTCGGGTGAAAGAATATGCACGGAACAAAAACATCCA	TRUE	0	0	0	0.4444
8_31-33FC_LIM_12	31-33FC	LIM	8	Setd2	AAGCTCGGGTGAAAGAATATGTACGGAACAAAAACATCCA	AAGCTCGGGTGAAAGAATATGCACGGAACAAAAACATCCA	TRUE	0	0	0	0.4444
8_31-33FC_LIM_12	31-33FC	LIM	8	Setd2	AAGCTCGGGTTAAAGAATATGCACGGAACAAAAACATCCA	AAGCTCGGGTGAAAGAATATGCACGGAACAAAAACATCCA	TRUE	0	0	0	0.4444
8_31-33FC_LIM_12	31-33FC	LIM	8	Setd2	ACGCTCGGGTGAAAGAATATGCACGGAACAAAAACATCCA	AAGCTCGGGTGAAAGAATATGCACGGAACAAAAACATCCA	TRUE	0	0	0	0.4444
8_83-31TFC_T_12	83-31TFC	T	8	Setd2	AAGCTCGGGTGAAAGAATATGCACGGAACAAAAACATACA	AAGCTCGGGTGAAAGAATATGCACGGAACAAAAACATCCA	TRUE	0	0	0	0.4566
8_83-31TFC_T_12	83-31TFC	T	8	Setd2	AAGCTCGGGTGAAAGAATATGCACGGAACAAAATCATCCA	AAGCTCGGGTGAAAGAATATGCACGGAACAAAAACATCCA	TRUE	0	0	0	0.4566
8_83-31TFC_T_12	83-31TFC	T	8	Setd2	AAGCTCGGGTGAAAGAATATGCACGGAGCAAAAACATCCA	AAGCTCGGGTGAAAGAATATGCACGGAACAAAAACATCCA	TRUE	0	0	0	0.4566
8_83-31TFC_T_12	83-31TFC	T	8	Setd2	AAGCTCGGGTTAAAGAATATGCACGGAACAAAAACATCCA	AAGCTCGGGTGAAAGAATATGCACGGAACAAAAACATCCA	TRUE	0	0	0	0.4566
8_28-30FC_T_12	28-30FC	T	8	Setd2	AAGCTCGGGTGAAAGAATATGCAAGGAACAAAAACATCCA	AAGCTCGGGTGAAAGAATATGCACGGAACAAAAACATCCA	TRUE	0	0	0	0.8197
8_28-30FC_T_12	28-30FC	T	8	Setd2	AAGCTCGGGTGAAAGAATATGCACGGAACAAAAACATCCA	AAGCTCGGGTGAAAGAATATGCACGGAACAAAAACATCCA	TRUE	0	0	0	97.1311
8_73-83FC_CL_12	73-83FC	CL	8	Setd2	AAGCTCGGGTGAAAGAATATGCACGGAACAAAAACATCCA	AAGCTCGGGTGAAAGAATATGCACGGAACAAAAACATCCA	TRUE	0	0	0	97.3597
8_32-34FC_M_12	32-34FC	M	8	Setd2	AAGCTCGGGTGAAAGAATATGCACGGAACAAAAACATCCA	AAGCTCGGGTGAAAGAATATGCACGGAACAAAAACATCCA	TRUE	0	0	0	97.4074
8_83-31TFC_T_12	83-31TFC	T	8	Setd2	AAGCTCGGGTGAAAGAATATGCACGGAACAAAAACATCCA	AAGCTCGGGTGAAAGAATATGCACGGAACAAAAACATCCA	TRUE	0	0	0	98.1735
8_31-33FC_LIM_12	31-33FC	LIM	8	Setd2	AAGCTCGGGTGAAAGAATATGCACGGAACAAAAACATCCA	AAGCTCGGGTGAAAGAATATGCACGGAACAAAAACATCCA	TRUE	0	0	0	98.2222
8_84-32TFC_T_12	84-32TFC	T	8	Setd2	AAGCTCGGGTGAAAGAATATGCACGGAACAAAAACATCCA	AAGCTCGGGTGAAAGAATATGCACGGAACAAAAACATCCA	TRUE	0	0	0	98.2456
8_84-32TFC_T_12	84-32TFC	T	8	Nf2	CATTTTGAGCCAGGCCACCGTGTCCTTGATTGTATACGGC	CATTTTGAGCCAGGCCACCGTGTCCTTGATTGTATACTGC	TRUE	0	0	0	1.4706
8_31-33FC_LIM_12	31-33FC	LIM	8	Nf2	CATTTTGAGCCAGGCCACCGTGTCCTTGAGTGTATACTGC	CATTTTGAGCCAGGCCACCGTGTCCTTGATTGTATACTGC	TRUE	0	0	0	2.1739
8_83-31TFC_T_12	83-31TFC	T	8	Nf2	CATTTTGAGCCAGGCCACCGTGTCCTTGATTGTATACTGC	CATTTTGAGCCAGGCCACCGTGTCCTTGATTGTATACTGC	TRUE	0	0	0	43.0556
8_32-34FC_M_12	32-34FC	M	8	Nf2	CATTTTGAGCCAGGCCACCGTGTCCTTGATTGTATACTGC	CATTTTGAGCCAGGCCACCGTGTCCTTGATTGTATACTGC	TRUE	0	0	0	51.25
8_84-32TFC_T_12	84-32TFC	T	8	Nf2	CATTTTGAGCCAGGCCACCGTGTCCTTGATTGTATACTGC	CATTTTGAGCCAGGCCACCGTGTCCTTGATTGTATACTGC	TRUE	0	0	0	52.9412
8_28-30FC_T_12	28-30FC	T	8	Nf2	CATTTTGAGCCAGGCCACCGTGTCCTTGATTGTATACTGC	CATTTTGAGCCAGGCCACCGTGTCCTTGATTGTATACTGC	TRUE	0	0	0	93.3333
8_31-33FC_LIM_12	31-33FC	LIM	8	Nf2	CATTTTGAGCCAGGCCACCGTGTCCTTGATTGTATACTGC	CATTTTGAGCCAGGCCACCGTGTCCTTGATTGTATACTGC	TRUE	0	0	0	97.8261
8_73-83FC_CL_12	73-83FC	CL	8	Nf2	CATTTTGAGCCAGGCCACCGTGTCCTTGATTGTATACTGC	CATTTTGAGCCAGGCCACCGTGTCCTTGATTGTATACTGC	TRUE	0	0	0	100
8_32-34FC_M_12	32-34FC	M	8	Cdkn2b	TTGGGCGCCTCCCGAAGCGGTTCAGGGCGGTGGGATCTGC	TTGGGCGCCTCCCGAAGCGGTTCAGGGCGTTGGGATCTGC	TRUE	0	0	0	2.7778
8_84-32TFC_T_12	84-32TFC	T	8	Cdkn2b	TTGGGCGCCTCCCGAAGCGGTTCAGGGCGGTGGGATCTGC	TTGGGCGCCTCCCGAAGCGGTTCAGGGCGTTGGGATCTGC	TRUE	0	0	0	4
8_31-33FC_LIM_12	31-33FC	LIM	8	Cdkn2b	TTGGGCGCCTCCCGCAGCGGTTCAGGGCGTTGGGATCTGC	TTGGGCGCCTCCCGAAGCGGTTCAGGGCGTTGGGATCTGC	TRUE	0	0	0	4
8_84-32TFC_T_12	84-32TFC	T	8	Cdkn2b	TTGGGCGCCTCCCGAAGCGGTTCAGGGCGTTGGGATCTGC	TTGGGCGCCTCCCGAAGCGGTTCAGGGCGTTGGGATCTGC	TRUE	0	0	0	96
8_31-33FC_LIM_12	31-33FC	LIM	8	Cdkn2b	TTGGGCGCCTCCCGAAGCGGTTCAGGGCGTTGGGATCTGC	TTGGGCGCCTCCCGAAGCGGTTCAGGGCGTTGGGATCTGC	TRUE	0	0	0	96
8_83-31TFC_T_12	83-31TFC	T	8	Cdkn2b	TTGGGCGCCTCCCGAAGCGGTTCAGGGCGTTGGGATCTGC	TTGGGCGCCTCCCGAAGCGGTTCAGGGCGTTGGGATCTGC	TRUE	0	0	0	96.5517
8_32-34FC_M_12	32-34FC	M	8	Cdkn2b	TTGGGCGCCTCCCGAAGCGGTTCAGGGCGTTGGGATCTGC	TTGGGCGCCTCCCGAAGCGGTTCAGGGCGTTGGGATCTGC	TRUE	0	0	0	97.2222
8_28-30FC_T_12	28-30FC	T	8	Cdkn2b	TTGGGCGCCTCCCGAAGCGGTTCAGGGCGTTGGGATCTGC	TTGGGCGCCTCCCGAAGCGGTTCAGGGCGTTGGGATCTGC	TRUE	0	0	0	100
8_32-34FC_M_12	32-34FC	M	8	Cdkn2a	AACACAAAGAGCACCCAGCGGAACGCAAATATCGCACGAG	AACACAAAGAGCACCCAGCGGAACGCAAATATCGCACGAT	TRUE	0	0	0	1.1905
8_32-34FC_M_12	32-34FC	M	8	Cdkn2a	GACACAAAGAGCACCCAGCGGAACGCAAATATCGCACGAT	AACACAAAGAGCACCCAGCGGAACGCAAATATCGCACGAT	TRUE	0	0	0	1.1905
8_28-30FC_T_12	28-30FC	T	8	Cdkn2a	AACACAAAGAGCACCCAGCGGAACGCAAATATCGCACGAG	AACACAAAGAGCACCCAGCGGAACGCAAATATCGCACGAT	TRUE	0	0	0	1.7241
8_28-30FC_T_12	28-30FC	T	8	Cdkn2a	AACACAAAGAGCACCCAGCGGAACGCAAATCTCGCACGAT	AACACAAAGAGCACCCAGCGGAACGCAAATATCGCACGAT	TRUE	0	0	0	1.7241
8_31-33FC_LIM_12	31-33FC	LIM	8	Cdkn2a	AACACAAAGAGCACCCATCGGAACGCAAATATCGCACGAT	AACACAAAGAGCACCCAGCGGAACGCAAATATCGCACGAT	TRUE	0	0	0	2.4096
8_28-30FC_T_12	28-30FC	T	8	Cdkn2a	AACACAAAGAGCACCCAGCGGAACGCAAATATCGCACGAT	AACACAAAGAGCACCCAGCGGAACGCAAATATCGCACGAT	TRUE	0	0	0	96.5517
8_31-33FC_LIM_12	31-33FC	LIM	8	Cdkn2a	AACACAAAGAGCACCCAGCGGAACGCAAATATCGCACGAT	AACACAAAGAGCACCCAGCGGAACGCAAATATCGCACGAT	TRUE	0	0	0	97.5904
8_32-34FC_M_12	32-34FC	M	8	Cdkn2a	AACACAAAGAGCACCCAGCGGAACGCAAATATCGCACGAT	AACACAAAGAGCACCCAGCGGAACGCAAATATCGCACGAT	TRUE	0	0	0	97.619
8_83-31TFC_T_12	83-31TFC	T	8	Cdkn2a	AACACAAAGAGCACCCAGCGGAACGCAAATATCGCACGAT	AACACAAAGAGCACCCAGCGGAACGCAAATATCGCACGAT	TRUE	0	0	0	100
8_84-32TFC_T_12	84-32TFC	T	8	Cdkn2a	AACACAAAGAGCACCCAGCGGAACGCAAATATCGCACGAT	AACACAAAGAGCACCCAGCGGAACGCAAATATCGCACGAT	TRUE	0	0	0	100
8_73-83FC_CL_12	73-83FC	CL	8	Cdkn2a	AACACAAAGAGCACCCAGCGGAACGCAAATATCGCACGAT	AACACAAAGAGCACCCAGCGGAACGCAAATATCGCACGAT	TRUE	0	0	0	100
18_93-26FC_T_7	93-26FC	T	9	Setd2	AAGCTCGGGTGAAAGAATATTGCACGGAACAAAAACATCC	AAGCTCGGGTGAAAGAATAT-GCACGGAACAAAAACATCC	FALSE	0	1	0	18.8312
18_93-26FC_T_7	93-26FC	T	9	Nf2	CATTTTGAGCCAGGCCACCGTTGTCCTTGATTGTATACTG	CATTTTGAGCCAGGCCACCG-TGTCCTTGATTGTATACTG	FALSE	0	1	0	30.7692
18_93-26FC_T_7	93-26FC	T	9	Cdkn2a	AACACAAAGAGCACCCA--------------TCGCACGAT	AACACAAAGAGCACCCAGCGGAACGCAAATATCGCACGAT	FALSE	14	0	0	29.2683
18_93-26FC_T_7	93-26FC	T	9	Setd2	AAGCTCGGGTGAAAG----TGCACGGAACAAAAACATCCA	AAGCTCGGGTGAAAGAATATGCACGGAACAAAAACATCCA	TRUE	0	0	0	0.6494
18_93-26FC_T_7	93-26FC	T	9	Setd2	AAGCTCGGGTGAAAGAATATGCACGCAAAAAAAACATCCA	AAGCTCGGGTGAAAGAATATGCACGGAACAAAAACATCCA	TRUE	0	0	0	0.6494
18_93-26FC_T_7	93-26FC	T	9	Setd2	AAGCTCGGGTGCAAGAATATGCACGGAACAAAAACATCCA	AAGCTCGGGTGAAAGAATATGCACGGAACAAAAACATCCA	TRUE	0	0	0	0.6494
18_93-26FC_T_7	93-26FC	T	9	Setd2	AAGCTCGGGTGAAAGAATATGCACGGAACAAAAACATCCA	AAGCTCGGGTGAAAGAATATGCACGGAACAAAAACATCCA	TRUE	0	0	0	79.2208
18_93-26FC_T_7	93-26FC	T	9	Nf2	GATTTTGAGCCAGGCCACCGTGTCCTTTATTGTATACTGC	CATTTTGAGCCAGGCCACCGTGTCCTTGATTGTATACTGC	TRUE	0	0	0	2.5641
18_93-26FC_T_7	93-26FC	T	9	Nf2	CATTTTGAGCCAGGCCACCGTGTCCTTGATTGTATACTGC	CATTTTGAGCCAGGCCACCGTGTCCTTGATTGTATACTGC	TRUE	0	0	0	66.6667
18_93-26FC_T_7	93-26FC	T	9	Cdkn2b	TTGGGCGCCTCCCGAAGCGGTTCAGGGCGTTGGGATCTGC	TTGGGCGCCTCCCGAAGCGGTTCAGGGCGTTGGGATCTGC	TRUE	0	0	0	100
18_93-26FC_T_7	93-26FC	T	9	Cdkn2a	AACACAAAGAGCACCCAGCGGAACGCACATATCGCACGAT	AACACAAAGAGCACCCAGCGGAACGCAAATATCGCACGAT	TRUE	0	0	0	1.2195
18_93-26FC_T_7	93-26FC	T	9	Cdkn2a	AACACAAAGAGCTCCCAGCGGATCGCAAAGATCGCACGAG	AACACAAAGAGCACCCAGCGGAACGCAAATATCGCACGAT	TRUE	0	0	0	1.2195
18_93-26FC_T_7	93-26FC	T	9	Cdkn2a	AACACATCGAGCACCCAGCGGAACGCACATATCGCACGAT	AACACAAAGAGCACCCAGCGGAACGCAAATATCGCACGAT	TRUE	0	0	0	1.2195
18_93-26FC_T_7	93-26FC	T	9	Cdkn2a	AACACAAAGAGCACCCAGCGGAACGCAAATATCGCACGAT	AACACAAAGAGCACCCAGCGGAACGCAAATATCGCACGAT	TRUE	0	0	0	67.0732
19_108-41FC_CL_7&12	108-41FC	CL	10	Setd2	AAGATCGGGTGAA---------------CAAAAACATCCA	AAGCTCGGGTGAAAGAATATGCACGGAACAAAAACATCCA	FALSE	15	0	0	0.3891
19_108-41FC_CL_7&12	108-41FC	CL	10	Setd2	AAGATCTGGTGAA---------------CAAAAACATCCA	AAGCTCGGGTGAAAGAATATGCACGGAACAAAAACATCCA	FALSE	15	0	0	0.3891
19_108-41FC_CL_7&12	108-41FC	CL	10	Setd2	AAGCTCGGGTGAAAGACTATTGCACGGAACAAAAACATCC	AAGCTCGGGTGAAAGAATAT-GCACGGAACAAAAACATCC	FALSE	0	1	0	0.3891
19_108-41FC_CL_7&12	108-41FC	CL	10	Setd2	AAGCTCGGGTGAAAGAGTATTGCACGGAACAAAAACATCC	AAGCTCGGGTGAAAGAATAT-GCACGGAACAAAAACATCC	FALSE	0	1	0	0.3891
19_95-28FC_T_7&12	95-28FC	T	10	Setd2	AAGCTCGGGTGAA-GAATATTGCACGGAACAAAAACATCC	AAGCTCGGGTGAAAGAATAT-GCACGGAACAAAAACATCC	FALSE	0	1	0	0.3953
19_96-29FC_T_7&12	96-29FC	T	10	Setd2	AAGCTCGGGTGAAA---------------AAAAACATCCA	AAGCTCGGGTGAAAGAATATGCACGGAACAAAAACATCCA	FALSE	15	0	0	0.431
19_96-29FC_T_7&12	96-29FC	T	10	Setd2	AAGCTCGGGTGAAAGAATAGGCACGGAACAAAAACATCCA	AAGCTCGGGTGAAAGAATATGCACGGAACAAAAACATCCA	FALSE	0	0	1	0.431
19_96-29FC_T_7&12	96-29FC	T	10	Setd2	AAGCTCGGGTGAAAGAATTTTGCACGGAACAAAAACATCC	AAGCTCGGGTGAAAGAATAT-GCACGGAACAAAAACATCC	FALSE	0	1	0	0.431
19_96-29FC_T_7&12	96-29FC	T	10	Setd2	AAGCTCGGTTGAA---------------CAAAAACATCCA	AAGCTCGGGTGAAAGAATATGCACGGAACAAAAACATCCA	FALSE	15	0	0	0.431
19_108-41FC_CL_7&12	108-41FC	CL	10	Setd2	AAGCTCGGGTGAAAGAATATTGCACGCAACAAAAACATCC	AAGCTCGGGTGAAAGAATAT-GCACGGAACAAAAACATCC	FALSE	0	1	0	0.7782
19_95-28FC_T_7&12	95-28FC	T	10	Setd2	AAGCTCGGGTGAAAGAATA-GCACGGAACAAAAACATCCA	AAGCTCGGGTGAAAGAATATGCACGGAACAAAAACATCCA	FALSE	1	0	0	0.7905
19_96-29FC_T_7&12	96-29FC	T	10	Setd2	AAGCTCGGGTGAAAGAATA-GCACGGAACAAAAACATCCA	AAGCTCGGGTGAAAGAATATGCACGGAACAAAAACATCCA	FALSE	1	0	0	0.8621
19_108-41FC_CL_7&12	108-41FC	CL	10	Setd2	AAGCTCGGGTGAAAGAATA-GCACGGAACAAAAACATCCA	AAGCTCGGGTGAAAGAATATGCACGGAACAAAAACATCCA	FALSE	1	0	0	3.5019
19_96-29FC_T_7&12	96-29FC	T	10	Setd2	AAGCTCGGGTGAAAGAATATTGCACGGAACAAAAACATCC	AAGCTCGGGTGAAAGAATAT-GCACGGAACAAAAACATCC	FALSE	0	1	0	21.1207
19_95-28FC_T_7&12	95-28FC	T	10	Setd2	AAGCTCGGGTGAA---------------CAAAAACATCCA	AAGCTCGGGTGAAAGAATATGCACGGAACAAAAACATCCA	FALSE	15	0	0	28.4585
19_96-29FC_T_7&12	96-29FC	T	10	Setd2	AAGCTCGGGTGAA---------------CAAAAACATCCA	AAGCTCGGGTGAAAGAATATGCACGGAACAAAAACATCCA	FALSE	15	0	0	31.8966
19_95-28FC_T_7&12	95-28FC	T	10	Setd2	AAGCTCGGGTGAAAGAATATTGCACGGAACAAAAACATCC	AAGCTCGGGTGAAAGAATAT-GCACGGAACAAAAACATCC	FALSE	0	1	0	33.9921
19_108-41FC_CL_7&12	108-41FC	CL	10	Setd2	AAGCTCGGGTGAAAGAATATTGCACGGAACAAAAACATCC	AAGCTCGGGTGAAAGAATAT-GCACGGAACAAAAACATCC	FALSE	0	1	0	45.5253
19_108-41FC_CL_7&12	108-41FC	CL	10	Setd2	AAGCTCGGGTGAA---------------CAAAAACATCCA	AAGCTCGGGTGAAAGAATATGCACGGAACAAAAACATCCA	FALSE	15	0	0	45.9144
19_96-29FC_T_7&12	96-29FC	T	10	Nf2	CATTTTGAGCCAGGCCACCGTTGTCCTTGTTTGTATACTG	CATTTTGAGCCAGGCCACCG-TGTCCTTGATTGTATACTG	FALSE	0	1	0	2.5
19_95-28FC_T_7&12	95-28FC	T	10	Nf2	CATTTTGAGCCAGGCCACCGTTGTCCTAGATTGTATACTG	CATTTTGAGCCAGGCCACCG-TGTCCTTGATTGTATACTG	FALSE	0	1	0	2.7027
19_95-28FC_T_7&12	95-28FC	T	10	Nf2	CATTTTGAGCCAGGCCTCCGTTGTCCTTGATTGTATACTG	CATTTTGAGCCAGGCCACCG-TGTCCTTGATTGTATACTG	FALSE	0	1	0	2.7027
19_108-41FC_CL_7&12	108-41FC	CL	10	Nf2	CATTTTGAGCCAGGCCACCGTTTGTCCTTGATTGTATACT	CATTTTGAGCCAGGCCACCG--TGTCCTTGATTGTATACT	FALSE	0	2	0	4.7619
19_96-29FC_T_7&12	96-29FC	T	10	Nf2	CATTTTGAGCCAGGCCACCGTTTGTCCTTGATTGTATACT	CATTTTGAGCCAGGCCACCG--TGTCCTTGATTGTATACT	FALSE	0	2	0	5
19_96-29FC_T_7&12	96-29FC	T	10	Nf2	CATTTTGAGCCAGGCCACCGTTGTCCTTGATTGTATACTG	CATTTTGAGCCAGGCCACCG-TGTCCTTGATTGTATACTG	FALSE	0	1	0	37.5
19_95-28FC_T_7&12	95-28FC	T	10	Nf2	CATTTTGAGCCAGGCCACCGTTGTCCTTGATTGTATACTG	CATTTTGAGCCAGGCCACCG-TGTCCTTGATTGTATACTG	FALSE	0	1	0	37.8378
19_108-41FC_CL_7&12	108-41FC	CL	10	Nf2	CATTTTGAGCCAGGCCACCGTTGTCCTTGATTGTATACTG	CATTTTGAGCCAGGCCACCG-TGTCCTTGATTGTATACTG	FALSE	0	1	0	95.2381
19_96-29FC_T_7&12	96-29FC	T	10	Cdkn2b	TTGGGCGCCTCCCGAAGCGG------GCGTTGGGATCTGC	TTGGGCGCCTCCCGAAGCGGTTCAGGGCGTTGGGATCTGC	FALSE	6	0	0	1.9608
19_96-29FC_T_7&12	96-29FC	T	10	Cdkn2b	TTGGGCGCCTCCCGACGCGG------GCGTTGGGATCTGC	TTGGGCGCCTCCCGAAGCGGTTCAGGGCGTTGGGATCTGC	FALSE	6	0	0	1.9608
19_108-41FC_CL_7&12	108-41FC	CL	10	Cdkn2b	GTGGGCGCCTCCCGAAG---------GCGGTGGGATCTGC	TTGGGCGCCTCCCGAAGCGGTTCAGGGCGTTGGGATCTGC	FALSE	9	0	0	2.2222
19_108-41FC_CL_7&12	108-41FC	CL	10	Cdkn2b	TTGGGCGCCTCCCGAAG---------GCGTTGGGATCTGC	TTGGGCGCCTCCCGAAGCGGTTCAGGGCGTTGGGATCTGC	FALSE	9	0	0	2.2222
19_95-28FC_T_7&12	95-28FC	T	10	Cdkn2b	GTGGGCGCCTCCCGAAGCGGAGTCAGGGCGTTGGGATCTG	TTGGGCGCCTCCCGAAGCGG-TTCAGGGCGTTGGGATCTG	FALSE	0	1	1	2.7778
19_96-29FC_T_7&12	96-29FC	T	10	Cdkn2b	TTGGGCGCCTCCCGAAG-------GGGCGTTGGGATCTGC	TTGGGCGCCTCCCGAAGCGGTTCAGGGCGTTGGGATCTGC	FALSE	7	0	0	3.9216
19_108-41FC_CL_7&12	108-41FC	CL	10	Cdkn2b	TTGGGCGCCTCCCGAAGC--TTCAGGGCGTTGGGATCTGC	TTGGGCGCCTCCCGAAGCGGTTCAGGGCGTTGGGATCTGC	FALSE	2	0	0	4.4444
19_96-29FC_T_7&12	96-29FC	T	10	Cdkn2b	TTGGGCGC------------TTCAGGGCGTTGGGATCTGC	TTGGGCGCCTCCCGAAGCGGTTCAGGGCGTTGGGATCTGC	FALSE	12	0	0	7.8431
19_96-29FC_T_7&12	96-29FC	T	10	Cdkn2b	TTGGGCGCCTCCCGAAGCGGATTCAGGGCGTTGGGATCTG	TTGGGCGCCTCCCGAAGCGG-TTCAGGGCGTTGGGATCTG	FALSE	0	1	0	43.1373
19_95-28FC_T_7&12	95-28FC	T	10	Cdkn2b	TTGGGCGCCTCCCGAAGCGGATTCAGGGCGTTGGGATCTG	TTGGGCGCCTCCCGAAGCGG-TTCAGGGCGTTGGGATCTG	FALSE	0	1	0	66.6667
19_108-41FC_CL_7&12	108-41FC	CL	10	Cdkn2b	TTGGGCGCCTCCCGAAGCGGATTCAGGGCGTTGGGATCTG	TTGGGCGCCTCCCGAAGCGG-TTCAGGGCGTTGGGATCTG	FALSE	0	1	0	84.4444
19_108-41FC_CL_7&12	108-41FC	CL	10	Cdkn2a	AACACAAAGAGCACCCAGC----------------AAGAT	AACACAAAGAGCACCCAGCGGAACGCAAATATCGCACGAT	FALSE	16	0	0	0.9174
19_96-29FC_T_7&12	96-29FC	T	10	Cdkn2a	AACACAAAGAGCACCCAGCGCAACGCAACGCAACGCAGCG	AACACAAAGAGCACCCAGCG--------------------	FALSE	0	20	1	0.9615
19_96-29FC_T_7&12	96-29FC	T	10	Cdkn2a	ACCACAAAGAGCACCCAGC----------------ACGAT	AACACAAAGAGCACCCAGCGGAACGCAAATATCGCACGAT	FALSE	16	0	0	0.9615
19_108-41FC_CL_7&12	108-41FC	CL	10	Cdkn2a	AACACAAAGAGCACCCAGCG-AACGCAAATATCGCACGAT	AACACAAAGAGCACCCAGCGGAACGCAAATATCGCACGAT	FALSE	1	0	0	3.6697
19_96-29FC_T_7&12	96-29FC	T	10	Cdkn2a	AACACAAAGAGCACCCAGC----------------ACGAT	AACACAAAGAGCACCCAGCGGAACGCAAATATCGCACGAT	FALSE	16	0	0	44.2308
19_95-28FC_T_7&12	95-28FC	T	10	Cdkn2a	AACACAAAGAGCACCCAGC----------------ACGAT	AACACAAAGAGCACCCAGCGGAACGCAAATATCGCACGAT	FALSE	16	0	0	51
19_108-41FC_CL_7&12	108-41FC	CL	10	Cdkn2a	AACACAAAGAGCACCCAGC----------------ACGAT	AACACAAAGAGCACCCAGCGGAACGCAAATATCGCACGAT	FALSE	16	0	0	88.0734
19_108-41FC_CL_7&12	108-41FC	CL	10	Setd2	AGCTCGGGTGAAAGAATAGTGCACGGAACAAAAACATCCA	AGCTCGGGTGAAAGAATA-TGCACGGAACAAAAACATCCA	TRUE	0	0	0	0.3891
19_95-28FC_T_7&12	95-28FC	T	10	Setd2	AAGATCGGGTGAAAGAATATGCACGGAACAAAAACATCCA	AAGCTCGGGTGAAAGAATATGCACGGAACAAAAACATCCA	TRUE	0	0	0	0.3953
19_95-28FC_T_7&12	95-28FC	T	10	Setd2	AAGCTCGGGTGAAAGAATATGCACGGAACAAAATCCTCCA	AAGCTCGGGTGAAAGAATATGCACGGAACAAAAACATCCA	TRUE	0	0	0	0.3953
19_96-29FC_T_7&12	96-29FC	T	10	Setd2	AAGCTCGGCAGAAAGAATATGCACGGAACAAAAACATCCA	AAGCTCGGGTGAAAGAATATGCACGGAACAAAAACATCCA	TRUE	0	0	0	0.431
19_96-29FC_T_7&12	96-29FC	T	10	Setd2	TAGCTCGGGTGAAAGAATATGCACTGAACAAAAACATCCA	AAGCTCGGGTGAAAGAATATGCACGGAACAAAAACATCCA	TRUE	0	0	0	0.431
19_96-29FC_T_7&12	96-29FC	T	10	Setd2	AAGCTCTGGTGAAAGAATATGCACGGAACAAAAACATCCA	AAGCTCGGGTGAAAGAATATGCACGGAACAAAAACATCCA	TRUE	0	0	0	0.8621
19_108-41FC_CL_7&12	108-41FC	CL	10	Setd2	AAGCTCGGGTGAAAGAATATGCACGGAACAAAAACATCCA	AAGCTCGGGTGAAAGAATATGCACGGAACAAAAACATCCA	TRUE	0	0	0	2.3346
19_95-28FC_T_7&12	95-28FC	T	10	Setd2	AAGCTCGGGTGAAAGAATATGCACGGAACAAAAACATCCA	AAGCTCGGGTGAAAGAATATGCACGGAACAAAAACATCCA	TRUE	0	0	0	35.5731
19_96-29FC_T_7&12	96-29FC	T	10	Setd2	AAGCTCGGGTGAAAGAATATGCACGGAACAAAAACATCCA	AAGCTCGGGTGAAAGAATATGCACGGAACAAAAACATCCA	TRUE	0	0	0	42.6724
19_96-29FC_T_7&12	96-29FC	T	10	Nf2	CATTTTGAGCCAGGCCACCGTGTCCTTGATTGTAAACTGC	CATTTTGAGCCAGGCCACCGTGTCCTTGATTGTATACTGC	TRUE	0	0	0	2.5
19_96-29FC_T_7&12	96-29FC	T	10	Nf2	CATTTTGAGCCAGGCCACCGTGTCCTTGATTGTATACTGC	CATTTTGAGCCAGGCCACCGTGTCCTTGATTGTATACTGC	TRUE	0	0	0	52.5
19_95-28FC_T_7&12	95-28FC	T	10	Nf2	CATTTTGAGCCAGGCCACCGTGTCCTTGATTGTATACTGC	CATTTTGAGCCAGGCCACCGTGTCCTTGATTGTATACTGC	TRUE	0	0	0	56.7568
19_108-41FC_CL_7&12	108-41FC	CL	10	Cdkn2b	TTGGGCGCCTCCCGAAGCGGTTCAGGGCGTTGGGATCTGC	TTGGGCGCCTCCCGAAGCGGTTCAGGGCGTTGGGATCTGC	TRUE	0	0	0	6.6667
19_95-28FC_T_7&12	95-28FC	T	10	Cdkn2b	TTGGGCGCCTCCCGAAGCGGTTCAGGGCGTTGGGATCTGC	TTGGGCGCCTCCCGAAGCGGTTCAGGGCGTTGGGATCTGC	TRUE	0	0	0	30.5556
19_96-29FC_T_7&12	96-29FC	T	10	Cdkn2b	TTGGGCGCCTCCCGAAGCGGTTCAGGGCGTTGGGATCTGC	TTGGGCGCCTCCCGAAGCGGTTCAGGGCGTTGGGATCTGC	TRUE	0	0	0	41.1765
19_108-41FC_CL_7&12	108-41FC	CL	10	Cdkn2a	AACACAAAGAGCACCCAGCGGAACGCACATATCGCACGAT	AACACAAAGAGCACCCAGCGGAACGCAAATATCGCACGAT	TRUE	0	0	0	0.9174
19_96-29FC_T_7&12	96-29FC	T	10	Cdkn2a	AACACAAAGAGCACCCAGCGGACCGCAAATATCGCACGAT	AACACAAAGAGCACCCAGCGGAACGCAAATATCGCACGAT	TRUE	0	0	0	0.9615
19_96-29FC_T_7&12	96-29FC	T	10	Cdkn2a	AACCCAAAGAGCACCCAGCGGAACGCAAATATCGCACGAT	AACACAAAGAGCACCCAGCGGAACGCAAATATCGCACGAT	TRUE	0	0	0	0.9615
19_108-41FC_CL_7&12	108-41FC	CL	10	Cdkn2a	AACACAAAGAGCACCCAGCGGAACGCAAATATCGCACGAT	AACACAAAGAGCACCCAGCGGAACGCAAATATCGCACGAT	TRUE	0	0	0	6.422
19_95-28FC_T_7&12	95-28FC	T	10	Cdkn2a	AACACAAAGAGCACCCAGCGGAACGCAAATATCGCACGAT	AACACAAAGAGCACCCAGCGGAACGCAAATATCGCACGAT	TRUE	0	0	0	49
19_96-29FC_T_7&12	96-29FC	T	10	Cdkn2a	AACACAAAGAGCACCCAGCGGAACGCAAATATCGCACGAT	AACACAAAGAGCACCCAGCGGAACGCAAATATCGCACGAT	TRUE	0	0	0	51.9231
21_100-33FC_T_7&12	100-33FC	T	11	Setd2	AAGCTCGCGTGAAAGAATATTGCACCGAACAAAAACATCC	AAGCTCGGGTGAAAGAATAT-GCACGGAACAAAAACATCC	FALSE	0	1	0	0.4717
21_100-33FC_T_7&12	100-33FC	T	11	Setd2	AAGCTCGGGTGAAAGAACATTGCACGGAACAAAAACATCC	AAGCTCGGGTGAAAGAATAT-GCACGGAACAAAAACATCC	FALSE	0	1	0	0.4717
21_100-33FC_T_7&12	100-33FC	T	11	Setd2	AAGCTCGGGTGAAAGAATATTGCACGGAACAAAAACCTCC	AAGCTCGGGTGAAAGAATAT-GCACGGAACAAAAACATCC	FALSE	0	1	0	0.4717
21_100-33FC_T_7&12	100-33FC	T	11	Setd2	AAGCTCGGGTGAATGAATATTGCACGGAACAAAAACATCC	AAGCTCGGGTGAAAGAATAT-GCACGGAACAAAAACATCC	FALSE	0	1	0	0.4717
21_100-33FC_T_7&12	100-33FC	T	11	Setd2	AATCTCGGGTGAAAGAATATTGCAAGGAACAAAAACATCC	AAGCTCGGGTGAAAGAATAT-GCACGGAACAAAAACATCC	FALSE	0	1	0	0.4717
21_102-35FC_T_7&12	102-35FC	T	11	Setd2	AAGCTAGGGTGAAAGAATATTGCACGGAACAAAAACATCC	AAGCTCGGGTGAAAGAATAT-GCACGGAACAAAAACATCC	FALSE	0	1	0	0.5291
21_102-35FC_T_7&12	102-35FC	T	11	Setd2	AAGCTCGCGTGAAAGAATATTGCACGGAACAAAAACATCA	AAGCTCGGGTGAAAGAATAT-GCACGGAACAAAAACATCC	FALSE	0	1	0	0.5291
21_102-35FC_T_7&12	102-35FC	T	11	Setd2	AAGCTCGGGAGAAAGAATATTGCACGGAACAAAAACATCC	AAGCTCGGGTGAAAGAATAT-GCACGGAACAAAAACATCC	FALSE	0	1	0	0.5291
21_102-35FC_T_7&12	102-35FC	T	11	Setd2	AAGCTCGGGTGAAAGAATAAGCACGGAACAAAAACATCCA	AAGCTCGGGTGAAAGAATATGCACGGAACAAAAACATCCA	FALSE	0	0	1	0.5291
21_102-35FC_T_7&12	102-35FC	T	11	Setd2	AAGCTCGGGTGAAAGAATATTGCACGGAACAAGAACATCC	AAGCTCGGGTGAAAGAATAT-GCACGGAACAAAAACATCC	FALSE	0	1	0	0.5291
21_102-35FC_T_7&12	102-35FC	T	11	Setd2	AAGCTCGGGTGTAAGAATATTGCACGGAACAAAAACATCC	AAGCTCGGGTGAAAGAATAT-GCACGGAACAAAAACATCC	FALSE	0	1	0	0.5291
21_102-35FC_T_7&12	102-35FC	T	11	Setd2	AAGCTCGGNTGAAAGAATATTGCACGGAACAAAAACATCC	AAGCTCGGGTGAAAGAATAT-GCACGGAACAAAAACATCC	FALSE	0	1	0	0.5291
21_101-34FC_T_7&12	101-34FC	T	11	Setd2	AAGCTCGGGTGAAAGAATATTGCACGGAACAAAAACAACC	AAGCTCGGGTGAAAGAATAT-GCACGGAACAAAAACATCC	FALSE	0	1	0	0.5848
21_101-34FC_T_7&12	101-34FC	T	11	Setd2	AAGCTCGTGTGAAAGAATATTGCACGGAACAAAAACATCC	AAGCTCGGGTGAAAGAATAT-GCACGGAACAAAAACATCC	FALSE	0	1	0	0.5848
21_101-34FC_T_7&12	101-34FC	T	11	Setd2	AAGCTCGGGTGAAAGAATATTGCACGGAACAAAAACATCC	AAGCTCGGGTGAAAGAATAT-GCACGGAACAAAAACATCC	FALSE	0	1	0	47.3684
21_102-35FC_T_7&12	102-35FC	T	11	Setd2	AAGCTCGGGTGAAAGAATATTGCACGGAACAAAAACATCC	AAGCTCGGGTGAAAGAATAT-GCACGGAACAAAAACATCC	FALSE	0	1	0	60.8466
21_100-33FC_T_7&12	100-33FC	T	11	Setd2	AAGCTCGGGTGAAAGAATATTGCACGGAACAAAAACATCC	AAGCTCGGGTGAAAGAATAT-GCACGGAACAAAAACATCC	FALSE	0	1	0	64.6226
21_100-33FC_T_7&12	100-33FC	T	11	Nf2	CATTTTGAGCCAGGCCACCG-GTCCTTGATTGTATACTGA	CATTTTGAGCCAGGCCACCGTGTCCTTGATTGTATACTGC	FALSE	1	0	0	2.9412
21_102-35FC_T_7&12	102-35FC	T	11	Nf2	CATTTTGAGCCAGGCCACCG-GTCCTTGATTGTATACTGC	CATTTTGAGCCAGGCCACCGTGTCCTTGATTGTATACTGC	FALSE	1	0	0	41.0256
21_101-34FC_T_7&12	101-34FC	T	11	Nf2	CATTTTGAGCCAGGCCACCG-GTCCTTGATTGTATACTGC	CATTTTGAGCCAGGCCACCGTGTCCTTGATTGTATACTGC	FALSE	1	0	0	60
21_100-33FC_T_7&12	100-33FC	T	11	Nf2	CATTTTGAGCCAGGCCACCG-GTCCTTGATTGTATACTGC	CATTTTGAGCCAGGCCACCGTGTCCTTGATTGTATACTGC	FALSE	1	0	0	61.7647
21_100-33FC_T_7&12	100-33FC	T	11	Cdkn2b	TTGGGCGCCTCCCGAA----TTCAGGGCGTTGGGATCTGC	TTGGGCGCCTCCCGAAGCGGTTCAGGGCGTTGGGATCTGC	FALSE	4	0	0	36.3636
21_101-34FC_T_7&12	101-34FC	T	11	Cdkn2b	TTGGGCGCCTCCCGAA----TTCAGGGCGTTGGGATCTGC	TTGGGCGCCTCCCGAAGCGGTTCAGGGCGTTGGGATCTGC	FALSE	4	0	0	42.3077
21_102-35FC_T_7&12	102-35FC	T	11	Cdkn2b	TTGGGCGCCTCCCGAA----TTCAGGGCGTTGGGATCTGC	TTGGGCGCCTCCCGAAGCGGTTCAGGGCGTTGGGATCTGC	FALSE	4	0	0	47.5
21_101-34FC_T_7&12	101-34FC	T	11	Cdkn2a	AACACAAAGA-CAC----------------ATCTCACGAT	AACACAAAGAGCACCCAGCGGAACGCAAATATCGCACGAT	FALSE	16	0	0	1.3158
21_100-33FC_T_7&12	100-33FC	T	11	Cdkn2a	AACACAAAGA-CAC----------------ATCGCACGAT	AACACAAAGAGCACCCAGCGGAACGCAAATATCGCACGAT	FALSE	16	0	0	30
21_101-34FC_T_7&12	101-34FC	T	11	Cdkn2a	AACACAAAGA-CAC----------------ATCGCACGAT	AACACAAAGAGCACCCAGCGGAACGCAAATATCGCACGAT	FALSE	16	0	0	40.7895
21_102-35FC_T_7&12	102-35FC	T	11	Cdkn2a	AACACAAAGA-CAC----------------ATCGCACGAT	AACACAAAGAGCACCCAGCGGAACGCAAATATCGCACGAT	FALSE	16	0	0	56.5217
21_100-33FC_T_7&12	100-33FC	T	11	Setd2	AAGCTCGGGTTAAAGAATATGCACGGAACAAAAACATCCA	AAGCTCGGGTGAAAGAATATGCACGGAACAAAAACATCCA	TRUE	0	0	0	0.4717
21_101-34FC_T_7&12	101-34FC	T	11	Setd2	AAGCTCGGTTGAAAGAATATGCACGGAACAAAAACATCCA	AAGCTCGGGTGAAAGAATATGCACGGAACAAAAACATCCA	TRUE	0	0	0	0.5848
21_100-33FC_T_7&12	100-33FC	T	11	Setd2	AAGCTCGGGTGAAAGAATATGCACGGAACAAAAACATCCA	AAGCTCGGGTGAAAGAATATGCACGGAACAAAAACATCCA	TRUE	0	0	0	32.5472
21_102-35FC_T_7&12	102-35FC	T	11	Setd2	AAGCTCGGGTGAAAGAATATGCACGGAACAAAAACATCCA	AAGCTCGGGTGAAAGAATATGCACGGAACAAAAACATCCA	TRUE	0	0	0	35.4497
21_101-34FC_T_7&12	101-34FC	T	11	Setd2	AAGCTCGGGTGAAAGAATATGCACGGAACAAAAACATCCA	AAGCTCGGGTGAAAGAATATGCACGGAACAAAAACATCCA	TRUE	0	0	0	50.8772
21_100-33FC_T_7&12	100-33FC	T	11	Nf2	CATTTTGAGCCAGGCCACCGTGTCCTTGATTGTATACTGC	CATTTTGAGCCAGGCCACCGTGTCCTTGATTGTATACTGC	TRUE	0	0	0	35.2941
21_101-34FC_T_7&12	101-34FC	T	11	Nf2	CATTTTGAGCCAGGCCACCGTGTCCTTGATTGTATACTGC	CATTTTGAGCCAGGCCACCGTGTCCTTGATTGTATACTGC	TRUE	0	0	0	40
21_102-35FC_T_7&12	102-35FC	T	11	Nf2	CATTTTGAGCCAGGCCACCGTGTCCTTGATTGTATACTGC	CATTTTGAGCCAGGCCACCGTGTCCTTGATTGTATACTGC	TRUE	0	0	0	58.9744
21_102-35FC_T_7&12	102-35FC	T	11	Cdkn2b	TTGGGCGCCTCCCGAAGCGGTTCAGGGCGTTGGGATCTGC	TTGGGCGCCTCCCGAAGCGGTTCAGGGCGTTGGGATCTGC	TRUE	0	0	0	52.5
21_101-34FC_T_7&12	101-34FC	T	11	Cdkn2b	TTGGGCGCCTCCCGAAGCGGTTCAGGGCGTTGGGATCTGC	TTGGGCGCCTCCCGAAGCGGTTCAGGGCGTTGGGATCTGC	TRUE	0	0	0	57.6923
21_100-33FC_T_7&12	100-33FC	T	11	Cdkn2b	TTGGGCGCCTCCCGAAGCGGTTCAGGGCGTTGGGATCTGC	TTGGGCGCCTCCCGAAGCGGTTCAGGGCGTTGGGATCTGC	TRUE	0	0	0	63.6364
21_101-34FC_T_7&12	101-34FC	T	11	Cdkn2a	AAAACAAAGAGCACCCAGCGGAACGCAAATATCGCACGAT	AACACAAAGAGCACCCAGCGGAACGCAAATATCGCACGAT	TRUE	0	0	0	1.3158
21_101-34FC_T_7&12	101-34FC	T	11	Cdkn2a	AACACAAAGAGCACCCAGCGGACCGCAAATATCGCACGAT	AACACAAAGAGCACCCAGCGGAACGCAAATATCGCACGAT	TRUE	0	0	0	1.3158
21_102-35FC_T_7&12	102-35FC	T	11	Cdkn2a	AACACACAGAGCACCCAGCGGAACGCAAATATCGCACGAT	AACACAAAGAGCACCCAGCGGAACGCAAATATCGCACGAT	TRUE	0	0	0	2.1739
21_102-35FC_T_7&12	102-35FC	T	11	Cdkn2a	ACCACAAAGAGCACCCAGCGGAACGCAAATATCGCACGAT	AACACAAAGAGCACCCAGCGGAACGCAAATATCGCACGAT	TRUE	0	0	0	2.1739
21_102-35FC_T_7&12	102-35FC	T	11	Cdkn2a	AACACAAAGAGCACCCAGCGGAACGCAAATATCGCACGAT	AACACAAAGAGCACCCAGCGGAACGCAAATATCGCACGAT	TRUE	0	0	0	39.1304
21_101-34FC_T_7&12	101-34FC	T	11	Cdkn2a	AACACAAAGAGCACCCAGCGGAACGCAAATATCGCACGAT	AACACAAAGAGCACCCAGCGGAACGCAAATATCGCACGAT	TRUE	0	0	0	55.2632
21_100-33FC_T_7&12	100-33FC	T	11	Cdkn2a	AACACAAAGAGCACCCAGCGGAACGCAAATATCGCACGAT	AACACAAAGAGCACCCAGCGGAACGCAAATATCGCACGAT	TRUE	0	0	0	70
22_105-38FC_T_7&12	105-38FC	T	12	Setd2	AAGATCGGGTGAAAGAATATATGCACGGAACAAAAACATC	AAGCTCGGGTGAAAGAATAT--GCACGGAACAAAAACATC	FALSE	0	2	0	0.4525
22_104-37FC_T_7&12	104-37FC	T	12	Setd2	AAGCTCGGGTGAAAGAATATACACGGAACAAAAACATCCA	AAGCTCGGGTGAAAGAATATGCACGGAACAAAAACATCCA	FALSE	0	0	1	0.4651
22_104-37FC_T_7&12	104-37FC	T	12	Setd2	AAGCTCGGGTGAAAGAATATCCACGGAACAAAAACATCCA	AAGCTCGGGTGAAAGAATATGCACGGAACAAAAACATCCA	FALSE	0	0	1	0.4651
22_106-39FC_T_7&12	106-39FC	T	12	Setd2	AAGCTCGGGTGAAAGAATAAGCACGGAACAAAAACATCCA	AAGCTCGGGTGAAAGAATATGCACGGAACAAAAACATCCA	FALSE	0	0	1	0.641
22_105-38FC_T_7&12	105-38FC	T	12	Setd2	AAGCTCGGGTGAAAGAATATTGCACGGAACAAAAACATCC	AAGCTCGGGTGAAAGAATAT-GCACGGAACAAAAACATCC	FALSE	0	1	0	1.3575
22_105-38FC_T_7&12	105-38FC	T	12	Setd2	AAGCTCGGGTGAAAGAA---GCACGGAACAAAAACATCCA	AAGCTCGGGTGAAAGAATATGCACGGAACAAAAACATCCA	FALSE	3	0	0	1.81
22_105-38FC_T_7&12	105-38FC	T	12	Setd2	AAGCTCGGGTGAAAGAATATATGCACGGAACAAAAACATC	AAGCTCGGGTGAAAGAATAT--GCACGGAACAAAAACATC	FALSE	0	2	0	4.0724
22_104-37FC_T_7&12	104-37FC	T	12	Nf2	CATTTTGAGCCAGGACACCGTTGTCCTTGATTGTATACTG	CATTTTGAGCCAGGCCACCG-TGTCCTTGATTGTATACTG	FALSE	0	1	0	2.3256
22_106-39FC_T_7&12	106-39FC	T	12	Nf2	CATTTTGAGCCAGGCCACCG-GTCCTTGATTGTATACTGC	CATTTTGAGCCAGGCCACCGTGTCCTTGATTGTATACTGC	FALSE	1	0	0	2.8571
22_105-38FC_T_7&12	105-38FC	T	12	Nf2	CATTTTGAGCCAGGCCACCGTTGTCCTTGATTGTATACTG	CATTTTGAGCCAGGCCACCG-TGTCCTTGATTGTATACTG	FALSE	0	1	0	6.1538
22_105-38FC_T_7&12	105-38FC	T	12	Nf2	CATTTTGAGCCAGGC-------------------------	CATTTTGAGCCAGGCCACCGTGTCCTTGATTGTATACTGC	FALSE	25	0	0	46.1538
22_104-37FC_T_7&12	104-37FC	T	12	Nf2	CATTTTGAGCCAGGC-------------------------	CATTTTGAGCCAGGCCACCGTGTCCTTGATTGTATACTGC	FALSE	25	0	0	48.8372
22_106-39FC_T_7&12	106-39FC	T	12	Nf2	CATTTTGAGCCAGGC-------------------------	CATTTTGAGCCAGGCCACCGTGTCCTTGATTGTATACTGC	FALSE	25	0	0	68.5714
22_105-38FC_T_7&12	105-38FC	T	12	Cdkn2b	TTGGGCGCCTCCCGAAGCGG------GCGTGGGGATCTGC	TTGGGCGCCTCCCGAAGCGGTTCAGGGCGTTGGGATCTGC	FALSE	6	0	0	1.9231
22_104-37FC_T_7&12	104-37FC	T	12	Cdkn2b	TTGGGCGCCTCCCGAAGCGG------GCGTTGGGATCTGC	TTGGGCGCCTCCCGAAGCGGTTCAGGGCGTTGGGATCTGC	FALSE	6	0	0	40
22_105-38FC_T_7&12	105-38FC	T	12	Cdkn2b	TTGGGCGCCTCCCGAAGCGG------GCGTTGGGATCTGC	TTGGGCGCCTCCCGAAGCGGTTCAGGGCGTTGGGATCTGC	FALSE	6	0	0	40.3846
22_106-39FC_T_7&12	106-39FC	T	12	Cdkn2b	TTGGGCGCCTCCCGAAGCGG------GCGTTGGGATCTGC	TTGGGCGCCTCCCGAAGCGGTTCAGGGCGTTGGGATCTGC	FALSE	6	0	0	65
22_105-38FC_T_7&12	105-38FC	T	12	Cdkn2a	AACACAAAGAGCACCCAGAT-----CAACTTTCGCACGAT	AACACAAAGAGCACCCAGCGGAACGCAAATATCGCACGAT	FALSE	5	0	1	0.8403
22_105-38FC_T_7&12	105-38FC	T	12	Cdkn2a	AAGACAAATAGCACCCAGCG-----CAAATATCGCACGAT	AACACAAAGAGCACCCAGCGGAACGCAAATATCGCACGAT	FALSE	5	0	0	0.8403
22_106-39FC_T_7&12	106-39FC	T	12	Cdkn2a	AACACAAAGAGCACCCAGCG-----CNAATATCGCACGAT	AACACAAAGAGCACCCAGCGGAACGCAAATATCGCACGAT	FALSE	5	0	0	1.6949
22_106-39FC_T_7&12	106-39FC	T	12	Cdkn2a	AAAACAAAGAGCACCCAGCG-----CAAATATCGCACGAT	AACACAAAGAGCACCCAGCGGAACGCAAATATCGCACGAT	FALSE	5	0	0	3.3898
22_105-38FC_T_7&12	105-38FC	T	12	Cdkn2a	AACACAAAGAGCACCCAGC-------AAATATCGCACGAT	AACACAAAGAGCACCCAGCGGAACGCAAATATCGCACGAT	FALSE	7	0	0	4.2017
22_105-38FC_T_7&12	105-38FC	T	12	Cdkn2a	AACACAAAGAGCACCCAGCGAGAACGCAAATATCGCACGA	AACACAAAGAGCACCCAGCG-GAACGCAAATATCGCACGA	FALSE	0	1	0	4.2017
22_105-38FC_T_7&12	105-38FC	T	12	Cdkn2a	AACACAAAGAGCACCCAGCG-----CAAATATCGCACGAT	AACACAAAGAGCACCCAGCGGAACGCAAATATCGCACGAT	FALSE	5	0	0	40.3361
22_104-37FC_T_7&12	104-37FC	T	12	Cdkn2a	AACACAAAGAGCACCCAGCG-----CAAATATCGCACGAT	AACACAAAGAGCACCCAGCGGAACGCAAATATCGCACGAT	FALSE	5	0	0	48
22_106-39FC_T_7&12	106-39FC	T	12	Cdkn2a	AACACAAAGAGCACCCAGCG-----CAAATATCGCACGAT	AACACAAAGAGCACCCAGCGGAACGCAAATATCGCACGAT	FALSE	5	0	0	59.322
22_105-38FC_T_7&12	105-38FC	T	12	Setd2	AAGATCGGGTGAAAGAATATGCACGGAACAAAAACATCCA	AAGCTCGGGTGAAAGAATATGCACGGAACAAAAACATCCA	TRUE	0	0	0	0.4525
22_105-38FC_T_7&12	105-38FC	T	12	Setd2	AAGCGCGGGTGAAAGAATATGCACGGAACAAAAACATCCA	AAGCTCGGGTGAAAGAATATGCACGGAACAAAAACATCCA	TRUE	0	0	0	0.4525
22_105-38FC_T_7&12	105-38FC	T	12	Setd2	AAGCTCGGGTCAAAGAATATGCACTGATCAAAAACATCCA	AAGCTCGGGTGAAAGAATATGCACGGAACAAAAACATCCA	TRUE	0	0	0	0.4525
22_105-38FC_T_7&12	105-38FC	T	12	Setd2	AAGCTCGGGTGAAAGAATATGCACGGAACAAAAACATACA	AAGCTCGGGTGAAAGAATATGCACGGAACAAAAACATCCA	TRUE	0	0	0	0.4525
22_105-38FC_T_7&12	105-38FC	T	12	Setd2	AAGCTCGGGTGAAAGAATATGCACGGAACAAAAACCTCCA	AAGCTCGGGTGAAAGAATATGCACGGAACAAAAACATCCA	TRUE	0	0	0	0.4525
22_105-38FC_T_7&12	105-38FC	T	12	Setd2	AAGCTCGGGTGAAAGAATATGCACGGAACAAACACATCCA	AAGCTCGGGTGAAAGAATATGCACGGAACAAAAACATCCA	TRUE	0	0	0	0.4525
22_105-38FC_T_7&12	105-38FC	T	12	Setd2	AAGCTCGGGTGCAAGAATATGCACGGAACAAAAACATCCA	AAGCTCGGGTGAAAGAATATGCACGGAACAAAAACATCCA	TRUE	0	0	0	0.4525
22_104-37FC_T_7&12	104-37FC	T	12	Setd2	AAGATCGGGTGAAAGAATATGCACGGAACAAAAACATCCA	AAGCTCGGGTGAAAGAATATGCACGGAACAAAAACATCCA	TRUE	0	0	0	0.4651
22_104-37FC_T_7&12	104-37FC	T	12	Setd2	AAGCTCGGGTGAATGAATATGAACGGAACAATAACATCCA	AAGCTCGGGTGAAAGAATATGCACGGAACAAAAACATCCA	TRUE	0	0	0	0.4651
22_104-37FC_T_7&12	104-37FC	T	12	Setd2	AAGCTCGGGTGATAGAATATGCACGGAACAAAAACTTCCA	AAGCTCGGGTGAAAGAATATGCACGGAACAAAAACATCCA	TRUE	0	0	0	0.4651
22_104-37FC_T_7&12	104-37FC	T	12	Setd2	AAGCTCGGGTGTAAGAATATGCTCGGAACAAAAACATCCA	AAGCTCGGGTGAAAGAATATGCACGGAACAAAAACATCCA	TRUE	0	0	0	0.4651
22_106-39FC_T_7&12	106-39FC	T	12	Setd2	AAGCTCGGGTGAAAGAATATGCACGGAACAAAAACAACCA	AAGCTCGGGTGAAAGAATATGCACGGAACAAAAACATCCA	TRUE	0	0	0	0.641
22_106-39FC_T_7&12	106-39FC	T	12	Setd2	AAGCTCGGGTGAAAGAATATGCACGGACCAAAAACATCCA	AAGCTCGGGTGAAAGAATATGCACGGAACAAAAACATCCA	TRUE	0	0	0	0.641
22_105-38FC_T_7&12	105-38FC	T	12	Setd2	AAGCTCGGGTGAAAGAA-ATGCACGGAACAAAAACATCCA	AAGCTCGGGTGAAAGAATATGCACGGAACAAAAACATCCA	TRUE	0	0	0	0.905
22_104-37FC_T_7&12	104-37FC	T	12	Setd2	AAGCTCGGGTGAAAAAATATGCACGGAACAAAAACATCCA	AAGCTCGGGTGAAAGAATATGCACGGAACAAAAACATCCA	TRUE	0	0	0	0.9302
22_105-38FC_T_7&12	105-38FC	T	12	Setd2	AAGCTCGGGTGAAAGAATATGCACGGAACAAAAACATCCA	AAGCTCGGGTGAAAGAATATGCACGGAACAAAAACATCCA	TRUE	0	0	0	88.2353
22_104-37FC_T_7&12	104-37FC	T	12	Setd2	AAGCTCGGGTGAAAGAATATGCACGGAACAAAAACATCCA	AAGCTCGGGTGAAAGAATATGCACGGAACAAAAACATCCA	TRUE	0	0	0	96.2791
22_106-39FC_T_7&12	106-39FC	T	12	Setd2	AAGCTCGGGTGAAAGAATATGCACGGAACAAAAACATCCA	AAGCTCGGGTGAAAGAATATGCACGGAACAAAAACATCCA	TRUE	0	0	0	98.0769
22_106-39FC_T_7&12	106-39FC	T	12	Nf2	CATTTTGAGCCAGGCCACCGTGTCCTTGATTGTATACTGC	CATTTTGAGCCAGGCCACCGTGTCCTTGATTGTATACTGC	TRUE	0	0	0	28.5714
22_105-38FC_T_7&12	105-38FC	T	12	Nf2	CATTTTGAGCCAGGCCACCGTGTCCTTGATTGTATACTGC	CATTTTGAGCCAGGCCACCGTGTCCTTGATTGTATACTGC	TRUE	0	0	0	47.6923
22_104-37FC_T_7&12	104-37FC	T	12	Nf2	CATTTTGAGCCAGGCCACCGTGTCCTTGATTGTATACTGC	CATTTTGAGCCAGGCCACCGTGTCCTTGATTGTATACTGC	TRUE	0	0	0	48.8372
22_105-38FC_T_7&12	105-38FC	T	12	Cdkn2b	TTGGGCGCCTCCCGAAGTGGTTCAGGGCGTTGGGATCTGC	TTGGGCGCCTCCCGAAGCGGTTCAGGGCGTTGGGATCTGC	TRUE	0	0	0	1.9231
22_104-37FC_T_7&12	104-37FC	T	12	Cdkn2b	GTGGGCGCCTCCCGACGCGGTTCAGGGCGTTGGGATCTGC	TTGGGCGCCTCCCGAAGCGGTTCAGGGCGTTGGGATCTGC	TRUE	0	0	0	2.8571
22_106-39FC_T_7&12	106-39FC	T	12	Cdkn2b	TTGGGCGCCTCCCGAAGCGGTTCAGGGCGTTGGGATCTGC	TTGGGCGCCTCCCGAAGCGGTTCAGGGCGTTGGGATCTGC	TRUE	0	0	0	35
22_105-38FC_T_7&12	105-38FC	T	12	Cdkn2b	TTGGGCGCCTCCCGAAGCGGTTCAGGGCGTTGGGATCTGC	TTGGGCGCCTCCCGAAGCGGTTCAGGGCGTTGGGATCTGC	TRUE	0	0	0	55.7692
22_104-37FC_T_7&12	104-37FC	T	12	Cdkn2b	TTGGGCGCCTCCCGAAGCGGTTCAGGGCGTTGGGATCTGC	TTGGGCGCCTCCCGAAGCGGTTCAGGGCGTTGGGATCTGC	TRUE	0	0	0	57.1429
22_105-38FC_T_7&12	105-38FC	T	12	Cdkn2a	AACACACAGAGCACCCAGCGGAACGCAAATATCGCACGAT	AACACAAAGAGCACCCAGCGGAACGCAAATATCGCACGAT	TRUE	0	0	0	0.8403
22_105-38FC_T_7&12	105-38FC	T	12	Cdkn2a	ACCACAAAGAGCACCCAGCGGAACGCAAATATCGCACGAT	AACACAAAGAGCACCCAGCGGAACGCAAATATCGCACGAT	TRUE	0	0	0	0.8403
22_104-37FC_T_7&12	104-37FC	T	12	Cdkn2a	AACACAAAGAGCACCCAGAGGAACGCAAATATCGCACGAT	AACACAAAGAGCACCCAGCGGAACGCAAATATCGCACGAT	TRUE	0	0	0	1
22_106-39FC_T_7&12	106-39FC	T	12	Cdkn2a	AACACAAAGAGCACCCAGCGGAACGCAAATATCGCACGAT	AACACAAAGAGCACCCAGCGGAACGCAAATATCGCACGAT	TRUE	0	0	0	35.5932
22_105-38FC_T_7&12	105-38FC	T	12	Cdkn2a	AACACAAAGAGCACCCAGCGGAACGCAAATATCGCACGAT	AACACAAAGAGCACCCAGCGGAACGCAAATATCGCACGAT	TRUE	0	0	0	47.8992
22_104-37FC_T_7&12	104-37FC	T	12	Cdkn2a	AACACAAAGAGCACCCAGCGGAACGCAAATATCGCACGAT	AACACAAAGAGCACCCAGCGGAACGCAAATATCGCACGAT	TRUE	0	0	0	51
26_3-3FC _T_12	3-3FC	T	13	Nf2	CATTTTGAGCCAGGCCACCGTTGTCCGTGATTGTATACTG	CATTTTGAGCCAGGCCACCG-TGTCCTTGATTGTATACTG	FALSE	0	1	0	1
26_3-3FC _T_12	3-3FC	T	13	Nf2	CATTTTGAGCCAGGCCACCGTTGTCCTTGAGTGTATACTG	CATTTTGAGCCAGGCCACCG-TGTCCTTGATTGTATACTG	FALSE	0	1	0	1
26_13-13FC _CL_12	13-13FC	CL	13	Nf2	CATTTTGAGCCAGGCCACCGATGTCCTTGATTGTATACTG	CATTTTGAGCCAGGCCACCG-TGTCCTTGATTGTATACTG	FALSE	0	1	0	1.3333
26_3-3FC _T_12	3-3FC	T	13	Nf2	CATTTTGAGCCAGGCCACAGTTGTCCTTGATTGTATACTG	CATTTTGAGCCAGGCCACCG-TGTCCTTGATTGTATACTG	FALSE	0	1	0	2
26_4-4FC _T_12	4-4FC	T	13	Nf2	CATTTTGAGCCAGGACACCGTTGTCCTTGATTGTATACTG	CATTTTGAGCCAGGCCACCG-TGTCCTTGATTGTATACTG	FALSE	0	1	0	3.2258
26_3-3FC _T_12	3-3FC	T	13	Nf2	CATTTTGAGCCAGGCCACCG-GTCCTTGATTGTATACTGC	CATTTTGAGCCAGGCCACCGTGTCCTTGATTGTATACTGC	FALSE	1	0	0	11
26_13-13FC _CL_12	13-13FC	CL	13	Nf2	CATTTTGAGCCAGGCCACCG-GTCCTTGATTGTATACTGC	CATTTTGAGCCAGGCCACCGTGTCCTTGATTGTATACTGC	FALSE	1	0	0	20
26_2-2FC _T_12	2-2FC	T	13	Nf2	CATTTTGAGCCAGGCCACCG-GTCCTTGATTGTATACTGC	CATTTTGAGCCAGGCCACCGTGTCCTTGATTGTATACTGC	FALSE	1	0	0	22.6415
26_4-4FC _T_12	4-4FC	T	13	Nf2	CATTTTGAGCCAGGCCACCG-GTCCTTGATTGTATACTGC	CATTTTGAGCCAGGCCACCGTGTCCTTGATTGTATACTGC	FALSE	1	0	0	27.4194
26_2-2FC _T_12	2-2FC	T	13	Nf2	CATTTTGAGCCAGGCCACCGTTGTCCTTGATTGTATACTG	CATTTTGAGCCAGGCCACCG-TGTCCTTGATTGTATACTG	FALSE	0	1	0	37.7358
26_4-4FC _T_12	4-4FC	T	13	Nf2	CATTTTGAGCCAGGCCACCGTTGTCCTTGATTGTATACTG	CATTTTGAGCCAGGCCACCG-TGTCCTTGATTGTATACTG	FALSE	0	1	0	41.9355
26_3-3FC _T_12	3-3FC	T	13	Nf2	CATTTTGAGCCAGGCCACCGTTGTCCTTGATTGTATACTG	CATTTTGAGCCAGGCCACCG-TGTCCTTGATTGTATACTG	FALSE	0	1	0	50
26_13-13FC _CL_12	13-13FC	CL	13	Nf2	CATTTTGAGCCAGGCCACCGTTGTCCTTGATTGTATACTG	CATTTTGAGCCAGGCCACCG-TGTCCTTGATTGTATACTG	FALSE	0	1	0	65.3333
26_3-3FC _T_12	3-3FC	T	13	Setd2	AAGATCGGTTGAAAGAATATGCACGGAACAAAAACATCCA	AAGCTCGGGTGAAAGAATATGCACGGAACAAAAACATCCA	TRUE	0	0	0	0.3922
26_3-3FC _T_12	3-3FC	T	13	Setd2	AAGCTAGGGTGAAAGAATATGCACGGAACAAAAACATCCA	AAGCTCGGGTGAAAGAATATGCACGGAACAAAAACATCCA	TRUE	0	0	0	0.3922
26_3-3FC _T_12	3-3FC	T	13	Setd2	AAGCTCGGGTGAAAGAATATGCACGGAACAAAATCATCCA	AAGCTCGGGTGAAAGAATATGCACGGAACAAAAACATCCA	TRUE	0	0	0	0.3922
26_3-3FC _T_12	3-3FC	T	13	Setd2	AAGCTCGGGTGAATGAATATGCACGGAACAAAAACATCCA	AAGCTCGGGTGAAAGAATATGCACGGAACAAAAACATCCA	TRUE	0	0	0	0.3922
26_4-4FC _T_12	4-4FC	T	13	Setd2	AAGATCGGGTGAAAGAATATGCACGGAACAAAAACATCCA	AAGCTCGGGTGAAAGAATATGCACGGAACAAAAACATCCA	TRUE	0	0	0	0.4926
26_4-4FC _T_12	4-4FC	T	13	Setd2	AAGCTCGGGGGAAAGAATATGCACGGAACAAAAACATCCA	AAGCTCGGGTGAAAGAATATGCACGGAACAAAAACATCCA	TRUE	0	0	0	0.4926
26_4-4FC _T_12	4-4FC	T	13	Setd2	AAGCTCGGGTGAAAGAATATGCACGGAACAAAATCATCCA	AAGCTCGGGTGAAAGAATATGCACGGAACAAAAACATCCA	TRUE	0	0	0	0.4926
26_4-4FC _T_12	4-4FC	T	13	Setd2	AAGCTCGGGTGAAAGAATATGCACGGTACAAAAACATCCA	AAGCTCGGGTGAAAGAATATGCACGGAACAAAAACATCCA	TRUE	0	0	0	0.4926
26_4-4FC _T_12	4-4FC	T	13	Setd2	AAGCTCGGGTGAAAGACTATGCACGGAACAAAAACATCCA	AAGCTCGGGTGAAAGAATATGCACGGAACAAAAACATCCA	TRUE	0	0	0	0.4926
26_2-2FC _T_12	2-2FC	T	13	Setd2	AAGCTCGGGAGAAAGAATATGCACGGAACAAAAACATCCA	AAGCTCGGGTGAAAGAATATGCACGGAACAAAAACATCCA	TRUE	0	0	0	0.6024
26_2-2FC _T_12	2-2FC	T	13	Setd2	AAGCTCGGGTGAAAGAATATGCACGGAACAAATACATCCA	AAGCTCGGGTGAAAGAATATGCACGGAACAAAAACATCCA	TRUE	0	0	0	0.6024
26_2-2FC _T_12	2-2FC	T	13	Setd2	AAGCTCGGGTGAAAGAATATGCACGGTACAAAAACATCCA	AAGCTCGGGTGAAAGAATATGCACGGAACAAAAACATCCA	TRUE	0	0	0	0.6024
26_13-13FC _CL_12	13-13FC	CL	13	Setd2	AAGCTCGGGTGAAAGAAAATGCACGGAACAAAAACATCCA	AAGCTCGGGTGAAAGAATATGCACGGAACAAAAACATCCA	TRUE	0	0	0	0.625
26_13-13FC _CL_12	13-13FC	CL	13	Setd2	AAGCTCGGGTGAAAGAATATGCACGAAACAAAAACATCCA	AAGCTCGGGTGAAAGAATATGCACGGAACAAAAACATCCA	TRUE	0	0	0	0.625
26_13-13FC _CL_12	13-13FC	CL	13	Setd2	AAGCTCGGGTGAAAGAATATGCACGGAACAAAAACATCAA	AAGCTCGGGTGAAAGAATATGCACGGAACAAAAACATCCA	TRUE	0	0	0	0.625
26_13-13FC _CL_12	13-13FC	CL	13	Setd2	CAGCTCGGGTGAAAGAATATGCACGGAACAAAAACATCCA	AAGCTCGGGTGAAAGAATATGCACGGAACAAAAACATCCA	TRUE	0	0	0	0.625
26_4-4FC _T_12	4-4FC	T	13	Setd2	AAGCTCGTGTGAAAGAATATGCACGGAACAAAAACATCCA	AAGCTCGGGTGAAAGAATATGCACGGAACAAAAACATCCA	TRUE	0	0	0	0.9852
26_4-4FC _T_12	4-4FC	T	13	Setd2	AAGCTCGGGTGAAAGAATATGCACGGAACAAAAACATCCA	AAGCTCGGGTGAAAGAATATGCACGGAACAAAAACATCCA	TRUE	0	0	0	96.5517
26_13-13FC _CL_12	13-13FC	CL	13	Setd2	AAGCTCGGGTGAAAGAATATGCACGGAACAAAAACATCCA	AAGCTCGGGTGAAAGAATATGCACGGAACAAAAACATCCA	TRUE	0	0	0	97.5
26_2-2FC _T_12	2-2FC	T	13	Setd2	AAGCTCGGGTGAAAGAATATGCACGGAACAAAAACATCCA	AAGCTCGGGTGAAAGAATATGCACGGAACAAAAACATCCA	TRUE	0	0	0	98.1928
26_3-3FC _T_12	3-3FC	T	13	Setd2	AAGCTCGGGTGAAAGAATATGCACGGAACAAAAACATCCA	AAGCTCGGGTGAAAGAATATGCACGGAACAAAAACATCCA	TRUE	0	0	0	98.4314
26_2-2FC _T_12	2-2FC	T	13	Nf2	CATTTTGAGACAGGCCACCGTGTCCTTGATTGTATACTGC	CATTTTGAGCCAGGCCACCGTGTCCTTGATTGTATACTGC	TRUE	0	0	0	1.8868
26_13-13FC _CL_12	13-13FC	CL	13	Nf2	CATTTTGAGCCAGGCCACCGTGTCCTTGATTGTATACTGC	CATTTTGAGCCAGGCCACCGTGTCCTTGATTGTATACTGC	TRUE	0	0	0	13.3333
26_4-4FC _T_12	4-4FC	T	13	Nf2	CATTTTGAGCCAGGCCACCGTGTCCTTGATTGTATACTGC	CATTTTGAGCCAGGCCACCGTGTCCTTGATTGTATACTGC	TRUE	0	0	0	27.4194
26_3-3FC _T_12	3-3FC	T	13	Nf2	CATTTTGAGCCAGGCCACCGTGTCCTTGATTGTATACTGC	CATTTTGAGCCAGGCCACCGTGTCCTTGATTGTATACTGC	TRUE	0	0	0	35
26_2-2FC _T_12	2-2FC	T	13	Nf2	CATTTTGAGCCAGGCCACCGTGTCCTTGATTGTATACTGC	CATTTTGAGCCAGGCCACCGTGTCCTTGATTGTATACTGC	TRUE	0	0	0	37.7358
26_3-3FC _T_12	3-3FC	T	13	Cdkn2b	TTGGGCGCCTCCCGAAGAGGTTCAGGGCGTTGGGATCTGC	TTGGGCGCCTCCCGAAGCGGTTCAGGGCGTTGGGATCTGC	TRUE	0	0	0	3.8462
26_4-4FC _T_12	4-4FC	T	13	Cdkn2b	TTGGGCGCCTCCCGAAGCGGTTCAGGGCGTTGGGAGCTGC	TTGGGCGCCTCCCGAAGCGGTTCAGGGCGTTGGGATCTGC	TRUE	0	0	0	5.2632
26_4-4FC _T_12	4-4FC	T	13	Cdkn2b	TTGGGCGCCTCCCGAAGCGGTTCAGGGCGTTGGGATCTGC	TTGGGCGCCTCCCGAAGCGGTTCAGGGCGTTGGGATCTGC	TRUE	0	0	0	94.7368
26_3-3FC _T_12	3-3FC	T	13	Cdkn2b	TTGGGCGCCTCCCGAAGCGGTTCAGGGCGTTGGGATCTGC	TTGGGCGCCTCCCGAAGCGGTTCAGGGCGTTGGGATCTGC	TRUE	0	0	0	96.1538
26_2-2FC _T_12	2-2FC	T	13	Cdkn2b	TTGGGCGCCTCCCGAAGCGGTTCAGGGCGTTGGGATCTGC	TTGGGCGCCTCCCGAAGCGGTTCAGGGCGTTGGGATCTGC	TRUE	0	0	0	100
26_3-3FC _T_12	3-3FC	T	13	Cdkn2a	ACCACAAAGAGCACCCAGCGGAACGCAAATATCGCACGAT	AACACAAAGAGCACCCAGCGGAACGCAAATATCGCACGAT	TRUE	0	0	0	1.4493
26_3-3FC _T_12	3-3FC	T	13	Cdkn2a	TACACAAAGAGCACCCAGCGGAACGCTAATATCGCACGAG	AACACAAAGAGCACCCAGCGGAACGCAAATATCGCACGAT	TRUE	0	0	0	1.4493
26_4-4FC _T_12	4-4FC	T	13	Cdkn2a	AACACAAAGAGCACCCAGCGGAACGCAATTATCGCACGAT	AACACAAAGAGCACCCAGCGGAACGCAAATATCGCACGAT	TRUE	0	0	0	1.5873
26_2-2FC _T_12	2-2FC	T	13	Cdkn2a	ACCACAAAGAGCACCCAGCGGAACGCAAATATCGCACGAT	AACACAAAGAGCACCCAGCGGAACGCAAATATCGCACGAT	TRUE	0	0	0	1.7241
26_3-3FC _T_12	3-3FC	T	13	Cdkn2a	AACACAAAGAGCACCCAGCGGAACGCAAATATCGCACGAG	AACACAAAGAGCACCCAGCGGAACGCAAATATCGCACGAT	TRUE	0	0	0	2.8986
26_3-3FC _T_12	3-3FC	T	13	Cdkn2a	AACACAAAGAGCACCCAGCGGAACGCAAATATCGCACGAT	AACACAAAGAGCACCCAGCGGAACGCAAATATCGCACGAT	TRUE	0	0	0	94.2029
26_2-2FC _T_12	2-2FC	T	13	Cdkn2a	AACACAAAGAGCACCCAGCGGAACGCAAATATCGCACGAT	AACACAAAGAGCACCCAGCGGAACGCAAATATCGCACGAT	TRUE	0	0	0	98.2759
26_4-4FC _T_12	4-4FC	T	13	Cdkn2a	AACACAAAGAGCACCCAGCGGAACGCAAATATCGCACGAT	AACACAAAGAGCACCCAGCGGAACGCAAATATCGCACGAT	TRUE	0	0	0	98.4127
26_13-13FC _CL_12	13-13FC	CL	13	Cdkn2a	AACACAAAGAGCACCCAGCGGAACGCAAATATCGCACGAT	AACACAAAGAGCACCCAGCGGAACGCAAATATCGCACGAT	TRUE	0	0	0	100
27_8-8FC _T_12	8-8FC	T	14	Setd2	AAGCTCGGGTGAAAGAATATTCACGGAACAAAAACATCCA	AAGCTCGGGTGAAAGAATATGCACGGAACAAAAACATCCA	FALSE	0	0	1	0.4255
27_6-6FC _T_12	6-6FC	T	14	Nf2	CATTTTGAGCCAGGCCACCGTCTGTCCTGGATTGTATACT	CATTTTGAGCCAGGCCACCG--TGTCCTTGATTGTATACT	FALSE	0	2	0	1.4706
27_14-14FC _CL_12	14-14FC	CL	14	Nf2	CATTTTGAGCCAGGCCACCGTCTGTCCATGATTGTATACT	CATTTTGAGCCAGGCCACCG--TGTCCTTGATTGTATACT	FALSE	0	2	0	2.2727
27_6-6FC _T_12	6-6FC	T	14	Nf2	CATTTTGAGCCAGGCCACCGTCTGTCCTTGATTGTATACT	CATTTTGAGCCAGGCCACCG--TGTCCTTGATTGTATACT	FALSE	0	2	0	19.1176
27_7-7FC _T_12	7-7FC	T	14	Nf2	CATTTTGAGCCAGGCCACCGTCTGTCCTTGATTGTATACT	CATTTTGAGCCAGGCCACCG--TGTCCTTGATTGTATACT	FALSE	0	2	0	22.2222
27_6-6FC _T_12	6-6FC	T	14	Nf2	CATTTTGAGCCAGGCCACCGTTGTCCTTGATTGTATACTG	CATTTTGAGCCAGGCCACCG-TGTCCTTGATTGTATACTG	FALSE	0	1	0	23.5294
27_8-8FC _T_12	8-8FC	T	14	Nf2	CATTTTGAGCCAGGCCACCGTTGTCCTTGATTGTATACTG	CATTTTGAGCCAGGCCACCG-TGTCCTTGATTGTATACTG	FALSE	0	1	0	23.5294
27_8-8FC _T_12	8-8FC	T	14	Nf2	CATTTTGAGCCAGGCCACCGTCTGTCCTTGATTGTATACT	CATTTTGAGCCAGGCCACCG--TGTCCTTGATTGTATACT	FALSE	0	2	0	33.3333
27_7-7FC _T_12	7-7FC	T	14	Nf2	CATTTTGAGCCAGGCCACCGTTGTCCTTGATTGTATACTG	CATTTTGAGCCAGGCCACCG-TGTCCTTGATTGTATACTG	FALSE	0	1	0	37.037
27_14-14FC _CL_12	14-14FC	CL	14	Nf2	CATTTTGAGCCAGGCCACCGTCTGTCCTTGATTGTATACT	CATTTTGAGCCAGGCCACCG--TGTCCTTGATTGTATACT	FALSE	0	2	0	47.7273
27_14-14FC _CL_12	14-14FC	CL	14	Nf2	CATTTTGAGCCAGGCCACCGTTGTCCTTGATTGTATACTG	CATTTTGAGCCAGGCCACCG-TGTCCTTGATTGTATACTG	FALSE	0	1	0	50
27_8-8FC _T_12	8-8FC	T	14	Setd2	AAGCTAGGGTGAAAGAATATGCACGGAACAAAAACATCCA	AAGCTCGGGTGAAAGAATATGCACGGAACAAAAACATCCA	TRUE	0	0	0	0.4255
27_8-8FC _T_12	8-8FC	T	14	Setd2	AAGCTCGGGTGAAAGAATATGAACGGAACAAAAACATCCA	AAGCTCGGGTGAAAGAATATGCACGGAACAAAAACATCCA	TRUE	0	0	0	0.4255
27_8-8FC _T_12	8-8FC	T	14	Setd2	TAGCTAGGGTGAAAGAATATGCACGGAACAAAAACATCCA	AAGCTCGGGTGAAAGAATATGCACGGAACAAAAACATCCA	TRUE	0	0	0	0.4255
27_7-7FC _T_12	7-7FC	T	14	Setd2	AAGCTCGGGTGAAAGAATATGCACGGAACACAAACATCCA	AAGCTCGGGTGAAAGAATATGCACGGAACAAAAACATCCA	TRUE	0	0	0	0.4975
27_7-7FC _T_12	7-7FC	T	14	Setd2	AAGCTCGGGTGAAAGAATATGCACGGACCAAAAACATCCA	AAGCTCGGGTGAAAGAATATGCACGGAACAAAAACATCCA	TRUE	0	0	0	0.4975
27_7-7FC _T_12	7-7FC	T	14	Setd2	ATGCTCGGGTGAAAGAATATGCACGGAACAAAAACATCCA	AAGCTCGGGTGAAAGAATATGCACGGAACAAAAACATCCA	TRUE	0	0	0	0.4975
27_6-6FC _T_12	6-6FC	T	14	Setd2	AAGCTCGGGTGAAAGAATATGCACGGAACAAAAACATCAA	AAGCTCGGGTGAAAGAATATGCACGGAACAAAAACATCCA	TRUE	0	0	0	0.5882
27_6-6FC _T_12	6-6FC	T	14	Setd2	AAGCTCGGGTGAAAGAATATGCACGGAACAAAAACGTCCA	AAGCTCGGGTGAAAGAATATGCACGGAACAAAAACATCCA	TRUE	0	0	0	0.5882
27_6-6FC _T_12	6-6FC	T	14	Setd2	AAGCTCGGGTGAAAGAATATGCACGGAACAAAATCATCCA	AAGCTCGGGTGAAAGAATATGCACGGAACAAAAACATCCA	TRUE	0	0	0	0.5882
27_14-14FC _CL_12	14-14FC	CL	14	Setd2	AAGATCGGGTGAAAGAATATGCACGGAACAAAAACATCCA	AAGCTCGGGTGAAAGAATATGCACGGAACAAAAACATCCA	TRUE	0	0	0	0.7194
27_14-14FC _CL_12	14-14FC	CL	14	Setd2	AAGCTCAGGTGAAAGAATATGCACGGAACAAAAACATCCA	AAGCTCGGGTGAAAGAATATGCACGGAACAAAAACATCCA	TRUE	0	0	0	0.7194
27_14-14FC _CL_12	14-14FC	CL	14	Setd2	AAGCTCGGGTGAAAGAATATGCACGGAACAAAAACATCAA	AAGCTCGGGTGAAAGAATATGCACGGAACAAAAACATCCA	TRUE	0	0	0	0.7194
27_14-14FC _CL_12	14-14FC	CL	14	Setd2	AAGCTCGGGTGAAAGAATATGCACGGAACAAAAACCTCCA	AAGCTCGGGTGAAAGAATATGCACGGAACAAAAACATCCA	TRUE	0	0	0	0.7194
27_14-14FC _CL_12	14-14FC	CL	14	Setd2	AAGCTCGGGTGAAAGAATATGCACGGACCAAAAACATCCA	AAGCTCGGGTGAAAGAATATGCACGGAACAAAAACATCCA	TRUE	0	0	0	0.7194
27_7-7FC _T_12	7-7FC	T	14	Setd2	AAGCTCGGGTGAAAGAATATGCACGGAAAAAAAACATCCA	AAGCTCGGGTGAAAGAATATGCACGGAACAAAAACATCCA	TRUE	0	0	0	0.995
27_7-7FC _T_12	7-7FC	T	14	Setd2	AAGCTCGGGTGAAAGAATATGCACGGAGCAAAAACATCCA	AAGCTCGGGTGAAAGAATATGCACGGAACAAAAACATCCA	TRUE	0	0	0	0.995
27_14-14FC _CL_12	14-14FC	CL	14	Setd2	AAGCTCGGGTGAAAGAATATGCTCGGAACAAAAACATCCA	AAGCTCGGGTGAAAGAATATGCACGGAACAAAAACATCCA	TRUE	0	0	0	1.4388
27_14-14FC _CL_12	14-14FC	CL	14	Setd2	AAGCTCGGGTGAAAGAATATGCACGGAACAAAAACATCCA	AAGCTCGGGTGAAAGAATATGCACGGAACAAAAACATCCA	TRUE	0	0	0	94.964
27_7-7FC _T_12	7-7FC	T	14	Setd2	AAGCTCGGGTGAAAGAATATGCACGGAACAAAAACATCCA	AAGCTCGGGTGAAAGAATATGCACGGAACAAAAACATCCA	TRUE	0	0	0	96.5174
27_6-6FC _T_12	6-6FC	T	14	Setd2	AAGCTCGGGTGAAAGAATATGCACGGAACAAAAACATCCA	AAGCTCGGGTGAAAGAATATGCACGGAACAAAAACATCCA	TRUE	0	0	0	98.2353
27_8-8FC _T_12	8-8FC	T	14	Setd2	AAGCTCGGGTGAAAGAATATGCACGGAACAAAAACATCCA	AAGCTCGGGTGAAAGAATATGCACGGAACAAAAACATCCA	TRUE	0	0	0	98.2979
27_7-7FC _T_12	7-7FC	T	14	Nf2	CATTTTGAGACAGGCCACCGTGTACTTGATTGTATACTGC	CATTTTGAGCCAGGCCACCGTGTCCTTGATTGTATACTGC	TRUE	0	0	0	1.8519
27_7-7FC _T_12	7-7FC	T	14	Nf2	CATTTTGAGCCAGGCCACCGTGTCCTTGTTTGTATACTGC	CATTTTGAGCCAGGCCACCGTGTCCTTGATTGTATACTGC	TRUE	0	0	0	1.8519
27_7-7FC _T_12	7-7FC	T	14	Nf2	CATTTTGAGCCAGGCCACCGTGTCCTTGATTGTATACTGC	CATTTTGAGCCAGGCCACCGTGTCCTTGATTGTATACTGC	TRUE	0	0	0	37.037
27_8-8FC _T_12	8-8FC	T	14	Nf2	CATTTTGAGCCAGGCCACCGTGTCCTTGATTGTATACTGC	CATTTTGAGCCAGGCCACCGTGTCCTTGATTGTATACTGC	TRUE	0	0	0	43.1373
27_6-6FC _T_12	6-6FC	T	14	Nf2	CATTTTGAGCCAGGCCACCGTGTCCTTGATTGTATACTGC	CATTTTGAGCCAGGCCACCGTGTCCTTGATTGTATACTGC	TRUE	0	0	0	55.8824
27_6-6FC _T_12	6-6FC	T	14	Cdkn2b	TTGGGCGCCTCCCGAAGCGGTTCAGGGCGTTGGGATCTGC	TTGGGCGCCTCCCGAAGCGGTTCAGGGCGTTGGGATCTGC	TRUE	0	0	0	100
27_7-7FC _T_12	7-7FC	T	14	Cdkn2b	TTGGGCGCCTCCCGAAGCGGTTCAGGGCGTTGGGATCTGC	TTGGGCGCCTCCCGAAGCGGTTCAGGGCGTTGGGATCTGC	TRUE	0	0	0	100
27_8-8FC _T_12	8-8FC	T	14	Cdkn2b	TTGGGCGCCTCCCGAAGCGGTTCAGGGCGTTGGGATCTGC	TTGGGCGCCTCCCGAAGCGGTTCAGGGCGTTGGGATCTGC	TRUE	0	0	0	100
27_7-7FC _T_12	7-7FC	T	14	Cdkn2a	AACACAAAGAGCACCAAGCGGAACGCAAATATCGCACGAT	AACACAAAGAGCACCCAGCGGAACGCAAATATCGCACGAT	TRUE	0	0	0	1.2346
27_7-7FC _T_12	7-7FC	T	14	Cdkn2a	AACACAAAGAGCACCCAGCGGAACGCAAATCTCGCACGAT	AACACAAAGAGCACCCAGCGGAACGCAAATATCGCACGAT	TRUE	0	0	0	1.2346
27_8-8FC _T_12	8-8FC	T	14	Cdkn2a	AACACAAAGAGCACCCAGCGGAACGCACATATCGCACGAT	AACACAAAGAGCACCCAGCGGAACGCAAATATCGCACGAT	TRUE	0	0	0	1.7241
27_7-7FC _T_12	7-7FC	T	14	Cdkn2a	AACACAAAGAGCACCCAGCGGAACGCAAATATCGCACGAT	AACACAAAGAGCACCCAGCGGAACGCAAATATCGCACGAT	TRUE	0	0	0	97.5309
27_8-8FC _T_12	8-8FC	T	14	Cdkn2a	AACACAAAGAGCACCCAGCGGAACGCAAATATCGCACGAT	AACACAAAGAGCACCCAGCGGAACGCAAATATCGCACGAT	TRUE	0	0	0	98.2759
27_6-6FC _T_12	6-6FC	T	14	Cdkn2a	AACACAAAGAGCACCCAGCGGAACGCAAATATCGCACGAT	AACACAAAGAGCACCCAGCGGAACGCAAATATCGCACGAT	TRUE	0	0	0	100
28_11-11FC _T_12	11-11FC	T	15	Nf2	CATTTTGAGCCAGGCCACC-TGTCCTTGATTGTATACTGC	CATTTTGAGCCAGGCCACCGTGTCCTTGATTGTATACTGC	FALSE	1	0	0	26.087
28_10-10FC _T_12	10-10FC	T	15	Nf2	CATTTTGAGCCAGGCCACC-TGTCCTTGATTGTATACTGC	CATTTTGAGCCAGGCCACCGTGTCCTTGATTGTATACTGC	FALSE	1	0	0	28.125
28_12-12FC _T_12	12-12FC	T	15	Nf2	CATTTTGAGCCAGGCCACC-TGTCCTTGATTGTATACTGC	CATTTTGAGCCAGGCCACCGTGTCCTTGATTGTATACTGC	FALSE	1	0	0	50
28_10-10FC _T_12	10-10FC	T	15	Cdkn2b	TTGGGCGCCTCCCGAAGCGGATCAGGGCGTTGGGATCTGC	TTGGGCGCCTCCCGAAGCGGTTCAGGGCGTTGGGATCTGC	FALSE	0	0	1	4.1667
28_11-11FC _T_12	11-11FC	T	15	Setd2	AAGCTCGGGTGAAAGAATATGCACGGAACAAAATCATCCA	AAGCTCGGGTGAAAGAATATGCACGGAACAAAAACATCCA	TRUE	0	0	0	0.4878
28_11-11FC _T_12	11-11FC	T	15	Setd2	AAGCTCGGGTGAAAGAATATGCACGGAACAAACACATCCA	AAGCTCGGGTGAAAGAATATGCACGGAACAAAAACATCCA	TRUE	0	0	0	0.4878
28_11-11FC _T_12	11-11FC	T	15	Setd2	AAGCTCGGGTGAAAGAATATGCACGGAACACAAACATCCA	AAGCTCGGGTGAAAGAATATGCACGGAACAAAAACATCCA	TRUE	0	0	0	0.4878
28_11-11FC _T_12	11-11FC	T	15	Setd2	AAGCTCGGGTGAAAGAATATGCTCGGAACAAAAACATCCA	AAGCTCGGGTGAAAGAATATGCACGGAACAAAAACATCCA	TRUE	0	0	0	0.4878
28_10-10FC _T_12	10-10FC	T	15	Setd2	AAGCTCGGGTGAAAGAATATGCACCGAACAAAAACATCCA	AAGCTCGGGTGAAAGAATATGCACGGAACAAAAACATCCA	TRUE	0	0	0	0.5208
28_10-10FC _T_12	10-10FC	T	15	Setd2	AAGCTCGGGTGAAAGAATATGCACGGAACATAAACATCCA	AAGCTCGGGTGAAAGAATATGCACGGAACAAAAACATCCA	TRUE	0	0	0	0.5208
28_10-10FC _T_12	10-10FC	T	15	Setd2	AAGCTCGGTTGAAAGAATATGCACGGAACAAAAACATCCA	AAGCTCGGGTGAAAGAATATGCACGGAACAAAAACATCCA	TRUE	0	0	0	0.5208
28_12-12FC _T_12	12-12FC	T	15	Setd2	AAGCTCGGGTGAAAGAATATGCACGGAACAAAAACATCAA	AAGCTCGGGTGAAAGAATATGCACGGAACAAAAACATCCA	TRUE	0	0	0	0.5435
28_12-12FC _T_12	12-12FC	T	15	Setd2	AAGCTCGGGTGAAAGAATATGCACGGACCAAAAACATCCA	AAGCTCGGGTGAAAGAATATGCACGGAACAAAAACATCCA	TRUE	0	0	0	0.5435
28_11-11FC _T_12	11-11FC	T	15	Setd2	AAGCTCGGGTGAAAGAATATGCACGGAACAAAAACATCCA	AAGCTCGGGTGAAAGAATATGCACGGAACAAAAACATCCA	TRUE	0	0	0	98.0488
28_10-10FC _T_12	10-10FC	T	15	Setd2	AAGCTCGGGTGAAAGAATATGCACGGAACAAAAACATCCA	AAGCTCGGGTGAAAGAATATGCACGGAACAAAAACATCCA	TRUE	0	0	0	98.4375
28_12-12FC _T_12	12-12FC	T	15	Setd2	AAGCTCGGGTGAAAGAATATGCACGGAACAAAAACATCCA	AAGCTCGGGTGAAAGAATATGCACGGAACAAAAACATCCA	TRUE	0	0	0	98.913
28_10-10FC _T_12	10-10FC	T	15	Nf2	CATTTTGAGCCAGGCCACCGTGTCCTGGATTGTAGACTGC	CATTTTGAGCCAGGCCACCGTGTCCTTGATTGTATACTGC	TRUE	0	0	0	3.125
28_12-12FC _T_12	12-12FC	T	15	Nf2	CATTTTGAGCCAGGCCACCGTGTCCTTGATTGTATACTGC	CATTTTGAGCCAGGCCACCGTGTCCTTGATTGTATACTGC	TRUE	0	0	0	50
28_10-10FC _T_12	10-10FC	T	15	Nf2	CATTTTGAGCCAGGCCACCGTGTCCTTGATTGTATACTGC	CATTTTGAGCCAGGCCACCGTGTCCTTGATTGTATACTGC	TRUE	0	0	0	68.75
28_11-11FC _T_12	11-11FC	T	15	Nf2	CATTTTGAGCCAGGCCACCGTGTCCTTGATTGTATACTGC	CATTTTGAGCCAGGCCACCGTGTCCTTGATTGTATACTGC	TRUE	0	0	0	73.913
28_10-10FC _T_12	10-10FC	T	15	Cdkn2b	TTGGGCGCCTCCCGAAGCGGTTCAGGGCGTTGGGATCTGC	TTGGGCGCCTCCCGAAGCGGTTCAGGGCGTTGGGATCTGC	TRUE	0	0	0	95.8333
28_11-11FC _T_12	11-11FC	T	15	Cdkn2b	TTGGGCGCCTCCCGAAGCGGTTCAGGGCGTTGGGATCTGC	TTGGGCGCCTCCCGAAGCGGTTCAGGGCGTTGGGATCTGC	TRUE	0	0	0	100
28_12-12FC _T_12	12-12FC	T	15	Cdkn2b	TTGGGCGCCTCCCGAAGCGGTTCAGGGCGTTGGGATCTGC	TTGGGCGCCTCCCGAAGCGGTTCAGGGCGTTGGGATCTGC	TRUE	0	0	0	100
28_12-12FC _T_12	12-12FC	T	15	Cdkn2a	AACACAAAGAGCACCAAGCGGAACGCAAATATCGCACGAT	AACACAAAGAGCACCCAGCGGAACGCAAATATCGCACGAT	TRUE	0	0	0	0.9901
28_11-11FC _T_12	11-11FC	T	15	Cdkn2a	AACACAAAGAGCACCCAGCGGAACGCAAATATCGCAAGAT	AACACAAAGAGCACCCAGCGGAACGCAAATATCGCACGAT	TRUE	0	0	0	1.8519
28_11-11FC _T_12	11-11FC	T	15	Cdkn2a	AACACGAAGAGCACCCAGCGGAACGCAAATATCGCACGAT	AACACAAAGAGCACCCAGCGGAACGCAAATATCGCACGAT	TRUE	0	0	0	3.7037
28_11-11FC _T_12	11-11FC	T	15	Cdkn2a	AACACAAAGAGCACCCAGCGGAACGCAAATATCGCACGAT	AACACAAAGAGCACCCAGCGGAACGCAAATATCGCACGAT	TRUE	0	0	0	94.4444
28_12-12FC _T_12	12-12FC	T	15	Cdkn2a	AACACAAAGAGCACCCAGCGGAACGCAAATATCGCACGAT	AACACAAAGAGCACCCAGCGGAACGCAAATATCGCACGAT	TRUE	0	0	0	99.0099
28_10-10FC _T_12	10-10FC	T	15	Cdkn2a	AACACAAAGAGCACCCAGCGGAACGCAAATATCGCACGAT	AACACAAAGAGCACCCAGCGGAACGCAAATATCGCACGAT	TRUE	0	0	0	100
51_4CL_31	4CL	T	16	Setd2	AAGCTCGGGTGAAAGA----GCACGGAACAAAAACATCCA	AAGCTCGGGTGAAAGAATATGCACGGAACAAAAACATCCA	FALSE	4	0	0	0.7937
51_5CL_31	5CL	T	16	Setd2	AAGC------------------ACGGAACAAAAACATCCA	AAGCTCGGGTGAAAGAATATGCACGGAACAAAAACATCCA	FALSE	18	0	0	0.9259
51_5CL_31	5CL	T	16	Setd2	AAGCTCGGGTGAAAGAA------CGGAACAAAAACATCCA	AAGCTCGGGTGAAAGAATATGCACGGAACAAAAACATCCA	FALSE	6	0	0	0.9259
51_5CL_31	5CL	T	16	Setd2	AAGCTCGGGTGAAAGAATAAAAAAGGCACGGAACAAAAAC	AAGCTCGGGTGAAAGAATAT-----GCACGGAACAAAAAC	FALSE	0	5	1	0.9259
51_5CL_31	5CL	T	16	Setd2	AAGCTCGGGTGAAAGAATATATGCACGGAACAAAAACATC	AAGCTCGGGTGAAAGAATAT--GCACGGAACAAAAACATC	FALSE	0	2	0	0.9259
51_5CL_31	5CL	T	16	Setd2	AAGCTCGGGTGAAAGAA-----------CAAAAACATCCA	AAGCTCGGGTGAAAGAATATGCACGGAACAAAAACATCCA	FALSE	11	0	0	1.8519
51_5CL_31	5CL	T	16	Setd2	AAGCTCGGGTGAAAGAAT--GCACGGAACAAAAACATCCA	AAGCTCGGGTGAAAGAATATGCACGGAACAAAAACATCCA	FALSE	2	0	0	1.8519
51_5CL_31	5CL	T	16	Setd2	AAGCTCGGGTGAAAGAATA-GCACGGAACAAAAACATCCA	AAGCTCGGGTGAAAGAATATGCACGGAACAAAAACATCCA	FALSE	1	0	0	1.8519
51_5CL_31	5CL	T	16	Setd2	AAGCTCGGGTGAAAGAAAA-----------AAAACATCCA	AAGCTCGGGTGAAAGAATATGCACGGAACAAAAACATCCA	FALSE	11	0	0	2.7778
51_4CL_31	4CL	T	16	Setd2	AAGCTCGGGTGAAAGAATATTGCACGGAACAAAAACATCC	AAGCTCGGGTGAAAGAATAT-GCACGGAACAAAAACATCC	FALSE	0	1	0	6.3492
51_5CL_31	5CL	T	16	Setd2	AAGCTCGGGTGAAAGAATATTGCACGGAACAAAAACATCC	AAGCTCGGGTGAAAGAATAT-GCACGGAACAAAAACATCC	FALSE	0	1	0	20.3704
51_5CL_31	5CL	T	16	Nf2	CATTTTGAGCCAGGCCAAAG----ATTGATTGTATACTGC	CATTTTGAGCCAGGCCACCGTGTCCTTGATTGTATACTGC	FALSE	4	0	0	2
51_5CL_31	5CL	T	16	Nf2	CATTTTGAGCCAGGCCAC----TCCTTGATTGTATACTGC	CATTTTGAGCCAGGCCACCGTGTCCTTGATTGTATACTGC	FALSE	4	0	0	2
51_4CL_31	4CL	T	16	Nf2	CATTTTGAGCCAGGC-------------------------	CATTTTGAGCCAGGCCACCGTGTCCTTGATTGTATACTGC	FALSE	25	0	0	2.7397
51_4CL_31	4CL	T	16	Nf2	CATTTTGAGCCAGGCCACCC-GTCCTTGATTGTATACTGC	CATTTTGAGCCAGGCCACCGTGTCCTTGATTGTATACTGC	FALSE	1	0	1	2.7397
51_5CL_31	5CL	T	16	Nf2	CATTTTGA---------------------TTGTATACTGC	CATTTTGAGCCAGGCCACCGTGTCCTTGATTGTATACTGC	FALSE	21	0	0	4
51_5CL_31	5CL	T	16	Nf2	CATTTTGAGCCAG----------------------ACTGC	CATTTTGAGCCAGGCCACCGTGTCCTTGATTGTATACTGC	FALSE	22	0	0	4
51_5CL_31	5CL	T	16	Nf2	CATTTTGAGCCAGGCCACC------TTGATTGTATACTGC	CATTTTGAGCCAGGCCACCGTGTCCTTGATTGTATACTGC	FALSE	6	0	0	4
51_5CL_31	5CL	T	16	Nf2	CATTTTGAGCCAGGCCACCG--TCCTTGATTGTATACTGC	CATTTTGAGCCAGGCCACCGTGTCCTTGATTGTATACTGC	FALSE	2	0	0	4
51_4CL_31	4CL	T	16	Nf2	CATTTTGAGCCAGGCCACCG--TCCTTGATTGTATACTGC	CATTTTGAGCCAGGCCACCGTGTCCTTGATTGTATACTGC	FALSE	2	0	0	8.2192
51_4CL_31	4CL	T	16	Nf2	CATTTTGAGCCAGGCCACCGTTGTCCTTGATTGTATACTG	CATTTTGAGCCAGGCCACCG-TGTCCTTGATTGTATACTG	FALSE	0	1	0	13.6986
51_5CL_31	5CL	T	16	Nf2	CATTTTGAGCCAGGCCACCGTTGTCCTTGATTGTATACTG	CATTTTGAGCCAGGCCACCG-TGTCCTTGATTGTATACTG	FALSE	0	1	0	50
51_4CL_31	4CL	T	16	Cdkn2b	TTGGGCGCCTCCCGAAGCGGGTCAGGGCGTTGGGATCTGC	TTGGGCGCCTCCCGAAGCGGTTCAGGGCGTTGGGATCTGC	FALSE	0	0	1	1.0363
51_4CL_31	4CL	T	16	Setd2	AAGCTCGGGTGAAAGAATATGCACGGAACAAAAACTTCCA	AAGCTCGGGTGAAAGAATATGCACGGAACAAAAACATCCA	TRUE	0	0	0	0.7937
51_4CL_31	4CL	T	16	Setd2	AAGCTCGGGTGAAAGGATATGCACGGAACAAAAACATCCA	AAGCTCGGGTGAAAGAATATGCACGGAACAAAAACATCCA	TRUE	0	0	0	0.7937
51_5CL_31	5CL	T	16	Setd2	AAGCTCGGGAGAAAGAATATGCACGGAACAAAAACATCCA	AAGCTCGGGTGAAAGAATATGCACGGAACAAAAACATCCA	TRUE	0	0	0	0.9259
51_5CL_31	5CL	T	16	Setd2	AAGCTCGGGTGAAA-----TGCACGGAACAAAAACATCCA	AAGCTCGGGTGAAAGAATATGCACGGAACAAAAACATCCA	TRUE	0	0	0	0.9259
51_5CL_31	5CL	T	16	Setd2	ACGCTCGGGTGAAAGAATATGCACGGAACAAAAACATCCA	AAGCTCGGGTGAAAGAATATGCACGGAACAAAAACATCCA	TRUE	0	0	0	0.9259
51_5CL_31	5CL	T	16	Setd2	AAGCTCGGGTGAAAGAAAATGCACGGAACAAAAACATCCA	AAGCTCGGGTGAAAGAATATGCACGGAACAAAAACATCCA	TRUE	0	0	0	1.8519
51_5CL_31	5CL	T	16	Setd2	AAGCTCGGGTGAAAGAATTTGCACGGAACAAAAACATCCA	AAGCTCGGGTGAAAGAATATGCACGGAACAAAAACATCCA	TRUE	0	0	0	1.8519
51_5CL_31	5CL	T	16	Setd2	AAGCTCGGGTGAAAGAATATGCACGGAACAAAAACATCCA	AAGCTCGGGTGAAAGAATATGCACGGAACAAAAACATCCA	TRUE	0	0	0	61.1111
51_4CL_31	4CL	T	16	Setd2	AAGCTCGGGTGAAAGAATATGCACGGAACAAAAACATCCA	AAGCTCGGGTGAAAGAATATGCACGGAACAAAAACATCCA	TRUE	0	0	0	91.2698
51_4CL_31	4CL	T	16	Nf2	CATTTTGAGCCAGGCCACCGTGTCCTAGATTGTATACTGC	CATTTTGAGCCAGGCCACCGTGTCCTTGATTGTATACTGC	TRUE	0	0	0	1.3699
51_4CL_31	4CL	T	16	Nf2	CATTTTGAGCCAGGCCACCGTGTCCTTGAGTGTATACTGC	CATTTTGAGCCAGGCCACCGTGTCCTTGATTGTATACTGC	TRUE	0	0	0	1.3699
51_4CL_31	4CL	T	16	Nf2	CATTTTGAGCCAGGCCACCGTGTCCTTGATTGTTTACTGC	CATTTTGAGCCAGGCCACCGTGTCCTTGATTGTATACTGC	TRUE	0	0	0	1.3699
51_5CL_31	5CL	T	16	Nf2	CATTTTGAGCCAGGCCACCGTAT----GATTGTATACTGC	CATTTTGAGCCAGGCCACCGTGTCCTTGATTGTATACTGC	TRUE	0	0	0	2
51_5CL_31	5CL	T	16	Nf2	CATTTTGAGCCAGGCCACCGTGTCCTTGATTATATACTGC	CATTTTGAGCCAGGCCACCGTGTCCTTGATTGTATACTGC	TRUE	0	0	0	2
51_5CL_31	5CL	T	16	Nf2	CATTTTGAGCCAGGCCACCGTGTCCTTGATTGTATACTGC	CATTTTGAGCCAGGCCACCGTGTCCTTGATTGTATACTGC	TRUE	0	0	0	26
51_4CL_31	4CL	T	16	Nf2	CATTTTGAGCCAGGCCACCGTGTCCTTGATTGTATACTGC	CATTTTGAGCCAGGCCACCGTGTCCTTGATTGTATACTGC	TRUE	0	0	0	68.4932
51_4CL_31	4CL	T	16	Cdkn2b	GTGGGCGCCTCCCGAAGCGGTTCAGGGCGTTGGGATCTGC	TTGGGCGCCTCCCGAAGCGGTTCAGGGCGTTGGGATCTGC	TRUE	0	0	0	0.5181
51_4CL_31	4CL	T	16	Cdkn2b	TGGGGCGCCTCCCGAAGCGGTTCAGGGCGTTGGGATCTGC	TTGGGCGCCTCCCGAAGCGGTTCAGGGCGTTGGGATCTGC	TRUE	0	0	0	0.5181
51_4CL_31	4CL	T	16	Cdkn2b	TTGGGCACCTCCCGAAGCGGTTCAGGGCGTTGGGATCTGC	TTGGGCGCCTCCCGAAGCGGTTCAGGGCGTTGGGATCTGC	TRUE	0	0	0	0.5181
51_4CL_31	4CL	T	16	Cdkn2b	TTGGGCGCCTCCCGAAGCGGTTCAGGGCGTTGGGAGCTGC	TTGGGCGCCTCCCGAAGCGGTTCAGGGCGTTGGGATCTGC	TRUE	0	0	0	0.5181
51_4CL_31	4CL	T	16	Cdkn2b	TTGGGCGCCTCCCGAAGCGGTTCAGGGCGTTGGGCTCTGC	TTGGGCGCCTCCCGAAGCGGTTCAGGGCGTTGGGATCTGC	TRUE	0	0	0	0.5181
51_4CL_31	4CL	T	16	Cdkn2b	TTGGGCGCCTCCCGAAGCGGTTCGGGGCGTTGGGATCTGC	TTGGGCGCCTCCCGAAGCGGTTCAGGGCGTTGGGATCTGC	TRUE	0	0	0	0.5181
51_4CL_31	4CL	T	16	Cdkn2b	TTGGGCGCCTCCCGAAGCGGTTCTGGGCGTTGGGATCTGC	TTGGGCGCCTCCCGAAGCGGTTCAGGGCGTTGGGATCTGC	TRUE	0	0	0	0.5181
51_5CL_31	5CL	T	16	Cdkn2b	TGGGGCGCCTCCCGAAGCGGTTCAGGGCGTTGGGATCTGC	TTGGGCGCCTCCCGAAGCGGTTCAGGGCGTTGGGATCTGC	TRUE	0	0	0	0.5848
51_5CL_31	5CL	T	16	Cdkn2b	TTGGGAGCCTCCCGAAGCGGTTCAGGGCGTTGGGATCTGC	TTGGGCGCCTCCCGAAGCGGTTCAGGGCGTTGGGATCTGC	TRUE	0	0	0	0.5848
51_5CL_31	5CL	T	16	Cdkn2b	TTGGGCGCCTCCCGAAGCGGTTCAGGGCGGTGGGATCTGC	TTGGGCGCCTCCCGAAGCGGTTCAGGGCGTTGGGATCTGC	TRUE	0	0	0	0.5848
51_5CL_31	5CL	T	16	Cdkn2b	TTGGGCGCCTCCCGAAGCTGTTCAGGGCGTTGGGATCTGC	TTGGGCGCCTCCCGAAGCGGTTCAGGGCGTTGGGATCTGC	TRUE	0	0	0	0.5848
51_5CL_31	5CL	T	16	Cdkn2b	TTGGGCGCCTCCCGTAGCGGTTCAGGGCGTTGGGATCTGC	TTGGGCGCCTCCCGAAGCGGTTCAGGGCGTTGGGATCTGC	TRUE	0	0	0	0.5848
51_4CL_31	4CL	T	16	Cdkn2b	TTGGGCGCCTCCCGACGCGGTTCAGGGCGTTGGGATCTGC	TTGGGCGCCTCCCGAAGCGGTTCAGGGCGTTGGGATCTGC	TRUE	0	0	0	1.0363
51_4CL_31	4CL	T	16	Cdkn2b	TTGGGCTCCTCCCGAAGCGGTTCAGGGCGTTGGGATCTGC	TTGGGCGCCTCCCGAAGCGGTTCAGGGCGTTGGGATCTGC	TRUE	0	0	0	1.0363
51_5CL_31	5CL	T	16	Cdkn2b	TTGGGCGCCTCCCGAAGCGGTTCAGGGTGTTGGGATCTGC	TTGGGCGCCTCCCGAAGCGGTTCAGGGCGTTGGGATCTGC	TRUE	0	0	0	1.1696
51_4CL_31	4CL	T	16	Cdkn2b	TTGGGCGCCTCCCGAAGCGGTTCAGGGCGTTGGGATCTGC	TTGGGCGCCTCCCGAAGCGGTTCAGGGCGTTGGGATCTGC	TRUE	0	0	0	93.2642
51_5CL_31	5CL	T	16	Cdkn2b	TTGGGCGCCTCCCGAAGCGGTTCAGGGCGTTGGGATCTGC	TTGGGCGCCTCCCGAAGCGGTTCAGGGCGTTGGGATCTGC	TRUE	0	0	0	95.9064
51_5CL_31	5CL	T	16	Cdkn2a	AACACAAAGAGCACCCAGCGGAACGCAAATATCTCACGAT	AACACAAAGAGCACCCAGCGGAACGCAAATATCGCACGAT	TRUE	0	0	0	0.9091
51_5CL_31	5CL	T	16	Cdkn2a	AACACAAAGAGCACCCAGCGGATCGCAAATATCGCACGAT	AACACAAAGAGCACCCAGCGGAACGCAAATATCGCACGAT	TRUE	0	0	0	0.9091
51_5CL_31	5CL	T	16	Cdkn2a	AACACAAAGAGCACCCCGCGGAACGCAAATATCGCACGAT	AACACAAAGAGCACCCAGCGGAACGCAAATATCGCACGAT	TRUE	0	0	0	0.9091
51_5CL_31	5CL	T	16	Cdkn2a	ACCACAAAGAGCACCCAGCGGAACGCAAATATCGCACGAT	AACACAAAGAGCACCCAGCGGAACGCAAATATCGCACGAT	TRUE	0	0	0	0.9091
51_5CL_31	5CL	T	16	Cdkn2a	AACACAAAGAGCACCCAGCGGAACGCAAATCTCGCACGAT	AACACAAAGAGCACCCAGCGGAACGCAAATATCGCACGAT	TRUE	0	0	0	1.8182
51_5CL_31	5CL	T	16	Cdkn2a	AACACAAAGAGCACCCAGCGGAACGCAAATATCGCACGAT	AACACAAAGAGCACCCAGCGGAACGCAAATATCGCACGAT	TRUE	0	0	0	94.5455
51_4CL_31	4CL	T	16	Cdkn2a	AACACAAAGAGCACCCAGCGGAACGCAAATATCGCACGAT	AACACAAAGAGCACCCAGCGGAACGCAAATATCGCACGAT	TRUE	0	0	0	100
52_6CL_31	6CL	T	17	Nf2	CATTTTGAGCCAGGCCACCGTTGTCCTTGATTGTATACTG	CATTTTGAGCCAGGCCACCG-TGTCCTTGATTGTATACTG	FALSE	0	1	0	0.9009
52_6CL_31	6CL	T	17	Cdkn2b	TTGGGCGCCTCCCGAAGCGGGTCAGGGCGTTGGGATCTGC	TTGGGCGCCTCCCGAAGCGGTTCAGGGCGTTGGGATCTGC	FALSE	0	0	1	0.4608
52_10CL_31	10CL	T	17	Cdkn2b	TTGGGCGCCTCCCGAATCGGGTCAGGGCGTTGGGATCTGC	TTGGGCGCCTCCCGAAGCGGTTCAGGGCGTTGGGATCTGC	FALSE	0	0	1	0.5348
52_8CL_31	8CL	T	17	Cdkn2b	TTGGGCGCCTCCCGAAGCGGGTCAGGGCGTTGGGATCTGC	TTGGGCGCCTCCCGAAGCGGTTCAGGGCGTTGGGATCTGC	FALSE	0	0	1	0.6757
52_9CL_31	9CL	T	17	Cdkn2a	AACACAAAGAGCACCCAGCGTAACGCAAATATCGCACTAT	AACACAAAGAGCACCCAGCGGAACGCAAATATCGCACGAT	FALSE	0	0	1	0.6803
52_9CL_31	9CL	T	17	Cdkn2a	AACACAAAGAGCACCCAGCTGAACGCAAATATCGCACGAT	AACACAAAGAGCACCCAGCGGAACGCAAATATCGCACGAT	FALSE	0	0	1	0.6803
52_6CL_31	6CL	T	17	Setd2	AAGCTCGGGTGAAAGAATATGCACGGAACAAACACATCCA	AAGCTCGGGTGAAAGAATATGCACGGAACAAAAACATCCA	TRUE	0	0	0	0.885
52_8CL_31	8CL	T	17	Setd2	AAGCTCGGGTGAAAGAATATGCACGGACCAAAAACATCCA	AAGCTCGGGTGAAAGAATATGCACGGAACAAAAACATCCA	TRUE	0	0	0	0.9009
52_9CL_31	9CL	T	17	Setd2	AAGCTCGGGTGAAAGAATATGCACGCAACAAAAACATCCA	AAGCTCGGGTGAAAGAATATGCACGGAACAAAAACATCCA	TRUE	0	0	0	0.9804
52_9CL_31	9CL	T	17	Setd2	AAGCTCGGGTGAAAGAATATGCACGGAACAAAATCATCCA	AAGCTCGGGTGAAAGAATATGCACGGAACAAAAACATCCA	TRUE	0	0	0	0.9804
52_9CL_31	9CL	T	17	Setd2	ACGCTCGGGTGAAAGAATATGCACGGAACAAAAACATCCA	AAGCTCGGGTGAAAGAATATGCACGGAACAAAAACATCCA	TRUE	0	0	0	0.9804
52_10CL_31	10CL	T	17	Setd2	AAGCTCGGGTGAAAGAATATGCACGGAACAGAAACATCCA	AAGCTCGGGTGAAAGAATATGCACGGAACAAAAACATCCA	TRUE	0	0	0	1.0204
52_10CL_31	10CL	T	17	Setd2	AAGCTCGGGTGAAAGAATATGCACGGAACATAAACATCCA	AAGCTCGGGTGAAAGAATATGCACGGAACAAAAACATCCA	TRUE	0	0	0	1.0204
52_10CL_31	10CL	T	17	Setd2	AAGCTCGGGTGAAAGAATATGCACGTACCAAAAACATCCA	AAGCTCGGGTGAAAGAATATGCACGGAACAAAAACATCCA	TRUE	0	0	0	1.0204
52_10CL_31	10CL	T	17	Setd2	AAGCTCGGGTGAAAGAATATGCACAGAACAAAAACATCCA	AAGCTCGGGTGAAAGAATATGCACGGAACAAAAACATCCA	TRUE	0	0	0	2.0408
52_10CL_31	10CL	T	17	Setd2	AAGCTCGGGTGAAAGAATATGCACGGACCAAAAACATCCA	AAGCTCGGGTGAAAGAATATGCACGGAACAAAAACATCCA	TRUE	0	0	0	2.0408
52_10CL_31	10CL	T	17	Setd2	AAGCTCGGGTGAAAGAATATGCACGGAACAAAAACATCCA	AAGCTCGGGTGAAAGAATATGCACGGAACAAAAACATCCA	TRUE	0	0	0	92.8571
52_9CL_31	9CL	T	17	Setd2	AAGCTCGGGTGAAAGAATATGCACGGAACAAAAACATCCA	AAGCTCGGGTGAAAGAATATGCACGGAACAAAAACATCCA	TRUE	0	0	0	97.0588
52_8CL_31	8CL	T	17	Setd2	AAGCTCGGGTGAAAGAATATGCACGGAACAAAAACATCCA	AAGCTCGGGTGAAAGAATATGCACGGAACAAAAACATCCA	TRUE	0	0	0	99.0991
52_6CL_31	6CL	T	17	Setd2	AAGCTCGGGTGAAAGAATATGCACGGAACAAAAACATCCA	AAGCTCGGGTGAAAGAATATGCACGGAACAAAAACATCCA	TRUE	0	0	0	99.115
52_7CL_31	7CL	T	17	Setd2	AAGCTCGGGTGAAAGAATATGCACGGAACAAAAACATCCA	AAGCTCGGGTGAAAGAATATGCACGGAACAAAAACATCCA	TRUE	0	0	0	100
52_10CL_31	10CL	T	17	Nf2	CATTTTGAGCCAGGCCACCGTGTCCATGAGTGTATACTGC	CATTTTGAGCCAGGCCACCGTGTCCTTGATTGTATACTGC	TRUE	0	0	0	1.0638
52_9CL_31	9CL	T	17	Nf2	AATTTTGAGCCAGGCAACCGTGTCCTTGATTGTATACTGC	CATTTTGAGCCAGGCCACCGTGTCCTTGATTGTATACTGC	TRUE	0	0	0	1.2195
52_9CL_31	9CL	T	17	Nf2	CAGTTTGAGCCAGGCCACCGTGTCCTTGATTGTATACTGC	CATTTTGAGCCAGGCCACCGTGTCCTTGATTGTATACTGC	TRUE	0	0	0	1.2195
52_9CL_31	9CL	T	17	Nf2	CCTTTTGAGCCAGGCCACCGTGTCCTTGATTGTATACTGC	CATTTTGAGCCAGGCCACCGTGTCCTTGATTGTATACTGC	TRUE	0	0	0	1.2195
52_7CL_31	7CL	T	17	Nf2	CATTTTGAGCCAGGCCACCGTGTACTTGATTGTATACTGC	CATTTTGAGCCAGGCCACCGTGTCCTTGATTGTATACTGC	TRUE	0	0	0	1.3699
52_7CL_31	7CL	T	17	Nf2	CATTTTGAGCCAGGCCACCGTGTCCTTGATTGTATACGGC	CATTTTGAGCCAGGCCACCGTGTCCTTGATTGTATACTGC	TRUE	0	0	0	1.3699
52_8CL_31	8CL	T	17	Nf2	CAGTTTGAGCCAGGCCACCGTGTCCTTGATTGTATACTGC	CATTTTGAGCCAGGCCACCGTGTCCTTGATTGTATACTGC	TRUE	0	0	0	1.5625
52_10CL_31	10CL	T	17	Nf2	CATTTTGAGTCAGGCCACCGTGTCCTTGATTGTATACTGC	CATTTTGAGCCAGGCCACCGTGTCCTTGATTGTATACTGC	TRUE	0	0	0	4.2553
52_10CL_31	10CL	T	17	Nf2	CATTTTGAGCCAGGCCACCGTGTCCTTGATTGTATACTGC	CATTTTGAGCCAGGCCACCGTGTCCTTGATTGTATACTGC	TRUE	0	0	0	94.6809
52_9CL_31	9CL	T	17	Nf2	CATTTTGAGCCAGGCCACCGTGTCCTTGATTGTATACTGC	CATTTTGAGCCAGGCCACCGTGTCCTTGATTGTATACTGC	TRUE	0	0	0	96.3415
52_7CL_31	7CL	T	17	Nf2	CATTTTGAGCCAGGCCACCGTGTCCTTGATTGTATACTGC	CATTTTGAGCCAGGCCACCGTGTCCTTGATTGTATACTGC	TRUE	0	0	0	97.2603
52_8CL_31	8CL	T	17	Nf2	CATTTTGAGCCAGGCCACCGTGTCCTTGATTGTATACTGC	CATTTTGAGCCAGGCCACCGTGTCCTTGATTGTATACTGC	TRUE	0	0	0	98.4375
52_6CL_31	6CL	T	17	Nf2	CATTTTGAGCCAGGCCACCGTGTCCTTGATTGTATACTGC	CATTTTGAGCCAGGCCACCGTGTCCTTGATTGTATACTGC	TRUE	0	0	0	99.0991
52_6CL_31	6CL	T	17	Cdkn2b	TTGGACGCCTCCCGAAGCGGTTCAGGGCGTTGGGATCTGC	TTGGGCGCCTCCCGAAGCGGTTCAGGGCGTTGGGATCTGC	TRUE	0	0	0	0.4608
52_6CL_31	6CL	T	17	Cdkn2b	TTGGGCGCCTCCCAAAGCGGTTCAGGGCGTTGGGATCTGC	TTGGGCGCCTCCCGAAGCGGTTCAGGGCGTTGGGATCTGC	TRUE	0	0	0	0.4608
52_6CL_31	6CL	T	17	Cdkn2b	TTGGGCGCCTCCCGAAGCGGTTCAGGGCGTTGCGATCTGC	TTGGGCGCCTCCCGAAGCGGTTCAGGGCGTTGGGATCTGC	TRUE	0	0	0	0.4608
52_10CL_31	10CL	T	17	Cdkn2b	TTGGGCGCCTCCCGAAGCGGTTCAGGGCATTGGGATCTGC	TTGGGCGCCTCCCGAAGCGGTTCAGGGCGTTGGGATCTGC	TRUE	0	0	0	0.5348
52_10CL_31	10CL	T	17	Cdkn2b	TTGGGCGCCTCCCGAAGCGGTTCAGGGCGGTGGGATCTGC	TTGGGCGCCTCCCGAAGCGGTTCAGGGCGTTGGGATCTGC	TRUE	0	0	0	0.5348
52_10CL_31	10CL	T	17	Cdkn2b	TTGGGCGCCTCCCGAAGCGGTTCGGGGCGTTGGGATCTGC	TTGGGCGCCTCCCGAAGCGGTTCAGGGCGTTGGGATCTGC	TRUE	0	0	0	0.5348
52_10CL_31	10CL	T	17	Cdkn2b	TTGGGCGCCTCCCGAAGTGGTTCAGGGCGTTGGGATCTGC	TTGGGCGCCTCCCGAAGCGGTTCAGGGCGTTGGGATCTGC	TRUE	0	0	0	0.5348
52_10CL_31	10CL	T	17	Cdkn2b	TTGGGCGCCTCCCGACGCGGTTCAGGGCGTTGGGATCTGC	TTGGGCGCCTCCCGAAGCGGTTCAGGGCGTTGGGATCTGC	TRUE	0	0	0	0.5348
52_7CL_31	7CL	T	17	Cdkn2b	GTGGGCGCCTCCCGAAGCGGTTCAGGGCGTTGGGATCTGC	TTGGGCGCCTCCCGAAGCGGTTCAGGGCGTTGGGATCTGC	TRUE	0	0	0	0.5952
52_7CL_31	7CL	T	17	Cdkn2b	TCGGGCGCCTCCCGAAGCGGTTCAGGGCGTTGGGATCTGC	TTGGGCGCCTCCCGAAGCGGTTCAGGGCGTTGGGATCTGC	TRUE	0	0	0	0.5952
52_7CL_31	7CL	T	17	Cdkn2b	TTGGGCGCCTCCCGAAGCGGTTCAGGGCGGTGGGAGCTGC	TTGGGCGCCTCCCGAAGCGGTTCAGGGCGTTGGGATCTGC	TRUE	0	0	0	0.5952
52_8CL_31	8CL	T	17	Cdkn2b	TTGGGCGCCTCCCGAAGCGGTACAGGGCGTTGGGATCTGC	TTGGGCGCCTCCCGAAGCGGTTCAGGGCGTTGGGATCTGC	TRUE	0	0	0	0.6757
52_8CL_31	8CL	T	17	Cdkn2b	TTGGGCGCCTCCCGAAGCGGTCCAGGGCGTTGGGATCTGC	TTGGGCGCCTCCCGAAGCGGTTCAGGGCGTTGGGATCTGC	TRUE	0	0	0	0.6757
52_8CL_31	8CL	T	17	Cdkn2b	TTGGGCGCCTCCCGAAGCGGTTCAGGGCGGTGGGATCTGC	TTGGGCGCCTCCCGAAGCGGTTCAGGGCGTTGGGATCTGC	TRUE	0	0	0	0.6757
52_9CL_31	9CL	T	17	Cdkn2b	TTGGGCGCCTCCCGAAGCGGTTCAGGGCGGTGGGATCTGC	TTGGGCGCCTCCCGAAGCGGTTCAGGGCGTTGGGATCTGC	TRUE	0	0	0	0.6897
52_9CL_31	9CL	T	17	Cdkn2b	TTGGGCGCCTCCCGAAGCGGTTCAGGGCGTGGGGATCTGC	TTGGGCGCCTCCCGAAGCGGTTCAGGGCGTTGGGATCTGC	TRUE	0	0	0	0.6897
52_9CL_31	9CL	T	17	Cdkn2b	TTGGGCGCCTCCCGACGCGGTTCAGGGCGTTGGGATCTGC	TTGGGCGCCTCCCGAAGCGGTTCAGGGCGTTGGGATCTGC	TRUE	0	0	0	0.6897
52_6CL_31	6CL	T	17	Cdkn2b	TTGGGTGCCTCCCGAAGCGGTTCAGGGCGTTGGGATCTGC	TTGGGCGCCTCCCGAAGCGGTTCAGGGCGTTGGGATCTGC	TRUE	0	0	0	0.9217
52_7CL_31	7CL	T	17	Cdkn2b	TTGGGCGCCTCCCGAAGCGGTTCAGGGCGTTGGGATCCGC	TTGGGCGCCTCCCGAAGCGGTTCAGGGCGTTGGGATCTGC	TRUE	0	0	0	1.1905
52_8CL_31	8CL	T	17	Cdkn2b	TTGGGTGCCTCCCGAAGCGGTTCAGGGCGTTGGGATCTGC	TTGGGCGCCTCCCGAAGCGGTTCAGGGCGTTGGGATCTGC	TRUE	0	0	0	1.3514
52_7CL_31	7CL	T	17	Cdkn2b	TTTGGCGCCTCCCGAAGCGGTTCAGGGCGTTGGGATCTGC	TTGGGCGCCTCCCGAAGCGGTTCAGGGCGTTGGGATCTGC	TRUE	0	0	0	1.7857
52_9CL_31	9CL	T	17	Cdkn2b	GTGGGCGCCTCCCGAAGCGGTTCAGGGCGTTGGGATCTGC	TTGGGCGCCTCCCGAAGCGGTTCAGGGCGTTGGGATCTGC	TRUE	0	0	0	2.069
52_7CL_31	7CL	T	17	Cdkn2b	TTGGGCGCCTCCCGAAGCGGTTCAGGGCGTTGGGATCTGC	TTGGGCGCCTCCCGAAGCGGTTCAGGGCGTTGGGATCTGC	TRUE	0	0	0	95.2381
52_9CL_31	9CL	T	17	Cdkn2b	TTGGGCGCCTCCCGAAGCGGTTCAGGGCGTTGGGATCTGC	TTGGGCGCCTCCCGAAGCGGTTCAGGGCGTTGGGATCTGC	TRUE	0	0	0	95.8621
52_8CL_31	8CL	T	17	Cdkn2b	TTGGGCGCCTCCCGAAGCGGTTCAGGGCGTTGGGATCTGC	TTGGGCGCCTCCCGAAGCGGTTCAGGGCGTTGGGATCTGC	TRUE	0	0	0	95.9459
52_10CL_31	10CL	T	17	Cdkn2b	TTGGGCGCCTCCCGAAGCGGTTCAGGGCGTTGGGATCTGC	TTGGGCGCCTCCCGAAGCGGTTCAGGGCGTTGGGATCTGC	TRUE	0	0	0	96.7914
52_6CL_31	6CL	T	17	Cdkn2b	TTGGGCGCCTCCCGAAGCGGTTCAGGGCGTTGGGATCTGC	TTGGGCGCCTCCCGAAGCGGTTCAGGGCGTTGGGATCTGC	TRUE	0	0	0	97.235
52_6CL_31	6CL	T	17	Cdkn2a	AACACAAAGAGCACCCAGCGGAACGCAAATCTCGCACGAT	AACACAAAGAGCACCCAGCGGAACGCAAATATCGCACGAT	TRUE	0	0	0	0.5682
52_6CL_31	6CL	T	17	Cdkn2a	AACACAAAGAGCACCCAGCGGAACGCCAATATCGCACGAT	AACACAAAGAGCACCCAGCGGAACGCAAATATCGCACGAT	TRUE	0	0	0	0.5682
52_6CL_31	6CL	T	17	Cdkn2a	AACACAAAGAGCACCCAGCGGACCGCAAATATCGCACGAT	AACACAAAGAGCACCCAGCGGAACGCAAATATCGCACGAT	TRUE	0	0	0	0.5682
52_6CL_31	6CL	T	17	Cdkn2a	AACACAAAGATCACCCAGCGGAACGCAAATATCGCACGAT	AACACAAAGAGCACCCAGCGGAACGCAAATATCGCACGAT	TRUE	0	0	0	0.5682
52_6CL_31	6CL	T	17	Cdkn2a	ACCACACAGAGCACCCAGCGGACCGCAAATATCGCACGAG	AACACAAAGAGCACCCAGCGGAACGCAAATATCGCACGAT	TRUE	0	0	0	0.5682
52_8CL_31	8CL	T	17	Cdkn2a	AACACAAAGAGCACCCAGCGGAACGAAAATATCGCACGAT	AACACAAAGAGCACCCAGCGGAACGCAAATATCGCACGAT	TRUE	0	0	0	0.6494
52_8CL_31	8CL	T	17	Cdkn2a	AACACAAAGAGCACCCAGCGGACCGCAAATATCGCACGAT	AACACAAAGAGCACCCAGCGGAACGCAAATATCGCACGAT	TRUE	0	0	0	0.6494
52_8CL_31	8CL	T	17	Cdkn2a	AACACAAATAGCACCCAGCGGAACGCAAATATCGCACGAT	AACACAAAGAGCACCCAGCGGAACGCAAATATCGCACGAT	TRUE	0	0	0	0.6494
52_8CL_31	8CL	T	17	Cdkn2a	AACACACAGAGCACCCAGCGGAACGCAAATATCGCACGAT	AACACAAAGAGCACCCAGCGGAACGCAAATATCGCACGAT	TRUE	0	0	0	0.6494
52_8CL_31	8CL	T	17	Cdkn2a	AACACCAAGAGCACCCAGCGGAACGCAAATATCGCACGAT	AACACAAAGAGCACCCAGCGGAACGCAAATATCGCACGAT	TRUE	0	0	0	0.6494
52_9CL_31	9CL	T	17	Cdkn2a	AACACAAAGAGCACACAGCGGAACGCAAATATCGCACGAT	AACACAAAGAGCACCCAGCGGAACGCAAATATCGCACGAT	TRUE	0	0	0	0.6803
52_9CL_31	9CL	T	17	Cdkn2a	AACACAAAGAGCACCCAGCGGAACGCACATATCGCACGAT	AACACAAAGAGCACCCAGCGGAACGCAAATATCGCACGAT	TRUE	0	0	0	0.6803
52_9CL_31	9CL	T	17	Cdkn2a	AACACAAAGAGCACCCCGCGGAACGCAAATATCGCACGAT	AACACAAAGAGCACCCAGCGGAACGCAAATATCGCACGAT	TRUE	0	0	0	0.6803
52_9CL_31	9CL	T	17	Cdkn2a	AACACACAGAGCACCCAGCGGAACGCAAATATCGCACGAT	AACACAAAGAGCACCCAGCGGAACGCAAATATCGCACGAT	TRUE	0	0	0	0.6803
52_10CL_31	10CL	T	17	Cdkn2a	AACACAAAGAGCACCCAGCGGAACGCAAATATCGCGCGAT	AACACAAAGAGCACCCAGCGGAACGCAAATATCGCACGAT	TRUE	0	0	0	0.7407
52_10CL_31	10CL	T	17	Cdkn2a	AACACAAAGAGCACCCAGCGGACCGCAAATATCGCACGAT	AACACAAAGAGCACCCAGCGGAACGCAAATATCGCACGAT	TRUE	0	0	0	0.7407
52_10CL_31	10CL	T	17	Cdkn2a	AACACAAATAGCACCCAGCGGAACGCAAATATCGCACGAT	AACACAAAGAGCACCCAGCGGAACGCAAATATCGCACGAT	TRUE	0	0	0	0.7407
52_7CL_31	7CL	T	17	Cdkn2a	AACACACAGAGCACCCAGCGGAACGCAAATATCGCACGAT	AACACAAAGAGCACCCAGCGGAACGCAAATATCGCACGAT	TRUE	0	0	0	0.7407
52_8CL_31	8CL	T	17	Cdkn2a	AACACAGAGAGCACCCAGCGGAACGCAAATATCGCACGAT	AACACAAAGAGCACCCAGCGGAACGCAAATATCGCACGAT	TRUE	0	0	0	1.2987
52_8CL_31	8CL	T	17	Cdkn2a	AACACTAAGAGCACCCAGCGGAACGCAAATATCGCACGAT	AACACAAAGAGCACCCAGCGGAACGCAAATATCGCACGAT	TRUE	0	0	0	1.2987
52_9CL_31	9CL	T	17	Cdkn2a	AACACAAAGAGCACCCAGCGGAACGCAAATATCGCACTAT	AACACAAAGAGCACCCAGCGGAACGCAAATATCGCACGAT	TRUE	0	0	0	2.0408
52_9CL_31	9CL	T	17	Cdkn2a	AACACAAAGAGCACCCAGCGGAACGCAAATATCGCACGAT	AACACAAAGAGCACCCAGCGGAACGCAAATATCGCACGAT	TRUE	0	0	0	93.8776
52_8CL_31	8CL	T	17	Cdkn2a	AACACAAAGAGCACCCAGCGGAACGCAAATATCGCACGAT	AACACAAAGAGCACCCAGCGGAACGCAAATATCGCACGAT	TRUE	0	0	0	94.1558
52_6CL_31	6CL	T	17	Cdkn2a	AACACAAAGAGCACCCAGCGGAACGCAAATATCGCACGAT	AACACAAAGAGCACCCAGCGGAACGCAAATATCGCACGAT	TRUE	0	0	0	97.1591
52_10CL_31	10CL	T	17	Cdkn2a	AACACAAAGAGCACCCAGCGGAACGCAAATATCGCACGAT	AACACAAAGAGCACCCAGCGGAACGCAAATATCGCACGAT	TRUE	0	0	0	97.7778
52_7CL_31	7CL	T	17	Cdkn2a	AACACAAAGAGCACCCAGCGGAACGCAAATATCGCACGAT	AACACAAAGAGCACCCAGCGGAACGCAAATATCGCACGAT	TRUE	0	0	0	99.2593
53_12CL_31	12CL	T	18	Nf2	CATTTTGAGCCAGGCCACCGTTGTCCTTGATTGTATACTG	CATTTTGAGCCAGGCCACCG-TGTCCTTGATTGTATACTG	FALSE	0	1	0	1.0417
53_13CL_31	13CL	T	18	Nf2	CATTTTGAGCCAGGCCACCGTTGTCCTTGATTGTATACTG	CATTTTGAGCCAGGCCACCG-TGTCCTTGATTGTATACTG	FALSE	0	1	0	1.7391
53_12CL_31	12CL	T	18	Cdkn2a	AACACAAAGAGCACCCAGCTGAACGCAAATATCGCACGAT	AACACAAAGAGCACCCAGCGGAACGCAAATATCGCACGAT	FALSE	0	0	1	0.6211
53_11CL_31	11CL	T	18	Setd2	AAGCTCGGGTGAAAGAATATGCACGGAACAAAAACATCAA	AAGCTCGGGTGAAAGAATATGCACGGAACAAAAACATCCA	TRUE	0	0	0	0.8403
53_11CL_31	11CL	T	18	Setd2	AAGCTCGGGTGAAAGAATATGCACGGAACAAAAACATCCC	AAGCTCGGGTGAAAGAATATGCACGGAACAAAAACATCCA	TRUE	0	0	0	0.8403
53_11CL_31	11CL	T	18	Setd2	AAGCTCGGTTGAAAGAATATGCACGGAACAAAAACATCCA	AAGCTCGGGTGAAAGAATATGCACGGAACAAAAACATCCA	TRUE	0	0	0	0.8403
53_11CL_31	11CL	T	18	Setd2	CAGCTCGGGTGAAAGAATATGCACGGAACAAAAACATCCA	AAGCTCGGGTGAAAGAATATGCACGGAACAAAAACATCCA	TRUE	0	0	0	0.8403
53_13CL_31	13CL	T	18	Setd2	AAGCTCGGGTGAAAGAATATGCACGGATCAAAAACATCCA	AAGCTCGGGTGAAAGAATATGCACGGAACAAAAACATCCA	TRUE	0	0	0	0.9009
53_13CL_31	13CL	T	18	Setd2	AAGCTCGGGTGAAAGAATATGCACGTAACAAAAACATCCA	AAGCTCGGGTGAAAGAATATGCACGGAACAAAAACATCCA	TRUE	0	0	0	0.9009
53_13CL_31	13CL	T	18	Setd2	AAGCTCGGGTGAAAGAATCTGCACGGAACAAAAACATCCA	AAGCTCGGGTGAAAGAATATGCACGGAACAAAAACATCCA	TRUE	0	0	0	0.9009
53_13CL_31	13CL	T	18	Setd2	AAGCTCTGGTGAAAGAATATGCACGGAACAAAAACATCCA	AAGCTCGGGTGAAAGAATATGCACGGAACAAAAACATCCA	TRUE	0	0	0	0.9009
53_12CL_31	12CL	T	18	Setd2	AAGCTCGGGTGAAAGAATATGAACGGAACAAAAACATCCA	AAGCTCGGGTGAAAGAATATGCACGGAACAAAAACATCCA	TRUE	0	0	0	0.9174
53_12CL_31	12CL	T	18	Setd2	AAGCTCGGGTGAAAGAATATGCACGGAACAAAAACATCCC	AAGCTCGGGTGAAAGAATATGCACGGAACAAAAACATCCA	TRUE	0	0	0	0.9174
53_13CL_31	13CL	T	18	Setd2	AAGCTCGGGTGAAAGAATATGCACGGAACAAAAACATCCA	AAGCTCGGGTGAAAGAATATGCACGGAACAAAAACATCCA	TRUE	0	0	0	96.3964
53_11CL_31	11CL	T	18	Setd2	AAGCTCGGGTGAAAGAATATGCACGGAACAAAAACATCCA	AAGCTCGGGTGAAAGAATATGCACGGAACAAAAACATCCA	TRUE	0	0	0	96.6387
53_12CL_31	12CL	T	18	Setd2	AAGCTCGGGTGAAAGAATATGCACGGAACAAAAACATCCA	AAGCTCGGGTGAAAGAATATGCACGGAACAAAAACATCCA	TRUE	0	0	0	98.1651
53_13CL_31	13CL	T	18	Nf2	CATTTTGAGCCAGGCCACCGTGGCCTTGATTGTATACTGC	CATTTTGAGCCAGGCCACCGTGTCCTTGATTGTATACTGC	TRUE	0	0	0	0.8696
53_13CL_31	13CL	T	18	Nf2	CATTTTGAGCCAGGCCACCGTGTCCTTGATTGTATACTTC	CATTTTGAGCCAGGCCACCGTGTCCTTGATTGTATACTGC	TRUE	0	0	0	0.8696
53_11CL_31	11CL	T	18	Nf2	CAATTTGAGCCAGGCCACCGTGTCCTTGATTGTATACTGC	CATTTTGAGCCAGGCCACCGTGTCCTTGATTGTATACTGC	TRUE	0	0	0	0.9009
53_11CL_31	11CL	T	18	Nf2	CATTTTGAGCCAGGCCACCGTGTCCGTGATTGTATACTGC	CATTTTGAGCCAGGCCACCGTGTCCTTGATTGTATACTGC	TRUE	0	0	0	0.9009
53_11CL_31	11CL	T	18	Nf2	CATTTTGAGCCAGGCCACCGTGTCCTGGATTGTATACTGC	CATTTTGAGCCAGGCCACCGTGTCCTTGATTGTATACTGC	TRUE	0	0	0	0.9009
53_11CL_31	11CL	T	18	Nf2	CATTTTGAGCCCGGCCACCGTGTCCTTGATTGTATACTGC	CATTTTGAGCCAGGCCACCGTGTCCTTGATTGTATACTGC	TRUE	0	0	0	0.9009
53_12CL_31	12CL	T	18	Nf2	CATGTTGAGCCAGGCCACCGTGTCCTTGATTGTATACTGC	CATTTTGAGCCAGGCCACCGTGTCCTTGATTGTATACTGC	TRUE	0	0	0	1.0417
53_11CL_31	11CL	T	18	Nf2	CATTTTGAGCCAGGCCACCGTGTCCTTGATTGAATACTGC	CATTTTGAGCCAGGCCACCGTGTCCTTGATTGTATACTGC	TRUE	0	0	0	1.8018
53_11CL_31	11CL	T	18	Nf2	CATTTTGAGCCAGGCCACCGTGTCCTTGATTGTATACTGC	CATTTTGAGCCAGGCCACCGTGTCCTTGATTGTATACTGC	TRUE	0	0	0	94.5946
53_13CL_31	13CL	T	18	Nf2	CATTTTGAGCCAGGCCACCGTGTCCTTGATTGTATACTGC	CATTTTGAGCCAGGCCACCGTGTCCTTGATTGTATACTGC	TRUE	0	0	0	96.5217
53_12CL_31	12CL	T	18	Nf2	CATTTTGAGCCAGGCCACCGTGTCCTTGATTGTATACTGC	CATTTTGAGCCAGGCCACCGTGTCCTTGATTGTATACTGC	TRUE	0	0	0	97.9167
53_12CL_31	12CL	T	18	Cdkn2b	GTGGGCGCCTCCCGAAGCGGTTCAGGGCGTTGGGATCTGC	TTGGGCGCCTCCCGAAGCGGTTCAGGGCGTTGGGATCTGC	TRUE	0	0	0	0.4082
53_12CL_31	12CL	T	18	Cdkn2b	TTGGGCGCCTCCCGACGCGGTTCAGGGCGTTGGGATCTGC	TTGGGCGCCTCCCGAAGCGGTTCAGGGCGTTGGGATCTGC	TRUE	0	0	0	0.4082
53_13CL_31	13CL	T	18	Cdkn2b	TAGGGCGCCTCCCGAAGCGGTTCAGGGCGTTGGGATCTGC	TTGGGCGCCTCCCGAAGCGGTTCAGGGCGTTGGGATCTGC	TRUE	0	0	0	0.4566
53_13CL_31	13CL	T	18	Cdkn2b	TTGGGCGCCTCCCGAAGCGGTACAGGGCGGTGGGATCTGC	TTGGGCGCCTCCCGAAGCGGTTCAGGGCGTTGGGATCTGC	TRUE	0	0	0	0.4566
53_13CL_31	13CL	T	18	Cdkn2b	TTGGGCGCCTCCCGAAGCTGTTCAGGGCGTTGGGATCTGC	TTGGGCGCCTCCCGAAGCGGTTCAGGGCGTTGGGATCTGC	TRUE	0	0	0	0.4566
53_11CL_31	11CL	T	18	Cdkn2b	TTGGGCGACTCCCGAAGCGGTTCAGGGCGTTGGGATCTGC	TTGGGCGCCTCCCGAAGCGGTTCAGGGCGTTGGGATCTGC	TRUE	0	0	0	0.565
53_11CL_31	11CL	T	18	Cdkn2b	TTGGGCGCCTCCCGAAGCTGTTCAGGGCGTTGGGATCTGC	TTGGGCGCCTCCCGAAGCGGTTCAGGGCGTTGGGATCTGC	TRUE	0	0	0	0.565
53_11CL_31	11CL	T	18	Cdkn2b	TTGGGTGCCTCCCGAAGCGGTTCAGGGCGTTGGGATCTGC	TTGGGCGCCTCCCGAAGCGGTTCAGGGCGTTGGGATCTGC	TRUE	0	0	0	0.565
53_12CL_31	12CL	T	18	Cdkn2b	TTGGGCACCTCCCGAAGCGGTTCAGGGCGTTGGGATCTGC	TTGGGCGCCTCCCGAAGCGGTTCAGGGCGTTGGGATCTGC	TRUE	0	0	0	0.8163
53_12CL_31	12CL	T	18	Cdkn2b	TTGGGCGCCTCCCGAAGCGGTTCAGGGCGCTGGGATCTGC	TTGGGCGCCTCCCGAAGCGGTTCAGGGCGTTGGGATCTGC	TRUE	0	0	0	0.8163
53_12CL_31	12CL	T	18	Cdkn2b	TTGGGCGCCTCCCGAAGCGGTTCAGGGCGTTGGGATCCGC	TTGGGCGCCTCCCGAAGCGGTTCAGGGCGTTGGGATCTGC	TRUE	0	0	0	0.8163
53_11CL_31	11CL	T	18	Cdkn2b	TTGGGCGCCTCCCGAAGCGGTTCAGGGCGGTGGGATCTGC	TTGGGCGCCTCCCGAAGCGGTTCAGGGCGTTGGGATCTGC	TRUE	0	0	0	1.1299
53_11CL_31	11CL	T	18	Cdkn2b	TTGGGCGCCTCCCGACGCGGTTCAGGGCGTTGGGATCTGC	TTGGGCGCCTCCCGAAGCGGTTCAGGGCGTTGGGATCTGC	TRUE	0	0	0	1.1299
53_11CL_31	11CL	T	18	Cdkn2b	TTGGGCGCCTCCCGAGGCGGTTCAGGGCGTTGGGATCTGC	TTGGGCGCCTCCCGAAGCGGTTCAGGGCGTTGGGATCTGC	TRUE	0	0	0	1.1299
53_11CL_31	11CL	T	18	Cdkn2b	TTGGGCGCCTCCCGAAGCGGTTCAGGGCGTTGGGATCTGC	TTGGGCGCCTCCCGAAGCGGTTCAGGGCGTTGGGATCTGC	TRUE	0	0	0	94.9153
53_12CL_31	12CL	T	18	Cdkn2b	TTGGGCGCCTCCCGAAGCGGTTCAGGGCGTTGGGATCTGC	TTGGGCGCCTCCCGAAGCGGTTCAGGGCGTTGGGATCTGC	TRUE	0	0	0	96.7347
53_13CL_31	13CL	T	18	Cdkn2b	TTGGGCGCCTCCCGAAGCGGTTCAGGGCGTTGGGATCTGC	TTGGGCGCCTCCCGAAGCGGTTCAGGGCGTTGGGATCTGC	TRUE	0	0	0	98.6301
53_12CL_31	12CL	T	18	Cdkn2a	AACACAAAGAGCACCCAGCGGAACGCAAATATCACACGAT	AACACAAAGAGCACCCAGCGGAACGCAAATATCGCACGAT	TRUE	0	0	0	0.6211
53_12CL_31	12CL	T	18	Cdkn2a	AACACAAAGTGCACCCAGCGGAACGCAAATATCGCACGAT	AACACAAAGAGCACCCAGCGGAACGCAAATATCGCACGAT	TRUE	0	0	0	0.6211
53_12CL_31	12CL	T	18	Cdkn2a	AACACCAAGAGCACCCAGCGGAACGCAAATATCGCACGAT	AACACAAAGAGCACCCAGCGGAACGCAAATATCGCACGAT	TRUE	0	0	0	0.6211
53_12CL_31	12CL	T	18	Cdkn2a	ACCACAAAGAGCACCCAGCGGAACGCAAATATCGCACGAT	AACACAAAGAGCACCCAGCGGAACGCAAATATCGCACGAT	TRUE	0	0	0	0.6211
53_13CL_31	13CL	T	18	Cdkn2a	AACACAAAGAGCAACCAGCGGAACGCAAATATCGCACGAT	AACACAAAGAGCACCCAGCGGAACGCAAATATCGCACGAT	TRUE	0	0	0	0.6667
53_13CL_31	13CL	T	18	Cdkn2a	AACACAAAGAGCAACCAGCGGAACGCAAATATCGCACTAT	AACACAAAGAGCACCCAGCGGAACGCAAATATCGCACGAT	TRUE	0	0	0	0.6667
53_13CL_31	13CL	T	18	Cdkn2a	AACACAAAGAGCACCCAGCGGAACGCAAATATCGCACGAG	AACACAAAGAGCACCCAGCGGAACGCAAATATCGCACGAT	TRUE	0	0	0	0.6667
53_13CL_31	13CL	T	18	Cdkn2a	AACACAAAGAGCACCCAGCGGAACGCAAATATCGCACGTT	AACACAAAGAGCACCCAGCGGAACGCAAATATCGCACGAT	TRUE	0	0	0	0.6667
53_13CL_31	13CL	T	18	Cdkn2a	ACCACAAAGAGCACCCAGCGGAACGCAAATATCGCACGAT	AACACAAAGAGCACCCAGCGGAACGCAAATATCGCACGAT	TRUE	0	0	0	0.6667
53_11CL_31	11CL	T	18	Cdkn2a	AACACAAAGAGCACCCAGCGGAACGCAAATAGCGCACGAT	AACACAAAGAGCACCCAGCGGAACGCAAATATCGCACGAT	TRUE	0	0	0	0.7092
53_11CL_31	11CL	T	18	Cdkn2a	AACACAAAGAGCACCCAGCGGAACGCAAATATCGCACGAG	AACACAAAGAGCACCCAGCGGAACGCAAATATCGCACGAT	TRUE	0	0	0	1.4184
53_13CL_31	13CL	T	18	Cdkn2a	AACACAAAGAGCACCCAGCGGAACGCAAATATCGCACGAT	AACACAAAGAGCACCCAGCGGAACGCAAATATCGCACGAT	TRUE	0	0	0	96.6667
53_12CL_31	12CL	T	18	Cdkn2a	AACACAAAGAGCACCCAGCGGAACGCAAATATCGCACGAT	AACACAAAGAGCACCCAGCGGAACGCAAATATCGCACGAT	TRUE	0	0	0	96.8944
53_11CL_31	11CL	T	18	Cdkn2a	AACACAAAGAGCACCCAGCGGAACGCAAATATCGCACGAT	AACACAAAGAGCACCCAGCGGAACGCAAATATCGCACGAT	TRUE	0	0	0	97.8723
54_29CL_37	29CL	T	19	Setd2	AAGCTCGGGTGCAAGAATAGGCACGGAACAAAAACATCCC	AAGCTCGGGTGAAAGAATATGCACGGAACAAAAACATCCA	FALSE	0	0	1	0.8333
54_29CL_37	29CL	T	19	Setd2	AAGCTCGGGTGAAAGAATATTGCACGGAACAAAATCATCC	AAGCTCGGGTGAAAGAATAT-GCACGGAACAAAAACATCC	FALSE	0	1	0	1.6667
54_29CL_37	29CL	T	19	Setd2	AAGCTCGGGTGAAAGAATATTGCACGGAACAAAAACATCC	AAGCTCGGGTGAAAGAATAT-GCACGGAACAAAAACATCC	FALSE	0	1	0	17.5
54_29CL_37	29CL	T	19	Setd2	AAGCTCGGGTGAAAGAATGTTTTTGCACGGAACAAAAACA	AAGCTCGGGTGAAAGAATAT----GCACGGAACAAAAACA	FALSE	0	4	0	17.5
54_30CL_37	30CL	CL	19	Setd2	AAGCTCGGGTGAAAGAATGTTTTTGCACGGAACAAAAACA	AAGCTCGGGTGAAAGAATAT----GCACGGAACAAAAACA	FALSE	0	4	0	41.25
54_30CL_37	30CL	CL	19	Setd2	AAGCTCGGGTGAAAGAATATTGCACGGAACAAAAACATCC	AAGCTCGGGTGAAAGAATAT-GCACGGAACAAAAACATCC	FALSE	0	1	0	48.75
54_29CL_37	29CL	T	19	Nf2	AATTTTGAGCCAGTCCACCGTATGTCCTTGATTGTATACT	CATTTTGAGCCAGGCCACCG--TGTCCTTGATTGTATACT	FALSE	0	2	0	1.1765
54_29CL_37	29CL	T	19	Nf2	CATTGTGAGCCAGGCCACCGTTGTCCTTGATTGTATACTG	CATTTTGAGCCAGGCCACCG-TGTCCTTGATTGTATACTG	FALSE	0	1	0	1.1765
54_29CL_37	29CL	T	19	Nf2	CATTTTGAGCCAGGCCACCGTTGTCCTTGATTGTATACTT	CATTTTGAGCCAGGCCACCG-TGTCCTTGATTGTATACTG	FALSE	0	1	0	1.1765
54_30CL_37	30CL	CL	19	Nf2	CATTTTGAGCCAGGACACCGTATGTCCTTGATTGTATACT	CATTTTGAGCCAGGCCACCG--TGTCCTTGATTGTATACT	FALSE	0	2	0	2.1277
54_29CL_37	29CL	T	19	Nf2	CATTTTGAGCCAGGCCACCGTATGTCCTTGATTGTATACT	CATTTTGAGCCAGGCCACCG--TGTCCTTGATTGTATACT	FALSE	0	2	0	17.6471
54_29CL_37	29CL	T	19	Nf2	CATTTTGAGCCAGGCCACCGTTGTCCTTGATTGTATACTG	CATTTTGAGCCAGGCCACCG-TGTCCTTGATTGTATACTG	FALSE	0	1	0	20
54_30CL_37	30CL	CL	19	Nf2	CATTTTGAGCCAGGCCACCGTTGTCCTTGATTGTATACTG	CATTTTGAGCCAGGCCACCG-TGTCCTTGATTGTATACTG	FALSE	0	1	0	42.5532
54_30CL_37	30CL	CL	19	Nf2	CATTTTGAGCCAGGCCACCGTATGTCCTTGATTGTATACT	CATTTTGAGCCAGGCCACCG--TGTCCTTGATTGTATACT	FALSE	0	2	0	46.8085
54_28CL_37	28CL	T	19	Cdkn2b	TTGGGCGCCTCCCGAAGC--TTCAGGGCGTTGGGATCTGC	TTGGGCGCCTCCCGAAGCGGTTCAGGGCGTTGGGATCTGC	FALSE	2	0	0	0.6211
54_30CL_37	30CL	CL	19	Cdkn2b	GTGGGCGCCTCCCGAAG---TTCAGGGCGTTGGGATCTGC	TTGGGCGCCTCCCGAAGCGGTTCAGGGCGTTGGGATCTGC	FALSE	3	0	0	0.8621
54_30CL_37	30CL	CL	19	Cdkn2b	GTGGGCGCCTCCCGAAGG---TCAGGGCGTTGGGATCTGC	TTGGGCGCCTCCCGAAGCGGTTCAGGGCGTTGGGATCTGC	FALSE	3	0	0	0.8621
54_30CL_37	30CL	CL	19	Cdkn2b	TTGGGCGCCTCCCGAAGG---TCAGGGCGTTGGGATCTGC	TTGGGCGCCTCCCGAAGCGGTTCAGGGCGTTGGGATCTGC	FALSE	3	0	0	0.8621
54_30CL_37	30CL	CL	19	Cdkn2b	TTGGGCGCCTCCCGATG---TTCAGGGCGTTGGGATCTGC	TTGGGCGCCTCCCGAAGCGGTTCAGGGCGTTGGGATCTGC	FALSE	3	0	0	0.8621
54_29CL_37	29CL	T	19	Cdkn2b	TTGGGCGCCTCCCGAAG---TTCAGGGCGTTGGGATCTGC	TTGGGCGCCTCCCGAAGCGGTTCAGGGCGTTGGGATCTGC	FALSE	3	0	0	20.4969
54_30CL_37	30CL	CL	19	Cdkn2b	TTGGGCGCCTCCCGAAG---TTCAGGGCGTTGGGATCTGC	TTGGGCGCCTCCCGAAGCGGTTCAGGGCGTTGGGATCTGC	FALSE	3	0	0	78.4483
54_28CL_37	28CL	T	19	Setd2	AAGCTCGGGTGAAAGAAAATGCACGGAACAAAAACATCCA	AAGCTCGGGTGAAAGAATATGCACGGAACAAAAACATCCA	TRUE	0	0	0	0.8547
54_28CL_37	28CL	T	19	Setd2	AAGCTCGGGTGAAAGAATATGCACGGAACAAAAACATCCC	AAGCTCGGGTGAAAGAATATGCACGGAACAAAAACATCCA	TRUE	0	0	0	0.8547
54_28CL_37	28CL	T	19	Setd2	AAGCTCGGGTGAAAGAATATGCACTGAACAAAAACATCCA	AAGCTCGGGTGAAAGAATATGCACGGAACAAAAACATCCA	TRUE	0	0	0	0.8547
54_28CL_37	28CL	T	19	Setd2	AAGCTCGGGTGAAAGAATATGCCCGGAACAAACACATCCA	AAGCTCGGGTGAAAGAATATGCACGGAACAAAAACATCCA	TRUE	0	0	0	0.8547
54_28CL_37	28CL	T	19	Setd2	CAGCTCGGGTGAAAGAATATGCACGGAACAAAAACATCCA	AAGCTCGGGTGAAAGAATATGCACGGAACAAAAACATCCA	TRUE	0	0	0	0.8547
54_30CL_37	30CL	CL	19	Setd2	AAGCTCGGGTGAAAGAATATGCACGGAACAAAAACATCCA	AAGCTCGGGTGAAAGAATATGCACGGAACAAAAACATCCA	TRUE	0	0	0	10
54_29CL_37	29CL	T	19	Setd2	AAGCTCGGGTGAAAGAATATGCACGGAACAAAAACATCCA	AAGCTCGGGTGAAAGAATATGCACGGAACAAAAACATCCA	TRUE	0	0	0	62.5
54_28CL_37	28CL	T	19	Setd2	AAGCTCGGGTGAAAGAATATGCACGGAACAAAAACATCCA	AAGCTCGGGTGAAAGAATATGCACGGAACAAAAACATCCA	TRUE	0	0	0	95.7265
54_28CL_37	28CL	T	19	Nf2	CATTTTGAGCCAGGCCACCGTGTCCTTGATAGTATACTGC	CATTTTGAGCCAGGCCACCGTGTCCTTGATTGTATACTGC	TRUE	0	0	0	1.1111
54_28CL_37	28CL	T	19	Nf2	CATTTTGAGCCAGTCCACCGTGTCCTTGATTGTATACTGC	CATTTTGAGCCAGGCCACCGTGTCCTTGATTGTATACTGC	TRUE	0	0	0	1.1111
54_29CL_37	29CL	T	19	Nf2	CATTTTGAGCCAGGCCACCGTGTCCTTGATTGTATACTTC	CATTTTGAGCCAGGCCACCGTGTCCTTGATTGTATACTGC	TRUE	0	0	0	1.1765
54_30CL_37	30CL	CL	19	Nf2	CATTTTGAGCCAGGCCACCGTGTCCTTGATTGTATACTGC	CATTTTGAGCCAGGCCACCGTGTCCTTGATTGTATACTGC	TRUE	0	0	0	8.5106
54_29CL_37	29CL	T	19	Nf2	CATTTTGAGCCAGGCCACCGTGTCCTTGATTGTATACTGC	CATTTTGAGCCAGGCCACCGTGTCCTTGATTGTATACTGC	TRUE	0	0	0	57.6471
54_28CL_37	28CL	T	19	Nf2	CATTTTGAGCCAGGCCACCGTGTCCTTGATTGTATACTGC	CATTTTGAGCCAGGCCACCGTGTCCTTGATTGTATACTGC	TRUE	0	0	0	97.7778
54_28CL_37	28CL	T	19	Cdkn2b	GTGGGCGCCTCCCGAAGCGGTTCAGGGCGTTGGGATCTGC	TTGGGCGCCTCCCGAAGCGGTTCAGGGCGTTGGGATCTGC	TRUE	0	0	0	0.6211
54_28CL_37	28CL	T	19	Cdkn2b	TTGGGCGCCTCCCGAAGCGGTTCAGGGCGTAGGGATCTGC	TTGGGCGCCTCCCGAAGCGGTTCAGGGCGTTGGGATCTGC	TRUE	0	0	0	0.6211
54_28CL_37	28CL	T	19	Cdkn2b	TTGGGCGCCTCCCGAAGCGGTTCAGGGCGTTGGGAACTGC	TTGGGCGCCTCCCGAAGCGGTTCAGGGCGTTGGGATCTGC	TRUE	0	0	0	0.6211
54_28CL_37	28CL	T	19	Cdkn2b	TTGGGCGCCTCCCGAAGCGGTTCAGGGCGTTGTGATCTGC	TTGGGCGCCTCCCGAAGCGGTTCAGGGCGTTGGGATCTGC	TRUE	0	0	0	0.6211
54_29CL_37	29CL	T	19	Cdkn2b	TTGGGCGCCTCCAGAAGCGGTTCAGGGCGTTGGGATCTGC	TTGGGCGCCTCCCGAAGCGGTTCAGGGCGTTGGGATCTGC	TRUE	0	0	0	0.6211
54_29CL_37	29CL	T	19	Cdkn2b	TTGGGCGCCTCCCGACGCGGTTCAGGGCGTTGGGATCTGC	TTGGGCGCCTCCCGAAGCGGTTCAGGGCGTTGGGATCTGC	TRUE	0	0	0	0.6211
54_29CL_37	29CL	T	19	Cdkn2b	TTGGGCTCCTCACGAAGCGGTTCAGGGCGTTGGGATCTGC	TTGGGCGCCTCCCGAAGCGGTTCAGGGCGTTGGGATCTGC	TRUE	0	0	0	0.6211
54_30CL_37	30CL	CL	19	Cdkn2b	TTGGGCGCCTCCCGAAGAGGTTCAGGGCGTTGGGATCTGC	TTGGGCGCCTCCCGAAGCGGTTCAGGGCGTTGGGATCTGC	TRUE	0	0	0	0.8621
54_29CL_37	29CL	T	19	Cdkn2b	TTGGGTGCCTCCCGAAGCGGTTCAGGGCGTTGGGATCTGC	TTGGGCGCCTCCCGAAGCGGTTCAGGGCGTTGGGATCTGC	TRUE	0	0	0	1.2422
54_30CL_37	30CL	CL	19	Cdkn2b	TTGGGCGCCTCCCGAAGCGGTTCAGGGCGTTGGGATCTGC	TTGGGCGCCTCCCGAAGCGGTTCAGGGCGTTGGGATCTGC	TRUE	0	0	0	17.2414
54_29CL_37	29CL	T	19	Cdkn2b	TTGGGCGCCTCCCGAAGCGGTTCAGGGCGTTGGGATCTGC	TTGGGCGCCTCCCGAAGCGGTTCAGGGCGTTGGGATCTGC	TRUE	0	0	0	76.3975
54_28CL_37	28CL	T	19	Cdkn2b	TTGGGCGCCTCCCGAAGCGGTTCAGGGCGTTGGGATCTGC	TTGGGCGCCTCCCGAAGCGGTTCAGGGCGTTGGGATCTGC	TRUE	0	0	0	96.8944
54_28CL_37	28CL	T	19	Cdkn2a	AACACAAAGAGCACCCAGCGGAACGCAAATAGCGCACGAT	AACACAAAGAGCACCCAGCGGAACGCAAATATCGCACGAT	TRUE	0	0	0	0.578
54_28CL_37	28CL	T	19	Cdkn2a	AACACAAAGAGCACCCAGCGGAACGCAAATATCGCACGAG	AACACAAAGAGCACCCAGCGGAACGCAAATATCGCACGAT	TRUE	0	0	0	0.578
54_28CL_37	28CL	T	19	Cdkn2a	AACACAAAGAGCACCCAGCGGAACGCAAATCTCGCACGAT	AACACAAAGAGCACCCAGCGGAACGCAAATATCGCACGAT	TRUE	0	0	0	0.578
54_28CL_37	28CL	T	19	Cdkn2a	AACACAAAGAGCACCCAGCGGAACGCACATATCGCACGAT	AACACAAAGAGCACCCAGCGGAACGCAAATATCGCACGAT	TRUE	0	0	0	0.578
54_28CL_37	28CL	T	19	Cdkn2a	AACACAATGAGCACCCAGCGGATCGCAAATATCGCACGAT	AACACAAAGAGCACCCAGCGGAACGCAAATATCGCACGAT	TRUE	0	0	0	0.578
54_29CL_37	29CL	T	19	Cdkn2a	AACACAAAGAGCACCCAGCGGAACGCAAATATCGCGCGAT	AACACAAAGAGCACCCAGCGGAACGCAAATATCGCACGAT	TRUE	0	0	0	1.25
54_29CL_37	29CL	T	19	Cdkn2a	AACACAAAGAGCACCCAGCGGAACGCAAATATCGCTCGAT	AACACAAAGAGCACCCAGCGGAACGCAAATATCGCACGAT	TRUE	0	0	0	1.25
54_28CL_37	28CL	T	19	Cdkn2a	AACACAAAGAGCACCCAGCGGAACGCAAATATCGCACGAT	AACACAAAGAGCACCCAGCGGAACGCAAATATCGCACGAT	TRUE	0	0	0	97.1098
54_29CL_37	29CL	T	19	Cdkn2a	AACACAAAGAGCACCCAGCGGAACGCAAATATCGCACGAT	AACACAAAGAGCACCCAGCGGAACGCAAATATCGCACGAT	TRUE	0	0	0	97.5
54_30CL_37	30CL	CL	19	Cdkn2a	AACACAAAGAGCACCCAGCGGAACGCAAATATCGCACGAT	AACACAAAGAGCACCCAGCGGAACGCAAATATCGCACGAT	TRUE	0	0	0	100
*T: Tumor; PAM: Pancreas metastasis; CL: Cell line; LUM: Lung metastasis; LIM: Liver metastasis; M: Metastasis; KM: Kidney metastasis

## Sheet: Top 2000 Ranked TSG from screen
	16q euploid	Rank value	16q-
	Gm21719	2.046	Gm8180	5.62967
	Rpl41	1.82167	Olfr1131	2.51733
	Paxip1	1.6746	Olfr832	2.08483
	Vmn1r5	1.57333	Olfr493	1.732
	Eed	1.56173	Atn1	1.5484
	Olfr175-ps1	1.55433	Ppip5k1	1.48413
	Vmn2r117	1.52833	Gm5447	1.45167
	Gm10972	1.494	Olfr522	1.42633
	Gm10309	1.4855	Dapk3	1.37207
	Smchd1	1.47993	Chd3os	1.33633
	Lrrc61	1.4316	Rock2	1.33027
	Gm10447	1.34367	Adgrl4	1.3242
	Suz12	1.30887	Olfr1047	1.324
	Rps6ka6	1.30733	Olfr1034	1.31533
	Gm4461	1.30567	Dtwd1	1.29147
	Stag2	1.2882	Olfr1223	1.23744
	Vmn2r15	1.27483	Olfr1454	1.23
	Olfr1002	1.257	Olfr944	1.214
	Olfr1307	1.2325	Mcidas	1.19687
	Rnf2	1.21093	Tle3	1.1948
	Siah1a	1.21033	Gm11562	1.19
	Ccdc60	1.18667	Dnajb4	1.18853
	Mga	1.1826	Olfr102	1.18667
	Phf21a	1.15913	Gm10735	1.18
	Zfyve1	1.14227	Gm17720	1.17267
	Rilpl1	1.12433	Foxl1	1.154
	Olfr1505	1.12017	Slco1a1	1.15387
	Pten	1.11753	Pten	1.13733
	Dcaf12l2	1.10487	Hsfy2	1.1366
	Rock1	1.0898	Gm21863	1.12533
	Olfr1034	1.089	Zfp65	1.10567
	Naip6	1.07533	Slc2a6	1.10533
	Vmn2r82	1.07133	B630019K06Rik	1.10533
	Gm13084	1.069	Olfr816	1.09633
	Map4k4	1.06633	Csnk2a1	1.09483
	4921508M14Rik	1.0595	Numbl	1.09053
	Scaper	1.0548	Hist1h2ah	1.08783
	Vmn2r67	1.05433	Ccdc157	1.08307
	Bahd1	1.05247	Olfr1206	1.07933
	Pcdha3	1.039	Tenm2	1.07913
	Olfr844	1.03833	BC029722	1.079
	Olfr919	1.034	Pawr	1.0722
	St13	1.03167	A930003A15Rik	1.07122
	Arid1a	1.02387	Olfr594	1.05493
	Bend3	1.01973	Olfr774	1.04956
	Mtf2	1.01427	Pld5	1.0482
	Nfil3	1.0108	Gtsf1l	1.0384
	Zfp653	1.01027	BC051142	1.035
	Ezh2	1.00793	Dppa2	1.0334
	Kcnk12	1.00013	Vmn1r43	1.02
	Vmn2r10	0.993333	Htr3b	1.00953
	Cnksr1	0.986333	Lpar4	1.00887
	Taok1	0.982467	Tpm1	0.9906
	Tmbim6	0.982333	Dbh	0.979667
	Ncoa6	0.969	Drd1	0.970467
	Zfp959	0.9685	Rock1	0.967467
	Lztr1	0.961733	Mt3	0.966
	Dspp	0.958267	Hist1h4f	0.965333
	Try5	0.956	2610044O15Rik8	0.962333
	Myoz3	0.953933	Pnldc1	0.959067
	Olfr1418	0.9525	Olfr457	0.958
	Zmym5	0.950167	Il20rb	0.9574
	Vmn1r213	0.948167	Fam149b	0.957
	Cdkn2a	0.944333	Lrpap1	0.954267
	Cct8l1	0.943933	Wdr93	0.9474
	Olfr196	0.943	Fam208a	0.939867
	Fxr1	0.940933	Capn6	0.938933
	Mrgprb8	0.928667	Ankrd33	0.935733
	Amigo2	0.928533	Serpinb3a	0.931
	Ang2	0.928417	Slc30a10	0.9308
	Olfr1375	0.925333	Ccdc60	0.927067
	2210011C24Rik	0.920333	Brd9	0.9262
	Uncx	0.9198	Sav1	0.925933
	Zfp869	0.913533	Rbpj	0.924933
	Ppfia4	0.911533	St8sia3	0.920733
	Gm9847	0.9115	Lmtk2	0.916
	Cypt12	0.911	Prph2	0.913067
	4930415O20Rik	0.909667	Ralgapa1	0.912067
	Cdip1	0.9082	Mif	0.911667
	4930444G20Rik	0.902167	Gm9958	0.908
	A630001G21Rik	0.902067	Gm10160	0.906333
	Olfr344	0.901667	Olfr569	0.905667
	Acpt	0.894267	Akr1c12	0.9045
	Smyd5	0.889533	Sds	0.902667
	Arih2	0.886267	Mesdc1	0.8994
	Topors	0.8842	Drd5	0.898933
	Akr7a5	0.880333	Fryl	0.898933
	2410141K09Rik	0.879	Vdac3-ps1	0.896667
	Vsnl1	0.878667	Chrm4	0.895467
	Tgfa	0.876133	Olfr1477	0.893
	Mmp1a	0.870889	Cd163l1	0.891733
	Arhgap31	0.869467	Diablo	0.891
	Spink2	0.8676	Zfp850	0.8866
	Tfcp2	0.864533	Sec24b	0.884067
	Erlec1	0.862467	Tpm3-rs7	0.882167
	Zfp618	0.8618	Pnliprp1	0.879933
	Nts	0.858667	Fabp1	0.8796
	Apol9a	0.855667	Foxl2	0.8792
	Hbb-bh2	0.8552	Tiam2	0.8786
	Lsamp	0.854667	Med16	0.875
	A330017A19Rik	0.851333	Ankmy1	0.8728
	Zfp715	0.8498	Gm10267	0.868167
	Smarcc1	0.848733	Gm15262	0.867733
	Tsc1	0.848333	Gzmb	0.864917
	Rpl10l	0.848	Herc1	0.861667
	Ntan1	0.845133	Reg3d	0.860867
	C1galt1c1	0.844733	Pdcd10	0.856733
	Samt2	0.843222	E330009J07Rik	0.852667
	Gm10490	0.842167	Ets1	0.850533
	Krtap5-4	0.841667	Vmn2r69	0.848833
	Olfr114	0.841667	Cpt2	0.847533
	Ptpn12	0.8414	Slc17a8	0.842133
	Sec23b	0.8392	Aqp6	0.842067
	Cyp4b1	0.837333	Atp9a	0.842067
	Olfr799	0.837222	Syn3	0.841533
	Gm9996	0.836333	Rdh7	0.840867
	Kif2a	0.8346	Gm9637	0.839167
	Gadd45g	0.832467	Klhl42	0.837467
	Kdm6a	0.830533	Tbccd1	0.836667
	Calhm3	0.830067	Cab39l	0.8366
	Mier3	0.829667	Tgfb1i1	0.833267
	Pcdhga9	0.8282	Olfr725	0.83275
	Shisa6	0.827467	Gm15155	0.8295
	Olfr772	0.827	Taf5l	0.827733
	Crisp2	0.824667	Sypl	0.8224
	Olfr1501	0.824667	Ica1	0.822
	Hpse	0.824133	Hist1h4b	0.817333
	Scamp1	0.823067	Gm9742	0.815167
	Whsc1	0.8222	Ikbkg	0.814333
	Bcas1	0.8222	BC026585	0.8138
	Ero1lb	0.819467	Cpb2	0.8132
	Olfr376	0.816667	Esr1	0.812133
	Gsdmc3	0.814	Fam161b	0.812
	Lipc	0.8128	Chd5	0.810267
	Map3k7cl	0.811267	Myoz2	0.808667
	Dck	0.811133	Lrrc40	0.805333
	Trappc2	0.8104	Mgrn1	0.805133
	Prrg2	0.809917	Olfr477	0.801333
	Lats2	0.808667	Mamdc2	0.798867
	Olfr1431	0.808333	Pdia2	0.7976
	Vmn1r217	0.808333	Tmco3	0.797533
	E330017A01Rik	0.806933	Tnks1bp1	0.7944
	Vgll4	0.806733	Rnf208	0.794267
	Gm15294	0.805333	Ilkap	0.7942
	Rbm4b	0.805067	Arih2	0.794067
	Cramp1l	0.802733	Fam89a	0.793733
	Zeb2	0.802267	Olfr875	0.790933
	Wnt5a	0.801733	Stx1a	0.789867
	Cdk17	0.8014	Fstl1	0.789733
	Prkaa1	0.8012	Rnf128	0.7886
	Alg13	0.801167	Cnfn	0.788067
	Efcab1	0.800467	Naip6	0.788
	Olfr1253	0.799333	Cbx8	0.787533
	Apoa4	0.798933	Sh2b3	0.785667
	Trappc6b	0.797533	Fbxl13	0.785467
	Adcy5	0.795933	Styk1	0.785133
	Orm1	0.789867	Trpv1	0.784133
	Krt36	0.787267	Cyb5d2	0.782533
	Olfr845	0.786133	Klf7	0.780933
	Spen	0.785867	Cfap45	0.779867
	Pcdha9	0.785467	Olfr951	0.779667
	Vmn1r65	0.784667	Prl3a1	0.777533
	Csrp3	0.784467	Defb15	0.776667
	Glrx	0.783867	Faim2	0.7748
	Nsg1	0.7838	Sh3rf3	0.771533
	Cul5	0.782667	Oas1c	0.771467
	Hist1h1a	0.781933	Oxtr	0.768133
	Ppp2r5b	0.7806	Ttc9	0.768
	Olfr825	0.779833	Trpm6	0.7664
	Hist1h1e	0.7794	Fcgr1	0.765933
	Gm10306	0.778333	Slc18b1	0.765467
	Cdyl	0.777733	Trem3	0.765083
	Cd209c	0.777467	Pgk1-rs7	0.765
	Mphosph9	0.776867	Lrrtm1	0.763333
	Gm15557	0.775733	A730061H03Rik	0.763
	Zscan4d	0.775667	Isl1	0.762667
	1700030J22Rik	0.7748	Nkg7	0.761
	Tmem87b	0.774667	Cnot2	0.7588
	Serpinb6d	0.7746	Aadac	0.7584
	Ehhadh	0.774	Gm4788	0.758333
	Crebbp	0.773467	Siah1a	0.758
	AI846148	0.7734	C030005K15Rik	0.7545
	Olfr1286	0.771333	Socs5	0.753533
	Ube2d2a	0.769222	Cdkn1c	0.7532
	Bmpr1a	0.769133	Tnfsf13b	0.752667
	Tbl2	0.7664	Olfr871	0.751
	Sash1	0.763467	Hrct1	0.7508
	Rassf9	0.763333	Cypt2	0.749667
	Dbil5	0.7626	Ndnf	0.748533
	Tmem39a	0.761867	Mast1	0.748467
	Wnt5b	0.760933	Olfr295	0.746833
	Lipo4	0.760867	Vmn2r58	0.746778
	Speer4b	0.760667	Ralgapa2	0.7466
	Phgr1	0.760267	Ovch2	0.743667
	Pnmal1	0.759933	Saa1	0.742
	Ugt2b1	0.7586	Adgrg7	0.741933
	Ggcx	0.757333	2210011C24Rik	0.741333
	Arid1b	0.757	Tnfaip2	0.741267
	Cfap99	0.754733	Pgr	0.740867
	Trip12	0.753267	Ccdc175	0.7398
	Olfr204	0.753	Defb33	0.739133
	Cd99l2	0.752533	Alg13	0.738583
	Ube2d3	0.752	Rgl1	0.738467
	Wdr59	0.750533	Scmh1	0.737133
	A930009A15Rik	0.750333	Rras	0.736067
	Vmn2r80	0.749667	Psg18	0.736
	1810013L24Rik	0.748733	Sepw1	0.733533
	Ttc9	0.747133	Wasf2	0.733267
	Olfr90	0.7454	Tnrc6a	0.7332
	Olfr1166	0.745	Phrf1	0.733133
	Olfr331	0.745	Nos1ap	0.733
	Cep164	0.744267	Xylt1	0.7318
	Csgalnact1	0.744133	Foxf1	0.730667
	Enho	0.743867	Srl	0.7306
	Clptm1l	0.740867	Olfr561	0.7302
	Cebpe	0.740267	Adam17	0.7294
	Htr1d	0.738333	Olfr845	0.729
	Gm7137	0.737667	Birc2	0.728667
	Olfr1249	0.737222	Gm16286	0.7284
	Adm	0.735	S1pr1	0.728133
	Lmo4	0.734867	Vmn1r214	0.727333
	Atf7ip2	0.734333	Asb12	0.726467
	Dcc	0.7334	Pip5k1b	0.726133
	Kcnd2	0.732	Psg26	0.726
	Ep300	0.731933	Arid1a	0.725067
	Nefh	0.7316	Olfr181	0.724667
	Olfr497	0.729444	Bola3	0.724333
	Rgs13	0.728667	Ptch1	0.724
	Vmn1r69	0.728333	Gm17067	0.723667
	Dmrt2	0.7278	Olfr916	0.723
	Pcdhgb5	0.7276	Wnt3	0.722933
	Ing4	0.726067	Hist2h2ac	0.721667
	Gm21863	0.725667	Hsd17b3	0.7212
	Magea4	0.725067	Zfp708	0.721
	Gns	0.7224	Svs2	0.7196
	Gprasp2	0.721533	Cd83	0.7184
	Gzmb	0.721417	Tlcd1	0.717267
	Usp7	0.7208	4930408O17Rik	0.713444
	Gm10392	0.7205	Smpd2	0.712867
	Ptf1a	0.719067	Fmo1	0.712267
	A630073D07Rik	0.718867	Mixl1	0.7118
	Zfp52	0.7178	B130006D01Rik	0.709667
	Pip5k1b	0.716933	Ripply2	0.707733
	Olfr916	0.716333	Man2a1	0.706533
	Vmn2r112	0.716	Ift43	0.705333
	Tmem234	0.714933	Rgs7bp	0.704533
	Nkx6-1	0.713733	Trmt11	0.704467
	4933427D14Rik	0.7136	Map4k4	0.704067
	Atxn7	0.712933	Pdhx	0.703267
	Galntl5	0.7128	Ndufa12	0.7028
	Tubal3	0.712267	Ccdc185	0.7028
	Wbscr17	0.7106	Phf7	0.702667
	Esp38	0.709333	C130032M10Rik	0.702667
	Fbxw7	0.708867	Mdga2	0.7026
	Wfikkn1	0.708667	Gna13	0.702133
	4930513O06Rik	0.708333	Gm3248	0.701333
	Klhl6	0.708333	Ube2ql1	0.698533
	Chpf2	0.7066	Ppox	0.697333
	Ms4a6b	0.706067	Rfx8	0.697267
	Parp2	0.706	Shank2	0.696867
	Spink10	0.7052	5330417C22Rik	0.695733
	Vmn1r81	0.704833	Gan	0.694133
	Ube2e1	0.704667	Olfr917	0.693933
	Stat2	0.7038	Trmt12	0.692933
	Sipa1l2	0.703333	Sap30	0.692533
	Serpina7	0.7014	Sox11	0.6902
	Map2k5	0.701067	Mkrn2os	0.690067
	Hrasls	0.700733	Apol11a	0.6895
	Gpatch2	0.699667	1700011E24Rik	0.689133
	Sac3d1	0.6988	Lrrn1	0.689
	Fam170b	0.697867	Arhgdib	0.687667
	Gnpda2	0.6976	Prl4a1	0.687467
	Fry	0.697467	Nrep	0.687267
	Dhrs1	0.696933	Cdk13	0.686933
	Defb43	0.6962	Slc25a17	0.686533
	Vmn2r58	0.695111	Sec22a	0.685267
	Gm28051	0.695	Batf3	0.684583
	Adrbk1	0.692867	Metrn	0.684133
	Olfr1278	0.6924	Palmd	0.683867
	Pcdhb18	0.6904	Gm9847	0.6825
	Cyyr1	0.6902	4930507D05Rik	0.680333
	Olfr975	0.690133	Klrb1b	0.679667
	Nadsyn1	0.689867	Kif2c	0.6784
	Arhgap20	0.689867	Cldn17	0.6766
	Itgax	0.6898	Zfp853	0.6766
	Rabgap1	0.688333	Gm21964	0.676533
	1810055G02Rik	0.688067	Mgat4b	0.6754
	Olfr788	0.687333	Krt75	0.6752
	Cage1	0.687067	Klrb1c	0.674
	Spink6	0.686733	Rab20	0.6738
	Fam131b	0.685267	Cyp11b1	0.6732
	Irak3	0.6852	Grid2	0.672733
	Cypt2	0.684917	Gm21370	0.672667
	Cntnap5c	0.684667	Prr19	0.672267
	Nmt1	0.684667	Olfr456	0.672167
	Ets1	0.6842	Bnipl	0.672133
	Doc2b	0.6836	Chgb	0.672067
	Capn7	0.683333	Rce1	0.671533
	Ncs1	0.683	Acot5	0.6686
	Osbpl5	0.6828	Slc44a4	0.667933
	Dmpk	0.6822	Pccb	0.667933
	Kmt2e	0.681667	Fech	0.667867
	Zfp759	0.681333	Tmprss5	0.6676
	Macf1	0.680933	Nlrp4f	0.667267
	Brwd3	0.6802	Olfr599	0.665333
	Lzts1	0.679	Syt16	0.664933
	Ctsj	0.678533	Clpx	0.661467
	Gm6880	0.677833	Olfr441	0.661
	Neurog3	0.676867	Mcts1	0.660133
	Serpinb7	0.676533	Rita1	0.66
	Zfp954	0.675333	Golim4	0.659267
	Padi2	0.6748	Grm5	0.659267
	Nudt13	0.6746	Fam65c	0.659133
	Ilf3	0.674067	Grin3a	0.6584
	Serpinb3b	0.673667	Clrn2	0.657467
	Fcgr1	0.673467	Gpr135	0.655133
	Adam26a	0.671667	Cnbd2	0.652733
	Gm43796	0.671	Unc5d	0.652133
	4930548H24Rik	0.6706	RP24-134N2.1	0.651867
	Trmt11	0.670267	Bmp2k	0.6514
	Zfp866	0.6696	Clec4n	0.6506
	4930546C10Rik	0.668778	Gucy2f	0.6498
	Alkbh4	0.667867	Phyhip	0.649733
	Ttc21b	0.667867	Olfr1256	0.6488
	BC049352	0.667733	Ryr2	0.648733
	4930474N05Rik	0.666467	Olfr187	0.648
	Sema6a	0.666133	Zbtb34	0.647
	Myod1	0.665067	Tmbim6	0.646833
	Zfp708	0.665	Phospho2	0.646467
	Ctsc	0.6638	Slc26a4	0.6464
	Syna	0.6632	Lpl	0.646067
	Tbx18	0.663067	Vmn1r38	0.645333
	Rnf181	0.6626	Tspan32	0.644867
	Csf1	0.662533	Mndal	0.6445
	Zfp369	0.662267	Tvp23b	0.644133
	Gzmc	0.6622	Pkd1l3	0.6428
	4430402I18Rik	0.661917	Tmem144	0.642467
	Pcgf1	0.6616	Foxn2	0.642333
	Klrb1a	0.6612	Olfr1324	0.642067
	Xkr5	0.661	Gata3	0.641867
	Olfr1121	0.66	Nme5	0.6412
	Vmn2r87	0.659667	Sncb	0.640467
	Glg1	0.6596	Ugt2b1	0.640467
	Gabra2	0.659167	Olfr1436	0.638667
	Olfr483	0.659167	Olfr44	0.638667
	Foxn4	0.6586	Ptger3	0.6378
	Galr1	0.658467	Phactr1	0.635733
	Vnn3	0.658333	Immp2l	0.6346
	Man2a2	0.657467	Toporsl	0.633267
	Olfr1507	0.655467	Gipc2	0.633133
	Ddo	0.655	Gm10570	0.633
	Slc16a8	0.653867	Acot12	0.632667
	Slc23a1	0.6536	Prss37	0.6326
	Cdk8	0.653533	Cpxm1	0.629467
	Nudt9	0.652733	Rasgrf2	0.629333
	Fads3	0.652667	Myo6	0.628667
	Gpr119	0.6522	Pcdhgc5	0.628467
	Pinlyp	0.651867	Kdm6a	0.627867
	Usp46	0.650417	Parp8	0.6278
	Tmprss11b	0.6502	Tjp1	0.6276
	Gas1	0.65	Ajuba	0.627333
	Fam189a2	0.649933	Gata2	0.627067
	Smarce1	0.6498	Stambp	0.626467
	Gm266	0.648867	1700006A11Rik	0.626133
	Smad3	0.648467	Cldn4	0.6256
	Rhoc	0.648267	Kmo	0.625267
	Vmn2r86	0.648	Zfp119a	0.6245
	Slc4a2	0.645867	Rab19	0.624067
	Tmem106c	0.6452	Homer2	0.623533
	Stk17b	0.644667	Chd2	0.6226
	Pcdha8	0.644667	Il23a	0.621667
	Cybb	0.643533	Sult1b1	0.6216
	Epsti1	0.642533	Gm10320	0.6212
	Gm10735	0.642333	Mbd3l2	0.620933
	Aadacl3	0.641733	Crygb	0.6208
	4933428G20Rik	0.6404	Vrk3	0.6202
	Spink12	0.6402	Prss45	0.6202
	Ankef1	0.64	Gm10094	0.62
	Vpreb2	0.64	Prl8a1	0.6196
	Mbnl2	0.639667	Pet2	0.619333
	Cts6	0.639533	Dcbld1	0.619
	Zfp456	0.63925	Ly6g	0.619
	Napb	0.639067	Anapc15-ps	0.618667
	Phf8	0.639067	Hmgxb4	0.618333
	Khdc1b	0.638867	Chrm2	0.6176
	Avpr1a	0.638333	Ccser2	0.617467
	Scara3	0.638267	Pex5l	0.617267
	Ppp2r5c	0.638067	Map2	0.615267
	Fga	0.638	Elavl2	0.6142
	Dzank1	0.6378	Nabp2	0.614
	Olfr1223	0.637778	Tpm2	0.613733
	Gm12800	0.6375	Nrg3	0.613333
	Dio1	0.637133	Ryk	0.613267
	Olfr43	0.637	Dock9	0.6132
	Krtcap3	0.636867	Amica1	0.613
	Slc26a4	0.6368	Olfr1265	0.612583
	Fbxo3	0.6362	Cyp24a1	0.612467
	Slc28a2	0.636067	Inpp5j	0.612333
	Ccbl2	0.635733	Prr32	0.611467
	Umod	0.635067	Slc40a1	0.6104
	Ccdc71l	0.6344	Gpr37	0.608533
	Serpinb9e	0.634333	Apof	0.608067
	Cer1	0.6325	Gm17416	0.607667
	Tmem128	0.632333	Suclg2	0.6076
	Ak9	0.632267	Ccl11	0.607
	A530099J19Rik	0.6318	Olfr1260	0.606867
	Tmem252	0.629533	Baat	0.6064
	Gnaq	0.629267	Olfr1322	0.606067
	Adgrv1	0.629	Setd7	0.6056
	Zfp326	0.628667	Gsx1	0.6048
	Ttc21a	0.6286	Lvrn	0.604467
	Crtac1	0.6284	Olfr812	0.6044
	Ccdc138	0.628133	Dsg1b	0.603133
	Mpzl1	0.628067	Rarres2	0.603133
	Dera	0.628	Tnr	0.602667
	Slc1a1	0.627733	Kcnk4	0.601933
	Kdm4d	0.6276	Olfr1326-ps1	0.599733
	Olfr598	0.627556	Uty	0.599267
	Ccdc112	0.627533	Tctex1d2	0.599
	Adssl1	0.627333	Fam72a	0.598667
	Tm9sf3	0.6272	Ankrd36	0.5982
	Ube2f	0.6266	Pi4k2b	0.597933
	Olfr1230	0.6258	Bzw1	0.5972
	Stk25	0.6258	9830107B12Rik	0.597167
	Ap2b1	0.625333	Olfr397	0.597
	Vmn2r59	0.625067	Arhgef11	0.596267
	Cep41	0.624733	Chm	0.595533
	Olfr146	0.624667	Eps8l1	0.595133
	Cldn34d	0.6242	Krtap12-1	0.59425
	Lama3	0.623733	4930447F04Rik	0.593889
	Zfp799	0.622889	Skint10	0.593111
	Scgb2b21	0.622667	Olfr744	0.592933
	8030462N17Rik	0.6224	Fbxw21	0.592889
	Gm21762	0.6222	Plcxd1	0.592333
	Fcgrt	0.6218	Ift172	0.592267
	Olfr568	0.621267	Cfap57	0.592067
	Tmem126a	0.620533	Apol9a	0.592
	Neil3	0.620467	Dusp13	0.591933
	Skint2	0.620333	Map3k8	0.5918
	Amot	0.6198	Ccdc126	0.591467
	Tmem170b	0.619333	Elovl7	0.590667
	Fam212a	0.6192	Cysltr1	0.5894
	Six5	0.618867	Tmtc2	0.5892
	Ubqlnl	0.6186	Oas1h	0.589067
	Krcc1	0.618467	Cpm	0.588667
	Mfsd1	0.618333	Stk40	0.588667
	Kcnv2	0.618	Gm11563	0.588
	Nkain1	0.617667	1700123K08Rik	0.587333
	Olfr1459	0.617444	Kank2	0.587267
	BC031181	0.617	9830147E19Rik	0.586167
	Olfr354	0.616933	Olfr923	0.586133
	Fpr-rs6	0.6165	Dppa3	0.585867
	Gm8394	0.616333	Alas1	0.5856
	Gm9978	0.616333	Nat2	0.585333
	Spin4	0.6158	Tmem138	0.585267
	Gm16372	0.614167	Rnf32	0.584933
	Scara5	0.614067	Pmch	0.584833
	Tmem246	0.613733	Lgsn	0.584
	Dppa2	0.613	Erc1	0.583733
	Id4	0.612733	Dnph1	0.5832
	Morc2a	0.612667	Hoxb1	0.583067
	Wbp1	0.612667	Tmem178	0.583067
	Olfr933	0.611867	Olfr325	0.583
	Il1f8	0.611533	Cd209g	0.582733
	Olfr1420	0.610733	Ccdc144b	0.582267
	Olfr32	0.6104	Krtap9-1	0.581333
	Fras1	0.610133	Aebp2	0.581333
	Olfr1386	0.61	Derl3	0.581133
	Tmem231	0.61	Rnf157	0.580933
	Elovl7	0.6098	Frem1	0.5808
	Necab1	0.6098	Manf	0.5808
	Olfr1020	0.609333	Dstn	0.580467
	Arhgap9	0.6088	Dok7	0.579667
	Gna13	0.6078	Ndst2	0.5796
	Atf7ip	0.607467	Fam162b	0.578467
	N4bp2l2	0.6074	Serpina3b	0.578467
	Zfp868	0.607267	Efhb	0.577533
	Plcb1	0.607	Ms4a13	0.577467
	Neto1	0.606933	Car12	0.5768
	Ahrr	0.606467	Hif3a	0.5758
	Olfr154	0.606333	Six3	0.575267
	Olfr926	0.605889	H2-DMb2	0.5748
	2310050C09Rik	0.6058	Rhpn2	0.5748
	Psip1	0.605733	Myo7a	0.574067
	Gng11	0.6038	Casq1	0.5738
	Nek10	0.6034	Kcnb2	0.573333
	Smco4	0.603	Rxfp4	0.573267
	Dync1li2	0.602667	Nell2	0.573133
	Laptm4a	0.601867	Tcte1	0.572867
	Olfr1234	0.601533	Lmo1	0.572733
	Cwc27	0.6014	Serpina1d	0.572667
	Cdkn2aip	0.601333	Pip4k2c	0.5724
	Cystm1	0.601333	Cald1	0.571467
	Secisbp2l	0.601067	Isyna1	0.5714
	Ppp2r5e	0.6008	Arhgap42	0.5712
	Rdh16	0.600667	Mlxipl	0.570933
	Chsy1	0.600533	Slc27a2	0.570067
	Fam151b	0.599333	Serpina1e	0.569778
	Gdi2	0.5988	Itfg2	0.569533
	Olfr493	0.597667	Sema3e	0.569133
	Dnajc5g	0.5976	Klhl28	0.569
	Prepl	0.597467	Scn4a	0.568867
	Best3	0.596533	Casc1	0.568867
	Grk5	0.596	Naaladl2	0.568733
	Ugcg	0.5956	Vipr1	0.568733
	Dnase2b	0.595467	Syt15	0.5686
	Usp17lc	0.594667	C2cd5	0.568467
	Serpina3b	0.593667	Vmn2r60	0.566933
	Olfr1053	0.5935	Dpep1	0.5664
	F9	0.593467	Tmprss11g	0.5655
	Acp1	0.5934	Tcp11l2	0.565067
	Arhgap22	0.5932	E230025N22Rik	0.565
	Mypn	0.593	Tas2r131	0.565
	Cep78	0.592733	C130073F10Rik	0.5648
	BC023829	0.592333	Slc25a48	0.563333
	Glra4	0.592067	Satb2	0.563133
	Sult1b1	0.591467	Usp22	0.563
	Hoxa4	0.591333	Sh2d1a	0.561733
	Tnfrsf17	0.590533	Gnaz	0.5606
	Gm10647	0.589222	Inafm1	0.5606
	Slc20a2	0.5892	Olfr974	0.560533
	Rab44	0.588867	Pak3	0.56
	Gm5129	0.588667	Olfr1508	0.559867
	Hist1h1c	0.588667	Cldn11	0.559267
	Atp1b4	0.5886	D930015E06Rik	0.559067
	Gm26661	0.587444	Vstm2l	0.558933
	Hsd3b5	0.587333	Smcr8	0.558733
	Fam81b	0.587222	Olfr1170	0.558667
	Vstm2b	0.5872	Bglap3	0.558
	Ivns1abp	0.587067	Taf6l	0.557333
	Spert	0.586933	Bmp10	0.557333
	Mmp27	0.586667	Gm4353	0.557333
	Lrrk1	0.5866	Obp1a	0.557067
	Odf2	0.5866	Lgr5	0.557
	4933406J08Rik	0.586533	Pdk2	0.557
	Itih1	0.5864	Zfp819	0.556067
	Grb10	0.586133	Ptpn14	0.555733
	Ube3c	0.5856	Olfr554	0.5552
	Batf	0.5854	Olfr378	0.555
	Pcyt1b	0.585267	Olfr613	0.5546
	Lrif1	0.585067	Klri1	0.5544
	9930012K11Rik	0.584867	Ldlrad4	0.554267
	Grm3	0.584867	Hoxa7	0.554067
	Nmu	0.5848	Tm6sf1	0.554067
	Lipn	0.584267	Ces2c	0.554
	Rab14	0.583467	Klra4	0.553533
	Acvr1	0.583267	Ep300	0.553333
	A730061H03Rik	0.583	Amigo3	0.553
	Olfr99	0.582556	Olfr850	0.552867
	Pitx3	0.5822	Pcdh8	0.552667
	Zfp568	0.582133	Kel	0.5526
	Olfr1388	0.582	Six4	0.552533
	Olfr62	0.582	C1qtnf3	0.552467
	Nkx1-1	0.581933	Myl10	0.552133
	Cachd1	0.581933	Adora2b	0.552
	Desi2	0.581667	Vmn2r106	0.551267
	Adamts7	0.5816	Phc3	0.550667
	Cdr2	0.581067	Micalcl	0.550533
	Olfr1447	0.581	Mbnl3	0.549667
	Gap43	0.580933	Rbm12b1	0.549333
	Tram1l1	0.5804	Susd6	0.548867
	Gp5	0.580267	Bag4	0.5486
	Mepe	0.579933	Lad1	0.548133
	B020011L13Rik	0.579	Tbc1d14	0.547933
	Hist1h1b	0.578733	Zfand5	0.5476
	Mroh2b	0.578667	Sulf1	0.546467
	Acot7	0.578267	Dhtkd1	0.546333
	Rnf25	0.577333	Izumo3	0.546333
	Tnfrsf8	0.577067	1700088E04Rik	0.546267
	Lrch4	0.576667	H2afy	0.546
	Sall3	0.5762	AA792892	0.546
	Foxc1	0.575867	Olfr918	0.545333
	Olfr831-ps1	0.575667	Fgfr4	0.545133
	Mipol1	0.5754	Kcng1	0.545133
	Med24	0.5748	Pcgf1	0.545133
	Myh8	0.5744	Lrig3	0.545067
	Ifnar1	0.574267	Oma1	0.544933
	Mptx1	0.572667	Vegfc	0.544417
	Pacrg	0.572533	Lpar5	0.544267
	Vmn1r39	0.572333	Tmem184b	0.543867
	Olfr543	0.572	Vmn2r76	0.543867
	Slit1	0.5714	Rnf144b	0.543
	Tmem143	0.571133	Gm10972	0.543
	9230104M06Rik	0.570667	Slc38a6	0.542933
	Hist1h2bc	0.570667	Efs	0.541733
	Akr1c18	0.569667	Fpr3	0.541583
	Itpr3	0.568933	Olfr904	0.541333
	Gm13177	0.568667	Olfr1264	0.5408
	Cd209b	0.568267	Wfdc15a	0.540533
	Mgea5	0.568067	Errfi1	0.5404
	Olfr657	0.567667	Igfals	0.540133
	Pcdhgb7	0.567667	Phf11b	0.539333
	Pcdhga7	0.5676	Dgat2l6	0.539067
	Mfap3l	0.567467	Galnt2	0.539
	Ryr2	0.567133	Adamts18	0.537733
	Als2	0.567067	Cry1	0.537133
	Gcc1	0.567067	Podxl	0.5368
	Ly75	0.566933	Il22	0.536667
	Sall2	0.566733	Fam181a	0.536667
	Hmg20a	0.566533	Olfr297	0.536667
	Ccdc66	0.5656	Sh2d3c	0.5365
	1700024P04Rik	0.564933	Vmn1r191	0.535667
	Spn	0.5648	Agr2	0.5348
	Peg3	0.5644	Gm13078	0.5345
	Olfr617	0.564333	Olfr1428	0.534467
	En2	0.564	Cd200r3	0.5344
	Tnfsf14	0.563267	Cpne7	0.534067
	2610002M06Rik	0.563	Pcyt2	0.5332
	Izumo3	0.5626	Mill1	0.5322
	2210016L21Rik	0.5624	Lysmd3	0.5318
	Hopx	0.562067	Zfp408	0.5318
	Ppox	0.561867	Spta1	0.531733
	Ets2	0.561733	Sgms2	0.531533
	Epc1	0.5616	Ddx4	0.531467
	Pou1f1	0.560867	Olfr648	0.531333
	Zfp68	0.560667	Cmc4	0.531333
	Cyb5rl	0.5604	Nup210l	0.531267
	Nprl3	0.560333	Tnrc6b	0.531133
	9330159F19Rik	0.56	Skint2	0.531
	Sh2d4a	0.5598	BC049715	0.531
	Proser3	0.559733	Lrit3	0.530867
	Ccdc13	0.5596	Pdap1	0.530867
	Ppp1r14c	0.559533	AI607873	0.5308
	Zbtb6	0.559467	Gpr161	0.5298
	Sucnr1	0.559133	Phka1	0.529533
	Mgmt	0.558933	Xpnpep3	0.5288
	Exo5	0.558867	Olfr884	0.528667
	Large	0.558133	Ros1	0.5284
	Umad1	0.558	Mctp1	0.528333
	Nefl	0.557933	Ddr1	0.528
	Armc4	0.557533	Gjb1	0.5274
	Dnajc25	0.557333	Efna4	0.5272
	Mllt3	0.557333	C5ar2	0.527
	Spata22	0.557267	Frzb	0.526867
	BC030336	0.557067	Olfr1329	0.526333
	Mib1	0.557067	Bco1	0.5262
	Bcl2l15	0.556467	Gla	0.5262
	Olfr996	0.556444	Rap1gap2	0.525933
	Fam92a	0.555933	Myog	0.5258
	2610528A11Rik	0.5558	Bmp3	0.525733
	Olfr1275	0.555467	Morc2a	0.525267
	Cd163	0.5554	Raver2	0.5252
	Olfr979	0.555222	Ak5	0.524933
	Golga5	0.5552	Lrrn2	0.524867
	Ifna9	0.555111	Olfr1087	0.5226
	Atraid	0.555	Rnd1	0.5218
	Rc3h2	0.554333	2-Mar	0.521733
	Cxcr5	0.554133	Nek11	0.521733
	Amy1	0.554	Olfr1321	0.5216
	Myd88	0.554	Mansc4	0.5214
	Mink1	0.553933	Olfr127	0.521
	Olfr380	0.5535	Glod4	0.520733
	Pah	0.553333	Cfc1	0.520733
	Arl14ep	0.553133	Muc20	0.520267
	Iqck	0.553133	Eif4g3	0.5202
	Ago1	0.552933	Trip12	0.519667
	Slc35e3	0.5524	Vmn1r215	0.5195
	Akr1e1	0.551933	Tbata	0.519333
	Aldoc	0.5514	Galc	0.519267
	Per1	0.551333	Chrdl2	0.518867
	Krt12	0.551067	Rnf219	0.518467
	Olfr118	0.551	Nudt13	0.5184
	Tab3	0.551	Prob1	0.518333
	Gm9970	0.549917	Abcb1b	0.518133
	Ednrb	0.549467	Mboat2	0.518
	Med16	0.5494	Hecw2	0.517867
	Ggta1	0.549	1700011M02Rik	0.517833
	Sst	0.5488	Ankdd1b	0.517733
	Diras2	0.548533	Olfr885	0.517667
	Zfp212	0.548133	Kcnj16	0.5172
	Ate1	0.547667	Hpgd	0.5172
	Nedd4l	0.547533	Klra17	0.517067
	Dnajb14	0.547267	Sdhaf3	0.516333
	Abcc12	0.5472	Olfr1307	0.516167
	Olfr8	0.546833	Rcn3	0.516067
	Dopey2	0.546667	Gm6614	0.515733
	E030037K01Rik	0.5465	Vmn1r19	0.515667
	Cyp3a57	0.546333	Serpinb7	0.5156
	Abcb1a	0.546067	Dnase2b	0.515333
	Fmr1nb	0.546	Qpct	0.515167
	Lrrc40	0.545933	Mep1b	0.515067
	Olfr1477	0.545667	Ero1lb	0.514467
	Csf2rb2	0.545333	Kif26b	0.514133
	Fam3b	0.545067	Cacna1c	0.514083
	Rps3a1	0.545	Olfr968	0.514
	Tbx3	0.544933	Dkk4	0.5138
	Fbxw24	0.5444	Tas2r139	0.5134
	Mau2	0.544067	Rgma	0.513333
	Pcp4	0.544067	Gm156	0.512267
	Pgam2	0.544067	Cyp3a16	0.5122
	Kctd9	0.544	Neu3	0.5118
	Nlgn1	0.5436	Rnf149	0.511733
	Defb42	0.543267	Ctsr	0.511467
	Krt6a	0.543	Ccndbp1	0.5102
	Ccdc62	0.542933	Sh3tc1	0.510067
	Dcaf10	0.542533	Abtb1	0.509867
	BC004004	0.542333	Kcnj1	0.5098
	Ankrd60	0.5416	Spink14	0.509467
	Lpp	0.5414	Simc1	0.509267
	Prss53	0.5414	Lss	0.508133
	P2rx6	0.541133	Gm10277	0.507733
	Tbc1d32	0.541133	Smpd1	0.507733
	Olfr1154	0.541	Foxp3	0.507533
	Bbs10	0.540733	Gm5493	0.507
	Klhl26	0.540533	Olfml1	0.506867
	Gpc4	0.5402	Smim10l2a	0.5064
	Tnc	0.539933	Nudt7	0.506133
	Gnat3	0.5394	Scgb1b2	0.505833
	Dus4l	0.539333	Adamts17	0.505467
	Vmn2r107	0.538556	14-Sep	0.505333
	Ppargc1a	0.538533	Akap12	0.505067
	1700025F22Rik	0.538467	Rhag	0.505
	Sumf1	0.538467	Hephl1	0.505
	Tex16	0.538467	Dusp27	0.5044
	Ece2	0.5382	Gm9949	0.5044
	Slc25a42	0.538067	Fdx1	0.504067
	Asprv1	0.538	Ttc24	0.5038
	Vopp1	0.537867	Krtap14	0.501867
	H2-Q7	0.537833	Olfr1487	0.501667
	Nhsl1	0.5378	Gm17330	0.501333
	1700010B08Rik	0.5376	Ghitm	0.500667
	D5Ertd579e	0.5376	Klf6	0.5
	Entpd1	0.536917	Olfr204	0.5
	9230110F15Rik	0.536333	Elmod3	0.5
	Zfp300	0.536067	Gm28051	0.499833
	Fam198a	0.5354	Dyrk1a	0.499067
	Fpgt	0.534933	1700122O11Rik	0.499067
	Pts	0.534867	Acbd7	0.499067
	Tecrl	0.534733	St6gal1	0.498733
	Ces2g	0.5346	Adnp2	0.498533
	Otc	0.534467	Tspan31	0.497067
	Msantd2	0.5344	Adamts9	0.496067
	Mier1	0.534	Serpinb9b	0.495667
	Fmnl3	0.533333	Akap9	0.495667
	Poli	0.533333	Nlrp4g	0.4955
	Foxf2	0.533133	Vsig1	0.495267
	Tcstv1	0.532667	Setbp1	0.495133
	Bicd1	0.5326	Fam198a	0.495
	Gm9922	0.532556	Ncam2	0.4948
	Olfr267	0.5318	Fuca2	0.494667
	Spink1	0.5318	Hnrnpf	0.4945
	Prkdc	0.531667	Zdhhc3	0.4944
	Epc2	0.531467	Adam24	0.494267
	Cdh13	0.5314	Alox12	0.4938
	Maoa	0.531333	Gm765	0.4938
	Otub1	0.531267	RP23-300E17.1	0.493667
	Gm4799	0.53125	Eaf2	0.493667
	Nmrk1	0.530733	Vmn1r203	0.493
	Col6a6	0.530667	Sema6c	0.4928
	Fbxw10	0.5306	Pxdn	0.492667
	Olfr355	0.5304	Tmem86a	0.4924
	Sult2a7	0.530267	Sms	0.491867
	Kcnf1	0.530067	Btn1a1	0.491
	Cdk13	0.53	6030452D12Rik	0.490867
	Cst3	0.529667	Igsf1	0.490733
	Hspbp1	0.5292	Ptchd4	0.490467
	Olfr1512	0.529	Zfp551	0.4902
	Mettl15	0.528667	Ccdc155	0.490067
	Rps6ka4	0.528333	Card6	0.489533
	Slc22a29	0.528333	Supt7l	0.489467
	Slc46a3	0.528133	Rdh19	0.4894
	2810403A07Rik	0.528	Gm5689	0.489333
	Cts7	0.527867	Zmym6	0.489267
	Tmem170	0.527867	Olfr1140	0.489222
	Tmem175	0.5274	Tuba3a	0.4892
	Tmem74	0.5272	Zfp780b	0.489133
	2900026A02Rik	0.5268	Inpp5f	0.489067
	Lrrtm2	0.526733	Pla2g16	0.488667
	Krtap13-1	0.526333	Sh2d7	0.4886
	Glp1r	0.525667	Cplx1	0.488
	Olfr620	0.525267	Dkk3	0.487467
	Iigp1	0.525133	Ywhae	0.487067
	Fdft1	0.525067	Gnmt	0.487
	Gm10031	0.525	Cd207	0.4868
	Fgf13	0.524933	Ermard	0.486067
	Pabpc6	0.524867	Tas2r123	0.4854
	Klf7	0.524733	Vmn1r219	0.484667
	Oxct2a	0.524667	Vpreb2	0.484667
	4931414P19Rik	0.524467	Lca5l	0.484467
	Plekho2	0.523667	Defb34	0.4835
	Cdhr5	0.5232	Cfl2	0.483467
	Map2k3	0.522867	Naga	0.483067
	Olfr1495	0.522867	Gbp9	0.4828
	Smarca4	0.522733	Spryd4	0.4826
	Enpp6	0.522667	Gm21726	0.482333
	B4galt2	0.522267	Fam134a	0.4822
	Prl8a6	0.5218	Olfr191	0.482
	Defb38	0.521667	Dusp8	0.482
	Ctss	0.5216	Slc45a2	0.4816
	Prkag1	0.521467	Slc29a3	0.481533
	Ar	0.521133	Zfp128	0.481333
	Wfdc5	0.520867	4933425L06Rik	0.480867
	Pcdhb6	0.5204	Tom1	0.4808
	Olfr734	0.5202	Obox8	0.4806
	Trim8	0.520133	Slc14a1	0.4804
	Traf2	0.520083	Lgals3	0.480267
	Tmem132d	0.519867	Aph1c	0.4802
	Olfr1306	0.519833	Ptpro	0.479733
	Tmprss12	0.5196	Il5ra	0.479667
	Txnrd3	0.519533	Cep72	0.479467
	Pdcd10	0.519533	Slc16a7	0.478933
	Olfr1202	0.5195	Insig2	0.478933
	Piezo1	0.5192	0610010F05Rik	0.478933
	Akt1s1	0.519067	Fam135a	0.478933
	Ankrd9	0.5184	Gm43786	0.478778
	Ndufs4	0.518333	D630036H23Rik	0.478667
	Ftcd	0.5178	Cyp3a13	0.4786
	Defb46	0.51775	Slco3a1	0.478067
	Insl6	0.5172	BC024139	0.477667
	Ppp1r9a	0.517067	Emsy	0.4772
	Vwce	0.516867	Olfr1408	0.476933
	S1pr2	0.516533	Zfp772	0.476933
	Islr2	0.516333	Defb13	0.476867
	Acp2	0.516	Sec1	0.4764
	Stxbp5l	0.515533	Chpt1	0.475467
	4932438H23Rik	0.515333	Rab4a	0.474467
	Pak6	0.514867	Gm2178	0.474333
	Gm20425	0.514667	Csta1	0.47425
	Lims2	0.5146	C2cd4c	0.4734
	1700012P22Rik	0.5144	Rec8	0.472533
	4930578I06Rik	0.514333	Sppl2c	0.472267
	Hip1r	0.514333	E030037K01Rik	0.472
	Gm11992	0.514267	Cby1	0.471933
	Olfr345	0.514111	Klrk1	0.471933
	Vmn2r120	0.513867	Gga3	0.471467
	Mfap4	0.5138	Nek7	0.471467
	Stard6	0.513667	Gja3	0.471333
	Akr1c19	0.513467	Ap3b2	0.471333
	Zfp319	0.513467	Actn3	0.470867
	Bex2	0.5134	Ppp1r3b	0.470867
	Cln8	0.513333	Tas2r116	0.470667
	Olfr237-ps1	0.513	Ifih1	0.4706
	Olfr486	0.513	Tlr13	0.470533
	Bhmt2	0.512667	Ankrd61	0.4704
	Svs5	0.512067	Arhgap33	0.4704
	Inhbc	0.5114	Lypd5	0.470067
	Tor1aip1	0.511333	Kitl	0.47
	Gskip	0.511267	Ifi44	0.4698
	Gm11564	0.511	Ano9	0.4694
	Pou3f3	0.510733	Dcn	0.469133
	Sil1	0.510667	Zmiz1	0.468867
	Cbwd1	0.5106	Psrc1	0.468867
	Mcemp1	0.5104	Kif1bp	0.4686
	Vmn2r28	0.51	Stat6	0.468467
	Kptn	0.509533	Ralgds	0.468333
	Slc6a11	0.509533	Cadm1	0.468133
	Slfnl1	0.509467	Clec4b1	0.467917
	Dennd2c	0.509267	Olfr1020	0.467733
	Kcne1	0.5092	Col19a1	0.4676
	Sox3	0.5092	Cyp19a1	0.4676
	Gng3	0.509	Mapkbp1	0.467333
	Cdo1	0.508467	Lonrf2	0.467133
	Otp	0.5082	Hspg2	0.467133
	Slc6a19	0.508133	Asap3	0.466667
	Olfr235	0.508	Ywhaq	0.466333
	Dip2a	0.507667	Eef2k	0.466
	Car5b	0.5072	Dnajc28	0.465733
	Rhox6	0.5072	Cntn1	0.465533
	Fam49a	0.507067	Cryba2	0.465533
	Lrrc69	0.507	Srpx	0.465067
	Prkcb	0.507	Ifnar1	0.464583
	Ston2	0.506933	Cmtm8	0.4644
	Ifi202b	0.506933	Atp5g3	0.464267
	Rims4	0.5068	Btnl10	0.464133
	Dguok	0.506667	Wnt7a	0.464067
	Ppp2r1b	0.506533	Hsbp1l1	0.4638
	Rpgr	0.506533	Zfand2b	0.463533
	Carns1	0.506467	Ust	0.4634
	Gfra3	0.5062	Pparg	0.4634
	Vmn2r105	0.5062	Fam19a2	0.463067
	Zfp81	0.5058	Rfx4	0.462733
	Gm1587	0.505733	Hspa12a	0.462067
	Flna	0.505533	Lrrc63	0.461933
	Msantd3	0.505267	Zfp41	0.461867
	Phf7	0.505267	S1pr3	0.461667
	Dram1	0.5052	Tm4sf5	0.461467
	Prmt3	0.5052	Lpcat4	0.461333
	Nr1d2	0.505067	Gc	0.461083
	Usp54	0.504867	Zscan4b	0.460889
	Fam19a1	0.5048	Plekha5	0.4608
	Olfr668	0.504778	Fbxw22	0.460778
	Btrc	0.504533	Cbl	0.460467
	Defb14	0.504267	Fbxl8	0.460133
	Bend6	0.504067	Cspg4	0.460133
	Fam217a	0.504	Spata18	0.460067
	Krt19	0.503867	AI846148	0.4598
	Tbc1d12	0.5036	Kcnj13	0.459667
	Olfr1208	0.503583	4930415O20Rik	0.459467
	Xk	0.503533	Olfr23	0.4594
	Men1	0.5034	Olfr1434	0.459067
	Vmn1r223	0.503111	Gm10803	0.459
	Esm1	0.503	Aldh1a3	0.459
	Slc7a7	0.503	Hrsp12	0.4588
	Daglb	0.502733	Baz2b	0.4586
	Mbl1	0.502733	Col28a1	0.4584
	Lypla1	0.502467	Decr1	0.4582
	Setdb1	0.5022	Ugt2b38	0.458111
	Gm5819	0.502167	Olfr825	0.458
	Ift20	0.502133	Rsph4a	0.458
	Sema5b	0.502133	Tmtc1	0.457867
	Myoz2	0.501933	Tmem18	0.4578
	N4bp1	0.501933	Hist2h4	0.4578
	Sprr2b	0.501867	Lect2	0.457667
	Wnt8b	0.501667	Nucb1	0.4576
	Lyzl1	0.5016	Ccr4	0.457333
	Olfr487	0.501583	1700023F06Rik	0.4572
	Dner	0.501533	Smdt1	0.4572
	Tph2	0.501467	Acy1	0.4566
	Ero1l	0.501267	Krtap6-2	0.455917
	Abcc2	0.500667	Slc2a12	0.455
	Erg	0.500667	Irf6	0.454533
	Stk24	0.500667	Nefh	0.454267
	Wdr64	0.5004	Ces1a	0.454067
	Zfp711	0.499333	Olfr810	0.454
	3100002H09Rik	0.499	Lama4	0.454
	Vmn2r72	0.499	Gm17304	0.454
	Scgb1b24	0.498667	Mettl21a	0.453867
	Plcz1	0.498133	Gm10113	0.453667
	Ergic1	0.498	Arrdc3	0.453667
	Crebrf	0.497867	Olfr61	0.453667
	Fbn2	0.497667	Olfr935	0.453333
	Thsd7a	0.4976	Cnih4	0.453267
	Zfp386	0.497533	Mtmr2	0.4532
	Olfr1105	0.497067	Cdpf1	0.452867
	Gm6020	0.497	Slc35b4	0.4528
	Brcc3	0.496933	Apoe	0.452667
	Adh5	0.4968	Fam160a2	0.4522
	Dap	0.496667	Itga2	0.452133
	4921511C20Rik	0.496533	Gm16223	0.451667
	Syne3	0.495867	Edaradd	0.4516
	Lipm	0.4956	Tsc22d2	0.451533
	Chchd7	0.4954	Zfp202	0.451467
	1110034G24Rik	0.495067	Cdc42bpg	0.4512
	Olfr832	0.495	Ddx50	0.450867
	Olfr748	0.494933	Eif1ax	0.450867
	Gabrr2	0.4948	Abcb10	0.4508
	Kcna3	0.494467	Fgfr2	0.450417
	Rtkn	0.4944	Gm6020	0.450333
	1700018F24Rik	0.494333	Sgsh	0.450067
	Ppp1r3b	0.493933	Prr15	0.449067
	Asic4	0.4938	Glyctk	0.449
	Olfr1079	0.4934	Lypd6	0.448867
	Gm14862	0.493267	Npy6r	0.448467
	Got1	0.4932	Glra3	0.448267
	Pcdhga2	0.4932	Tmem170b	0.448067
	Gprin3	0.493133	Gm9774	0.447889
	Manf	0.492933	Nprl2	0.447867
	Sult1e1	0.492667	Mkrn1	0.447667
	Maml1	0.492467	Abhd2	0.4476
	Khsrp	0.4924	Prmt8	0.447467
	Nme7	0.4924	Magee1	0.4474
	Pou4f3	0.4924	Blk	0.446867
	Gm21954	0.492333	Arrdc4	0.446733
	Rnf216	0.492267	Gpr12	0.4466
	Tmem106a	0.492067	Mbd3l1	0.4464
	Ndp	0.4918	Ptprf	0.4462
	Rnf11	0.4918	Celf3	0.446067
	Nbea	0.491733	Lhb	0.446067
	Foxa1	0.491467	Casp12	0.445933
	BC147527	0.491	Gcsam	0.445867
	Olfr704	0.491	Scrt1	0.445333
	Siglec15	0.490933	Agxt	0.445333
	Gdnf	0.490533	Nxph4	0.4452
	Mbd1	0.490533	Ipo8	0.445067
	Sprr2f	0.490167	Olfr432	0.445
	Ksr1	0.489867	Asb13	0.445
	Slc30a3	0.489667	Tnfsf15	0.444733
	Grpel2	0.489467	1500015O10Rik	0.4446
	Vim	0.488933	Ppp1r21	0.4446
	Syt9	0.4886	AI987944	0.444333
	Crtap	0.4886	Dnmt3l	0.444133
	Ano7	0.488533	Insc	0.443867
	Sh3bp5l	0.488533	Hdac4	0.4438
	Lrrtm4	0.488333	H60b	0.443733
	Gsk3b	0.488133	Bcl7c	0.4432
	Olfr194	0.487778	Lzts2	0.442667
	Zfp780b	0.487467	1700011I03Rik	0.4424
	Pla2g6	0.487333	Tm4sf4	0.442067
	Morc1	0.4872	Aldh7a1	0.442
	Cd226	0.487	Pih1h3b	0.442
	Megf11	0.486933	Kcng4	0.441667
	Trap1a	0.4868	Rasa2	0.441667
	Ptrf	0.4862	Paqr5	0.4414
	Tmem125	0.4862	Pla2g3	0.441333
	Map3k8	0.485733	Lgi2	0.440733
	Pcdh1	0.4856	Vmn1r204	0.440667
	Chl1	0.485533	Pibf1	0.440533
	Itih2	0.485533	Fat3	0.440533
	Ascl1	0.485467	Stk4	0.440467
	Dym	0.485467	Gm17546	0.440167
	Nrl	0.485333	Ephb1	0.440133
	Bckdhb	0.485267	Uggt2	0.4396
	Rarb	0.484867	Tank	0.439533
	Tmem203	0.484867	Ccdc36	0.439467
	Vmn1r53	0.484833	Tdpoz1	0.439333
	Vsig4	0.4848	Slc28a3	0.439267
	Olfr1424	0.484667	Asphd2	0.439133
	Sfrp4	0.484333	Irak1bp1	0.438867
	Mmp16	0.484067	Amer3	0.4386
	Pcdhb15	0.484067	Ctsg	0.4384
	Rgs2	0.484	Trmt13	0.4382
	Mkl2	0.483867	Fabp3	0.4376
	Gm4792	0.483667	Vangl2	0.437267
	5530401A14Rik	0.483267	Olfr746	0.437267
	Dach2	0.4824	Oxsr1	0.437067
	Ldoc1	0.482333	Vmn1r224	0.436933
	Upk1b	0.482133	Doc2a	0.436733
	Tas2r137	0.482067	Gsdmc3	0.436667
	Hephl1	0.481933	4930595D18Rik	0.436533
	Gm10322	0.481917	Slc9c1	0.4364
	Actn4	0.481733	Rap2c	0.436067
	Tmem184a	0.480933	Son	0.4358
	Vcan	0.480733	Rgs6	0.435733
	Celf5	0.4804	Stk16	0.4352
	Fbxo38	0.4802	Il21r	0.4352
	Ralgps1	0.480133	Vmn2r112	0.435
	Foxd1	0.480067	Lama5	0.434333
	Olfr1226	0.479889	Synpo	0.4342
	Irf9	0.479467	Tmem180	0.434067
	Slc5a5	0.479467	Sat2	0.434
	Tmc8	0.479467	Fut1	0.433933
	Igfbp2	0.479467	Olfr1495	0.4338
	Fmnl1	0.479267	Rgs13	0.4335
	Kl	0.479133	Gm438	0.433467
	Ccno	0.479133	Kdelr3	0.4332
	Myo1b	0.478667	Abcd2	0.433133
	Msx2	0.4786	Olfr919	0.433
	Ube2q1	0.478533	Me2	0.432933
	Krtap9-1	0.478333	Lyar	0.4328
	Myo5b	0.478067	A830031A19Rik	0.4326
	Tmem173	0.478067	Tmem17	0.432067
	Tmem50b	0.477933	Plcl2	0.432
	FRMPD2	0.477667	Gmcl1	0.432
	Dynap	0.477533	Tk2	0.431867
	Psat1	0.4774	Zscan12	0.4318
	Olfr450	0.477333	Snap91	0.4318
	Rcor3	0.4772	Magea10	0.431733
	Armcx5	0.477133	Fbxw26	0.431556
	Tm7sf2	0.4766	Efcab9	0.431533
	1700066B19Rik	0.4766	Cyp3a59	0.431333
	Wnk2	0.4764	Atoh8	0.431333
	Mbd2	0.476067	H2-Q10	0.430733
	Rnf135	0.475867	Olfr834	0.430417
	Pdlim1	0.475733	Zc3h12a	0.429933
	Gm10577	0.4755	Gnat3	0.429933
	Cacng2	0.475333	Tmod2	0.429267
	Hmga1-rs1	0.474889	Syce3	0.429133
	Rsph10b	0.474867	AK157302	0.429
	Smyd2	0.474867	Tmod1	0.428933
	Rasal3	0.4748	Faf1	0.4286
	Ap1s1	0.474467	Clec2e	0.4284
	Gsx1	0.474333	Itln1	0.428267
	Ptprn	0.474333	Klc2	0.428133
	Zfp362	0.474267	Gm3898	0.428
	Sgms2	0.474	Olfr1055	0.4278
	Gm27029	0.473867	Olfr685	0.427733
	Cyp2w1	0.473	Olfr726	0.4275
	Lgals8	0.473	Secisbp2l	0.4274
	Crem	0.472933	8030423J24Rik	0.426933
	Serpina3f	0.472867	Rangrf	0.426917
	Fam3a	0.4726	Tollip	0.426267
	Trim65	0.4724	Astn1	0.4262
	Cysrt1	0.472333	Npffr2	0.426067
	Ankrd13d	0.4716	Smtnl2	0.426
	Spns3	0.4714	Hyal2	0.425867
	Slc2a5	0.471083	Ncf1	0.425733
	Mapk8ip2	0.470933	Cadps	0.425667
	Cuedc1	0.470533	Sec11c	0.425533
	Olfr263	0.470467	S100z	0.425
	Gmnc	0.4702	Fbxl2	0.424867
	Akr1b3	0.470133	1700061G19Rik	0.4248
	Wdfy3	0.470133	Tas2r103	0.4248
	Scamp2	0.4698	Celf5	0.424733
	Otx2	0.4698	Trem2	0.4244
	Akap5	0.469733	Nkx6-1	0.424267
	Olfr127	0.469667	Gtdc1	0.4242
	Adamts1	0.4696	Dfna5	0.4238
	Sstr4	0.469067	Wfdc16	0.423733
	Foxq1	0.468867	Abcb5	0.423667
	Adnp2	0.4688	Mbp	0.423533
	BC080695	0.4685	Mst1	0.422933
	Olfr974	0.468467	Nppa	0.422533
	Shox2	0.4684	Olfr993	0.422267
	Cldn17	0.467733	Jmjd4	0.4222
	Rasef	0.4676	Olfr998	0.422
	Nfkb2	0.466867	Lat2	0.4214
	Uvssa	0.466267	Olfr994	0.420889
	Samt4	0.466067	Tfg	0.420867
	Olfr173	0.466	Gm13090	0.420533
	Has2	0.465	Olfr172	0.4205
	Cetn3	0.464867	Tox4	0.4204
	2310009B15Rik	0.464867	Kdm6b	0.420067
	Zyx	0.4648	Homez	0.42
	Glis3	0.4646	Tsga10ip	0.42
	Mptx2	0.464467	Pttg1ip	0.419833
	Rbm47	0.464467	Vmn2r28	0.419667
	Ptpn7	0.464333	Rep15	0.4196
	Sec11c	0.4636	AA986860	0.419533
	Slc35b3	0.4636	Hils1	0.419533
	Olfr314	0.463	Ankzf1	0.419467
	Krtap4-2	0.463	F11	0.419467
	Olfr1444	0.462867	Serpinb10	0.419133
	Wdr20rt	0.462867	Kalrn	0.419067
	Myl12b	0.462778	Wdtc1	0.418933
	Megf8	0.462133	Limch1	0.418933
	Dsg1b	0.462	Gpr151	0.418867
	Zfp758	0.461667	Gm4787	0.418333
	Ccdc36	0.4616	RP23-354H24.9	0.418333
	Tyw1	0.461533	Baalc	0.418167
	Ssx2ip	0.461267	Hgsnat	0.418133
	Osbpl3	0.461	Musk	0.418067
	Grik2	0.460533	Calb1	0.4178
	Gm9958	0.460333	Cdx4	0.417667
	Nek5	0.460333	Zcchc2	0.417533
	Olfr1294	0.460333	Casp1	0.4174
	Mycs	0.460133	Padi6	0.4172
	Arhgap24	0.460067	Zfp64	0.416867
	B3galt2	0.459733	Wdyhv1	0.41675
	Bbs4	0.459667	Col11a1	0.416733
	Hsd3b3	0.459667	Tagln3	0.416667
	Olfr1497	0.4594	Vmn2r51	0.416533
	Klhl3	0.4592	Pnp	0.4165
	Dennd1c	0.459167	Hipk3	0.416467
	Gna12	0.458933	Rom1	0.416133
	Ssc4d	0.4588	Olfr821	0.416067
	Champ1	0.458667	Flt4	0.415667
	Rgmb	0.458667	Gm4775	0.415667
	Ackr4	0.458533	Gm21886	0.415167
	Cldn16	0.458533	Tcf25	0.414933
	Tlr6	0.458467	Vopp1	0.4144
	Vmn2r56	0.458333	Neurl2	0.414333
	Ptbp2	0.458333	Gab3	0.4142
	Cygb	0.458267	Elmo1	0.414133
	Peli2	0.458267	Pomk	0.4138
	Cnih1	0.4582	Lst1	0.413667
	Mgat4e	0.458	Morc4	0.413583
	Bpgm	0.457867	Gm11983	0.413267
	Nupr1l	0.4578	Dio2	0.413133
	Camkv	0.457533	Erv3	0.413067
	Rab18	0.4572	Adipor2	0.413
	Smim23	0.4568	Dcdc2c	0.4126
	Exog	0.456733	Gmnc	0.4126
	Antxr2	0.456533	Mycn	0.412533
	Manbal	0.456333	Zfp566	0.412467
	Olfr1039	0.45625	Hps5	0.4124
	Qsox2	0.456133	Msi1	0.411933
	Focad	0.455733	Ppp1r3a	0.411733
	Wnt16	0.4556	Sh3kbp1	0.411733
	Cxxc1	0.455267	Neto1	0.411467
	Zfp397	0.455133	Rasa3	0.411467
	Fbxo8	0.454933	Lrrc1	0.411067
	Csrp1	0.454867	Olfr665	0.410933
	2300009A05Rik	0.4544	Sall3	0.4108
	Prep	0.4538	Atg16l1	0.410733
	Scn1a	0.453733	Dynlt3	0.4104
	Olfr1026	0.453667	Cyp2b10	0.410267
	Chm	0.4536	Fam49a	0.409933
	Vmn1r67	0.4534	Rnase6	0.4094
	Scgb1b2	0.453	G430095P16Rik	0.409
	Actl7b	0.4526	Ppp2r2c	0.408867
	Chac2	0.4526	Coq10b	0.4084
	Rnf112	0.452533	Pcdhgb7	0.408067
	Palm2	0.4524	Pcdhga11	0.408
	Cpne6	0.452267	Pcdhgb8	0.4078
	Wdr78	0.451867	Olfr352	0.407667
	Rnase2b	0.4518	Acot7	0.4072
	Sez6	0.451733	Trmt1l	0.406933
	H2afy	0.451667	Smr2	0.406933
	Pcdhga8	0.451533	Hcrtr2	0.40675
	Tmprss3	0.451533	Fubp1	0.406733
	Sgms1	0.451467	Nck2	0.4066
	Prh1	0.450667	Ndufa4	0.406333
	Slc12a2	0.450467	Coro2b	0.405867
	Gipc3	0.450333	Slc25a5	0.405778
	Abcc1	0.450067	Zfp560	0.405733
	Gstt3	0.450067	Esp8	0.405556
	Snx24	0.4498	Olfr651	0.405333
	Gm20379	0.449733	4930568D16Rik	0.4044
	Bmper	0.449733	Bmpr2	0.404333
	Rhobtb2	0.449667	Gga1	0.404267
	4930544D05Rik	0.4496	Thap7	0.4038
	Krtap24-1	0.449533	Ppp3ca	0.403733
	3830417A13Rik	0.4492	Igsf10	0.403667
	Olfr1055	0.4492	Olfr140	0.4036
	Prdm15	0.449133	Mtmr3	0.403467
	Lef1	0.449067	Nos2	0.403467
	Ak8	0.448933	Cmklr1	0.4034
	Mast2	0.4488	Myo15b	0.403267
	Olfr1330	0.448583	Cdnf	0.403267
	Aspn	0.448467	Olfr211	0.403067
	Stap2	0.448267	Iqcf6	0.402867
	Csde1	0.4482	Syngr4	0.402733
	Mtx3	0.448133	Fdps	0.402667
	Prr16	0.448133	Ncoa2	0.4026
	Olfr15	0.448	Gsdmc4	0.402444
	Ly6i	0.447667	Mc4r	0.4024
	Txndc11	0.447333	Mab21l3	0.4024
	Gm17304	0.447333	Smok3c	0.402333
	Olfr808	0.4472	Olfr659	0.4022
	Cd248	0.447067	Bfar	0.4018
	Rab3il1	0.446733	Slc7a9	0.4016
	Clca3b	0.446667	Plxdc2	0.401533
	Ces2c	0.4465	Cyld	0.4012
	Tssk6	0.446467	Trim80	0.400933
	Rabl3	0.4464	Pxylp1	0.400667
	RP24-254M13.1	0.446333	Osbpl10	0.400467
	Prr27	0.446333	Egfl7	0.400267
	Adarb2	0.445533	Ttll4	0.4002
	Mxd3	0.445533	Trim29	0.4002
	Grap2	0.445533	Htr2a	0.3994
	Ophn1	0.445333	Ldhc	0.399333
	Spata7	0.445333	Vmn1r58	0.399333
	Mfhas1	0.445267	Sra1	0.3992
	Arhgef16	0.4452	Kdm1a	0.399067
	Gm12184	0.4452	Vps37b	0.398933
	Rmdn3	0.444933	Gm9376	0.398667
	Olfr1462	0.444917	Plin1	0.398667
	Marveld1	0.444867	Prp2	0.398467
	Slc39a6	0.4448	BC080695	0.398167
	Pigf	0.444667	2810408A11Rik	0.398133
	Nrg2	0.4446	Cptp	0.398133
	Gucy1b3	0.444467	Ccdc67	0.397867
	Nmb	0.444333	4930505A04Rik	0.397667
	Pdap1	0.443733	Clec4b2	0.397667
	Lhfpl1	0.443467	Wdr91	0.397667
	Tmem110	0.4432	Prlhr	0.397533
	Sertad2	0.4432	Pax4	0.397533
	Boc	0.443133	Nfrkb	0.397267
	Nxpe4	0.442933	Apoa1	0.397067
	D930015E06Rik	0.442933	Olfr237-ps1	0.397
	Egln1	0.442467	Rcbtb1	0.396933
	Eif2ak2	0.442267	Susd2	0.3968
	Nlrc5	0.4422	Gm13084	0.396667
	Corin	0.442067	Crx	0.396467
	Ppp1r15a	0.442	Prl8a2	0.3964
	Psg28	0.442	Tex35	0.396333
	Tada2b	0.441933	Sirpb1a	0.396333
	Adprh	0.441933	G6pc	0.396
	Zmym2	0.4414	Cd22	0.396
	Zfp438	0.441	Lpo	0.3958
	Gm5724	0.440733	Anp32e	0.39575
	Runx1t1	0.4406	Tbc1d2b	0.3954
	Zbtb42	0.4404	Olfr331	0.395333
	Mag	0.4402	Gpr176	0.394933
	Hist1h1t	0.440067	Ly6e	0.3946
	Vmn1r68	0.4398	Mgat4c	0.394533
	Prdm8	0.439733	P2ry1	0.394467
	Tuba3b	0.439667	Rps6ka2	0.394333
	S100a4	0.4392	Cyp26a1	0.394133
	Med1	0.439	Ccdc9	0.394133
	1700034E13Rik	0.438933	Mical1	0.394
	Plgrkt	0.438867	Vmn2r1	0.393933
	Smim10l1	0.438733	Tmem231	0.393867
	Zfp772	0.4382	Trpc3	0.393733
	Pou5f1	0.438067	Ahsg	0.393667
	Pde3a	0.437933	Zfp949	0.393667
	Usp31	0.437867	Cacna2d2	0.3934
	Olfr1323	0.437733	Vmn1r32	0.393333
	Ctif	0.4376	Ttc36	0.393333
	Hspa4	0.437467	Olfr1215	0.393267
	Tlr2	0.437133	Fbxl4	0.393
	Olfr1348	0.436778	Tpcn2	0.392933
	Olfr1499	0.436667	Crym	0.392533
	4930430F08Rik	0.436467	Clca4b	0.392333
	Olfr943	0.436444	2610524H06Rik	0.392333
	Commd8	0.4364	AW549877	0.392267
	4930408O17Rik	0.436222	Ces2b	0.392267
	Pcdhgc5	0.4358	Fth1	0.3922
	Lama1	0.435467	Zfp157	0.392067
	Hiatl1	0.4352	Dfnb59	0.391867
	Txnl1	0.435133	Tceanc	0.391733
	Acsm5	0.435067	Plat	0.3912
	Vmn2r2	0.434933	Stard3	0.390867
	Acaa1a	0.434467	Olfr788	0.390733
	Olfr1328	0.434333	Zc2hc1a	0.390733
	Pcolce	0.434267	Bhlhe40	0.390733
	Krt15	0.434	A930018P22Rik	0.390667
	Atoh1	0.433733	Tmem71	0.3906
	Ifna2	0.433667	Ckb	0.3904
	Ndrg2	0.433667	Vmn1r199	0.390167
	Cacna2d1	0.4336	Kndc1	0.390067
	Dennd2d	0.433467	Fbxw7	0.3898
	Habp4	0.433267	Cstf2t	0.389733
	Igfn1	0.433133	Apbb1ip	0.389733
	Gcc2	0.433067	Adgrf3	0.389733
	Fbxo32	0.432733	Galk1	0.389533
	Dnah7c	0.432533	A530099J19Rik	0.389133
	Zbtb26	0.432533	Cdkn3	0.389067
	Prg3	0.432467	Ccdc79	0.388667
	Slc17a1	0.432467	Clcn1	0.3886
	Fam129a	0.4324	Helb	0.388467
	Slc7a2	0.4324	Kcnh8	0.3882
	Acap2	0.432333	Jmjd1c	0.388133
	Olfr1054	0.431933	Jrkl	0.387867
	Fam160a1	0.4318	Masp2	0.3878
	Hao2	0.4318	Ostm1	0.3876
	Csnka2ip	0.431733	Zfp940	0.3876
	Notch3	0.431667	Olfr1446	0.3875
	Arl6ip5	0.4316	Serpina12	0.387467
	Rabepk	0.431533	Prss56	0.387467
	Rap2a	0.431467	Olfr1012	0.387
	Hist1h2ak	0.431333	Slc35a1	0.3868
	Olfr1535	0.431067	Jazf1	0.3868
	Fads1	0.431	Rnf182	0.3866
	Pck2	0.431	Krtap15	0.386556
	Natd1	0.430867	Acsm4	0.386533
	Lrrc74a	0.430533	Pcp4	0.386267
	Suox	0.430267	Echdc1	0.386067
	Ulk3	0.430267	Trappc10	0.386
	Slc35a4	0.4302	Olfr98	0.385917
	Kcnj2	0.43	Tas2r106	0.3856
	Por	0.43	3110062M04Rik	0.385467
	Apobec4	0.429667	Dennd3	0.3854
	Pitx2	0.429533	Zfand3	0.385333
	Mark2	0.429467	Pcyt1b	0.3852
	Akr1a1	0.429333	Lect1	0.385133
	Rmdn2	0.429	Odam	0.385067
	Akap4	0.4284	Nhlh2	0.384933
	Nbeal2	0.4284	Tmem215	0.3848
	Stmn1	0.428133	Pml	0.384733
	Reep4	0.428133	P2ry4	0.384533
	6030452D12Rik	0.428067	Adamtsl1	0.384467
	Nckap1l	0.428	Tmem164	0.384467
	Cnot7	0.428	Cldn10	0.384267
	Coprs	0.427933	Pfkfb3	0.3842
	Spire2	0.427867	Tmem130	0.384133
	Glrb	0.427867	Elk1	0.383667
	Frmpd4	0.427667	Fus	0.383467
	Oaf	0.4276	Ggt5	0.383267
	Fam26d	0.427533	4931406C07Rik	0.383267
	Syt17	0.4274	Tada2b	0.3832
	Wrap73	0.427133	Gli1	0.383067
	Smg9	0.427067	P4ha3	0.382933
	Olfr961	0.427	Stk36	0.382667
	Olfr478	0.426933	Cenpf	0.3824
	Mafb	0.426867	Rnf113a2	0.382267
	Socs5	0.426867	Chchd6	0.382267
	Rptn	0.4266	Matn2	0.382133
	Slmo1	0.4264	Stfa3	0.382
	Clca4a	0.426267	H1foo	0.382
	Smpd4	0.4262	A630095N17Rik	0.381667
	Plac8	0.426	Sh3glb1	0.381667
	Synpo	0.426	Pik3ap1	0.3814
	4930486L24Rik	0.425933	Rasa1	0.381067
	Hist1h4c	0.425778	4930550L24Rik	0.380533
	Iyd	0.425467	Btf3l4	0.3804
	Mcc	0.425	Ndel1	0.379933
	Olfr862	0.424867	Olfr702	0.379933
	Wwp2	0.4248	Pcdh10	0.3798
	Pbp2	0.4248	Ly6f	0.379733
	Dsg1c	0.424667	Olfr1045	0.379667
	Aldh18a1	0.4246	Pou2f2	0.379667
	Slc22a4	0.424467	Lax1	0.379533
	Gas7	0.4242	Bbx	0.379267
	Nr1d1	0.423667	Lbh	0.379267
	Yipf7	0.423667	Creld1	0.379067
	Sav1	0.423667	Zfp953	0.378583
	Kdm5c	0.4236	Mecp2	0.3784
	Lonrf3	0.4234	Ccdc57	0.378267
	Gm6309	0.423333	Gpx2	0.378067
	Sorl1	0.423067	Cdh15	0.378
	Vezf1	0.423	Eps15l1	0.3776
	Kdm2b	0.422867	Hsd11b1	0.377133
	Lonrf1	0.422867	Vmn1r26	0.376667
	Hspbap1	0.422733	Clec2i	0.376533
	Zfp786	0.422667	St6galnac6	0.376467
	Mcpt2	0.422533	Dact3	0.3764
	Fas	0.422067	Usp17lc	0.376333
	Cyp2d37-ps	0.422	Krtap1-3	0.3762
	Ephx1	0.421933	Ahrr	0.3762
	Olfr780	0.421933	Uba1y	0.376
	St6gal1	0.421867	Chrna7	0.375867
	Sh2b2	0.421533	Nmur1	0.3758
	Olfr472	0.4215	Ifnb1	0.375467
	Dyrk3	0.421467	Olfr196	0.375333
	Hsd17b7	0.4214	Dnaic1	0.375333
	Olfm4	0.421333	A2m	0.375267
	Stx1b	0.421133	Mipol1	0.37525
	1700037C18Rik	0.421	Spred1	0.375133
	Anxa3	0.420933	Fastkd3	0.375067
	Shc2	0.420933	Olfr1413	0.375067
	C2cd5	0.420867	Hs3st3b1	0.375
	Olfr181	0.420833	Ankrd55	0.374533
	Bcar3	0.42	Rab43	0.3744
	Fpr-rs3	0.4198	Ywhah	0.374267
	Sema7a	0.4198	Myh11	0.374067
	Olfr533	0.419667	Mfsd1	0.3738
	Gm7535	0.419667	Defb22	0.373533
	Sfrp1	0.419667	Soat1	0.3734
	Scgb2b26	0.419533	Elovl2	0.3732
	Aqp5	0.419267	Sharpin	0.373
	Med13	0.419133	Scnn1g	0.372867
	Tmprss11d	0.419133	Armcx2	0.372667
	Slc35a5	0.418933	Klk15	0.372333
	Il9	0.418867	Fam81a	0.372067
	Stag1	0.418867	Sqstm1	0.372
	Larp4b	0.418733	Lpcat2	0.3718
	Apbb1	0.418733	Edn2	0.371733
	Mylk4	0.418667	Mks1	0.3716
	Rnf125	0.418667	Tas2r110	0.371133
	Celsr3	0.418667	Sptb	0.3708
	Nkx2-3	0.418533	Wisp3	0.370733
	Ugt2b35	0.418333	Rab5b	0.370667
	Wdr19	0.418333	Cep170	0.3704
	Dtx4	0.418	Map2k5	0.370333
	Agr3	0.417933	Vdr	0.3702
	Nalcn	0.417933	Mme	0.3702
	Cacng5	0.417733	Bcat2	0.370067
	Ang4	0.417333	Cyp3a44	0.37
	Cdk14	0.417	Tcl1b2	0.369933
	Spaca3	0.416867	Grm8	0.369867
	Nms	0.416733	Arhgef33	0.3698
	Skida1	0.4166	Sub1	0.3695
	4933425L06Rik	0.416533	9330182L06Rik	0.3694
	Gpr12	0.416533	Ang5	0.369333
	Pkd1	0.416533	Fhl5	0.369
	Styk1	0.416467	Col27a1	0.3688
	Slc36a1	0.416267	Mutyh	0.368733
	Neurl1b	0.416133	Actn1	0.368533
	4930507D05Rik	0.416	Phxr2	0.368467
	Olfr342	0.415889	Rab40b	0.368467
	Lrp12	0.4156	Adam34	0.368333
	Rtp1	0.415533	Pcdhga4	0.368267
	BC089491	0.415467	Tmprss11d	0.368267
	Srgap1	0.4154	Gm9047	0.368267
	Lamc1	0.415333	Olfr1469	0.368067
	Prss58	0.415333	Fetub	0.367933
	Icam4	0.415267	Fam83f	0.3672
	Hcst	0.4152	Slc35f3	0.367133
	Dcdc2c	0.4152	Zfp317	0.367067
	Supt20	0.415133	Lima1	0.367
	Esp15	0.415	Kcnc3	0.367
	Agtr2	0.415	Fcrl1	0.366933
	A630033H20Rik	0.414867	Dennd6b	0.366667
	Olfr1135	0.414867	Ces1d	0.3666
	Haghl	0.4148	Gm5096	0.366333
	Pcnx	0.4148	Ccdc66	0.366
	Trim36	0.414533	Parl	0.366
	Npffr1	0.414467	Olfr794	0.365933
	Tgfbi	0.414333	Sema4c	0.365867
	Calb1	0.414267	Fxyd1	0.365867
	Olfr1212	0.413833	Rcor1	0.3656
	Wfdc1	0.413733	Pvalb	0.3654
	Mxi1	0.413333	Pde12	0.365333
	Tek	0.413333	F9	0.365067
	Slc25a53	0.412733	Dynlrb2	0.365
	Olfr741	0.412667	Sesn1	0.364867
	Gm28269	0.4126	Egflam	0.364867
	Vmn2r118	0.4126	Zfp455	0.364667
	Gm4847	0.412467	Ism2	0.364467
	Ntng2	0.412467	Stx1b	0.364333
	Ankrd61	0.4124	Rsl1	0.364167
	Frmd5	0.412267	Amotl2	0.364133
	Tnfsf15	0.412267	Gnb5	0.364
	Mfsd7a	0.4122	Map4k1	0.363733
	Gm17190	0.412133	Prl7a1	0.363667
	Gm13247	0.412083	Cldn24	0.363267
	Ube2j1	0.412	Slc20a1	0.363133
	Zfp616	0.412	Gsdma2	0.363067
	Dbnl	0.4118	Tpp1	0.363067
	Kalrn	0.4118	Mia	0.363067
	Gm10000	0.411667	Gm5174	0.362867
	Smarcd2	0.4116	Dpysl4	0.3628
	Uba1y	0.411533	Chmp2b	0.362733
	Cmtm2b	0.411533	Gskip	0.3626
	Pcsk6	0.411533	Prrxl1	0.362533
	Otud4	0.4114	Syngr2	0.3622
	St3gal5	0.4114	Bcor	0.361933
	Tcf24	0.4114	Dgka	0.361867
	Fgf9	0.411333	Chil5	0.361533
	Adk	0.411267	Ulk2	0.3614
	Olfr293	0.4112	Sestd1	0.361333
	Vegfa	0.411133	Piwil2	0.3612
	Aoc2	0.411067	Rnf146	0.361133
	Fam162b	0.410933	Ankra2	0.360933
	5-Sep	0.410867	Mfi2	0.360867
	Klf6	0.410867	C130050O18Rik	0.360667
	Synj2	0.4106	Snca	0.3602
	Olfr1022	0.410467	Fam19a5	0.360133
	Irf8	0.4104	Msc	0.360067
	Mos	0.410267	Ugt1a9	0.359889
	Gpam	0.410067	Olfr215	0.359867
	Peg10	0.4096	Grip2	0.3598
	Lce6a	0.409	Smarcc1	0.359533
	B930041F14Rik	0.4086	Tsc2	0.359333
	Gm13078	0.4085	Mgmt	0.359267
	Psd	0.408333	Gng3	0.359133
	Blk	0.408267	Mllt10	0.359133
	Dtnb	0.407933	Lyl1	0.359133
	Smurf1	0.4076	Olfr906	0.359
	Zswim6	0.407467	Sprr2e	0.358667
	Slc20a1	0.4074	Mrrf	0.358133
	Tcaf1	0.407333	Olfr137	0.358067
	Zbtb48	0.407	Adra1d	0.358067
	Tfr2	0.406933	Srsf9	0.358067
	Map7	0.406933	Qprt	0.357933
	E2f2	0.406867	Kcng3	0.357733
	Pigo	0.4066	1700013G24Rik	0.357533
	Slc45a2	0.406533	Nf1	0.357333
	Ung	0.4062	Fbxl17	0.357333
	Zfp583	0.406067	Olfr564	0.3572
	2210017I01Rik	0.405933	Usp24	0.357067
	Hoxb7	0.405933	Kirrel2	0.357067
	Gm17660	0.405733	Lix1	0.356867
	Akap6	0.405333	Clec4f	0.356867
	Olfr1446	0.405333	Henmt1	0.356733
	Plagl2	0.405133	Lmod2	0.356733
	Enpp2	0.405	Ikbke	0.3566
	Strada	0.405	Csnk2a2	0.356533
	Gm11128	0.404667	Vps4b	0.356467
	Slc39a14	0.404533	Olfr48	0.3564
	Cntn2	0.404467	Ptn	0.3564
	Stra13	0.404067	Cdc25c	0.356133
	Orm3	0.403933	Rtn4	0.355733
	Vmn2r90	0.403867	Padi2	0.355533
	A830010M20Rik	0.403667	Abhd17c	0.355333
	Adamts13	0.403667	Il3	0.355133
	1500011K16Rik	0.403533	Prpf39	0.355133
	Colec11	0.4032	Ntf3	0.355133
	Erich3	0.403067	Rasgef1a	0.355
	Tor4a	0.403067	Olfr640	0.354933
	Abcb4	0.403	Rhoj	0.354667
	Sstr3	0.402867	Fzd9	0.354667
	Cln6	0.4026	Slc6a19	0.3546
	Gm5089	0.4025	Zfp623	0.354467
	Tmem163	0.402467	Rreb1	0.3542
	Clcn2	0.4024	Tmem145	0.354133
	Hspg2	0.4024	Igf2bp2	0.354
	Gnb5	0.402333	Vmn2r105	0.354
	Phlpp2	0.402333	Hibadh	0.353533
	Mkx	0.402267	Abhd12	0.3534
	Adgrl4	0.401933	Mcam	0.353333
	Htr3a	0.401933	Vmn2r107	0.353222
	St8sia3	0.401867	Hmga2	0.3532
	Lca5l	0.4018	C1qc	0.353067
	Prkab1	0.401733	Olfr1351	0.353
	Gatad1	0.401667	Kcnj15	0.352933
	Hbq1b	0.4016	Ptprn	0.3526
	Eif4ebp3	0.401533	Ifng	0.3524
	Gng2	0.4014	Olfr305	0.352333
	Cd38	0.401333	Trpc1	0.352267
	Fcgr2b	0.4012	Trex1	0.3522
	Ube2c	0.4012	Vmn2r83	0.351933
	Zfp324	0.400667	Cmbl	0.351933
	Speg	0.4006	Mfge8	0.351867
	Itpkc	0.400533	C8a	0.3516
	Zfp65	0.400444	Hacd4	0.3516
	Nwd1	0.400067	Aph1b	0.351333
	Krtap8-1	0.4	Rtp1	0.351133
	Runx2	0.399933	Olfr1402	0.351133
	Nrip1	0.399933	Klk1b11	0.351133
	Fam135b	0.3998	Il10ra	0.350933
	Kcng2	0.3996	Trim6	0.3508
	Srrd	0.399533	Rfpl4	0.3508
	Wisp2	0.399533	Taok1	0.3506
	Edem2	0.399333	Ankrd37	0.3506
	Akr1c21	0.399267	Stk24	0.350467
	Calu	0.3992	Pla2g2d	0.350467
	Me2	0.399067	Rgs9bp	0.350467
	Rhox9	0.399067	Pcnxl2	0.350267
	Foxo3	0.399	Tulp1	0.350067
	A930003A15Rik	0.399	1700016D06Rik	0.349867
	Esr1	0.399	Fam13c	0.349733
	Sostdc1	0.398933	Tmem186	0.349733
	Emp2	0.3984	Tmem168	0.349733
	Olfr541	0.398333	Cd3g	0.349733
	0610007P14Rik	0.398333	Cdyl	0.349667
	St6galnac3	0.398083	Sncaip	0.349667
	Klk1b1	0.398	Prlr	0.349533
	Vmn1r181	0.397833	Tnfaip8	0.349533
	Smim8	0.3978	Gpx6	0.3494
	Rfx8	0.397667	Csf3	0.3492
	Asf1a	0.397533	Klhl34	0.349133
	Slc16a10	0.397467	Scaf1	0.3488
	Fastk	0.3972	Ceacam11	0.348533
	Ccar2	0.397133	Cpa5	0.3482
	Cyp2d11	0.397	Prmt3	0.3482
	Olfr1513	0.397	Klhl33	0.348067
	Spata24	0.3968	Carf	0.348067
	Zfp784	0.39675	Ring1	0.3478
	Pank2	0.396667	Oacyl	0.3478
	Pou5f2	0.396467	Ccdc110	0.3478
	Zfp322a	0.396333	Il1rapl2	0.347667
	Ado	0.396	Col1a1	0.347533
	Fam109b	0.396	Syt2	0.3474
	Tmem33	0.396	Pspn	0.3474
	Antxrl	0.395933	Ergic2	0.347267
	Lrat	0.395867	Pth2	0.347267
	Ereg	0.395867	Gpr17	0.3472
	Olfr1122	0.395733	Prr18	0.347133
	4921506M07Rik	0.395667	Cpne2	0.347133
	P2rx2	0.3956	Zmynd12	0.346933
	Krt8	0.395267	Sypl2	0.3468
	Exph5	0.3952	Trpc4	0.346733
	D930020B18Rik	0.395133	Fam162a	0.346667
	Chrna9	0.395067	Cdh6	0.346533
	Cib3	0.394933	Tlr5	0.346133
	Kcnh6	0.394867	Zfpl1	0.346067
	Rcan1	0.3948	Grm4	0.345933
	Rab7b	0.3946	Apc2	0.345867
	Spns2	0.3946	1700123O20Rik	0.345867
	Scube1	0.394467	Trpc4ap	0.3458
	Cep170	0.394333	Krtap8-1	0.345733
	Slc7a14	0.394133	Plekhh1	0.3456
	Cdk5	0.394067	Itga8	0.345467
	Ucn	0.394067	Cipc	0.345333
	Pax5	0.393933	Pde6g	0.345067
	Stxbp4	0.393867	Dmbx1	0.344933
	Vmn1r75	0.393867	Helt	0.3446
	Dcaf12l1	0.393667	Ccdc173	0.344267
	D830013O20Rik	0.3935	Ehf	0.344067
	Hpcal1	0.3935	Cyp3a57	0.344
	Mphosph8	0.393333	Bmpr1b	0.343867
	Tmem52b	0.3932	Xcr1	0.3436
	Nlrp4a	0.393067	Chst7	0.3436
	Nlrp4e	0.392867	Olfr132	0.343467
	Cyp4a30b	0.392667	Galntl6	0.343467
	Daam1	0.392667	Ubac2	0.343267
	Gm10936	0.392667	Acat3	0.3432
	Mpp3	0.392467	St6galnac5	0.343133
	Igsf9b	0.392267	Odf2l	0.343083
	Rpgrip1l	0.392267	Nsun6	0.343067
	Fam20c	0.392067	Mamstr	0.342933
	Olfr358	0.392067	Magi1	0.3428
	Themis	0.391933	Tle6	0.342733
	2310046K23Rik	0.3916	Slc4a1ap	0.342733
	Car13	0.3914	Rgs8	0.342667
	Pmfbp1	0.3914	Olfr1044	0.3426
	Akap13	0.391267	Vmn2r2	0.342533
	Cd47	0.391067	Opcml	0.342467
	Kank2	0.391067	Rybp	0.3422
	Ms4a13	0.391067	9530002B09Rik	0.341867
	Upk3a	0.390933	Kcne2	0.341733
	Zfp266	0.390933	Gxylt2	0.341667
	Nol3	0.390933	Appbp2	0.341533
	Hacl1	0.390867	Olfr385	0.3414
	Pea15a	0.390733	Olfr8	0.341
	1810062G17Rik	0.390667	Npm2	0.340933
	Tekt5	0.390667	Myt1	0.340733
	Dhrs7	0.3906	Olfr25	0.340733
	Malt1	0.390333	Cts7	0.340667
	Efcab5	0.389867	Upp2	0.3406
	Fam175b	0.3896	Dnajb5	0.3406
	S100g	0.3896	Hgd	0.340467
	Tppp	0.389333	Spast	0.340467
	Cmpk2	0.3892	Ndrg2	0.3404
	Slc34a2	0.3892	Prdx5	0.340333
	Polh	0.389	Zfp329	0.340333
	Faah	0.388933	Slc13a4	0.340267
	Ano8	0.3888	T	0.3402
	1700064H15Rik	0.388733	Gprin3	0.3402
	Srrm4	0.388667	4933428M09Rik	0.3402
	Sh3bgrl3	0.3886	Zfp119b	0.340167
	Olfr1384	0.388533	Igsf9	0.339733
	Hist2h4	0.3884	Dip2b	0.339733
	Rgcc	0.388333	Klhl5	0.339733
	Trim52	0.388133	Wnk4	0.3396
	Hsd17b1	0.387933	Gm10936	0.339333
	Clec3a	0.387867	Hoxd10	0.339333
	Pfkfb1	0.387867	Nfxl1	0.339267
	Nt5dc2	0.3878	Pbx3	0.339133
	Gm4951	0.387667	Sprr2b	0.339133
	Kif3c	0.387533	Ggn	0.339
	2300003K06Rik	0.387333	Sergef	0.339
	4921513I03Rik	0.387333	Tmem120b	0.3388
	Camk4	0.3872	Gnrh1	0.338733
	Fpr1	0.3872	Tas2r137	0.338533
	Rnf225	0.387	Nlrp10	0.3384
	Fzd8	0.3866	Samhd1	0.338067
	Glod5	0.3866	Smim14	0.338067
	Pcdhb4	0.3866	Rpp25	0.338067
	Rinl	0.3866	1700011H14Rik	0.338
	Mnx1	0.386533	Il17a	0.337933
	Nptxr	0.386467	Lmo7	0.337667
	Cd209d	0.386333	Cav1	0.337533
	Cryz	0.386333	Cav2	0.337467
	Efcab14	0.386133	Olfr97	0.337444
	E2f7	0.386067	Gm26558	0.337417
	Hcn4	0.385933	Zcchc10	0.337333
	Foxj3	0.385733	Gpatch8	0.3372
	Olfr1438-ps1	0.385733	Slamf8	0.3372
	4933436I01Rik	0.385467	Dusp6	0.337
	Ccdc82	0.385467	Mctp2	0.337
	Olfr869	0.385467	Ftl1	0.336833
	Rwdd1	0.3852	Pld4	0.336733
	Olfr191	0.385	Hint1	0.336533
	Vmn1r198	0.384917	Lingo4	0.336533
	Psma8	0.384867	Gm694	0.336417
	Mmgt2	0.3848	Wfdc13	0.336267
	Col6a2	0.384733	Cyp2j9	0.336
	Shisa2	0.384667	Nr2e3	0.3358
	Slc6a18	0.384533	Scrn3	0.335733
	1700019B03Rik	0.384467	Lin7a	0.335533
	Tmem255a	0.384133	Amph	0.335467
	Fzd7	0.383933	Nox3	0.3354
	Ppip5k2	0.383933	Esp16	0.335333
	Prrt4	0.383933	Zfp30	0.335333
	Il17rd	0.383867	Klhdc1	0.335267
	Cyth4	0.3836	Iqcj	0.335167
	Olfr728	0.383467	Myh15	0.335133
	Pcdhb5	0.383333	Pcm1	0.335133
	Psme2	0.3832	Rbpms	0.335067
	Mycbpap	0.383133	Sft2d2	0.335
	Shroom4	0.383133	Tspan3	0.3348
	Bend5	0.382933	Lpin3	0.334733
	Ttll13	0.382867	Il24	0.334667
	Nek3	0.3828	Fam227a	0.3344
	Clec11a	0.382733	Spink10	0.3344
	Ncoa4	0.3825	Nanog	0.3344
	Tpd52l2	0.382333	Atf6	0.334133
	Itgb3bp	0.3822	4930447A16Rik	0.334133
	Sox18	0.381867	Orm3	0.334133
	Frem1	0.3816	Tgm1	0.334067
	Adamts6	0.3814	Marco	0.334
	Glyr1	0.3812	Abtb2	0.334
	Acss3	0.381	Scn2b	0.333933
	Htra2	0.380867	Kcnd3	0.3338
	Trem2	0.380867	Prrc2a	0.3336
	Olfr994	0.380778	Chst1	0.333267
	Carhsp1	0.3806	Cep128	0.332867
	Cd209a	0.3806	Tuft1	0.332733
	Smad5	0.3806	Sult4a1	0.332667
	Fsbp	0.380533	Smim20	0.332667
	Pde7b	0.380333	Ceacam16	0.332667
	Actn1	0.380267	Cd80	0.3326
	Fam151a	0.38	Rora	0.3326
	Hormad2	0.379917	Maml1	0.332467
	Lrrc18	0.379867	Vmn2r108	0.332467
	Coro2b	0.3798	Olfr248	0.332333
	Fcgr3	0.379667	Tex261	0.332267
	Slit3	0.379533	Spata4	0.332267
	Bag4	0.379467	Gbp5	0.3322
	Bdkrb2	0.379333	Olfr1102	0.331867
	Cyp2c70	0.379267	Unc5a	0.3318
	Olfr666	0.379083	1190005I06Rik	0.3318
	Prr7	0.379067	Ly6g6c	0.331733
	Speer2	0.379067	Fas	0.331667
	Trip6	0.379067	Stkld1	0.3316
	Slc45a1	0.379	Dner	0.331533
	Pom121l2	0.378867	Olfr1211	0.3314
	1190003K10Rik	0.3788	Thtpa	0.331333
	Lag3	0.378467	Slc25a13	0.331133
	Sox17	0.378467	Olfr697	0.331
	Ggact	0.378333	Cyp7a1	0.330933
	Ggct	0.378333	Abcb1a	0.330933
	Crisp1	0.378133	Laptm4a	0.330667
	Cyp4a12a	0.378	Herpud2	0.330667
	Ormdl1	0.377833	Tfap2a	0.3306
	Tnfaip8l1	0.3778	Arhgef37	0.330467
	C8b	0.3776	Pdia5	0.330267
	Olfr1030	0.3774	Il4ra	0.330133
	Pcsk1	0.3774	Myl12a	0.330083
	Smim14	0.3774	Hist1h2an	0.33
	Snrpn	0.3774	Zfp644	0.329667
	Tnfrsf13c	0.377333	Cxxc4	0.329533
	Nphp1	0.377267	Mtss1l	0.329467
	Ikzf5	0.3772	Fbxo22	0.329467
	Glrx2	0.377133	Rmnd5b	0.329333
	Csnk2a2	0.376933	Klf2	0.329333
	Reg3a	0.376867	Btg4	0.3292
	Mc3r	0.376733	Usp9y	0.329133
	Hdac11	0.376733	Fpgt	0.329
	Pih1h3b	0.376667	Mgat4e	0.328933
	Bmpr1b	0.376533	Smad5	0.328933
	Entpd2	0.376533	Fbxo30	0.328867
	Serpina3g	0.376467	Dvl2	0.328867
	Ms4a1	0.3764	Disp1	0.328733
	Fgb	0.376333	Fam107a	0.328733
	Dsc2	0.376267	Calm2	0.328733
	Rimbp2	0.3762	Nr2f1	0.328467
	Hpd	0.376133	Olfr739	0.328333
	Klhl23	0.376133	Slc4a10	0.328133
	Arg2	0.376067	4930447C04Rik	0.328067
	Nkd2	0.376067	4931414P19Rik	0.328067
	Ros1	0.375867	Cnga1	0.328067
	Ly9	0.3758	Bpifb4	0.327867
	Bdh2	0.3758	Stat1	0.3278
	Apbb2	0.375533	Olfr818	0.327533
	Gm5108	0.375533	Gm12166	0.3272
	Kcnmb1	0.375533	Olfr811	0.327
	Sncaip	0.375533	Calu	0.327
	Meox2	0.375467	Gm5595	0.327
	Sesn3	0.375467	Bbip1	0.326833
	Ccna1	0.375467	Tmc5	0.3266
	Nudt2	0.375333	Olfr1225	0.326583
	Tgfbr3l	0.375333	Slc9a6	0.326533
	Gm1673	0.374933	D5Ertd579e	0.326267
	Pick1	0.3748	Fcer2a	0.326267
	Top3b	0.374733	Sqrdl	0.3262
	Cts3	0.3746	Phf8	0.326067
	Apcs	0.374467	Zfp92	0.326067
	Rasgrf2	0.3744	Olfr340	0.325917
	Gm18025	0.374333	Lta4h	0.325867
	Lctl	0.374333	Eomes	0.3258
	Serpina3k	0.374067	Adgrg1	0.325133
	Olfr1254	0.3738	Lingo3	0.325
	Ifnl2	0.37375	Bpifb6	0.324667
	Adrb1	0.373733	Cybb	0.324667
	Bhlhe40	0.373667	Olfr449	0.3246
	Ogdhl	0.373667	Car5b	0.3246
	Mmp11	0.373467	Tmc4	0.324533
	Hsfy2	0.373333	Acin1	0.324467
	Olfr410	0.373333	Spata16	0.324333
	Cisd2	0.373267	Cgn	0.324267
	Rnf138	0.373133	Raver1	0.3242
	Emx1	0.373067	Olfr1306	0.324167
	Olfr477	0.373	Vmn1r5	0.324167
	Tas2r107	0.373	Fbxo15	0.324
	Pkn1	0.372933	Nudt18	0.323933
	Kcnj3	0.3728	Cgnl1	0.323933
	Dnajc3	0.372667	Selt	0.323733
	Sncb	0.3726	Ms4a4c	0.323667
	Fkbp8	0.3724	Olfr1318	0.323667
	Casp7	0.372333	Map2k3	0.3232
	Smim15	0.372133	Drc1	0.322733
	Afap1l1	0.371867	Fuk	0.3226
	Olfr418	0.371867	Olfr1375	0.322333
	Ms4a6d	0.3718	Gzmm	0.3222
	Plxna3	0.371733	Pitpnm3	0.3222
	Gm3443	0.371556	Rnf135	0.322
	Trem1	0.3714	Mtfmt	0.322
	Gm5127	0.371067	Osm	0.3216
	Timp3	0.371067	Ifitm3	0.321467
	0610009O20Rik	0.371	Serpini1	0.321333
	Dennd6a	0.371	Snx8	0.321267
	Slc17a4	0.371	Sytl2	0.321267
	Tas2r123	0.371	Usp44	0.320733
	Vmn2r57	0.371	Gpc6	0.320733
	Vsig10	0.371	Rarg	0.320667
	4930444P10Rik	0.370867	Neurog2	0.320667
	Trp73	0.370867	Hsf2bp	0.320267
	Foxg1	0.3706	Swt1	0.3202
	Nxpe2	0.3706	Oaf	0.3202
	Serpinb1b	0.370467	Resp18	0.32
	Gm11627	0.3704	Pgap1	0.3196
	Cftr	0.370333	Neurod1	0.3196
	Vmn1r28	0.370333	Osbpl5	0.3194
	Cyld	0.370333	Olfr1418	0.319333
	Lhfpl2	0.370267	Vmn1r12	0.319333
	Adcy2	0.369933	Rhobtb1	0.319267
	Fbxw18	0.369933	Rprd1a	0.319267
	Chml	0.369867	Ly86	0.3192
	Gm5741	0.369867	Slc5a5	0.319
	Kidins220	0.369733	4930524N10Rik	0.318667
	Pakap	0.369667	Man1a	0.3186
	Pin4	0.369667	Synm	0.318133
	Tmem192	0.369667	Olfr506	0.317933
	1700034O15Rik	0.3696	Il18	0.317867
	Reg3d	0.369333	Lonrf1	0.3178
	Mmp14	0.369267	Omg	0.317667
	Trpv5	0.3692	Fscb	0.3176
	Rhbdl3	0.369	Afg3l2	0.317533
	Prkar2b	0.369	Tbc1d30	0.317333
	Clec4a2	0.368889	Pbx2	0.317333
	Jmjd7	0.368867	Fbxo36	0.317267
	Olfr1269	0.368667	Vmn2r70	0.317067
	Slc1a2	0.368667	Taf7l	0.317067
	B3galt5	0.3686	Itgb1bp1	0.317
	Tnfsf13b	0.368533	E2f5	0.316933
	Kif19a	0.368467	Med24	0.316867
	Olfr393	0.368467	Snx10	0.316867
	Ssh3	0.368467	Hebp2	0.3168
	Efna5	0.368467	Espnl	0.316667
	Amotl2	0.368333	Klk1b27	0.316667
	Ubald1	0.368333	Akap14	0.316333
	Vmn1r189	0.368222	Crebbp	0.316133
	Lpcat2	0.3682	Olfr224	0.316
	Grm7	0.368067	Arid3c	0.3158
	Slc4a9	0.368067	3010026O09Rik	0.315533
	Gm4884	0.367667	Kifap3	0.315533
	St6gal2	0.367333	Hopx	0.3154
	Ypel2	0.366933	Vtn	0.315133
	Ctsw	0.366867	Lrrc49	0.315067
	Rnf7	0.366533	Ppp1r15a	0.314917
	Ldlr	0.3664	Ampd3	0.3148
	Slc30a10	0.366333	Dnah5	0.314733
	Stk10	0.366267	Adamts6	0.3146
	Actn2	0.3662	BC048562	0.3146
	Scnn1a	0.366133	Idh1	0.314467
	Grm6	0.366067	Spata24	0.314467
	Hmgn3	0.365933	Leprot	0.314267
	Sdc3	0.365933	Popdc3	0.3142
	Ugdh	0.365933	Csn1s1	0.314133
	Mum1l1	0.365867	Scrt2	0.314067
	Dlx6	0.365667	Clic3	0.314067
	Tprgl	0.365667	Tmem255a	0.314067
	B4galt6	0.365467	Olfr1404	0.313867
	Lox	0.3654	Elavl4	0.3138
	Spink5	0.365267	Gimap6	0.3138
	Olfr350	0.365067	Tspan9	0.313667
	Car9	0.365	Rnase10	0.313533
	Dand5	0.365	Zfp507	0.313533
	Vmn1r30	0.365	Slc4a2	0.313467
	Olfr646	0.3648	Lrrc26	0.313267
	Krtdap	0.364667	Epn1	0.3132
	Cmtm3	0.364533	Olfr1257	0.313
	Sult2a8	0.364467	Scml2	0.313
	Slc25a23	0.3644	Hmx2	0.312933
	Olfr11	0.364333	Nt5c2	0.312867
	4-Sep	0.364333	Tagap	0.312733
	Arhgdig	0.3642	Cadm4	0.312667
	Vmn1r199	0.364167	Pakap	0.3125
	Gjd3	0.3638	Oprk1	0.312333
	Arl15	0.3636	Phlpp1	0.312133
	Polr3gl	0.3636	Klk13	0.312067
	Il10rb	0.363533	Unc79	0.312
	Zp1	0.363533	Gm11020	0.312
	Dnah5	0.363333	Ttc39b	0.311933
	Olfr786	0.363333	Ccnd2	0.311867
	Crim1	0.363133	Paqr6	0.3118
	Cd101	0.363133	Cdkn2c	0.311667
	Cpxcr1	0.363133	Saa3	0.3116
	Pou3f4	0.363067	Slc38a8	0.311267
	Lrrc4	0.363	Sord	0.311067
	Spef1	0.363	Cyth2	0.310933
	Cic	0.362867	Fam122c	0.310867
	Cmya5	0.362867	Gpr171	0.310533
	Olig3	0.362867	Vipr2	0.310133
	Postn	0.362533	Rgsl1	0.31
	Cryga	0.362533	Gm6583	0.309933
	Steap1	0.3624	Gsk3a	0.309933
	Hps1	0.362333	Adam21	0.3098
	Atp2b3	0.362267	Mia2	0.309533
	Lrrc47	0.362067	Adam6a	0.309417
	Ccnj	0.361867	AY358078	0.3094
	Cmah	0.361867	Rem2	0.3094
	Dusp8	0.3618	Dmgdh	0.309333
	Cdc14b	0.361667	Adgra2	0.309333
	Olfr710	0.3616	Aoah	0.3086
	Scnn1g	0.3616	1700021F07Rik	0.3086
	Fam126a	0.361533	Rp9	0.308533
	Ptpn3	0.3614	Ntn1	0.308467
	Zfp109	0.3614	Gsx2	0.3084
	Apol8	0.361333	Jakmip1	0.3082
	Bach1	0.361133	Usp8	0.308167
	Olfr1189	0.361067	P2rx3	0.307867
	2310034C09Rik	0.360867	Arhgef26	0.307867
	Gpalpp1	0.360867	Hsd17b11	0.3078
	Moxd1	0.360867	Manba	0.307733
	Svil	0.3606	Lrrc27	0.307667
	Peli1	0.3606	Tmem63a	0.3074
	Med25	0.360533	Msrb3	0.307067
	Efnb1	0.360467	Tas2r135	0.307067
	Cd80	0.360333	Atg12	0.3064
	Colgalt1	0.360333	Neil2	0.306267
	Cracr2a	0.360333	Cldn23	0.306133
	Sprr1b	0.360333	Gm4491	0.306
	Chchd2	0.360333	Myh2	0.305933
	Insl5	0.360267	Bcl2l10	0.305933
	Olfr1417	0.36	Etfa	0.3058
	Zfp513	0.359933	Mex3d	0.305667
	Gm42421	0.359667	Dlc1	0.305533
	Neu4	0.359667	Fbp2	0.305333
	Olfr389	0.359667	Slc35f1	0.305267
	Tmem198	0.3596	Ypel1	0.305
	Eid1	0.359533	Spa17	0.304933
	Henmt1	0.3594	Sdc2	0.304867
	Kank4	0.3594	Ildr1	0.304867
	Ccl6	0.359067	Spef2	0.3048
	Cfap70	0.359	Slain1	0.304667
	Gm6594	0.359	Nlrc4	0.3046
	Mfsd9	0.358733	Gcfc2	0.3046
	Mss51	0.358733	Uck2	0.304533
	Ccnc	0.3586	Akt3	0.3042
	Slc25a33	0.358533	Stard8	0.304133
	Prrc1	0.358467	Rgs3	0.304
	Olfr170	0.358333	Scgb2b3	0.304
	Cxcl3	0.3582	Epdr1	0.303867
	Olfr740	0.358111	Psme3	0.3038
	Wipi2	0.358067	Olfr381	0.30375
	Aspa	0.357733	Zbtb32	0.303733
	Ttyh2	0.357733	Zfp616	0.303533
	Nid2	0.357667	Cdc14b	0.303467
	Zfp113	0.3576	A930009A15Rik	0.3034
	Inpp4a	0.357533	Ptpra	0.3032
	Tmem198b	0.357467	Trp73	0.3032
	Zfp462	0.3574	Angpt4	0.303067
	Syce1	0.357333	H2-D1	0.302933
	Nmur2	0.357267	Gap43	0.302867
	Prkcdbp	0.357267	Il19	0.302733
	Itpr2	0.3572	Rbm11	0.302733
	Socs2	0.357111	Tktl1	0.3026
	Fam50b	0.357067	Acat1	0.302267
	Irf4	0.357	Cyb5d1	0.302067
	Olig2	0.357	Pcdhb11	0.302067
	S100a3	0.356867	Prickle2	0.301867
	Papl	0.356733	Slc20a2	0.301867
	9230109A22Rik	0.356667	Olfr979	0.301444
	Slc25a5	0.356667	Tlr11	0.3014
	Scg2	0.356533	Adipoq	0.301267
	Ftl1	0.3565	Casp6	0.3012
	Ell3	0.356467	Olfr790	0.301067
	Erich6	0.3564	Fam167b	0.301
	Galt	0.3564	Rundc3a	0.3008
	Gm10941	0.356222	Runx3	0.300467
	Ifngr2	0.3562	Pira2	0.300333
	Nfe2l3	0.356067	Ace2	0.300067
	Hagh	0.356	Sox3	0.2998
	Zmynd11	0.3558	Apobec2	0.299733
[truncated: 1 more rows]
