# Supplementary material for: Interferon signaling promotes tolerance to chromosomal instability during metastatic evolution in renal cancer
Source: Nat Cancer. 2023 Jun 26;4(7):984–1000. doi: 10.1038/s43018-023-00584-1 (PMC10368532; doi:10.1038/s43018-023-00584-1)
Supplement: Source Data Fig. 1 — Statistical source data. [file 43018_2023_584_MOESM4_ESM.xlsx]

## Sheet: Figure 1 f
	Weeks		NB	NS	NBS
	33		0
	35		0
	41		0
	39		0
	39		0
	39		0
	40		0
	40		0
	42		0
	43		0
	43		0
	43		0
	43		0
	44		0
	45		0
	46		0
	47		0
	47		0
	47		0
	48		0
	51		0
	51		0
	52		0
	53		1
	54		0
	54		0
	54		0
	56		0
	56		0
	56		0
	57		0
	57		0
	58		0
	59		0
	56		0
	59		0
	61		0
	63		0
	65		0
	65		0
	65			0
	67			0
	68			0
	69			0
	71			0
	72			0
	74			0
	74			0
	74			1
	75			0
	77			0
	77			0
	79			1
	79			0
	82			0
	82			0
	85			0
	85			0
	85			0
	85			0
	85			0
	85			0
	85			0
	86			0
	39				1
	43				1
	48				1
	49				1
	55				1
	63				0
	63				0
	74				0
	80				0
	86				0
	90				0
	90				0
	83				0
	80				0
	80				0
	80				0
	80				0
	80				0
	65				0
	59				0

## Sheet: Figure 1 i
	Weeks	4q-9p21	4q-wt
	23	1
	25	1
	26	1
	26	1
	26	1
	32	1
	35	1
	38	1
	40	1
	40	1
	44	1
	44	1
	47	1
	32	1
	38	1
	49	1
	51	1
	55	1
	42	1
	42	1
	38		1
	44		1
	56		1
	63		1
	72		1
	79		1
	55		1
	79		0
	95		0
	95		0
	53		1
	49		1
	80		0
	80		0
	80		0
	85		0
	89		0
	85		0
	83		0
	49		1
