# Supplementary material for: Interferon signaling promotes tolerance to chromosomal instability during metastatic evolution in renal cancer
Source: Nat Cancer. 2023 Jun 26;4(7):984–1000. doi: 10.1038/s43018-023-00584-1 (PMC10368532; doi:10.1038/s43018-023-00584-1)
Supplement: Source Data Fig. 2 — Statistical source data. [file 43018_2023_584_MOESM5_ESM.xlsx]

## Sheet: Fig. 2 a
	Weeks	Nf2-Setd2 4q9p21	Nf2-Setd2	4q9p21
	10	1
	10	1
	12	1
	14	1
	13	1
	14	1
	14	1
	14	1
	15	1
	16	1
	16	1
	16	1
	9	1
	8	1
	16	1
	13	1
	13	1
	13	1
	14	1
	18	1
	19	1
	21	1
	23	1
	19	1
	27	1
	11	1
	14	1
	14	1
	12	1
	12	1
	20	1
	13	1
	14	1
	14	1
	15	1
	15	1
	16	1
	16	1
	16	1
	16	1
	16	1
	19	1
	19	1
	19	1
	19	1
	17	1
	18	1
	11	1
	14	1
	14	1
	17	1
	21	1
	30	1
	21	1
	21	1
	22	1
	22	1
	23	1
	14	1
	17	1
	25	1
	26	1
	17	1
	27	1
	12	1
	15	1
	18	1
	29	1
	22	1
	26	1
	22	1
	23	1
	24	1
	24	1
	25	1
	26	1
	27	1
	28	1
	23	1
	32	1
	32	1
	35	1
	46	1
	39	1
	32	1
	32	1
	35	1
	36	1
	36	1
	36	1
	39	1
	41	1
	42	1
	38	1
	29	1
	36	1
	33	1
	22	1
	30	1
	33		0
	35		0
	41		0
	39		0
	39		0
	39		0
	40		0
	40		0
	42		0
	43		0
	43		0
	43		0
	43		0
	44		0
	45		0
	46		0
	47		0
	47		0
	47		0
	48		0
	51		0
	51		0
	52		0
	53		1
	54		0
	54		0
	54		0
	56		0
	56		0
	56		0
	57		0
	57		0
	58		0
	59		0
	56		0
	59		0
	61		0
	63		0
	65		0
	65		0
	65		0
	67		0
	68		0
	69		0
	71		0
	72		0
	74		0
	74		0
	74		1
	75		0
	77		0
	77		0
	79		1
	79		0
	82		0
	82		0
	85		0
	85		0
	85		0
	85		0
	85		0
	85		0
	85		0
	86		0
	39		1
	43		1
	48		1
	49		1
	55		1
	63		0
	63		0
	74		0
	80		0
	86		0
	90		0
	90		0
	83		0
	80		0
	80		0
	80		0
	80		0
	80		0
	65		0
	59		0
	39			0
	47			0
	56			0
	63			0
	63			0
	75			0
	75			0
	75			0
	75			0
	81			0
	90			0
	90			0
	90			0
	90			0
	90			0
	90			0
	80			0
	83			0
	83			0
	83			0

## Sheet: Fig 2 b
		4q-wt	4q-9p21
		0	2
		0	3
		0	30
		0	3
		0	4
		2	23
		0	29
		0	3
		0	0
		0	33
		0	4
		0	2
		0	1
		0	1
		1	4
			4
			25
			5
			1
			13
			4
			3
			25
			1
			3
			0
			16
			0
			5
			4
			21
			15
			8
			18
			9
			14
			6
			9
			9
			14
			21
			12
			15
			12
			3
			9
			6
			12
			19
			13
			17
			14
			4
			15
			21
			9
			19
			9
			9
			12
			19
			15
			14
			15
			16
			19
			16
			17
			16

## Sheet: Fig 2 c
		Lung-mm	Lung-hs	Splancnic-mm	Splancnic-hs
	yes	57.33	42.7136	48	27.6382
	No	42.67	57.2864	52	72.3618

## Sheet: Fig 2 d
		0	1	2	>2
	mmRCC	30.66	29.33	21.33	18.66
	hsRCC	29.6482	48.7437	14.0703	7.53769

## Sheet: Fig 2 g
		Primary tumor
		Mouse 1	Mouse 6	Mouse 7	Mouse 8	Mean
	Private	100	96.8504	97.4359	99.0476	98.3335
	Truncal		3.14961	2.5641	0.952381	2.22203
		Metastasis
		Mouse 1	Mouse 6	Mouse 7	Mouse 8	Mean
	Heterogeneous	100	97.7011	98.3402	99.1228	98.7911
	Truncal		2.29885	1.65975	0.877193	1.61193

## Sheet: Fig 2 j
		Cluster #2					Cluster #1
	1	66	25	50	0	0	100	100	75	100	50
	2	33	25	75	100	50	100	80	75	100	100
	3	25	0	0	50	50	100	75	100	100	100
	4	0	50	25	50	0	100	100	25	75	50
	5	0	0	50	50	0	100	100	75	100	100
	6	33	75	50	25	50	100	80	75	100	100
	7	25	0	0	75	75	100	50	50	100	80
	8	0	50	25	50	0	100	100	75	75	50

## Sheet: Fig 2 k
	Cluster #2					Cluster #1
	3					8
	2					10
	4					7
	4					5
	6					9
	1					12
	1					11
	3					8
	2					4
	3					9
	4					10
	5					8

## Sheet: Fig 2 m
	Cluster #2	Cluster #1
	0	11
	0	13
	0	8
	1	8
	1	9
	1	14
	1	6
	2	9
	2	13
	2	14
	2	21
	3	12
	3	15
	3	12
	3	13
	3	9
	3	6
	3	12
	3	19
	3	13
	4	14
	4	14
	4	13
	4	15
	4	15
	4	9
	5	19
	5	9
	5	9
	5	12
	0	19
	2	12
	7	14
	8	15
	3	16
	11	19
	0	17
	4	17
	2	16
	8	27
	6	11
	2	16
	0	4
	2	8
	6	3
	9	5
	2	16
	2	1
	7	15
	9	17
		9
		6
		4
		2
		3
		12
		13
		9
		8

## Sheet: Fig 2 l
	Days	Cluster #1	Cluster #2
	102	1
	104	1
	105	1
	163	1
	149	1
	105	1
	130	1
	120	1
	126	1
	130	1
	126	1
	129	1
	46	1
	46	0
	67	1
	88	1
	91	1
	112	1
	104	1
	77	1
	59	1
	157	1
	173	1
	49	1
	78	1
	126	1
	133	1
	145	1
	105	1
	151	1
	107	1
	82	1
	176		1
	281		1
	244		1
	229		1
	209		1
	272		1
	178		1
	168		1
	190		1
	210		1
	146		1
	167		1
	186		1
	196		1
	122		1
	236		1
	267		1
	99		1
	298		1
	193		1
	229		1
	238		1
	183		1
	90		1
	149		1
