# Supplementary material for: Interferon signaling promotes tolerance to chromosomal instability during metastatic evolution in renal cancer
Source: Nat Cancer. 2023 Jun 26;4(7):984–1000. doi: 10.1038/s43018-023-00584-1 (PMC10368532; doi:10.1038/s43018-023-00584-1)
Supplement: Source Data Fig. 3 — Statistical source data. [file 43018_2023_584_MOESM6_ESM.xlsx]

## Sheet: Figure 3 b-d-f
Cell ID	Pseudotime	Sample ID	Genomic status	Cluster
AAACCTGAGCCCAACC-1_1	3.30711	GEKO-11	9ploss_21wt	12
AAACCTGAGGAGCGAG-1_1	7.07074	GEKO-11	9ploss_21wt	0
AAACCTGAGGCTACGA-1_1	8.9297	GEKO-11	9ploss_21wt	0
AAACCTGAGTCTCAAC-1_1	6.48381	GEKO-11	9ploss_21wt	4
AAACCTGAGTGGAGAA-1_1	7.67696	GEKO-11	9ploss_21wt	0
AAACCTGAGTGTGAAT-1_1	8.19708	GEKO-11	9ploss_21wt	0
AAACCTGAGTTGTAGA-1_1	8.57919	GEKO-11	9ploss_21wt	4
AAACCTGCAAATACAG-1_1	10.2258	GEKO-11	9ploss_21wt	0
AAACCTGCACGCTTTC-1_1	9.69113	GEKO-11	9ploss_21wt	4
AAACCTGCACTGTCGG-1_1	2.68741	GEKO-11	9ploss_21wt	12
AAACCTGCAGCTTAAC-1_1	1.05167	GEKO-11	9ploss_21wt	12
AAACCTGCAGTAACGG-1_1	8.88918	GEKO-11	9ploss_21wt	4
AAACCTGCAGTGGGAT-1_1	9.95745	GEKO-11	9ploss_21wt	0
AAACCTGCATGCCTAA-1_1	8.04375	GEKO-11	9ploss_21wt	0
AAACCTGCATTCTCAT-1_1	9.81225	GEKO-11	9ploss_21wt	0
AAACCTGGTATATGAG-1_1	7.11962	GEKO-11	9ploss_21wt	0
AAACCTGGTCCGAAGA-1_1	3.12719	GEKO-11	9ploss_21wt	0
AAACCTGGTCTTTCAT-1_1	6.86609	GEKO-11	9ploss_21wt	4
AAACCTGGTGGTTTCA-1_1	5.77455	GEKO-11	9ploss_21wt	6
AAACCTGGTGTATGGG-1_1	2.63075	GEKO-11	9ploss_21wt	3
AAACCTGGTTCCATGA-1_1	4.6907	GEKO-11	9ploss_21wt	0
AAACCTGTCAGCTTAG-1_1	6.4803	GEKO-11	9ploss_21wt	0
AAACCTGTCCAATGGT-1_1	1.05671	GEKO-11	9ploss_21wt	2
AAACCTGTCCATGCTC-1_1	5.32071	GEKO-11	9ploss_21wt	0
AAACCTGTCCCATTTA-1_1	8.70575	GEKO-11	9ploss_21wt	0
AAACCTGTCGTGGACC-1_1	2.37024	GEKO-11	9ploss_21wt	4
AAACCTGTCTAACTCT-1_1	7.83197	GEKO-11	9ploss_21wt	0
AAACCTGTCTTGCAAG-1_1	7.2682	GEKO-11	9ploss_21wt	4
AAACGGGAGCCACGCT-1_1	6.93185	GEKO-11	9ploss_21wt	0
AAACGGGAGCCGATTT-1_1	9.84314	GEKO-11	9ploss_21wt	0
AAACGGGAGCTAGTGG-1_1	6.56383	GEKO-11	9ploss_21wt	0
AAACGGGAGCTGCGAA-1_1	3.16902	GEKO-11	9ploss_21wt	0
AAACGGGAGGCGACAT-1_1	9.06548	GEKO-11	9ploss_21wt	0
AAACGGGAGGGTATCG-1_1	9.14409	GEKO-11	9ploss_21wt	0
AAACGGGCAAGAAGAG-1_1	10.2676	GEKO-11	9ploss_21wt	0
AAACGGGCAAGGGTCA-1_1	8.315	GEKO-11	9ploss_21wt	4
AAACGGGCAAGGTTTC-1_1	8.34847	GEKO-11	9ploss_21wt	4
AAACGGGCAATAGAGT-1_1	7.61166	GEKO-11	9ploss_21wt	0
AAACGGGCACAACTGT-1_1	2.69203	GEKO-11	9ploss_21wt	0
AAACGGGCACGTTGGC-1_1	8.14943	GEKO-11	9ploss_21wt	0
AAACGGGCAGCGTTCG-1_1	6.92877	GEKO-11	9ploss_21wt	4
AAACGGGCAGTAACGG-1_1	10.2556	GEKO-11	9ploss_21wt	4
AAACGGGCATGTCCTC-1_1	5.74634	GEKO-11	9ploss_21wt	0
AAACGGGCATTACGAC-1_1	6.912	GEKO-11	9ploss_21wt	0
AAACGGGGTAGCTTGT-1_1	9.20221	GEKO-11	9ploss_21wt	0
AAACGGGGTAGGCTGA-1_1	1.71438	GEKO-11	9ploss_21wt	0
AAACGGGGTCTCCACT-1_1	8.56723	GEKO-11	9ploss_21wt	0
AAACGGGTCACAGGCC-1_1	5.80568	GEKO-11	9ploss_21wt	0
AAACGGGTCAGCTCGG-1_1	10.6799	GEKO-11	9ploss_21wt	10
AAACGGGTCCTCAATT-1_1	8.16343	GEKO-11	9ploss_21wt	4
AAACGGGTCGAGCCCA-1_1	6.99449	GEKO-11	9ploss_21wt	0
AAACGGGTCTCGATGA-1_1	5.31342	GEKO-11	9ploss_21wt	6
AAACGGGTCTGCTGTC-1_1	7.11962	GEKO-11	9ploss_21wt	0
AAACGGGTCTTCGAGA-1_1	8.80867	GEKO-11	9ploss_21wt	0
AAAGATGAGAGCTATA-1_1	6.912	GEKO-11	9ploss_21wt	0
AAAGATGAGGCATGGT-1_1	0.590013	GEKO-11	9ploss_21wt	12
AAAGATGAGTCCAGGA-1_1	8.98575	GEKO-11	9ploss_21wt	0
AAAGATGAGTGGGATC-1_1	1.35733	GEKO-11	9ploss_21wt	0
AAAGATGAGTGGTAAT-1_1	9.85731	GEKO-11	9ploss_21wt	0
AAAGATGCAAGCTGGA-1_1	1.4001	GEKO-11	9ploss_21wt	12
AAAGATGCACAGCCCA-1_1	4.95803	GEKO-11	9ploss_21wt	0
AAAGATGCACCAGATT-1_1	8.47243	GEKO-11	9ploss_21wt	0
AAAGATGCAGATGGCA-1_1	3.18698	GEKO-11	9ploss_21wt	12
AAAGATGCAGTTCCCT-1_1	7.46723	GEKO-11	9ploss_21wt	0
AAAGATGCATACTACG-1_1	3.13806	GEKO-11	9ploss_21wt	0
AAAGATGCATATGGTC-1_1	7.93319	GEKO-11	9ploss_21wt	4
AAAGATGGTAAAGGAG-1_1	11.3588	GEKO-11	9ploss_21wt	10
AAAGATGGTCCATGAT-1_1	8.2972	GEKO-11	9ploss_21wt	4
AAAGATGGTCTAACGT-1_1	6.11525	GEKO-11	9ploss_21wt	0
AAAGATGGTGTTGAGG-1_1	0.990083	GEKO-11	9ploss_21wt	0
AAAGATGTCAACGCTA-1_1	8.61498	GEKO-11	9ploss_21wt	4
AAAGATGTCAGCGACC-1_1	6.57462	GEKO-11	9ploss_21wt	0
AAAGATGTCAGTTCGA-1_1	6.96351	GEKO-11	9ploss_21wt	0
AAAGATGTCCCACTTG-1_1	8.01291	GEKO-11	9ploss_21wt	4
AAAGATGTCCGTACAA-1_1	7.67696	GEKO-11	9ploss_21wt	0
AAAGATGTCGCGCCAA-1_1	9.88112	GEKO-11	9ploss_21wt	10
AAAGATGTCGTACGGC-1_1	6.66659	GEKO-11	9ploss_21wt	3
AAAGATGTCTGAGGGA-1_1	7.89183	GEKO-11	9ploss_21wt	0
AAAGATGTCTGATTCT-1_1	0.226272	GEKO-11	9ploss_21wt	5
AAAGCAAAGATTACCC-1_1	6.28629	GEKO-11	9ploss_21wt	0
AAAGCAAAGGCATTGG-1_1	8.39167	GEKO-11	9ploss_21wt	4
AAAGCAAAGGTCATCT-1_1	7.80681	GEKO-11	9ploss_21wt	0
AAAGCAAAGTACACCT-1_1	1.00796	GEKO-11	9ploss_21wt	11
AAAGCAAAGTACGCCC-1_1	8.90842	GEKO-11	9ploss_21wt	4
AAAGCAAAGTGACATA-1_1	8.7817	GEKO-11	9ploss_21wt	4
AAAGCAACAAACGTGG-1_1	0.722753	GEKO-11	9ploss_21wt	11
AAAGCAACACCAGGCT-1_1	6.39724	GEKO-11	9ploss_21wt	4
AAAGCAACACGCCAGT-1_1	6.24888	GEKO-11	9ploss_21wt	4
AAAGCAACAGATGGGT-1_1	1.70262	GEKO-11	9ploss_21wt	12
AAAGCAACAGGCGATA-1_1	8.53533	GEKO-11	9ploss_21wt	4
AAAGCAACAGGTCGTC-1_1	7.8282	GEKO-11	9ploss_21wt	0
AAAGCAACATCCGTGG-1_1	7.65634	GEKO-11	9ploss_21wt	3
AAAGCAACATCGACGC-1_1	10.7333	GEKO-11	9ploss_21wt	3
AAAGCAACATTTGCTT-1_1	5.41338	GEKO-11	9ploss_21wt	11
AAAGCAAGTAAGGATT-1_1	8.05052	GEKO-11	9ploss_21wt	0
AAAGCAAGTAAGTGTA-1_1	6.32899	GEKO-11	9ploss_21wt	0
AAAGCAAGTCATCGGC-1_1	9.074	GEKO-11	9ploss_21wt	0
AAAGCAAGTCCGACGT-1_1	1.63263	GEKO-11	9ploss_21wt	12
AAAGCAAGTTCGTGAT-1_1	9.73087	GEKO-11	9ploss_21wt	0
AAAGCAATCCTTTCTC-1_1	8.61956	GEKO-11	9ploss_21wt	17
AAAGCAATCTACCTGC-1_1	6.99017	GEKO-11	9ploss_21wt	0
AAAGCAATCTCAAACG-1_1	7.8006	GEKO-11	9ploss_21wt	0
AAAGTAGAGAGGGATA-1_1	1.46572	GEKO-11	9ploss_21wt	0
AAAGTAGAGAGGTAGA-1_1	9.03674	GEKO-11	9ploss_21wt	4
AAAGTAGAGAGTTGGC-1_1	0.849391	GEKO-11	9ploss_21wt	12
AAAGTAGAGCAGCGTA-1_1	3.09753	GEKO-11	9ploss_21wt	0
AAAGTAGAGCGTGAAC-1_1	4.45819	GEKO-11	9ploss_21wt	0
AAAGTAGAGTACGTAA-1_1	7.79359	GEKO-11	9ploss_21wt	4
AAAGTAGAGTGTGGCA-1_1	6.36148	GEKO-11	9ploss_21wt	0
AAAGTAGCAGCGTCCA-1_1	8.57919	GEKO-11	9ploss_21wt	9
AAAGTAGCAGGAATCG-1_1	6.95091	GEKO-11	9ploss_21wt	6
AAAGTAGCAGGATCGA-1_1	7.60602	GEKO-11	9ploss_21wt	4
AAAGTAGCATGACATC-1_1	9.84314	GEKO-11	9ploss_21wt	0
AAAGTAGCATGACGGA-1_1	7.69946	GEKO-11	9ploss_21wt	0
AAAGTAGGTCATTAGC-1_1	7.89307	GEKO-11	9ploss_21wt	0
AAAGTAGGTTAAAGTG-1_1	6.49806	GEKO-11	9ploss_21wt	4
AAAGTAGTCAGTCAGT-1_1	2.69203	GEKO-11	9ploss_21wt	0
AAAGTAGTCAGTTGAC-1_1	6.11525	GEKO-11	9ploss_21wt	4
AAAGTAGTCATTCACT-1_1	0.889258	GEKO-11	9ploss_21wt	12
AAAGTAGTCCAAAGTC-1_1	0.414904	GEKO-11	9ploss_21wt	12
AAAGTAGTCGTCACGG-1_1	9.28459	GEKO-11	9ploss_21wt	0
AAAGTAGTCTCTAAGG-1_1	10.2833	GEKO-11	9ploss_21wt	4
AAATGCCAGAATTGTG-1_1	5.22819	GEKO-11	9ploss_21wt	4
AAATGCCAGACCCACC-1_1	9.78507	GEKO-11	9ploss_21wt	0
AAATGCCAGACTCGGA-1_1	8.98874	GEKO-11	9ploss_21wt	0
AAATGCCAGCGATCCC-1_1	9.69873	GEKO-11	9ploss_21wt	0
AAATGCCAGTACTTGC-1_1	5.14117	GEKO-11	9ploss_21wt	0
AAATGCCCACAGACAG-1_1	3.15429	GEKO-11	9ploss_21wt	0
AAATGCCGTAGCACGA-1_1	3.64053	GEKO-11	9ploss_21wt	0
AAATGCCGTCACCCAG-1_1	6.36148	GEKO-11	9ploss_21wt	0
AAATGCCGTGTGCCTG-1_1	7.60602	GEKO-11	9ploss_21wt	4
AAATGCCGTTACGTCA-1_1	8.05052	GEKO-11	9ploss_21wt	0
AAATGCCGTTCGGCAC-1_1	8.34031	GEKO-11	9ploss_21wt	0
AAATGCCGTTCGTGAT-1_1	7.70311	GEKO-11	9ploss_21wt	0
AAATGCCGTTCTGTTT-1_1	8.48317	GEKO-11	9ploss_21wt	0
AAATGCCGTTGTCGCG-1_1	3.48933	GEKO-11	9ploss_21wt	4
AAATGCCTCCCTGACT-1_1	7.70251	GEKO-11	9ploss_21wt	0
AAATGCCTCCGGGTGT-1_1	5.82494	GEKO-11	9ploss_21wt	0
AAATGCCTCTGATTCT-1_1	7.89369	GEKO-11	9ploss_21wt	0
AAATGCCTCTTTCCTC-1_1	8.08876	GEKO-11	9ploss_21wt	0
AACACGTAGACTGTAA-1_1	8.35897	GEKO-11	9ploss_21wt	9
AACACGTAGAGGTAGA-1_1	7.81504	GEKO-11	9ploss_21wt	0
AACACGTAGATACACA-1_1	6.08978	GEKO-11	9ploss_21wt	4
AACACGTAGGATGTAT-1_1	3.02723	GEKO-11	9ploss_21wt	12
AACACGTAGGCCATAG-1_1	3.16499	GEKO-11	9ploss_21wt	14
AACACGTAGGCTAGAC-1_1	1.67444	GEKO-11	9ploss_21wt	12
AACACGTAGGTGCACA-1_1	8.24969	GEKO-11	9ploss_21wt	0
AACACGTAGTTCGCAT-1_1	7.97954	GEKO-11	9ploss_21wt	0
AACACGTCAAGCGTAG-1_1	0.722753	GEKO-11	9ploss_21wt	11
AACACGTCAAGGCTCC-1_1	8.19708	GEKO-11	9ploss_21wt	0
AACACGTCACGTAAGG-1_1	1.86707	GEKO-11	9ploss_21wt	1
AACACGTCAGCATACT-1_1	6.20362	GEKO-11	9ploss_21wt	1
AACACGTCATTACCTT-1_1	0.00830334	GEKO-11	9ploss_21wt	7
AACACGTTCAGCATGT-1_1	8.88806	GEKO-11	9ploss_21wt	4
AACACGTTCATCACCC-1_1	2.92088	GEKO-11	9ploss_21wt	0
AACACGTTCCATTCTA-1_1	8.70415	GEKO-11	9ploss_21wt	4
AACACGTTCCCACTTG-1_1	0.0135058	GEKO-11	9ploss_21wt	5
AACACGTTCGGTTAAC-1_1	7.54127	GEKO-11	9ploss_21wt	4
AACACGTTCTTGCATT-1_1	6.912	GEKO-11	9ploss_21wt	0
AACCATGAGACCCACC-1_1	6.99449	GEKO-11	9ploss_21wt	0
AACCATGAGATATACG-1_1	7.87218	GEKO-11	9ploss_21wt	4
AACCATGAGATATGCA-1_1	1.99183	GEKO-11	9ploss_21wt	12
AACCATGAGCCGATTT-1_1	8.79803	GEKO-11	9ploss_21wt	4
AACCATGAGGCAATTA-1_1	7.98806	GEKO-11	9ploss_21wt	4
AACCATGAGGGCTCTC-1_1	6.63278	GEKO-11	9ploss_21wt	0
AACCATGAGTACATGA-1_1	9.2426	GEKO-11	9ploss_21wt	4
AACCATGAGTGGTAAT-1_1	2.68741	GEKO-11	9ploss_21wt	3
AACCATGCAAAGGAAG-1_1	9.03674	GEKO-11	9ploss_21wt	4
AACCATGCAAGGCTCC-1_1	9.11462	GEKO-11	9ploss_21wt	4
AACCATGCACAGACAG-1_1	6.37343	GEKO-11	9ploss_21wt	4
AACCATGCACCTTGTC-1_1	10.6794	GEKO-11	9ploss_21wt	4
AACCATGCAGACAGGT-1_1	4.0143	GEKO-11	9ploss_21wt	14
AACCATGCAGGGATTG-1_1	10.2434	GEKO-11	9ploss_21wt	0
AACCATGCATTTGCCC-1_1	7.2682	GEKO-11	9ploss_21wt	4
AACCATGGTAAGTGTA-1_1	6.37811	GEKO-11	9ploss_21wt	4
AACCATGGTCTTGATG-1_1	8.96859	GEKO-11	9ploss_21wt	4
AACCATGGTGTTCGAT-1_1	10.8869	GEKO-11	9ploss_21wt	4
AACCATGGTTCAGCGC-1_1	3.16902	GEKO-11	9ploss_21wt	4
AACCATGGTTCCGGCA-1_1	8.04504	GEKO-11	9ploss_21wt	0
AACCATGTCATAGCAC-1_1	10.255	GEKO-11	9ploss_21wt	4
AACCATGTCCACGTTC-1_1	8.17293	GEKO-11	9ploss_21wt	4
AACCATGTCCCTTGTG-1_1	0.678877	GEKO-11	9ploss_21wt	5
AACCATGTCGTCCAGG-1_1	9.20221	GEKO-11	9ploss_21wt	0
AACCATGTCTAGAGTC-1_1	0.722753	GEKO-11	9ploss_21wt	11
AACCATGTCTCTGCTG-1_1	7.53652	GEKO-11	9ploss_21wt	4
AACCGCGAGATGGGTC-1_1	8.70663	GEKO-11	9ploss_21wt	0
AACCGCGAGGAGTTGC-1_1	3.74588	GEKO-11	9ploss_21wt	2
AACCGCGAGGCCCGTT-1_1	9.28499	GEKO-11	9ploss_21wt	0
AACCGCGAGGGTATCG-1_1	5.32372	GEKO-11	9ploss_21wt	0
AACCGCGAGTGCAAGC-1_1	8.61956	GEKO-11	9ploss_21wt	0
AACCGCGCAACGATCT-1_1	7.29231	GEKO-11	9ploss_21wt	0
AACCGCGCAAGTAATG-1_1	9.36837	GEKO-11	9ploss_21wt	0
AACCGCGCACCCATTC-1_1	8.48317	GEKO-11	9ploss_21wt	4
AACCGCGCAGCCAATT-1_1	9.20221	GEKO-11	9ploss_21wt	0
AACCGCGCATCCCACT-1_1	8.17282	GEKO-11	9ploss_21wt	0
AACCGCGCATGATCCA-1_1	9.20221	GEKO-11	9ploss_21wt	0
AACCGCGGTACGCACC-1_1	8.82431	GEKO-11	9ploss_21wt	0
AACCGCGGTCACACGC-1_1	6.11525	GEKO-11	9ploss_21wt	4
AACCGCGGTCCGTCAG-1_1	6.78765	GEKO-11	9ploss_21wt	0
AACCGCGGTCGGCACT-1_1	4.05309	GEKO-11	9ploss_21wt	0
AACCGCGGTTTGTTTC-1_1	6.66089	GEKO-11	9ploss_21wt	0
AACCGCGTCAGTGTTG-1_1	2.13918	GEKO-11	9ploss_21wt	12
AACCGCGTCATAAAGG-1_1	10.2521	GEKO-11	9ploss_21wt	0
AACCGCGTCGAGAACG-1_1	6.62952	GEKO-11	9ploss_21wt	0
AACCGCGTCTAACTCT-1_1	7.85629	GEKO-11	9ploss_21wt	4
AACCGCGTCTAACTTC-1_1	7.67696	GEKO-11	9ploss_21wt	0
AACCGCGTCTATCCCG-1_1	9.44912	GEKO-11	9ploss_21wt	4
AACCGCGTCTGCAAGT-1_1	7.11962	GEKO-11	9ploss_21wt	0
AACCGCGTCTTGAGGT-1_1	2.02293	GEKO-11	9ploss_21wt	0
AACGTTGAGCCTTGAT-1_1	11.9803	GEKO-11	9ploss_21wt	10
AACGTTGAGGGTCTCC-1_1	0.860775	GEKO-11	9ploss_21wt	0
AACGTTGAGTCCGTAT-1_1	8.48317	GEKO-11	9ploss_21wt	0
AACGTTGAGTTTAGGA-1_1	9.3091	GEKO-11	9ploss_21wt	4
AACGTTGCAAAGGAAG-1_1	8.48317	GEKO-11	9ploss_21wt	0
AACGTTGCAATCGAAA-1_1	6.32834	GEKO-11	9ploss_21wt	0
AACGTTGCACAGGCCT-1_1	7.4244	GEKO-11	9ploss_21wt	4
AACGTTGCAGGTCTCG-1_1	7.39516	GEKO-11	9ploss_21wt	0
AACGTTGCATGAACCT-1_1	11.4746	GEKO-11	9ploss_21wt	4
AACGTTGCATGCTGGC-1_1	9.20221	GEKO-11	9ploss_21wt	0
AACGTTGCATTTGCCC-1_1	0.979182	GEKO-11	9ploss_21wt	0
AACGTTGGTAACGCGA-1_1	7.2994	GEKO-11	9ploss_21wt	0
AACGTTGGTAGGCTGA-1_1	7.90531	GEKO-11	9ploss_21wt	4
AACGTTGGTCAAAGCG-1_1	6.34739	GEKO-11	9ploss_21wt	0
AACGTTGGTGTTAAGA-1_1	9.52872	GEKO-11	9ploss_21wt	4
AACGTTGTCGATAGAA-1_1	5.06399	GEKO-11	9ploss_21wt	4
AACGTTGTCGCCAAAT-1_1	9.91874	GEKO-11	9ploss_21wt	0
AACGTTGTCTCAACTT-1_1	6.87479	GEKO-11	9ploss_21wt	0
AACTCAGAGAGAGCTC-1_1	0.416499	GEKO-11	9ploss_21wt	7
AACTCAGAGAGCCCAA-1_1	7.38712	GEKO-11	9ploss_21wt	0
AACTCAGAGCCAACAG-1_1	9.32523	GEKO-11	9ploss_21wt	0
AACTCAGAGCTAGTCT-1_1	3.13896	GEKO-11	9ploss_21wt	0
AACTCAGAGGACAGCT-1_1	5.86351	GEKO-11	9ploss_21wt	0
AACTCAGAGGAGTAGA-1_1	6.60228	GEKO-11	9ploss_21wt	4
AACTCAGAGGTGATTA-1_1	5.41971	GEKO-11	9ploss_21wt	4
AACTCAGAGTACATGA-1_1	5.13669	GEKO-11	9ploss_21wt	12
AACTCAGAGTGGTAAT-1_1	6.76439	GEKO-11	9ploss_21wt	0
AACTCAGCAACTGGCC-1_1	7.75745	GEKO-11	9ploss_21wt	4
AACTCAGCACGTAAGG-1_1	8.01037	GEKO-11	9ploss_21wt	4
AACTCAGCAGCATGAG-1_1	2.29418	GEKO-11	9ploss_21wt	12
AACTCAGCAGCTCCGA-1_1	6.37553	GEKO-11	9ploss_21wt	10
AACTCAGCAGTAGAGC-1_1	9.67065	GEKO-11	9ploss_21wt	4
AACTCAGCAGTGGGAT-1_1	7.43036	GEKO-11	9ploss_21wt	4
AACTCAGCATGTCTCC-1_1	1.25141	GEKO-11	9ploss_21wt	0
AACTCAGCATGTTCCC-1_1	4.39105	GEKO-11	9ploss_21wt	0
AACTCAGGTACCGGCT-1_1	1.74464	GEKO-11	9ploss_21wt	0
AACTCAGGTACCGTTA-1_1	9.76257	GEKO-11	9ploss_21wt	0
AACTCAGGTAGTAGTA-1_1	9.12944	GEKO-11	9ploss_21wt	0
AACTCAGGTATCTGCA-1_1	10.565	GEKO-11	9ploss_21wt	4
AACTCAGGTCGCGGTT-1_1	3.69629	GEKO-11	9ploss_21wt	9
AACTCAGGTGCAGGTA-1_1	6.81278	GEKO-11	9ploss_21wt	0
AACTCAGGTGTTTGGT-1_1	10.1695	GEKO-11	9ploss_21wt	0
AACTCAGTCAAACAAG-1_1	3.42994	GEKO-11	9ploss_21wt	3
AACTCAGTCGCTTGTC-1_1	8.63309	GEKO-11	9ploss_21wt	4
AACTCAGTCGGCATCG-1_1	8.98575	GEKO-11	9ploss_21wt	0
AACTCAGTCGTCACGG-1_1	2.07188	GEKO-11	9ploss_21wt	12
AACTCCCAGACTAAGT-1_1	8.58709	GEKO-11	9ploss_21wt	2
AACTCCCAGACTGGGT-1_1	7.0168	GEKO-11	9ploss_21wt	17
AACTCCCAGATGTGGC-1_1	6.63798	GEKO-11	9ploss_21wt	0
AACTCCCAGCAGACTG-1_1	8.70415	GEKO-11	9ploss_21wt	4
AACTCCCAGGAATTAC-1_1	7.67696	GEKO-11	9ploss_21wt	0
AACTCCCAGGAGCGTT-1_1	9.6002	GEKO-11	9ploss_21wt	4
AACTCCCAGTAAGTAC-1_1	8.66213	GEKO-11	9ploss_21wt	4
AACTCCCAGTCCTCCT-1_1	9.6538	GEKO-11	9ploss_21wt	4
AACTCCCAGTCGTTTG-1_1	9.58313	GEKO-11	9ploss_21wt	4
AACTCCCAGTTGAGAT-1_1	11.6209	GEKO-11	9ploss_21wt	10
AACTCCCAGTTGTCGT-1_1	6.56258	GEKO-11	9ploss_21wt	4
AACTCCCCAAATACAG-1_1	0.14421	GEKO-11	9ploss_21wt	0
AACTCCCGTAAATACG-1_1	0.940419	GEKO-11	9ploss_21wt	0
AACTCCCGTAAGTGTA-1_1	9.03674	GEKO-11	9ploss_21wt	4
AACTCCCGTCCAGTGC-1_1	10.8761	GEKO-11	9ploss_21wt	0
AACTCCCGTCCGCTGA-1_1	3.72407	GEKO-11	9ploss_21wt	0
AACTCCCGTCTAACGT-1_1	0.878648	GEKO-11	9ploss_21wt	0
AACTCCCGTGCTCTTC-1_1	7.99443	GEKO-11	9ploss_21wt	0
AACTCCCTCACAATGC-1_1	7.10694	GEKO-11	9ploss_21wt	4
AACTCCCTCAGTACGT-1_1	0.731223	GEKO-11	9ploss_21wt	11
AACTCCCTCATAACCG-1_1	10.146	GEKO-11	9ploss_21wt	0
AACTCCCTCCAAGCCG-1_1	6.36148	GEKO-11	9ploss_21wt	0
AACTCCCTCTGAGGGA-1_1	5.91734	GEKO-11	9ploss_21wt	3
AACTCTTAGGTGCTTT-1_1	6.58105	GEKO-11	9ploss_21wt	0
AACTCTTAGTACGACG-1_1	10.2502	GEKO-11	9ploss_21wt	4
AACTCTTCAGACGCTC-1_1	6.97662	GEKO-11	9ploss_21wt	0
AACTCTTCAGTCGATT-1_1	5.9926	GEKO-11	9ploss_21wt	0
AACTCTTGTATGGTTC-1_1	8.3476	GEKO-11	9ploss_21wt	4
AACTCTTGTTGGACCC-1_1	9.20221	GEKO-11	9ploss_21wt	0
AACTCTTGTTGGGACA-1_1	7.77551	GEKO-11	9ploss_21wt	4
AACTCTTTCACTCCTG-1_1	7.70251	GEKO-11	9ploss_21wt	0
AACTCTTTCATGGTCA-1_1	8.04587	GEKO-11	9ploss_21wt	0
AACTCTTTCGGCGCTA-1_1	5.52884	GEKO-11	9ploss_21wt	4
AACTCTTTCGTTGACA-1_1	0.491024	GEKO-11	9ploss_21wt	7
AACTCTTTCTAACCGA-1_1	7.5186	GEKO-11	9ploss_21wt	0
AACTGGTAGCCAGGAT-1_1	6.07409	GEKO-11	9ploss_21wt	10
AACTGGTAGCTCCCAG-1_1	1.7202	GEKO-11	9ploss_21wt	0
AACTGGTAGCTGCGAA-1_1	8.74647	GEKO-11	9ploss_21wt	4
AACTGGTAGGATCGCA-1_1	8.98575	GEKO-11	9ploss_21wt	0
AACTGGTAGGATGTAT-1_1	8.04839	GEKO-11	9ploss_21wt	0
AACTGGTCAACCGCCA-1_1	3.22048	GEKO-11	9ploss_21wt	1
AACTGGTCAAGCGAGT-1_1	8.97207	GEKO-11	9ploss_21wt	0
AACTGGTCAATGGAAT-1_1	9.26589	GEKO-11	9ploss_21wt	0
AACTGGTCACCGGAAA-1_1	4.5164	GEKO-11	9ploss_21wt	0
AACTGGTCACGAGAGT-1_1	3.13806	GEKO-11	9ploss_21wt	0
AACTGGTCATAGGATA-1_1	3.32458	GEKO-11	9ploss_21wt	0
AACTGGTCATGCAATC-1_1	8.63309	GEKO-11	9ploss_21wt	4
AACTGGTGTAAGAGGA-1_1	9.44253	GEKO-11	9ploss_21wt	0
AACTGGTGTCCGAAGA-1_1	1.31555	GEKO-11	9ploss_21wt	0
AACTGGTGTCGCTTCT-1_1	7.70311	GEKO-11	9ploss_21wt	0
AACTGGTGTGATGTGG-1_1	7.93678	GEKO-11	9ploss_21wt	0
AACTGGTGTGTTCGAT-1_1	8.56723	GEKO-11	9ploss_21wt	0
AACTGGTTCCGGGTGT-1_1	9.16733	GEKO-11	9ploss_21wt	4
AACTGGTTCGGAAATA-1_1	6.912	GEKO-11	9ploss_21wt	0
AACTGGTTCGGTCCGA-1_1	0.414904	GEKO-11	9ploss_21wt	12
AACTGGTTCTACGAGT-1_1	8.71116	GEKO-11	9ploss_21wt	0
AACTGGTTCTATCCTA-1_1	9.84314	GEKO-11	9ploss_21wt	0
AACTTTCAGATCTGAA-1_1	9.84314	GEKO-11	9ploss_21wt	0
AACTTTCAGCTGCGAA-1_1	9.84314	GEKO-11	9ploss_21wt	0
AACTTTCAGGCAGGTT-1_1	1.42178	GEKO-11	9ploss_21wt	12
AACTTTCAGTGAAGAG-1_1	6.56383	GEKO-11	9ploss_21wt	0
AACTTTCAGTGATCGG-1_1	7.59909	GEKO-11	9ploss_21wt	0
AACTTTCCAAACCCAT-1_1	9.60876	GEKO-11	9ploss_21wt	4
AACTTTCCAATGAATG-1_1	10.3284	GEKO-11	9ploss_21wt	0
AACTTTCCACCTCGTT-1_1	0.837144	GEKO-11	9ploss_21wt	0
AACTTTCCACGTGAGA-1_1	9.20221	GEKO-11	9ploss_21wt	0
AACTTTCCAGCCTGTG-1_1	7.39267	GEKO-11	9ploss_21wt	4
AACTTTCCAGCGTCCA-1_1	8.85284	GEKO-11	9ploss_21wt	4
AACTTTCCATACTACG-1_1	5.62446	GEKO-11	9ploss_21wt	4
AACTTTCCATTCCTCG-1_1	3.16902	GEKO-11	9ploss_21wt	0
AACTTTCGTCATCCCT-1_1	6.46169	GEKO-11	9ploss_21wt	4
AACTTTCGTCGAGTTT-1_1	2.2551	GEKO-11	9ploss_21wt	0
AACTTTCGTTCGTCTC-1_1	8.40814	GEKO-11	9ploss_21wt	4
AACTTTCGTTGCTCCT-1_1	6.92003	GEKO-11	9ploss_21wt	0
AACTTTCGTTGTCTTT-1_1	9.84314	GEKO-11	9ploss_21wt	0
AACTTTCGTTTGTGTG-1_1	10.2258	GEKO-11	9ploss_21wt	0
AACTTTCTCACCGGGT-1_1	9.52071	GEKO-11	9ploss_21wt	0
AACTTTCTCCGCAGTG-1_1	8.98575	GEKO-11	9ploss_21wt	0
AACTTTCTCGTCGTTC-1_1	9.54793	GEKO-11	9ploss_21wt	4
AAGACCTAGAAAGTGG-1_1	9.68698	GEKO-11	9ploss_21wt	4
AAGACCTAGAATTGTG-1_1	10.2525	GEKO-11	9ploss_21wt	0
AAGACCTAGACCGGAT-1_1	0.831872	GEKO-11	9ploss_21wt	0
AAGACCTAGATCCGAG-1_1	6.24917	GEKO-11	9ploss_21wt	4
AAGACCTAGATTACCC-1_1	7.7784	GEKO-11	9ploss_21wt	0
AAGACCTAGCCCAATT-1_1	7.89295	GEKO-11	9ploss_21wt	4
AAGACCTAGGCTAGAC-1_1	9.11317	GEKO-11	9ploss_21wt	4
AAGACCTCAATAAGCA-1_1	7.60602	GEKO-11	9ploss_21wt	4
AAGACCTCAATACGCT-1_1	6.44963	GEKO-11	9ploss_21wt	4
AAGACCTCACAACGCC-1_1	8.85658	GEKO-11	9ploss_21wt	4
AAGACCTCACCTCGTT-1_1	6.912	GEKO-11	9ploss_21wt	0
AAGACCTCAGGTCCAC-1_1	3.01207	GEKO-11	9ploss_21wt	0
AAGACCTCATAGACTC-1_1	5.41355	GEKO-11	9ploss_21wt	0
AAGACCTCATCTCCCA-1_1	8.34896	GEKO-11	9ploss_21wt	4
AAGACCTCATGGGAAC-1_1	9.93084	GEKO-11	9ploss_21wt	0
AAGACCTGTACATCCA-1_1	7.67696	GEKO-11	9ploss_21wt	0
AAGACCTGTACCTACA-1_1	8.16959	GEKO-11	9ploss_21wt	4
AAGACCTGTGATGCCC-1_1	1.2925	GEKO-11	9ploss_21wt	12
AAGACCTTCATCGATG-1_1	9.86084	GEKO-11	9ploss_21wt	4
AAGACCTTCATGCATG-1_1	6.59334	GEKO-11	9ploss_21wt	4
AAGACCTTCCCGGATG-1_1	5.46023	GEKO-11	9ploss_21wt	6
AAGACCTTCCGCGGTA-1_1	7.14971	GEKO-11	9ploss_21wt	0
AAGACCTTCGAGCCCA-1_1	1.02996	GEKO-11	9ploss_21wt	12
AAGCCGCAGACAGGCT-1_1	9.84314	GEKO-11	9ploss_21wt	0
AAGCCGCAGACCACGA-1_1	7.50581	GEKO-11	9ploss_21wt	10
AAGCCGCAGCGTAATA-1_1	8.99567	GEKO-11	9ploss_21wt	4
AAGCCGCAGGAGCGTT-1_1	10.1084	GEKO-11	9ploss_21wt	0
AAGCCGCAGGCTAGGT-1_1	9.86108	GEKO-11	9ploss_21wt	4
AAGCCGCAGGGCTTCC-1_1	4.69877	GEKO-11	9ploss_21wt	4
AAGCCGCAGGTGCTAG-1_1	0.416499	GEKO-11	9ploss_21wt	7
AAGCCGCAGTGGGATC-1_1	8.39705	GEKO-11	9ploss_21wt	6
AAGCCGCAGTTGAGTA-1_1	9.83542	GEKO-11	9ploss_21wt	0
AAGCCGCCATAAAGGT-1_1	9.6847	GEKO-11	9ploss_21wt	0
AAGCCGCCATGCATGT-1_1	1.02996	GEKO-11	9ploss_21wt	12
AAGCCGCGTAAATGTG-1_1	9.40687	GEKO-11	9ploss_21wt	0
AAGCCGCGTATTAGCC-1_1	9.3091	GEKO-11	9ploss_21wt	4
AAGCCGCGTCACTTCC-1_1	6.91941	GEKO-11	9ploss_21wt	0
AAGCCGCGTCATTAGC-1_1	8.34718	GEKO-11	9ploss_21wt	0
AAGCCGCGTCCGTTAA-1_1	12.114	GEKO-11	9ploss_21wt	10
AAGCCGCGTGGGTCAA-1_1	7.57059	GEKO-11	9ploss_21wt	0
AAGCCGCGTGTGAATA-1_1	6.14534	GEKO-11	9ploss_21wt	0
AAGCCGCGTTACCAGT-1_1	6.46921	GEKO-11	9ploss_21wt	0
AAGCCGCGTTGATTCG-1_1	10.2999	GEKO-11	9ploss_21wt	4
AAGCCGCTCAACACTG-1_1	9.78169	GEKO-11	9ploss_21wt	0
AAGCCGCTCACTCTTA-1_1	0.285161	GEKO-11	9ploss_21wt	5
AAGCCGCTCAGCTCGG-1_1	8.39705	GEKO-11	9ploss_21wt	4
AAGCCGCTCATGCATG-1_1	2.2448	GEKO-11	9ploss_21wt	2
AAGCCGCTCATGCTCC-1_1	9.84314	GEKO-11	9ploss_21wt	0
AAGCCGCTCCTAGTGA-1_1	9.7977	GEKO-11	9ploss_21wt	0
AAGCCGCTCGGAGCAA-1_1	7.517	GEKO-11	9ploss_21wt	0
AAGCCGCTCGTGACAT-1_1	6.38556	GEKO-11	9ploss_21wt	4
AAGCCGCTCTTATCTG-1_1	7.97948	GEKO-11	9ploss_21wt	0
AAGGAGCAGACCGGAT-1_1	8.90467	GEKO-11	9ploss_21wt	4
AAGGAGCAGCGTAATA-1_1	8.32257	GEKO-11	9ploss_21wt	4
AAGGAGCAGGAATGGA-1_1	10.1695	GEKO-11	9ploss_21wt	0
AAGGAGCAGGATGGAA-1_1	5.3992	GEKO-11	9ploss_21wt	4
AAGGAGCAGGGTGTTG-1_1	7.16462	GEKO-11	9ploss_21wt	0
AAGGAGCAGGTGCAAC-1_1	3.16902	GEKO-11	9ploss_21wt	4
AAGGAGCAGTTCGATC-1_1	9.21643	GEKO-11	9ploss_21wt	0
AAGGAGCAGTTGTAGA-1_1	0.82416	GEKO-11	9ploss_21wt	0
AAGGAGCCAAATACAG-1_1	8.31609	GEKO-11	9ploss_21wt	0
AAGGAGCCAAGGCTCC-1_1	8.81626	GEKO-11	9ploss_21wt	0
AAGGAGCCACTATCTT-1_1	8.56723	GEKO-11	9ploss_21wt	0
AAGGAGCCACTTCTGC-1_1	8.9396	GEKO-11	9ploss_21wt	4
AAGGAGCCATAAGACA-1_1	8.03631	GEKO-11	9ploss_21wt	0
AAGGAGCCATGACATC-1_1	7.60602	GEKO-11	9ploss_21wt	4
AAGGAGCCATTCTTAC-1_1	8.98575	GEKO-11	9ploss_21wt	0
AAGGAGCGTAAACCTC-1_1	6.61524	GEKO-11	9ploss_21wt	3
AAGGAGCGTACTCGCG-1_1	1.02996	GEKO-11	9ploss_21wt	12
AAGGAGCGTCAGTGGA-1_1	5.43209	GEKO-11	9ploss_21wt	0
AAGGAGCGTCGATTGT-1_1	5.70238	GEKO-11	9ploss_21wt	11
AAGGAGCGTCTCGTTC-1_1	7.33632	GEKO-11	9ploss_21wt	0
AAGGAGCGTCTTGATG-1_1	7.04779	GEKO-11	9ploss_21wt	3
AAGGAGCGTGAAATCA-1_1	3.6949	GEKO-11	9ploss_21wt	12
AAGGAGCGTGCACCAC-1_1	6.93645	GEKO-11	9ploss_21wt	0
AAGGAGCGTTGAGGTG-1_1	6.912	GEKO-11	9ploss_21wt	0
AAGGAGCGTTGTCTTT-1_1	4.94284	GEKO-11	9ploss_21wt	0
AAGGAGCTCAAACAAG-1_1	9.69873	GEKO-11	9ploss_21wt	0
AAGGAGCTCAGCCTAA-1_1	8.52866	GEKO-11	9ploss_21wt	4
AAGGAGCTCAGCGATT-1_1	9.77075	GEKO-11	9ploss_21wt	0
AAGGAGCTCCATGAGT-1_1	0.0236443	GEKO-11	9ploss_21wt	5
AAGGAGCTCCCAAGTA-1_1	9.25391	GEKO-11	9ploss_21wt	0
AAGGAGCTCGTTTATC-1_1	2.94365	GEKO-11	9ploss_21wt	0
AAGGAGCTCTCACATT-1_1	2.69564	GEKO-11	9ploss_21wt	2
AAGGAGCTCTGCAGTA-1_1	0.208298	GEKO-11	9ploss_21wt	1
AAGGCAGAGAAGGGTA-1_1	1.02996	GEKO-11	9ploss_21wt	12
AAGGCAGAGAGTAAGG-1_1	0.51047	GEKO-11	9ploss_21wt	0
AAGGCAGAGGCTCATT-1_1	8.85021	GEKO-11	9ploss_21wt	0
AAGGCAGAGGTTCCTA-1_1	9.45384	GEKO-11	9ploss_21wt	4
AAGGCAGAGTGCCATT-1_1	8.40489	GEKO-11	9ploss_21wt	0
AAGGCAGAGTTGAGAT-1_1	10.1695	GEKO-11	9ploss_21wt	0
AAGGCAGCAAATCCGT-1_1	10.288	GEKO-11	9ploss_21wt	4
AAGGCAGCAACACGCC-1_1	7.09327	GEKO-11	9ploss_21wt	0
AAGGCAGCAATAGCGG-1_1	10.7695	GEKO-11	9ploss_21wt	10
AAGGCAGCACCCTATC-1_1	10.035	GEKO-11	9ploss_21wt	0
AAGGCAGCACGGTTTA-1_1	3.47938	GEKO-11	9ploss_21wt	0
AAGGCAGCACGTCAGC-1_1	9.28477	GEKO-11	9ploss_21wt	0
AAGGCAGCAGATCGGA-1_1	7.67696	GEKO-11	9ploss_21wt	0
AAGGCAGCAGGCTGAA-1_1	8.19289	GEKO-11	9ploss_21wt	4
AAGGCAGCATCCGGGT-1_1	6.912	GEKO-11	9ploss_21wt	0
AAGGCAGCATGCCTTC-1_1	8.56723	GEKO-11	9ploss_21wt	0
AAGGCAGGTAAGTGGC-1_1	6.86574	GEKO-11	9ploss_21wt	0
AAGGCAGGTACCTACA-1_1	8.742	GEKO-11	9ploss_21wt	0
AAGGCAGGTGCCTGCA-1_1	3.442	GEKO-11	9ploss_21wt	0
AAGGCAGGTGTATGGG-1_1	7.60602	GEKO-11	9ploss_21wt	4
AAGGCAGGTTACGCGC-1_1	7.60602	GEKO-11	9ploss_21wt	4
AAGGCAGTCAAGATCC-1_1	4.79054	GEKO-11	9ploss_21wt	6
AAGGCAGTCAGCTGGC-1_1	7.11962	GEKO-11	9ploss_21wt	0
AAGGCAGTCATGTCCC-1_1	3.13131	GEKO-11	9ploss_21wt	0
AAGGCAGTCCGCAAGC-1_1	8.28434	GEKO-11	9ploss_21wt	0
AAGGCAGTCGCCAAAT-1_1	9.46617	GEKO-11	9ploss_21wt	0
AAGGCAGTCGGCTTGG-1_1	6.912	GEKO-11	9ploss_21wt	0
AAGGTTCAGACCGGAT-1_1	5.35406	GEKO-11	9ploss_21wt	0
AAGGTTCAGACGACGT-1_1	2.167	GEKO-11	9ploss_21wt	12
AAGGTTCAGATATACG-1_1	5.68267	GEKO-11	9ploss_21wt	0
AAGGTTCAGATGCGAC-1_1	6.69696	GEKO-11	9ploss_21wt	0
AAGGTTCAGCCAGTTT-1_1	7.89187	GEKO-11	9ploss_21wt	0
AAGGTTCAGGACAGCT-1_1	6.912	GEKO-11	9ploss_21wt	0
AAGGTTCAGTACGTTC-1_1	6.71294	GEKO-11	9ploss_21wt	0
AAGGTTCAGTCAAGGC-1_1	8.40489	GEKO-11	9ploss_21wt	0
AAGGTTCAGTGTTTGC-1_1	8.61956	GEKO-11	9ploss_21wt	17
AAGGTTCCACACATGT-1_1	9.85761	GEKO-11	9ploss_21wt	4
AAGGTTCCACCAGATT-1_1	5.2376	GEKO-11	9ploss_21wt	4
AAGGTTCCACCAGCAC-1_1	8.98863	GEKO-11	9ploss_21wt	4
AAGGTTCCACGAGGTA-1_1	7.8209	GEKO-11	9ploss_21wt	0
AAGGTTCCACGGCCAT-1_1	9.29632	GEKO-11	9ploss_21wt	4
AAGGTTCCAGACAGGT-1_1	8.48317	GEKO-11	9ploss_21wt	0
AAGGTTCCATAACCTG-1_1	0.414904	GEKO-11	9ploss_21wt	1
AAGGTTCGTAACGACG-1_1	7.44674	GEKO-11	9ploss_21wt	0
AAGGTTCGTACTCAAC-1_1	10.09	GEKO-11	9ploss_21wt	0
AAGGTTCGTAGCGTAG-1_1	3.72407	GEKO-11	9ploss_21wt	0
AAGGTTCGTCCATCCT-1_1	7.84019	GEKO-11	9ploss_21wt	9
AAGGTTCGTTCCACTC-1_1	6.99449	GEKO-11	9ploss_21wt	0
AAGGTTCTCAAACCAC-1_1	8.36689	GEKO-11	9ploss_21wt	4
AAGGTTCTCAGCTGGC-1_1	6.64164	GEKO-11	9ploss_21wt	0
AAGGTTCTCCACGAAT-1_1	9.6002	GEKO-11	9ploss_21wt	4
AAGGTTCTCGAATGGG-1_1	8.47243	GEKO-11	9ploss_21wt	4
AAGGTTCTCGTTGCCT-1_1	4.42163	GEKO-11	9ploss_21wt	12
AAGGTTCTCTACGAGT-1_1	7.39267	GEKO-11	9ploss_21wt	4
AAGGTTCTCTGCAAGT-1_1	4.10396	GEKO-11	9ploss_21wt	4
AAGGTTCTCTTACCTA-1_1	10.6714	GEKO-11	9ploss_21wt	4
AAGGTTCTCTTGAGAC-1_1	2.31738	GEKO-11	9ploss_21wt	10
AAGTCTGAGACTAGGC-1_1	6.8148	GEKO-11	9ploss_21wt	0
AAGTCTGAGCGCCTTG-1_1	8.60827	GEKO-11	9ploss_21wt	4
AAGTCTGAGGACTGGT-1_1	7.40399	GEKO-11	9ploss_21wt	4
AAGTCTGAGGCGCTCT-1_1	7.60602	GEKO-11	9ploss_21wt	0
AAGTCTGAGGTGATTA-1_1	10.3184	GEKO-11	9ploss_21wt	0
AAGTCTGAGTAGGCCA-1_1	7.97954	GEKO-11	9ploss_21wt	0
AAGTCTGCAACACCTA-1_1	6.99017	GEKO-11	9ploss_21wt	0
AAGTCTGCACATTTCT-1_1	7.01867	GEKO-11	9ploss_21wt	0
AAGTCTGCACCTATCC-1_1	7.67161	GEKO-11	9ploss_21wt	10
AAGTCTGCACGGTTTA-1_1	3.72697	GEKO-11	9ploss_21wt	0
AAGTCTGCAGCTGTTA-1_1	4.09747	GEKO-11	9ploss_21wt	0
AAGTCTGCAGGTCGTC-1_1	7.51812	GEKO-11	9ploss_21wt	0
AAGTCTGCAGTAAGCG-1_1	6.37553	GEKO-11	9ploss_21wt	10
AAGTCTGCAGTGGGAT-1_1	8.97207	GEKO-11	9ploss_21wt	0
AAGTCTGCATGAACCT-1_1	7.15593	GEKO-11	9ploss_21wt	0
AAGTCTGCATTAACCG-1_1	5.34589	GEKO-11	9ploss_21wt	6
AAGTCTGCATTACGAC-1_1	1.97898	GEKO-11	9ploss_21wt	0
AAGTCTGGTCAAAGAT-1_1	7.69276	GEKO-11	9ploss_21wt	4
AAGTCTGGTCAGAAGC-1_1	4.53038	GEKO-11	9ploss_21wt	0
AAGTCTGGTCTTTCAT-1_1	8.99223	GEKO-11	9ploss_21wt	4
AAGTCTGGTTAAGTAG-1_1	9.47543	GEKO-11	9ploss_21wt	0
AAGTCTGGTTACGGAG-1_1	10.2577	GEKO-11	9ploss_21wt	0
AAGTCTGGTTCTGGTA-1_1	8.27625	GEKO-11	9ploss_21wt	0
AAGTCTGGTTCTGTTT-1_1	8.95176	GEKO-11	9ploss_21wt	4
AAGTCTGTCAAACAAG-1_1	7.02835	GEKO-11	9ploss_21wt	17
AAGTCTGTCAACGGCC-1_1	6.74978	GEKO-11	9ploss_21wt	4
AAGTCTGTCACCTTAT-1_1	3.16902	GEKO-11	9ploss_21wt	0
AAGTCTGTCGAGGTAG-1_1	9.6002	GEKO-11	9ploss_21wt	4
AAGTCTGTCGTACCGG-1_1	5.80645	GEKO-11	9ploss_21wt	0
AAGTCTGTCTCGTTTA-1_1	8.82053	GEKO-11	9ploss_21wt	0
AAGTCTGTCTCTGCTG-1_1	6.96766	GEKO-11	9ploss_21wt	0
AAGTCTGTCTGCTGTC-1_1	4.08447	GEKO-11	9ploss_21wt	0
AATCCAGAGAATGTTG-1_1	8.99333	GEKO-11	9ploss_21wt	0
AATCCAGAGCCAGAAC-1_1	2.69203	GEKO-11	9ploss_21wt	0
AATCCAGAGCTGAACG-1_1	3.16902	GEKO-11	9ploss_21wt	0
AATCCAGAGTTAAGTG-1_1	7.46595	GEKO-11	9ploss_21wt	0
AATCCAGAGTTGAGTA-1_1	1.30061	GEKO-11	9ploss_21wt	0
AATCCAGCACATTAGC-1_1	7.51812	GEKO-11	9ploss_21wt	0
AATCCAGCAGGGATTG-1_1	0.158486	GEKO-11	9ploss_21wt	5
AATCCAGCATCACCCT-1_1	7.919	GEKO-11	9ploss_21wt	0
AATCCAGCATTACGAC-1_1	9.23119	GEKO-11	9ploss_21wt	0
AATCCAGGTAGATTAG-1_1	3.48933	GEKO-11	9ploss_21wt	4
AATCCAGGTCGAATCT-1_1	9.05745	GEKO-11	9ploss_21wt	4
AATCCAGGTCGCTTTC-1_1	6.38556	GEKO-11	9ploss_21wt	4
AATCCAGGTGATAAGT-1_1	7.39267	GEKO-11	9ploss_21wt	4
AATCCAGGTGCAACGA-1_1	5.80568	GEKO-11	9ploss_21wt	0
AATCCAGTCATAGCAC-1_1	12.5424	GEKO-11	9ploss_21wt	10
AATCCAGTCATGTCCC-1_1	8.75017	GEKO-11	9ploss_21wt	0
AATCCAGTCCGCAAGC-1_1	0.0223763	GEKO-11	9ploss_21wt	7
AATCCAGTCGCAAGCC-1_1	8.0421	GEKO-11	9ploss_21wt	0
AATCCAGTCGTGGACC-1_1	9.78169	GEKO-11	9ploss_21wt	0
AATCCAGTCTAACTCT-1_1	9.10792	GEKO-11	9ploss_21wt	4
AATCCAGTCTACCTGC-1_1	5.29643	GEKO-11	9ploss_21wt	0
AATCCAGTCTTTCCTC-1_1	8.02459	GEKO-11	9ploss_21wt	4
AATCGGTAGAAGGCCT-1_1	4.61544	GEKO-11	9ploss_21wt	0
AATCGGTAGAGCTGCA-1_1	1.82617	GEKO-11	9ploss_21wt	2
AATCGGTAGATGCCTT-1_1	3.13193	GEKO-11	9ploss_21wt	0
AATCGGTAGGAGTCTG-1_1	5.89158	GEKO-11	9ploss_21wt	6
AATCGGTCAAAGCAAT-1_1	0.740183	GEKO-11	9ploss_21wt	0
AATCGGTCAAGCTGAG-1_1	8.14943	GEKO-11	9ploss_21wt	0
AATCGGTCACCAGATT-1_1	0.00330965	GEKO-11	9ploss_21wt	12
AATCGGTCAGACTCGC-1_1	0.00721945	GEKO-11	9ploss_21wt	5
AATCGGTCAGGGAGAG-1_1	7.88485	GEKO-11	9ploss_21wt	4
AATCGGTCAGTGGGAT-1_1	5.07542	GEKO-11	9ploss_21wt	4
AATCGGTCATAGTAAG-1_1	3.16902	GEKO-11	9ploss_21wt	0
AATCGGTCATGAAGTA-1_1	4.61224	GEKO-11	9ploss_21wt	4
AATCGGTGTACTCGCG-1_1	6.27296	GEKO-11	9ploss_21wt	4
AATCGGTGTCAGGACA-1_1	7.67696	GEKO-11	9ploss_21wt	0
AATCGGTGTCTCTTTA-1_1	12.0219	GEKO-11	9ploss_21wt	10
AATCGGTGTTCCCGAG-1_1	1.7066	GEKO-11	9ploss_21wt	0
AATCGGTTCACCGTAA-1_1	11.7775	GEKO-11	9ploss_21wt	0
AATCGGTTCCTAGAAC-1_1	5.61157	GEKO-11	9ploss_21wt	0
AATCGGTTCGGGAGTA-1_1	9.6002	GEKO-11	9ploss_21wt	4
AATCGGTTCGTGGGAA-1_1	5.92635	GEKO-11	9ploss_21wt	0
AATCGGTTCTCGATGA-1_1	2.74124	GEKO-11	9ploss_21wt	0
AATCGGTTCTGTTGAG-1_1	8.56723	GEKO-11	9ploss_21wt	0
AATCGGTTCTTTCCTC-1_1	2.85058	GEKO-11	9ploss_21wt	12
ACACCAAAGAATTCCC-1_1	6.84101	GEKO-11	9ploss_21wt	4
ACACCAAAGAGGTTGC-1_1	8.4746	GEKO-11	9ploss_21wt	4
ACACCAAAGATCGGGT-1_1	3.76185	GEKO-11	9ploss_21wt	0
ACACCAAAGCCTCGTG-1_1	7.5941	GEKO-11	9ploss_21wt	0
ACACCAAAGCGTAGTG-1_1	6.94231	GEKO-11	9ploss_21wt	4
ACACCAAAGCTTCGCG-1_1	9.20221	GEKO-11	9ploss_21wt	0
ACACCAAAGGGCTTGA-1_1	5.80568	GEKO-11	9ploss_21wt	0
ACACCAAAGTCTCGGC-1_1	8.65562	GEKO-11	9ploss_21wt	0
ACACCAACAATCTGCA-1_1	1.22758	GEKO-11	9ploss_21wt	12
ACACCAACACAGCCCA-1_1	8.32804	GEKO-11	9ploss_21wt	4
ACACCAACACTGCCAG-1_1	9.77552	GEKO-11	9ploss_21wt	0
ACACCAACAGCCTTTC-1_1	7.44261	GEKO-11	9ploss_21wt	0
ACACCAACAGTATCTG-1_1	7.60649	GEKO-11	9ploss_21wt	4
ACACCAACAGTCCTTC-1_1	10.0149	GEKO-11	9ploss_21wt	0
ACACCAACAGTGGGAT-1_1	10.8869	GEKO-11	9ploss_21wt	4
ACACCAACATCGACGC-1_1	6.51121	GEKO-11	9ploss_21wt	11
ACACCAAGTAGGAGTC-1_1	7.67696	GEKO-11	9ploss_21wt	0
ACACCAAGTCAACTGT-1_1	6.17851	GEKO-11	9ploss_21wt	0
ACACCAAGTCTGATCA-1_1	8.17001	GEKO-11	9ploss_21wt	4
ACACCAAGTTTGGGCC-1_1	8.81513	GEKO-11	9ploss_21wt	0
ACACCAAGTTTGTTTC-1_1	6.912	GEKO-11	9ploss_21wt	0
ACACCAATCAGATAAG-1_1	10.1695	GEKO-11	9ploss_21wt	0
ACACCAATCCGAACGC-1_1	7.68681	GEKO-11	9ploss_21wt	0
ACACCAATCCGGGTGT-1_1	5.13218	GEKO-11	9ploss_21wt	0
ACACCAATCCGTAGGC-1_1	9.28749	GEKO-11	9ploss_21wt	4
ACACCAATCGATGAGG-1_1	7.60602	GEKO-11	9ploss_21wt	4
ACACCAATCGTGGACC-1_1	11.981	GEKO-11	9ploss_21wt	10
ACACCCTAGCAGACTG-1_1	8.19708	GEKO-11	9ploss_21wt	0
ACACCCTAGCGATGAC-1_1	8.36322	GEKO-11	9ploss_21wt	0
ACACCCTAGCGGATCA-1_1	0.00330966	GEKO-11	9ploss_21wt	11
ACACCCTAGCGTTTAC-1_1	8.03237	GEKO-11	9ploss_21wt	4
ACACCCTAGCTCCTTC-1_1	3.02723	GEKO-11	9ploss_21wt	3
ACACCCTAGCTGGAAC-1_1	5.06396	GEKO-11	9ploss_21wt	0
ACACCCTAGTACGATA-1_1	8.32369	GEKO-11	9ploss_21wt	4
ACACCCTAGTACGTTC-1_1	9.83415	GEKO-11	9ploss_21wt	4
ACACCCTAGTGACTCT-1_1	6.9136	GEKO-11	9ploss_21wt	0
ACACCCTAGTGCTGCC-1_1	0.0086708	GEKO-11	9ploss_21wt	7
ACACCCTCAAAGCAAT-1_1	10.4693	GEKO-11	9ploss_21wt	0
ACACCCTCAATCGAAA-1_1	10.3833	GEKO-11	9ploss_21wt	0
ACACCCTCACACGCTG-1_1	6.45164	GEKO-11	9ploss_21wt	4
ACACCCTCACTCTGTC-1_1	9.91674	GEKO-11	9ploss_21wt	0
ACACCCTCAGTAGAGC-1_1	7.97216	GEKO-11	9ploss_21wt	4
ACACCCTCATTCTCAT-1_1	8.28385	GEKO-11	9ploss_21wt	0
ACACCCTCATTGCGGC-1_1	1.63263	GEKO-11	9ploss_21wt	12
ACACCCTGTAGCAAAT-1_1	8.40489	GEKO-11	9ploss_21wt	0
ACACCCTGTATAAACG-1_1	6.68659	GEKO-11	9ploss_21wt	4
ACACCCTGTTAGATGA-1_1	8.19708	GEKO-11	9ploss_21wt	0
ACACCCTTCATTGCGA-1_1	0.00098281	GEKO-11	9ploss_21wt	5
ACACCCTTCGGCTACG-1_1	7.60602	GEKO-11	9ploss_21wt	4
ACACCGGAGACTCGGA-1_1	9.88283	GEKO-11	9ploss_21wt	4
ACACCGGAGCGATCCC-1_1	2.02293	GEKO-11	9ploss_21wt	0
ACACCGGAGCTAACTC-1_1	10.5635	GEKO-11	9ploss_21wt	4
ACACCGGAGGATATAC-1_1	8.81593	GEKO-11	9ploss_21wt	0
ACACCGGAGTCGCCGT-1_1	2.80952	GEKO-11	9ploss_21wt	1
ACACCGGAGTTGAGAT-1_1	7.67696	GEKO-11	9ploss_21wt	0
ACACCGGCAATCTACG-1_1	8.61956	GEKO-11	9ploss_21wt	17
ACACCGGCACGACGAA-1_1	9.19886	GEKO-11	9ploss_21wt	4
ACACCGGCACGGCCAT-1_1	5.08945	GEKO-11	9ploss_21wt	10
ACACCGGCACGTAAGG-1_1	9.17276	GEKO-11	9ploss_21wt	0
ACACCGGCAGTTTACG-1_1	8.32937	GEKO-11	9ploss_21wt	4
ACACCGGCATACTACG-1_1	6.67626	GEKO-11	9ploss_21wt	4
ACACCGGCATACTCTT-1_1	9.496	GEKO-11	9ploss_21wt	0
ACACCGGCATCTACGA-1_1	10.5651	GEKO-11	9ploss_21wt	4
ACACCGGCATGAGCGA-1_1	8.39618	GEKO-11	9ploss_21wt	0
ACACCGGGTAAGTAGT-1_1	10.2806	GEKO-11	9ploss_21wt	4
ACACCGGGTAGGGTAC-1_1	9.73601	GEKO-11	9ploss_21wt	0
ACACCGGGTAGTAGTA-1_1	3.01808	GEKO-11	9ploss_21wt	0
ACACCGGGTCAATACC-1_1	3.15146	GEKO-11	9ploss_21wt	0
ACACCGGGTGTCGCTG-1_1	9.6002	GEKO-11	9ploss_21wt	4
ACACCGGGTTGGACCC-1_1	4.582	GEKO-11	9ploss_21wt	2
ACACCGGGTTGGTAAA-1_1	8.28493	GEKO-11	9ploss_21wt	0
ACACCGGTCCCAAGAT-1_1	2.69203	GEKO-11	9ploss_21wt	0
ACACCGGTCCTTAATC-1_1	8.88495	GEKO-11	9ploss_21wt	4
ACACCGGTCGATCCCT-1_1	3.13806	GEKO-11	9ploss_21wt	0
ACACCGGTCGTCTGAA-1_1	9.44253	GEKO-11	9ploss_21wt	0
ACACTGAAGAAGGCCT-1_1	6.87293	GEKO-11	9ploss_21wt	0
ACACTGAAGACGCTTT-1_1	10.1445	GEKO-11	9ploss_21wt	0
ACACTGAAGATGCCTT-1_1	7.12172	GEKO-11	9ploss_21wt	4
ACACTGAAGCGAAGGG-1_1	8.57919	GEKO-11	9ploss_21wt	4
ACACTGAAGCTCTCGG-1_1	8.98999	GEKO-11	9ploss_21wt	4
ACACTGAAGTAATCCC-1_1	3.48933	GEKO-11	9ploss_21wt	4
ACACTGAAGTTAGGTA-1_1	6.48418	GEKO-11	9ploss_21wt	4
ACACTGACAACTGCTA-1_1	7.60602	GEKO-11	9ploss_21wt	4
ACACTGACAAGTAGTA-1_1	7.91575	GEKO-11	9ploss_21wt	0
ACACTGACACATGACT-1_1	3.16902	GEKO-11	9ploss_21wt	0
ACACTGACACCGGAAA-1_1	9.03674	GEKO-11	9ploss_21wt	0
ACACTGACACGAAAGC-1_1	6.99449	GEKO-11	9ploss_21wt	0
ACACTGACACTGTTAG-1_1	0.0186533	GEKO-11	9ploss_21wt	5
ACACTGACAGCTGTAT-1_1	7.60112	GEKO-11	9ploss_21wt	9
ACACTGACATAGAAAC-1_1	9.28551	GEKO-11	9ploss_21wt	0
ACACTGAGTAAACACA-1_1	8.47713	GEKO-11	9ploss_21wt	4
ACACTGAGTACAGCAG-1_1	10.2258	GEKO-11	9ploss_21wt	0
ACACTGAGTATATGAG-1_1	8.61956	GEKO-11	9ploss_21wt	17
ACACTGAGTCACAAGG-1_1	6.912	GEKO-11	9ploss_21wt	0
ACACTGAGTGTCAATC-1_1	5.41234	GEKO-11	9ploss_21wt	0
ACACTGAGTGTTCTTT-1_1	8.39167	GEKO-11	9ploss_21wt	4
ACACTGAGTTTCGCTC-1_1	8.13075	GEKO-11	9ploss_21wt	0
ACACTGATCAAGATCC-1_1	9.6002	GEKO-11	9ploss_21wt	4
ACACTGATCAGTGTTG-1_1	8.88244	GEKO-11	9ploss_21wt	4
ACACTGATCAGTTCGA-1_1	9.84314	GEKO-11	9ploss_21wt	0
ACACTGATCGCATGGC-1_1	9.04504	GEKO-11	9ploss_21wt	4
ACACTGATCGGCGCAT-1_1	3.16902	GEKO-11	9ploss_21wt	0
ACACTGATCGTACCGG-1_1	7.5941	GEKO-11	9ploss_21wt	0
ACAGCCGAGACCCACC-1_1	7.11962	GEKO-11	9ploss_21wt	0
ACAGCCGAGAGGTAGA-1_1	9.60876	GEKO-11	9ploss_21wt	4
ACAGCCGAGCAATCTC-1_1	8.63309	GEKO-11	9ploss_21wt	4
ACAGCCGAGCGATAGC-1_1	9.84314	GEKO-11	9ploss_21wt	0
ACAGCCGAGCGATATA-1_1	7.11962	GEKO-11	9ploss_21wt	0
ACAGCCGAGGTGACCA-1_1	6.53188	GEKO-11	9ploss_21wt	0
ACAGCCGCAATGACCT-1_1	8.99333	GEKO-11	9ploss_21wt	0
ACAGCCGCACGTCTCT-1_1	6.42779	GEKO-11	9ploss_21wt	6
ACAGCCGCAGGGCATA-1_1	9.25029	GEKO-11	9ploss_21wt	0
ACAGCCGGTAAGAGGA-1_1	8.32383	GEKO-11	9ploss_21wt	0
ACAGCCGGTCTAGTCA-1_1	10.0265	GEKO-11	9ploss_21wt	4
ACAGCCGGTGCGATAG-1_1	7.60602	GEKO-11	9ploss_21wt	0
ACAGCCGGTTCAACCA-1_1	8.70415	GEKO-11	9ploss_21wt	0
ACAGCCGGTTCGCTAA-1_1	8.35346	GEKO-11	9ploss_21wt	4
ACAGCCGTCAAGGTAA-1_1	6.932	GEKO-11	9ploss_21wt	0
ACAGCCGTCAATAAGG-1_1	1.67561	GEKO-11	9ploss_21wt	12
ACAGCCGTCACTGGGC-1_1	5.59852	GEKO-11	9ploss_21wt	4
ACAGCCGTCAGGTTCA-1_1	2.92193	GEKO-11	9ploss_21wt	0
ACAGCCGTCTGTCTAT-1_1	5.16868	GEKO-11	9ploss_21wt	10
ACAGCCGTCTTCGGTC-1_1	8.29516	GEKO-11	9ploss_21wt	4
ACAGCTAAGAGCTTCT-1_1	8.29957	GEKO-11	9ploss_21wt	4
ACAGCTAAGATATGGT-1_1	7.76667	GEKO-11	9ploss_21wt	0
ACAGCTAAGATTACCC-1_1	4.86818	GEKO-11	9ploss_21wt	6
ACAGCTAAGCTAACTC-1_1	5.43209	GEKO-11	9ploss_21wt	0
ACAGCTAAGGATTCGG-1_1	8.02476	GEKO-11	9ploss_21wt	4
ACAGCTAAGGGCATGT-1_1	2.69904	GEKO-11	9ploss_21wt	4
ACAGCTAAGGGTATCG-1_1	9.23216	GEKO-11	9ploss_21wt	4
ACAGCTAAGTGGAGAA-1_1	8.10802	GEKO-11	9ploss_21wt	4
ACAGCTACAAGAGGCT-1_1	8.57181	GEKO-11	9ploss_21wt	0
ACAGCTACAATCACAC-1_1	9.01778	GEKO-11	9ploss_21wt	11
ACAGCTACACCACCAG-1_1	8.31981	GEKO-11	9ploss_21wt	0
ACAGCTACAGATCCAT-1_1	9.8071	GEKO-11	9ploss_21wt	0
ACAGCTACAGATCTGT-1_1	9.6002	GEKO-11	9ploss_21wt	4
ACAGCTACAGATGGGT-1_1	2.23757	GEKO-11	9ploss_21wt	12
ACAGCTACAGGCAGTA-1_1	6.94081	GEKO-11	9ploss_21wt	0
ACAGCTACATAAGACA-1_1	1.70311	GEKO-11	9ploss_21wt	12
ACAGCTACATGTCGAT-1_1	1.02996	GEKO-11	9ploss_21wt	12
ACAGCTATCGGCGCTA-1_1	7.45837	GEKO-11	9ploss_21wt	0
ACATACGAGAATTCCC-1_1	1.30745	GEKO-11	9ploss_21wt	0
ACATACGAGGCTCAGA-1_1	8.98575	GEKO-11	9ploss_21wt	0
ACATACGAGGTTCCTA-1_1	7.60602	GEKO-11	9ploss_21wt	4
ACATACGAGTCCGTAT-1_1	7.59551	GEKO-11	9ploss_21wt	10
ACATACGAGTGTGGCA-1_1	8.47243	GEKO-11	9ploss_21wt	0
ACATACGCAAGAAGAG-1_1	5.15603	GEKO-11	9ploss_21wt	6
ACATACGCAAGCTGGA-1_1	8.99333	GEKO-11	9ploss_21wt	0
ACATACGCACCGTTGG-1_1	8.57919	GEKO-11	9ploss_21wt	4
ACATACGCACGCCAGT-1_1	9.78169	GEKO-11	9ploss_21wt	0
ACATACGCACGTGAGA-1_1	8.39618	GEKO-11	9ploss_21wt	4
ACATACGCAGCGATCC-1_1	8.34055	GEKO-11	9ploss_21wt	4
ACATACGCAGGGTTAG-1_1	2.2551	GEKO-11	9ploss_21wt	0
ACATACGCATATACCG-1_1	0.722753	GEKO-11	9ploss_21wt	11
ACATACGCATCGATTG-1_1	7.64023	GEKO-11	9ploss_21wt	0
ACATACGGTGCTTCTC-1_1	5.33769	GEKO-11	9ploss_21wt	6
ACATACGGTGTGAATA-1_1	6.86138	GEKO-11	9ploss_21wt	4
ACATACGGTTCAGACT-1_1	7.53652	GEKO-11	9ploss_21wt	4
ACATACGGTTCTGTTT-1_1	7.92338	GEKO-11	9ploss_21wt	0
ACATACGGTTGGGACA-1_1	7.51812	GEKO-11	9ploss_21wt	0
ACATACGGTTTAAGCC-1_1	9.50281	GEKO-11	9ploss_21wt	0
ACATACGTCAAGAAGT-1_1	6.39563	GEKO-11	9ploss_21wt	4
ACATACGTCACCGTAA-1_1	5.93159	GEKO-11	9ploss_21wt	4
ACATACGTCAGCATGT-1_1	8.2972	GEKO-11	9ploss_21wt	4
ACATACGTCATCTGCC-1_1	9.81187	GEKO-11	9ploss_21wt	0
ACATACGTCCAGAAGG-1_1	2.00111	GEKO-11	9ploss_21wt	12
ACATACGTCCTAGGGC-1_1	10.0485	GEKO-11	9ploss_21wt	4
ACATACGTCCTCAACC-1_1	4.79286	GEKO-11	9ploss_21wt	3
ACATACGTCGAATGGG-1_1	8.80896	GEKO-11	9ploss_21wt	0
ACATACGTCGATAGAA-1_1	3.20475	GEKO-11	9ploss_21wt	12
ACATCAGAGAGTCTGG-1_1	7.97954	GEKO-11	9ploss_21wt	0
ACATCAGAGATACACA-1_1	6.09341	GEKO-11	9ploss_21wt	4
ACATCAGAGCTGATAA-1_1	9.44253	GEKO-11	9ploss_21wt	0
ACATCAGAGGAATGGA-1_1	8.19708	GEKO-11	9ploss_21wt	0
ACATCAGAGTACATGA-1_1	1.80911	GEKO-11	9ploss_21wt	0
ACATCAGAGTGGAGTC-1_1	8.4746	GEKO-11	9ploss_21wt	4
ACATCAGCAAACGTGG-1_1	2.03026	GEKO-11	9ploss_21wt	5
ACATCAGCAAATACAG-1_1	6.99449	GEKO-11	9ploss_21wt	0
ACATCAGCACGCGAAA-1_1	6.912	GEKO-11	9ploss_21wt	0
ACATCAGCACGTCAGC-1_1	9.16903	GEKO-11	9ploss_21wt	4
ACATCAGCAGGACGTA-1_1	7.88213	GEKO-11	9ploss_21wt	4
ACATCAGCATTCACTT-1_1	8.66112	GEKO-11	9ploss_21wt	0
ACATCAGGTAAACCTC-1_1	2.54833	GEKO-11	9ploss_21wt	12
ACATCAGGTACCAGTT-1_1	9.70623	GEKO-11	9ploss_21wt	4
ACATCAGGTCACTTCC-1_1	9.44253	GEKO-11	9ploss_21wt	0
ACATCAGGTCCCGACA-1_1	0.611733	GEKO-11	9ploss_21wt	5
ACATCAGGTCCGAGTC-1_1	7.697	GEKO-11	9ploss_21wt	0
ACATCAGGTCTCTTTA-1_1	8.47243	GEKO-11	9ploss_21wt	0
ACATCAGGTGCTCTTC-1_1	7.52494	GEKO-11	9ploss_21wt	0
ACATCAGTCAACCAAC-1_1	2.32974	GEKO-11	9ploss_21wt	12
ACATCAGTCAAGAAGT-1_1	7.10832	GEKO-11	9ploss_21wt	4
ACATCAGTCATAGCAC-1_1	7.97954	GEKO-11	9ploss_21wt	0
ACATCAGTCCTTGCCA-1_1	6.84867	GEKO-11	9ploss_21wt	4
ACATCAGTCGGTCTAA-1_1	6.55124	GEKO-11	9ploss_21wt	0
ACATCAGTCTCTTATG-1_1	5.41338	GEKO-11	9ploss_21wt	11
ACATCAGTCTGGGCCA-1_1	8.34144	GEKO-11	9ploss_21wt	0
ACATCAGTCTTTACAC-1_1	1.78727	GEKO-11	9ploss_21wt	12
ACATGGTAGACAGGCT-1_1	7.54774	GEKO-11	9ploss_21wt	4
ACATGGTAGTGAACAT-1_1	2.15131	GEKO-11	9ploss_21wt	12
ACATGGTCAACACGCC-1_1	6.912	GEKO-11	9ploss_21wt	0
ACATGGTCACGAAATA-1_1	9.11462	GEKO-11	9ploss_21wt	0
ACATGGTCATATGCTG-1_1	4.83142	GEKO-11	9ploss_21wt	6
ACATGGTGTAAACCTC-1_1	10.1854	GEKO-11	9ploss_21wt	0
ACATGGTGTAAAGTCA-1_1	8.30603	GEKO-11	9ploss_21wt	4
ACATGGTGTACCGTAT-1_1	3.33676	GEKO-11	9ploss_21wt	4
ACATGGTGTATGCTTG-1_1	5.53894	GEKO-11	9ploss_21wt	4
ACATGGTGTCAGAAGC-1_1	8.33591	GEKO-11	9ploss_21wt	0
ACATGGTGTCCGAGTC-1_1	7.12038	GEKO-11	9ploss_21wt	0
ACATGGTGTCTCTTAT-1_1	7.8209	GEKO-11	9ploss_21wt	0
ACATGGTGTGAAATCA-1_1	8.72595	GEKO-11	9ploss_21wt	0
ACATGGTGTGGACGAT-1_1	6.912	GEKO-11	9ploss_21wt	0
ACATGGTGTGTGCCTG-1_1	1.85044	GEKO-11	9ploss_21wt	2
ACATGGTTCACCGTAA-1_1	7.77087	GEKO-11	9ploss_21wt	4
ACATGGTTCAGGCAAG-1_1	7.36868	GEKO-11	9ploss_21wt	0
ACATGGTTCAGGCGAA-1_1	8.61281	GEKO-11	9ploss_21wt	4
ACATGGTTCCGCATAA-1_1	2.28882	GEKO-11	9ploss_21wt	12
ACATGGTTCCTTGACC-1_1	6.30962	GEKO-11	9ploss_21wt	6
ACATGGTTCGTCACGG-1_1	9.69873	GEKO-11	9ploss_21wt	0
ACATGGTTCTTGAGAC-1_1	2.30113	GEKO-11	9ploss_21wt	12
ACCAGTAAGATGTAAC-1_1	6.66789	GEKO-11	9ploss_21wt	0
ACCAGTAAGCTAAGAT-1_1	9.5135	GEKO-11	9ploss_21wt	4
ACCAGTAAGGCATGGT-1_1	6.01201	GEKO-11	9ploss_21wt	4
ACCAGTACAAACGTGG-1_1	10.6667	GEKO-11	9ploss_21wt	4
ACCAGTACAAAGGAAG-1_1	5.44044	GEKO-11	9ploss_21wt	0
ACCAGTACAAGGTTTC-1_1	7.47809	GEKO-11	9ploss_21wt	0
ACCAGTACAATGACCT-1_1	7.99427	GEKO-11	9ploss_21wt	4
ACCAGTACAATTGCTG-1_1	7.68172	GEKO-11	9ploss_21wt	0
ACCAGTACAGACGCCT-1_1	8.19708	GEKO-11	9ploss_21wt	0
ACCAGTACATACTACG-1_1	6.99449	GEKO-11	9ploss_21wt	0
ACCAGTACATAGGATA-1_1	8.25834	GEKO-11	9ploss_21wt	4
ACCAGTACATCCGCGA-1_1	7.97954	GEKO-11	9ploss_21wt	0
ACCAGTACATCCTAGA-1_1	6.29071	GEKO-11	9ploss_21wt	6
ACCAGTACATCGATGT-1_1	4.11547	GEKO-11	9ploss_21wt	6
ACCAGTAGTATTAGCC-1_1	3.16902	GEKO-11	9ploss_21wt	0
ACCAGTAGTGATAAAC-1_1	2.68337	GEKO-11	9ploss_21wt	12
ACCAGTAGTGATAAGT-1_1	10.2944	GEKO-11	9ploss_21wt	4
ACCAGTAGTGTTTGGT-1_1	0.789474	GEKO-11	9ploss_21wt	0
ACCAGTAGTTTGTGTG-1_1	5.80821	GEKO-11	9ploss_21wt	0
ACCAGTATCACATACG-1_1	6.41436	GEKO-11	9ploss_21wt	4
ACCAGTATCCCTAACC-1_1	6.912	GEKO-11	9ploss_21wt	0
ACCAGTATCGGCGCAT-1_1	9.77723	GEKO-11	9ploss_21wt	0
ACCAGTATCGGGAGTA-1_1	7.67948	GEKO-11	9ploss_21wt	0
ACCAGTATCGGTCTAA-1_1	9.66251	GEKO-11	9ploss_21wt	4
ACCAGTATCTACTTAC-1_1	8.63672	GEKO-11	9ploss_21wt	0
ACCAGTATCTCAACTT-1_1	1.22758	GEKO-11	9ploss_21wt	12
ACCAGTATCTCGAGTA-1_1	7.37593	GEKO-11	9ploss_21wt	0
ACCCACTAGAGATGAG-1_1	8.16959	GEKO-11	9ploss_21wt	4
ACCCACTAGCCCGAAA-1_1	10.0159	GEKO-11	9ploss_21wt	0
ACCCACTAGGCGCTCT-1_1	9.54337	GEKO-11	9ploss_21wt	0
ACCCACTAGGTGCTAG-1_1	9.47059	GEKO-11	9ploss_21wt	0
ACCCACTAGTACGTTC-1_1	9.44253	GEKO-11	9ploss_21wt	0
ACCCACTAGTTACCCA-1_1	9.82081	GEKO-11	9ploss_21wt	0
ACCCACTCAACCGCCA-1_1	8.40489	GEKO-11	9ploss_21wt	0
ACCCACTCAAGAAAGG-1_1	8.39618	GEKO-11	9ploss_21wt	4
ACCCACTCAATCTGCA-1_1	8.87522	GEKO-11	9ploss_21wt	4
ACCCACTCAATGGAGC-1_1	6.65553	GEKO-11	9ploss_21wt	4
ACCCACTCAGAGCCAA-1_1	3.70735	GEKO-11	9ploss_21wt	0
ACCCACTCAGCTCGAC-1_1	7.33945	GEKO-11	9ploss_21wt	4
ACCCACTCAGTTAACC-1_1	3.20404	GEKO-11	9ploss_21wt	12
ACCCACTCATCGATTG-1_1	10.3913	GEKO-11	9ploss_21wt	0
ACCCACTCATGCCACG-1_1	5.85194	GEKO-11	9ploss_21wt	10
ACCCACTGTATAGGTA-1_1	10.2741	GEKO-11	9ploss_21wt	2
ACCCACTGTATATCCG-1_1	8.63309	GEKO-11	9ploss_21wt	4
ACCCACTGTCCAAGTT-1_1	10.3053	GEKO-11	9ploss_21wt	4
ACCCACTGTGTCCTCT-1_1	8.32167	GEKO-11	9ploss_21wt	4
ACCCACTGTTAAAGTG-1_1	9.03884	GEKO-11	9ploss_21wt	4
ACCCACTGTTGTGGCC-1_1	6.29803	GEKO-11	9ploss_21wt	0
ACCCACTTCACCATAG-1_1	8.63309	GEKO-11	9ploss_21wt	4
ACCCACTTCACTATTC-1_1	10.5651	GEKO-11	9ploss_21wt	4
ACCCACTTCCTTTCGG-1_1	8.48317	GEKO-11	9ploss_21wt	4
ACCCACTTCTAAGCCA-1_1	5.93239	GEKO-11	9ploss_21wt	0
ACCCACTTCTGACCTC-1_1	10.155	GEKO-11	9ploss_21wt	0
ACCCACTTCTGAGTGT-1_1	9.3091	GEKO-11	9ploss_21wt	4
ACCCACTTCTTGGGTA-1_1	7.44261	GEKO-11	9ploss_21wt	0
ACCGTAAAGCGCTTAT-1_1	3.13806	GEKO-11	9ploss_21wt	0
ACCGTAAAGCGTAGTG-1_1	3.72407	GEKO-11	9ploss_21wt	0
ACCGTAAAGGAGTAGA-1_1	8.48317	GEKO-11	9ploss_21wt	0
ACCGTAAAGGCATGTG-1_1	5.48365	GEKO-11	9ploss_21wt	0
ACCGTAAAGTATCTCG-1_1	9.59463	GEKO-11	9ploss_21wt	4
ACCGTAAAGTCGTACT-1_1	3.39142	GEKO-11	9ploss_21wt	0
ACCGTAAAGTTGTAGA-1_1	6.36148	GEKO-11	9ploss_21wt	0
ACCGTAACACATCTTT-1_1	10.1206	GEKO-11	9ploss_21wt	0
ACCGTAACACTTCTGC-1_1	0.0747188	GEKO-11	9ploss_21wt	5
ACCGTAACAGACAAGC-1_1	3.39593	GEKO-11	9ploss_21wt	0
ACCGTAACAGGAATGC-1_1	0.414904	GEKO-11	9ploss_21wt	12
ACCGTAACAGGGTATG-1_1	9.6002	GEKO-11	9ploss_21wt	4
ACCGTAACAGTCAGCC-1_1	7.4397	GEKO-11	9ploss_21wt	4
ACCGTAACATCACAAC-1_1	7.67696	GEKO-11	9ploss_21wt	0
ACCGTAACATGGGACA-1_1	6.42779	GEKO-11	9ploss_21wt	6
ACCGTAACATTATCTC-1_1	0.414904	GEKO-11	9ploss_21wt	12
ACCGTAAGTAAACACA-1_1	10.3293	GEKO-11	9ploss_21wt	0
ACCGTAAGTGGTCTCG-1_1	8.10521	GEKO-11	9ploss_21wt	0
ACCGTAAGTTGCCTCT-1_1	10.7795	GEKO-11	9ploss_21wt	4
ACCGTAAGTTGCTCCT-1_1	6.13467	GEKO-11	9ploss_21wt	0
ACCGTAATCAACACTG-1_1	7.69269	GEKO-11	9ploss_21wt	0
ACCGTAATCATCGATG-1_1	9.85398	GEKO-11	9ploss_21wt	4
ACCGTAATCATGGTCA-1_1	8.98575	GEKO-11	9ploss_21wt	0
ACCGTAATCCAACCAA-1_1	1.39739	GEKO-11	9ploss_21wt	12
ACCGTAATCCGAATGT-1_1	9.11462	GEKO-11	9ploss_21wt	4
ACCGTAATCCGTAGTA-1_1	6.22676	GEKO-11	9ploss_21wt	0
ACCGTAATCTCGTTTA-1_1	10.5135	GEKO-11	9ploss_21wt	0
ACCGTAATCTGATTCT-1_1	9.31127	GEKO-11	9ploss_21wt	0
ACCTTTAAGACACTAA-1_1	11.414	GEKO-11	9ploss_21wt	10
ACCTTTAAGGAGTCTG-1_1	5.82546	GEKO-11	9ploss_21wt	6
ACCTTTAAGTCGCCGT-1_1	6.58296	GEKO-11	9ploss_21wt	4
ACCTTTAAGTGGAGAA-1_1	9.03718	GEKO-11	9ploss_21wt	0
ACCTTTACAAGGTGTG-1_1	8.56723	GEKO-11	9ploss_21wt	0
ACCTTTACACAAGACG-1_1	9.6002	GEKO-11	9ploss_21wt	4
ACCTTTACACCTCGGA-1_1	10.1335	GEKO-11	9ploss_21wt	4
ACCTTTACACGCATCG-1_1	8.19289	GEKO-11	9ploss_21wt	4
ACCTTTACAGTGACAG-1_1	8.33811	GEKO-11	9ploss_21wt	0
ACCTTTACATACTCTT-1_1	9.21812	GEKO-11	9ploss_21wt	0
ACCTTTACATCACAAC-1_1	8.70834	GEKO-11	9ploss_21wt	4
ACCTTTACATCTCCCA-1_1	9.71602	GEKO-11	9ploss_21wt	0
ACCTTTAGTAATAGCA-1_1	6.84939	GEKO-11	9ploss_21wt	4
ACCTTTAGTCAAGCGA-1_1	8.50713	GEKO-11	9ploss_21wt	4
ACCTTTATCACAGGCC-1_1	7.89183	GEKO-11	9ploss_21wt	0
ACCTTTATCCACGTTC-1_1	8.98575	GEKO-11	9ploss_21wt	0
ACCTTTATCCACTCCA-1_1	8.39404	GEKO-11	9ploss_21wt	0
ACCTTTATCCCTTGTG-1_1	7.69723	GEKO-11	9ploss_21wt	0
ACGAGCCAGAGGTTGC-1_1	0	GEKO-11	9ploss_21wt	0
ACGAGCCAGCGATGAC-1_1	7.12241	GEKO-11	9ploss_21wt	4
ACGAGCCAGCTCAACT-1_1	0.722753	GEKO-11	9ploss_21wt	11
ACGAGCCAGTCCAGGA-1_1	7.60602	GEKO-11	9ploss_21wt	4
ACGAGCCCAACACGCC-1_1	7.60325	GEKO-11	9ploss_21wt	0
ACGAGCCCACATTCGA-1_1	2.03134	GEKO-11	9ploss_21wt	12
ACGAGCCCACTTCTGC-1_1	6.64457	GEKO-11	9ploss_21wt	3
ACGAGCCGTAATCGTC-1_1	8.79235	GEKO-11	9ploss_21wt	0
ACGAGCCGTACCGTAT-1_1	9.44253	GEKO-11	9ploss_21wt	0
ACGAGCCGTCATGCCG-1_1	6.94037	GEKO-11	9ploss_21wt	0
ACGAGCCGTGCCTGCA-1_1	8.32383	GEKO-11	9ploss_21wt	0
ACGAGCCGTTGTACAC-1_1	0.722753	GEKO-11	9ploss_21wt	11
ACGAGCCTCACGGTTA-1_1	8.33028	GEKO-11	9ploss_21wt	4
ACGAGCCTCATACGGT-1_1	1.32763	GEKO-11	9ploss_21wt	0
ACGAGCCTCCTTTACA-1_1	5.30646	GEKO-11	9ploss_21wt	0
ACGAGCCTCTACCAGA-1_1	9.94475	GEKO-11	9ploss_21wt	0
ACGAGCCTCTGGCGTG-1_1	8.19109	GEKO-11	9ploss_21wt	4
ACGAGCCTCTTTACGT-1_1	4.43887	GEKO-11	9ploss_21wt	4
ACGAGGAAGACTCGGA-1_1	8.81421	GEKO-11	9ploss_21wt	0
ACGAGGAAGAGCTATA-1_1	0.990083	GEKO-11	9ploss_21wt	0
ACGAGGAAGGGCTTGA-1_1	8.48141	GEKO-11	9ploss_21wt	4
ACGAGGAAGTGCGATG-1_1	6.99449	GEKO-11	9ploss_21wt	0
ACGAGGAAGTGGACGT-1_1	7.94752	GEKO-11	9ploss_21wt	0
ACGAGGAAGTGGTAAT-1_1	7.53652	GEKO-11	9ploss_21wt	4
ACGAGGACAATAGCAA-1_1	1.83396	GEKO-11	9ploss_21wt	12
ACGAGGACACAGTCGC-1_1	1.42178	GEKO-11	9ploss_21wt	12
ACGAGGACACGGTAGA-1_1	5.72854	GEKO-11	9ploss_21wt	2
ACGAGGACAGATGAGC-1_1	8.32105	GEKO-11	9ploss_21wt	4
ACGAGGACAGGGTTAG-1_1	5.75016	GEKO-11	9ploss_21wt	0
ACGAGGACATAACCTG-1_1	8.32383	GEKO-11	9ploss_21wt	0
ACGAGGACATAGGATA-1_1	4.88595	GEKO-11	9ploss_21wt	4
ACGAGGACATTGGGCC-1_1	4.7883	GEKO-11	9ploss_21wt	6
ACGAGGAGTAAGGGCT-1_1	8.82431	GEKO-11	9ploss_21wt	0
ACGAGGAGTACCTACA-1_1	6.07311	GEKO-11	9ploss_21wt	0
ACGAGGAGTATATGGA-1_1	5.02515	GEKO-11	9ploss_21wt	4
ACGAGGAGTATTAGCC-1_1	3.16902	GEKO-11	9ploss_21wt	0
ACGAGGAGTGGGTCAA-1_1	11.1484	GEKO-11	9ploss_21wt	10
ACGAGGATCACCGGGT-1_1	5.80028	GEKO-11	9ploss_21wt	0
ACGAGGATCCCAACGG-1_1	8.68463	GEKO-11	9ploss_21wt	0
ACGAGGATCCTACAGA-1_1	0.0140504	GEKO-11	9ploss_21wt	5
ACGAGGATCCTGCTTG-1_1	3.13806	GEKO-11	9ploss_21wt	0
ACGAGGATCTCCAACC-1_1	7.22958	GEKO-11	9ploss_21wt	0
ACGAGGATCTCTAGGA-1_1	7.69452	GEKO-11	9ploss_21wt	0
ACGAGGATCTGCTTGC-1_1	10.2258	GEKO-11	9ploss_21wt	0
ACGAGGATCTGGCGAC-1_1	0.0234769	GEKO-11	9ploss_21wt	5
ACGATACAGAGTACCG-1_1	9.13382	GEKO-11	9ploss_21wt	0
ACGATACAGCAAATCA-1_1	9.6002	GEKO-11	9ploss_21wt	4
ACGATACAGCCAGTAG-1_1	3.13806	GEKO-11	9ploss_21wt	0
ACGATACAGCTCTCGG-1_1	7.39267	GEKO-11	9ploss_21wt	4
ACGATACAGGATCGCA-1_1	6.48478	GEKO-11	9ploss_21wt	4
ACGATACCACATTCGA-1_1	9.6002	GEKO-11	9ploss_21wt	0
ACGATACCACGAAAGC-1_1	1.8266	GEKO-11	9ploss_21wt	12
ACGATACCAGACGCAA-1_1	3.15429	GEKO-11	9ploss_21wt	10
ACGATACCAGCCTGTG-1_1	9.6002	GEKO-11	9ploss_21wt	9
ACGATACCATACGCCG-1_1	6.912	GEKO-11	9ploss_21wt	0
ACGATACCATCGGACC-1_1	3.16902	GEKO-11	9ploss_21wt	4
ACGATACCATGCGCAC-1_1	9.75759	GEKO-11	9ploss_21wt	4
ACGATACGTCATGCAT-1_1	7.12241	GEKO-11	9ploss_21wt	4
ACGATACGTTCAGACT-1_1	6.38556	GEKO-11	9ploss_21wt	10
ACGATACTCACATGCA-1_1	9.3091	GEKO-11	9ploss_21wt	0
ACGATACTCACGCGGT-1_1	9.77485	GEKO-11	9ploss_21wt	0
ACGATACTCACGGTTA-1_1	8.98038	GEKO-11	9ploss_21wt	0
ACGATACTCAGCACAT-1_1	4.30115	GEKO-11	9ploss_21wt	13
ACGATACTCATATCGG-1_1	9.44253	GEKO-11	9ploss_21wt	0
ACGATACTCATCGGAT-1_1	7.69963	GEKO-11	9ploss_21wt	0
ACGATACTCATTCACT-1_1	1.63837	GEKO-11	9ploss_21wt	3
ACGATACTCCAAGTAC-1_1	7.14414	GEKO-11	9ploss_21wt	10
ACGATACTCGTTTATC-1_1	8.36609	GEKO-11	9ploss_21wt	0
ACGATACTCTGCCAGG-1_1	8.45985	GEKO-11	9ploss_21wt	4
ACGATACTCTGTGCAA-1_1	8.98575	GEKO-11	9ploss_21wt	0
ACGATACTCTTTACGT-1_1	7.97954	GEKO-11	9ploss_21wt	0
ACGATGTAGACAAGCC-1_1	1.04527	GEKO-11	9ploss_21wt	12
ACGATGTAGATCCCGC-1_1	8.82431	GEKO-11	9ploss_21wt	0
ACGATGTAGCATCATC-1_1	5.40985	GEKO-11	9ploss_21wt	0
ACGATGTAGCCACCTG-1_1	4.4762	GEKO-11	9ploss_21wt	0
ACGATGTAGGTCATCT-1_1	8.21759	GEKO-11	9ploss_21wt	0
ACGATGTCAGAGCCAA-1_1	6.83256	GEKO-11	9ploss_21wt	0
ACGATGTCAGCCTTTC-1_1	6.912	GEKO-11	9ploss_21wt	0
ACGATGTCATCACAAC-1_1	4.30115	GEKO-11	9ploss_21wt	4
ACGATGTGTACTTCTT-1_1	8.39705	GEKO-11	9ploss_21wt	4
ACGATGTGTGCATCTA-1_1	5.80568	GEKO-11	9ploss_21wt	0
ACGATGTGTTTGGGCC-1_1	7.11962	GEKO-11	9ploss_21wt	0
ACGATGTTCATAGCAC-1_1	6.74978	GEKO-11	9ploss_21wt	4
ACGATGTTCATCACCC-1_1	9.44253	GEKO-11	9ploss_21wt	0
ACGATGTTCTGACCTC-1_1	7.13257	GEKO-11	9ploss_21wt	0
ACGATGTTCTTACCGC-1_1	8.63893	GEKO-11	9ploss_21wt	4
ACGATGTTCTTGCCGT-1_1	0.152307	GEKO-11	9ploss_21wt	7
ACGCAGCAGAGCCCAA-1_1	7.14608	GEKO-11	9ploss_21wt	0
ACGCAGCAGAGTCGGT-1_1	6.64164	GEKO-11	9ploss_21wt	0
ACGCAGCAGGACAGAA-1_1	8.28456	GEKO-11	9ploss_21wt	4
ACGCAGCAGGAGTCTG-1_1	5.80975	GEKO-11	9ploss_21wt	0
ACGCAGCAGTACCGGA-1_1	7.69199	GEKO-11	9ploss_21wt	0
ACGCAGCAGTCCGTAT-1_1	12.5127	GEKO-11	9ploss_21wt	10
ACGCAGCAGTGGACGT-1_1	10.7813	GEKO-11	9ploss_21wt	4
ACGCAGCAGTTGTAGA-1_1	8.39618	GEKO-11	9ploss_21wt	4
ACGCAGCCAAAGGCGT-1_1	8.39061	GEKO-11	9ploss_21wt	0
ACGCAGCCAAGCCTAT-1_1	6.32249	GEKO-11	9ploss_21wt	0
ACGCAGCCAATCGGTT-1_1	7.30728	GEKO-11	9ploss_21wt	0
ACGCAGCCACAGATTC-1_1	7.80946	GEKO-11	9ploss_21wt	0
ACGCAGCCACTGTCGG-1_1	5.80568	GEKO-11	9ploss_21wt	0
ACGCAGCCAGATAATG-1_1	7.88597	GEKO-11	9ploss_21wt	0
ACGCAGCCAGCTGTAT-1_1	7.68245	GEKO-11	9ploss_21wt	0
ACGCAGCCATGCTAGT-1_1	5.80568	GEKO-11	9ploss_21wt	0
ACGCAGCCATTCTCAT-1_1	3.16902	GEKO-11	9ploss_21wt	0
ACGCAGCGTCCCGACA-1_1	2.54833	GEKO-11	9ploss_21wt	12
ACGCAGCGTCGCGAAA-1_1	4.08951	GEKO-11	9ploss_21wt	10
ACGCAGCGTCTTCTCG-1_1	7.46682	GEKO-11	9ploss_21wt	0
ACGCAGCGTTCGTTGA-1_1	8.00376	GEKO-11	9ploss_21wt	10
ACGCAGCGTTTGACTG-1_1	8.70415	GEKO-11	9ploss_21wt	0
ACGCAGCTCAAAGTAG-1_1	9.69873	GEKO-11	9ploss_21wt	0
ACGCAGCTCACCGGGT-1_1	3.71894	GEKO-11	9ploss_21wt	0
ACGCAGCTCAGTTTGG-1_1	7.27364	GEKO-11	9ploss_21wt	0
ACGCAGCTCCAAAGTC-1_1	1.52682	GEKO-11	9ploss_21wt	3
ACGCAGCTCCCACTTG-1_1	8.48069	GEKO-11	9ploss_21wt	0
ACGCAGCTCGATAGAA-1_1	10.2112	GEKO-11	9ploss_21wt	0
ACGCAGCTCGCAGGCT-1_1	2.06695	GEKO-11	9ploss_21wt	12
ACGCAGCTCGTAGGTT-1_1	9.14314	GEKO-11	9ploss_21wt	0
ACGCAGCTCTAAGCCA-1_1	1.6829	GEKO-11	9ploss_21wt	12
ACGCCAGAGACAGACC-1_1	4.94492	GEKO-11	9ploss_21wt	4
ACGCCAGAGATCCGAG-1_1	11.0403	GEKO-11	9ploss_21wt	4
ACGCCAGAGCCTATGT-1_1	3.72349	GEKO-11	9ploss_21wt	0
ACGCCAGAGCGTTGCC-1_1	6.477	GEKO-11	9ploss_21wt	10
ACGCCAGAGCTGCAAG-1_1	9.55938	GEKO-11	9ploss_21wt	4
ACGCCAGAGTGGGTTG-1_1	8.32383	GEKO-11	9ploss_21wt	0
ACGCCAGAGTGGTAAT-1_1	10.3325	GEKO-11	9ploss_21wt	10
ACGCCAGAGTTTGCGT-1_1	8.37855	GEKO-11	9ploss_21wt	0
ACGCCAGCAAGTCTGT-1_1	3.67608	GEKO-11	9ploss_21wt	4
ACGCCAGCAATGACCT-1_1	6.58296	GEKO-11	9ploss_21wt	0
ACGCCAGCACACATGT-1_1	7.42334	GEKO-11	9ploss_21wt	4
ACGCCAGCATACAGCT-1_1	10.0066	GEKO-11	9ploss_21wt	4
ACGCCAGCATCACAAC-1_1	7.11962	GEKO-11	9ploss_21wt	0
ACGCCAGCATGTCTCC-1_1	9.03674	GEKO-11	9ploss_21wt	4
ACGCCAGGTAGCGATG-1_1	1.42178	GEKO-11	9ploss_21wt	12
ACGCCAGGTCTAGGTT-1_1	8.56863	GEKO-11	9ploss_21wt	4
ACGCCAGGTGCAGGTA-1_1	9.99396	GEKO-11	9ploss_21wt	0
ACGCCAGGTGTTAAGA-1_1	8.65808	GEKO-11	9ploss_21wt	4
ACGCCAGGTTCCGTCT-1_1	6.81163	GEKO-11	9ploss_21wt	0
ACGCCAGTCATAAAGG-1_1	6.71218	GEKO-11	9ploss_21wt	0
ACGCCAGTCATGGTCA-1_1	12.5526	GEKO-11	9ploss_21wt	11
ACGCCAGTCCAAGCCG-1_1	6.38886	GEKO-11	9ploss_21wt	0
ACGCCAGTCGTGGTCG-1_1	8.63309	GEKO-11	9ploss_21wt	4
ACGCCAGTCTACCTGC-1_1	8.99333	GEKO-11	9ploss_21wt	0
ACGCCAGTCTTAACCT-1_1	6.46571	GEKO-11	9ploss_21wt	1
ACGCCGAAGACAGAGA-1_1	10.1335	GEKO-11	9ploss_21wt	4
ACGCCGAAGGGTATCG-1_1	0.0419885	GEKO-11	9ploss_21wt	1
ACGCCGAAGTACGTAA-1_1	7.17954	GEKO-11	9ploss_21wt	4
ACGCCGAAGTATCGAA-1_1	0.00330967	GEKO-11	9ploss_21wt	12
ACGCCGAAGTCGATAA-1_1	7.97954	GEKO-11	9ploss_21wt	0
ACGCCGACACTCAGGC-1_1	9.31341	GEKO-11	9ploss_21wt	4
ACGCCGACAGTATAAG-1_1	8.89578	GEKO-11	9ploss_21wt	0
ACGCCGACATCTCCCA-1_1	6.912	GEKO-11	9ploss_21wt	0
ACGCCGAGTAGAAAGG-1_1	6.07428	GEKO-11	9ploss_21wt	0
ACGCCGAGTAGCGCAA-1_1	6.82038	GEKO-11	9ploss_21wt	0
ACGCCGAGTCTAGCCG-1_1	2.7427	GEKO-11	9ploss_21wt	3
ACGCCGAGTCTAGTCA-1_1	4.45355	GEKO-11	9ploss_21wt	0
ACGCCGAGTTCTGGTA-1_1	8.2972	GEKO-11	9ploss_21wt	4
ACGCCGAGTTTCGCTC-1_1	7.39267	GEKO-11	9ploss_21wt	3
ACGCCGATCACATACG-1_1	4.57136	GEKO-11	9ploss_21wt	0
ACGCCGATCTTGGGTA-1_1	6.96783	GEKO-11	9ploss_21wt	4
ACGGAGAAGAAGGTTT-1_1	7.46339	GEKO-11	9ploss_21wt	0
ACGGAGAAGAGTAATC-1_1	7.53714	GEKO-11	9ploss_21wt	0
ACGGAGAAGTGTTGAA-1_1	4.30115	GEKO-11	9ploss_21wt	4
ACGGAGACAAAGGCGT-1_1	6.912	GEKO-11	9ploss_21wt	0
ACGGAGACACACATGT-1_1	9.03674	GEKO-11	9ploss_21wt	0
ACGGAGACACAGCCCA-1_1	7.60602	GEKO-11	9ploss_21wt	4
ACGGAGACAGGTGGAT-1_1	8.32979	GEKO-11	9ploss_21wt	4
ACGGAGACATTCTTAC-1_1	6.62886	GEKO-11	9ploss_21wt	0
ACGGAGAGTCAGATAA-1_1	0.862694	GEKO-11	9ploss_21wt	12
ACGGAGAGTCCCTTGT-1_1	6.912	GEKO-11	9ploss_21wt	0
ACGGAGAGTCGACTAT-1_1	2.18303	GEKO-11	9ploss_21wt	12
ACGGAGAGTCTGGTCG-1_1	0.990083	GEKO-11	9ploss_21wt	0
ACGGAGAGTGCAGTAG-1_1	9.95563	GEKO-11	9ploss_21wt	4
ACGGAGAGTGGTTTCA-1_1	9.27356	GEKO-11	9ploss_21wt	0
ACGGAGAGTTAAGGGC-1_1	9.68588	GEKO-11	9ploss_21wt	4
ACGGAGATCCGAGCCA-1_1	6.27777	GEKO-11	9ploss_21wt	10
ACGGAGATCCGTCATC-1_1	0.0186382	GEKO-11	9ploss_21wt	5
ACGGAGATCTATCGCC-1_1	8.08948	GEKO-11	9ploss_21wt	4
ACGGCCAAGACTTGAA-1_1	9.92913	GEKO-11	9ploss_21wt	4
ACGGCCAAGCCAACAG-1_1	9.71347	GEKO-11	9ploss_21wt	0
ACGGCCAAGCCACTAT-1_1	0.790673	GEKO-11	9ploss_21wt	0
ACGGCCAAGGGCTTGA-1_1	7.59671	GEKO-11	9ploss_21wt	0
ACGGCCAAGTCCTCCT-1_1	9.78039	GEKO-11	9ploss_21wt	0
ACGGCCAAGTTCCACA-1_1	7.89183	GEKO-11	9ploss_21wt	0
ACGGCCACAACACCCG-1_1	7.60602	GEKO-11	9ploss_21wt	4
ACGGCCACAATGAATG-1_1	7.96532	GEKO-11	9ploss_21wt	0
ACGGCCACATCTATGG-1_1	6.90213	GEKO-11	9ploss_21wt	4
ACGGCCACATGTAAGA-1_1	1.38188	GEKO-11	9ploss_21wt	1
ACGGCCACATTAACCG-1_1	9.78169	GEKO-11	9ploss_21wt	0
ACGGCCAGTCAATGTC-1_1	3.15429	GEKO-11	9ploss_21wt	0
ACGGCCAGTCACTTCC-1_1	9.84314	GEKO-11	9ploss_21wt	0
ACGGCCAGTCTTCTCG-1_1	10.2546	GEKO-11	9ploss_21wt	4
ACGGCCAGTGCAGGTA-1_1	9.92975	GEKO-11	9ploss_21wt	0
ACGGCCAGTTCGGGCT-1_1	10.4863	GEKO-11	9ploss_21wt	0
ACGGCCAGTTGATTCG-1_1	7.68296	GEKO-11	9ploss_21wt	0
ACGGCCATCAACGGGA-1_1	4.88597	GEKO-11	9ploss_21wt	4
ACGGCCATCGAATGCT-1_1	0.9793	GEKO-11	9ploss_21wt	0
ACGGCCATCTGCTGCT-1_1	6.89808	GEKO-11	9ploss_21wt	0
ACGGGCTAGAGCTATA-1_1	1.91722	GEKO-11	9ploss_21wt	4
ACGGGCTAGCACGCCT-1_1	3.13529	GEKO-11	9ploss_21wt	0
ACGGGCTAGCGAAGGG-1_1	9.40917	GEKO-11	9ploss_21wt	4
ACGGGCTAGGAACTGC-1_1	7.18823	GEKO-11	9ploss_21wt	4
ACGGGCTAGGCGCTCT-1_1	6.91035	GEKO-11	9ploss_21wt	0
ACGGGCTAGGGTTCCC-1_1	9.19118	GEKO-11	9ploss_21wt	0
ACGGGCTAGGTAAACT-1_1	9.73818	GEKO-11	9ploss_21wt	4
ACGGGCTAGGTGATTA-1_1	9.6002	GEKO-11	9ploss_21wt	0
ACGGGCTAGTGGGATC-1_1	0.983267	GEKO-11	9ploss_21wt	1
ACGGGCTCAAGAGGCT-1_1	8.70588	GEKO-11	9ploss_21wt	4
ACGGGCTCAATGAAAC-1_1	9.84314	GEKO-11	9ploss_21wt	0
ACGGGCTCAATGAATG-1_1	10.5648	GEKO-11	9ploss_21wt	4
ACGGGCTCACCTCGGA-1_1	5.32071	GEKO-11	9ploss_21wt	0
ACGGGCTCAGATGGCA-1_1	2.67747	GEKO-11	9ploss_21wt	0
ACGGGCTCAGCCTTTC-1_1	0.0976431	GEKO-11	9ploss_21wt	5
ACGGGCTCAGCTATTG-1_1	1.98198	GEKO-11	9ploss_21wt	3
ACGGGCTGTAAGCACG-1_1	3.16902	GEKO-11	9ploss_21wt	4
ACGGGCTGTACTCAAC-1_1	9.71289	GEKO-11	9ploss_21wt	4
ACGGGCTGTAGAGCTG-1_1	6.37075	GEKO-11	9ploss_21wt	4
ACGGGCTGTAGCGTAG-1_1	3.72407	GEKO-11	9ploss_21wt	0
ACGGGCTGTCCGAAGA-1_1	9.84246	GEKO-11	9ploss_21wt	0
ACGGGCTGTGACAAAT-1_1	4.05563	GEKO-11	9ploss_21wt	0
ACGGGCTGTGGCAAAC-1_1	3.13946	GEKO-11	9ploss_21wt	13
ACGGGCTTCATAAAGG-1_1	9.36894	GEKO-11	9ploss_21wt	0
ACGGGCTTCCAGAAGG-1_1	3.3797	GEKO-11	9ploss_21wt	12
ACGGGCTTCTCTAGGA-1_1	8.82431	GEKO-11	9ploss_21wt	0
ACGGGTCAGACAAGCC-1_1	8.19708	GEKO-11	9ploss_21wt	0
ACGGGTCAGAGGTAGA-1_1	6.92746	GEKO-11	9ploss_21wt	0
ACGGGTCAGGGTTCCC-1_1	9.69873	GEKO-11	9ploss_21wt	0
ACGGGTCCAAACTGCT-1_1	8.14943	GEKO-11	9ploss_21wt	0
ACGGGTCCACAGCCCA-1_1	8.39167	GEKO-11	9ploss_21wt	4
ACGGGTCCAGATCCAT-1_1	4.99103	GEKO-11	9ploss_21wt	6
ACGGGTCCAGATTGCT-1_1	9.6002	GEKO-11	9ploss_21wt	4
ACGGGTCCAGCTCGAC-1_1	6.41796	GEKO-11	9ploss_21wt	4
ACGGGTCCATCACGAT-1_1	8.99333	GEKO-11	9ploss_21wt	0
ACGGGTCCATTGGGCC-1_1	8.40489	GEKO-11	9ploss_21wt	0
ACGGGTCGTAGCCTCG-1_1	8.70415	GEKO-11	9ploss_21wt	0
ACGGGTCGTCCATCCT-1_1	0.722753	GEKO-11	9ploss_21wt	11
ACGGGTCGTCGGCTCA-1_1	9.01675	GEKO-11	9ploss_21wt	0
ACGGGTCGTGTGTGCC-1_1	8.57366	GEKO-11	9ploss_21wt	0
ACGGGTCGTTGTCTTT-1_1	5.5976	GEKO-11	9ploss_21wt	6
ACGGGTCTCACGGTTA-1_1	7.11297	GEKO-11	9ploss_21wt	4
ACGGGTCTCAGAGACG-1_1	7.51812	GEKO-11	9ploss_21wt	0
ACGGGTCTCATAAAGG-1_1	3.16902	GEKO-11	9ploss_21wt	0
ACGGGTCTCCGTCATC-1_1	6.70286	GEKO-11	9ploss_21wt	0
ACGGGTCTCCTACAGA-1_1	1.65348	GEKO-11	9ploss_21wt	12
ACGGGTCTCCTCAATT-1_1	12.6238	GEKO-11	9ploss_21wt	10
ACGTCAAAGATGCCTT-1_1	8.74814	GEKO-11	9ploss_21wt	4
ACGTCAAAGCAAATCA-1_1	2.27465	GEKO-11	9ploss_21wt	12
ACGTCAAAGCAGGTCA-1_1	7.88597	GEKO-11	9ploss_21wt	4
ACGTCAAAGCGTGTCC-1_1	8.66397	GEKO-11	9ploss_21wt	0
ACGTCAAAGGTGATTA-1_1	9.52792	GEKO-11	9ploss_21wt	0
ACGTCAAAGTTGTCGT-1_1	7.39267	GEKO-11	9ploss_21wt	4
ACGTCAACACCAGCAC-1_1	10.1695	GEKO-11	9ploss_21wt	0
ACGTCAACAGCGTCCA-1_1	7.38782	GEKO-11	9ploss_21wt	0
ACGTCAACAGTATCTG-1_1	9.48517	GEKO-11	9ploss_21wt	0
ACGTCAACATATACCG-1_1	5.32917	GEKO-11	9ploss_21wt	0
ACGTCAACATGTTCCC-1_1	7.44261	GEKO-11	9ploss_21wt	0
ACGTCAAGTAAAGTCA-1_1	6.46169	GEKO-11	9ploss_21wt	4
ACGTCAAGTAGAAGGA-1_1	5.82611	GEKO-11	9ploss_21wt	0
ACGTCAAGTCGCCATG-1_1	9.55125	GEKO-11	9ploss_21wt	0
ACGTCAAGTCGGCTCA-1_1	10.2547	GEKO-11	9ploss_21wt	4
ACGTCAAGTGACGGTA-1_1	8.57919	GEKO-11	9ploss_21wt	4
ACGTCAAGTTTGTGTG-1_1	8.32383	GEKO-11	9ploss_21wt	0
ACGTCAATCAGTTTGG-1_1	9.12944	GEKO-11	9ploss_21wt	4
ACGTCAATCCACTCCA-1_1	6.28111	GEKO-11	9ploss_21wt	0
ACGTCAATCCCATTTA-1_1	3.16902	GEKO-11	9ploss_21wt	0
ACGTCAATCCGTCATC-1_1	9.79655	GEKO-11	9ploss_21wt	4
ACGTCAATCGGATGGA-1_1	8.43834	GEKO-11	9ploss_21wt	4
ACGTCAATCGTCTGCT-1_1	8.19708	GEKO-11	9ploss_21wt	0
ACGTCAATCGTTTGCC-1_1	0.414904	GEKO-11	9ploss_21wt	12
ACGTCAATCTGATTCT-1_1	6.912	GEKO-11	9ploss_21wt	0
ACGTCAATCTTGTATC-1_1	7.31309	GEKO-11	9ploss_21wt	0
ACTATCTAGAGCCTAG-1_1	9.29018	GEKO-11	9ploss_21wt	0
ACTATCTAGAGTAATC-1_1	11.8412	GEKO-11	9ploss_21wt	10
ACTATCTAGCAACGGT-1_1	3.12281	GEKO-11	9ploss_21wt	12
ACTATCTCAACTGCTA-1_1	8.5774	GEKO-11	9ploss_21wt	4
ACTATCTCACGGCGTT-1_1	6.76439	GEKO-11	9ploss_21wt	0
ACTATCTCACGGTTTA-1_1	6.28605	GEKO-11	9ploss_21wt	4
ACTATCTCAGACGCAA-1_1	9.9691	GEKO-11	9ploss_21wt	0
ACTATCTCAGTGGGAT-1_1	8.56723	GEKO-11	9ploss_21wt	0
ACTATCTGTATCTGCA-1_1	9.44616	GEKO-11	9ploss_21wt	0
ACTATCTGTCCAAGTT-1_1	5.32071	GEKO-11	9ploss_21wt	11
ACTATCTGTCGCCATG-1_1	6.275	GEKO-11	9ploss_21wt	6
ACTATCTGTCTAGAGG-1_1	7.44261	GEKO-11	9ploss_21wt	0
ACTATCTGTCTTGATG-1_1	10.3137	GEKO-11	9ploss_21wt	0
ACTATCTGTTAGATGA-1_1	8.72935	GEKO-11	9ploss_21wt	4
ACTATCTTCAAGCCTA-1_1	8.47243	GEKO-11	9ploss_21wt	4
ACTATCTTCACTCCTG-1_1	8.70957	GEKO-11	9ploss_21wt	0
ACTATCTTCAGATAAG-1_1	2.64004	GEKO-11	9ploss_21wt	14
ACTATCTTCAGCTGGC-1_1	7.11962	GEKO-11	9ploss_21wt	0
ACTATCTTCCAGTATG-1_1	0.0815479	GEKO-11	9ploss_21wt	5
ACTATCTTCGGCATCG-1_1	8.39618	GEKO-11	9ploss_21wt	4
ACTGAACAGAACAACT-1_1	9.76416	GEKO-11	9ploss_21wt	0
ACTGAACAGACTAGAT-1_1	2.28241	GEKO-11	9ploss_21wt	1
ACTGAACAGCGCCTCA-1_1	10.2518	GEKO-11	9ploss_21wt	4
ACTGAACAGGCTCATT-1_1	2.98125	GEKO-11	9ploss_21wt	0
ACTGAACAGTGGTAGC-1_1	7.88597	GEKO-11	9ploss_21wt	0
ACTGAACCAAAGGCGT-1_1	8.98575	GEKO-11	9ploss_21wt	4
ACTGAACCAACTGCGC-1_1	10.3738	GEKO-11	9ploss_21wt	0
ACTGAACCAAGGACAC-1_1	5.94344	GEKO-11	9ploss_21wt	0
ACTGAACCAATCCGAT-1_1	7.0041	GEKO-11	9ploss_21wt	4
ACTGAACCACCGGAAA-1_1	7.11962	GEKO-11	9ploss_21wt	0
ACTGAACCAGACAAGC-1_1	5.16678	GEKO-11	9ploss_21wt	0
ACTGAACCATTAGGCT-1_1	7.34351	GEKO-11	9ploss_21wt	0
ACTGAACGTAGAGTGC-1_1	4.79054	GEKO-11	9ploss_21wt	6
ACTGAACGTTCGGCAC-1_1	7.67811	GEKO-11	9ploss_21wt	0
ACTGAACTCACAGTAC-1_1	7.11962	GEKO-11	9ploss_21wt	0
ACTGAACTCCTGCTTG-1_1	6.76439	GEKO-11	9ploss_21wt	0
ACTGAACTCGAGAACG-1_1	9.77847	GEKO-11	9ploss_21wt	0
ACTGAACTCGTTGACA-1_1	9.66359	GEKO-11	9ploss_21wt	4
ACTGAACTCTAGCACA-1_1	10.2718	GEKO-11	9ploss_21wt	0
ACTGAACTCTTCTGGC-1_1	2.14989	GEKO-11	9ploss_21wt	12
ACTGAGTAGAGCCTAG-1_1	5.00251	GEKO-11	9ploss_21wt	4
ACTGAGTAGATACACA-1_1	9.44613	GEKO-11	9ploss_21wt	0
ACTGAGTAGCTAACAA-1_1	9.78169	GEKO-11	9ploss_21wt	0
ACTGAGTAGCTGTCTA-1_1	9.82058	GEKO-11	9ploss_21wt	0
ACTGAGTAGGAGCGTT-1_1	8.67582	GEKO-11	9ploss_21wt	0
ACTGAGTAGGCCCGTT-1_1	7.97954	GEKO-11	9ploss_21wt	0
ACTGAGTAGGGAACGG-1_1	6.74997	GEKO-11	9ploss_21wt	4
ACTGAGTAGTACGTAA-1_1	6.16706	GEKO-11	9ploss_21wt	10
ACTGAGTCAAAGTGCG-1_1	6.90124	GEKO-11	9ploss_21wt	4
ACTGAGTCAGCTGCTG-1_1	5.80658	GEKO-11	9ploss_21wt	0
ACTGAGTCATCCTAGA-1_1	5.94194	GEKO-11	9ploss_21wt	4
ACTGAGTGTACCGCTG-1_1	4.07651	GEKO-11	9ploss_21wt	6
ACTGAGTGTAGCGCTC-1_1	5.50881	GEKO-11	9ploss_21wt	0
ACTGAGTGTCACACGC-1_1	6.99449	GEKO-11	9ploss_21wt	0
ACTGAGTGTCTCACCT-1_1	9.86854	GEKO-11	9ploss_21wt	0
ACTGAGTGTGCCTTGG-1_1	9.69873	GEKO-11	9ploss_21wt	0
ACTGAGTGTTTAGCTG-1_1	7.77087	GEKO-11	9ploss_21wt	4
ACTGAGTTCACCATAG-1_1	9.7977	GEKO-11	9ploss_21wt	4
ACTGAGTTCACCGTAA-1_1	7.88956	GEKO-11	9ploss_21wt	0
ACTGAGTTCACTCTTA-1_1	9.84314	GEKO-11	9ploss_21wt	0
ACTGAGTTCAGGCAAG-1_1	10.1335	GEKO-11	9ploss_21wt	4
ACTGAGTTCAGTGCAT-1_1	5.34779	GEKO-11	9ploss_21wt	0
ACTGAGTTCCTCTAGC-1_1	12.5526	GEKO-11	9ploss_21wt	10
ACTGAGTTCGGTCTAA-1_1	9.11462	GEKO-11	9ploss_21wt	0
ACTGAGTTCTCGAGTA-1_1	5.22879	GEKO-11	9ploss_21wt	0
ACTGATGAGATCGATA-1_1	6.76439	GEKO-11	9ploss_21wt	0
ACTGATGAGCAACGGT-1_1	3.13806	GEKO-11	9ploss_21wt	10
ACTGATGAGCACGCCT-1_1	9.68952	GEKO-11	9ploss_21wt	0
ACTGATGAGCCAGTAG-1_1	5.23955	GEKO-11	9ploss_21wt	0
ACTGATGAGCGCCTTG-1_1	5.41338	GEKO-11	9ploss_21wt	0
ACTGATGAGCTAGTGG-1_1	7.47496	GEKO-11	9ploss_21wt	4
ACTGATGAGGCACATG-1_1	8.28434	GEKO-11	9ploss_21wt	0
ACTGATGAGTGCGATG-1_1	6.9464	GEKO-11	9ploss_21wt	0
ACTGATGCAATCCGAT-1_1	6.92635	GEKO-11	9ploss_21wt	0
ACTGATGCACCAGGTC-1_1	0.0114962	GEKO-11	9ploss_21wt	1
ACTGATGCAGCTGCAC-1_1	3.76185	GEKO-11	9ploss_21wt	0
ACTGATGCAGCTGGCT-1_1	6.11525	GEKO-11	9ploss_21wt	4
ACTGATGCAGTTCCCT-1_1	6.99449	GEKO-11	9ploss_21wt	0
ACTGATGCATCATCCC-1_1	12.5526	GEKO-11	9ploss_21wt	0
ACTGATGCATTTGCCC-1_1	9.03674	GEKO-11	9ploss_21wt	10
ACTGATGGTACAAGTA-1_1	8.67195	GEKO-11	9ploss_21wt	0
ACTGATGGTACTCTCC-1_1	3.68766	GEKO-11	9ploss_21wt	0
ACTGATGGTCGTGGCT-1_1	8.81121	GEKO-11	9ploss_21wt	4
ACTGATGGTCTGGTCG-1_1	8.81742	GEKO-11	9ploss_21wt	0
ACTGATGGTGGCGAAT-1_1	7.41312	GEKO-11	9ploss_21wt	4
ACTGATGGTGGTCCGT-1_1	8.56588	GEKO-11	9ploss_21wt	4
ACTGATGGTGTCTGAT-1_1	9.30981	GEKO-11	9ploss_21wt	0
ACTGATGTCAAGGCTT-1_1	0.0186533	GEKO-11	9ploss_21wt	5
ACTGATGTCACCTCGT-1_1	7.37464	GEKO-11	9ploss_21wt	0
ACTGATGTCATGCAAC-1_1	9.51693	GEKO-11	9ploss_21wt	4
ACTGCTCAGAACTGTA-1_1	3.16902	GEKO-11	9ploss_21wt	4
ACTGCTCAGAGCCCAA-1_1	8.48317	GEKO-11	9ploss_21wt	4
ACTGCTCAGAGCTGGT-1_1	10.0029	GEKO-11	9ploss_21wt	0
ACTGCTCAGAGTAAGG-1_1	5.36267	GEKO-11	9ploss_21wt	0
ACTGCTCAGGCATGTG-1_1	9.3091	GEKO-11	9ploss_21wt	4
ACTGCTCAGGGCTTCC-1_1	5.45628	GEKO-11	9ploss_21wt	0
ACTGCTCCAACTTGAC-1_1	5.86069	GEKO-11	9ploss_21wt	6
ACTGCTCCACCTCGGA-1_1	10.8869	GEKO-11	9ploss_21wt	4
ACTGCTCCACGGCTAC-1_1	9.95347	GEKO-11	9ploss_21wt	0
ACTGCTCCAGGCTGAA-1_1	9.44253	GEKO-11	9ploss_21wt	0
ACTGCTCCAGTTCATG-1_1	10.3963	GEKO-11	9ploss_21wt	0
ACTGCTCCATGCCCGA-1_1	7.68252	GEKO-11	9ploss_21wt	0
ACTGCTCGTAAGTGGC-1_1	1.41074	GEKO-11	9ploss_21wt	11
ACTGCTCGTAAGTTCC-1_1	8.04362	GEKO-11	9ploss_21wt	0
ACTGCTCGTAGCGCAA-1_1	7.8324	GEKO-11	9ploss_21wt	4
ACTGCTCGTATTAGCC-1_1	7.7807	GEKO-11	9ploss_21wt	0
ACTGCTCGTCGAAAGC-1_1	3.37793	GEKO-11	9ploss_21wt	0
ACTGCTCGTGTTAAGA-1_1	6.07314	GEKO-11	9ploss_21wt	0
ACTGCTCGTTCAGCGC-1_1	8.61956	GEKO-11	9ploss_21wt	17
ACTGCTCTCACCCGAG-1_1	8.47243	GEKO-11	9ploss_21wt	4
ACTGCTCTCCCAAGTA-1_1	7.69276	GEKO-11	9ploss_21wt	4
ACTGCTCTCCTAGTGA-1_1	8.40701	GEKO-11	9ploss_21wt	4
ACTGCTCTCGATCCCT-1_1	6.56383	GEKO-11	9ploss_21wt	0
ACTGCTCTCGCCAAAT-1_1	7.37666	GEKO-11	9ploss_21wt	6
ACTGCTCTCGCCATAA-1_1	0.889258	GEKO-11	9ploss_21wt	12
ACTGCTCTCGGAGCAA-1_1	5.41338	GEKO-11	9ploss_21wt	11
ACTGCTCTCGTTGCCT-1_1	3.9892	GEKO-11	9ploss_21wt	3
ACTGCTCTCTAAGCCA-1_1	9.81675	GEKO-11	9ploss_21wt	0
ACTGCTCTCTACTCAT-1_1	10.2562	GEKO-11	9ploss_21wt	10
ACTGCTCTCTACTTAC-1_1	9.77068	GEKO-11	9ploss_21wt	0
ACTGTCCAGCCGTCGT-1_1	0.00662308	GEKO-11	9ploss_21wt	1
ACTGTCCAGCGTAGTG-1_1	9.3091	GEKO-11	9ploss_21wt	0
ACTGTCCAGGACCACA-1_1	9.04595	GEKO-11	9ploss_21wt	0
ACTGTCCAGGGATCTG-1_1	9.48557	GEKO-11	9ploss_21wt	0
ACTGTCCAGGTAGCTG-1_1	8.57919	GEKO-11	9ploss_21wt	4
ACTGTCCAGTAGGTGC-1_1	6.0926	GEKO-11	9ploss_21wt	4
ACTGTCCCAAAGTGCG-1_1	7.39267	GEKO-11	9ploss_21wt	4
ACTGTCCCACCACGTG-1_1	7.48833	GEKO-11	9ploss_21wt	4
ACTGTCCCACTTGGAT-1_1	7.60602	GEKO-11	9ploss_21wt	4
ACTGTCCCATCAGTCA-1_1	8.47243	GEKO-11	9ploss_21wt	0
ACTGTCCCATCCTTGC-1_1	0.820713	GEKO-11	9ploss_21wt	0
ACTGTCCCATGTCTCC-1_1	8.81752	GEKO-11	9ploss_21wt	0
ACTGTCCGTACATGTC-1_1	5.78735	GEKO-11	9ploss_21wt	6
ACTGTCCGTCAGCTAT-1_1	6.12479	GEKO-11	9ploss_21wt	0
ACTGTCCGTCGCCATG-1_1	7.11962	GEKO-11	9ploss_21wt	0
ACTGTCCGTCTCAACA-1_1	5.24771	GEKO-11	9ploss_21wt	16
ACTGTCCGTGTGAATA-1_1	4.30115	GEKO-11	9ploss_21wt	4
ACTGTCCGTTATCCGA-1_1	8.82566	GEKO-11	9ploss_21wt	0
ACTGTCCGTTCCACAA-1_1	5.80568	GEKO-11	9ploss_21wt	0
ACTGTCCGTTTAGGAA-1_1	9.0533	GEKO-11	9ploss_21wt	4
ACTGTCCTCATGCTCC-1_1	3.65336	GEKO-11	9ploss_21wt	0
ACTGTCCTCCTCATTA-1_1	9.67138	GEKO-11	9ploss_21wt	4
ACTGTCCTCGGATGGA-1_1	2.12977	GEKO-11	9ploss_21wt	12
ACTGTCCTCGTAGGAG-1_1	9.44253	GEKO-11	9ploss_21wt	4
ACTGTCCTCTCAACTT-1_1	10.1877	GEKO-11	9ploss_21wt	0
ACTGTCCTCTCGTATT-1_1	5.80886	GEKO-11	9ploss_21wt	6
ACTTACTAGAGGACGG-1_1	0.722753	GEKO-11	9ploss_21wt	11
ACTTACTAGATGGCGT-1_1	6.7008	GEKO-11	9ploss_21wt	0
ACTTACTAGCCACTAT-1_1	7.8209	GEKO-11	9ploss_21wt	0
ACTTACTAGCCATCGC-1_1	0.14784	GEKO-11	9ploss_21wt	1
ACTTACTAGCTCAACT-1_1	2.02411	GEKO-11	9ploss_21wt	12
ACTTACTAGGAGTTGC-1_1	0.0996403	GEKO-11	9ploss_21wt	0
ACTTACTAGGGTGTTG-1_1	7.11962	GEKO-11	9ploss_21wt	0
ACTTACTAGTCCAGGA-1_1	10.256	GEKO-11	9ploss_21wt	10
ACTTACTAGTGTACGG-1_1	8.16959	GEKO-11	9ploss_21wt	0
ACTTACTAGTGTACTC-1_1	10.8869	GEKO-11	9ploss_21wt	4
ACTTACTCAAGGTTTC-1_1	7.11962	GEKO-11	9ploss_21wt	3
ACTTACTCAATACGCT-1_1	8.48317	GEKO-11	9ploss_21wt	4
ACTTACTCAGACAGGT-1_1	11.6462	GEKO-11	9ploss_21wt	10
ACTTACTCAGGCTGAA-1_1	9.6002	GEKO-11	9ploss_21wt	4
ACTTACTCAGTAACGG-1_1	5.92232	GEKO-11	9ploss_21wt	0
ACTTACTCATCTCCCA-1_1	9.7769	GEKO-11	9ploss_21wt	0
ACTTACTCATCTCGCT-1_1	1.25526	GEKO-11	9ploss_21wt	12
ACTTACTCATTGGTAC-1_1	6.76439	GEKO-11	9ploss_21wt	0
ACTTACTGTAAGAGGA-1_1	8.97207	GEKO-11	9ploss_21wt	0
ACTTACTGTAGCTAAA-1_1	6.94081	GEKO-11	9ploss_21wt	0
ACTTACTGTATATGGA-1_1	7.60602	GEKO-11	9ploss_21wt	4
ACTTACTGTCCGCTGA-1_1	2.49595	GEKO-11	9ploss_21wt	0
ACTTACTGTCTAGCGC-1_1	8.48317	GEKO-11	9ploss_21wt	0
ACTTACTGTGCTGTAT-1_1	0.722753	GEKO-11	9ploss_21wt	11
ACTTACTGTGGCTCCA-1_1	8.81313	GEKO-11	9ploss_21wt	0
ACTTACTGTTAGTGGG-1_1	4.42163	GEKO-11	9ploss_21wt	4
ACTTACTTCACCGGGT-1_1	1.42178	GEKO-11	9ploss_21wt	12
ACTTACTTCAGCTGGC-1_1	8.30204	GEKO-11	9ploss_21wt	0
ACTTACTTCATCATTC-1_1	9.44253	GEKO-11	9ploss_21wt	0
ACTTACTTCCCAACGG-1_1	10.2632	GEKO-11	9ploss_21wt	4
ACTTACTTCCGTCATC-1_1	8.32383	GEKO-11	9ploss_21wt	0
ACTTACTTCTTAGCCC-1_1	3.2844	GEKO-11	9ploss_21wt	4
ACTTACTTCTTGTCAT-1_1	6.912	GEKO-11	9ploss_21wt	0
ACTTGTTAGAGGTAGA-1_1	2.84054	GEKO-11	9ploss_21wt	3
ACTTGTTAGAGGTTGC-1_1	2.36711	GEKO-11	9ploss_21wt	0
ACTTGTTAGCCCTAAT-1_1	8.99177	GEKO-11	9ploss_21wt	0
ACTTGTTAGCCTCGTG-1_1	7.60602	GEKO-11	9ploss_21wt	4
ACTTGTTAGCGAGAAA-1_1	9.03674	GEKO-11	9ploss_21wt	4
ACTTGTTAGCGTGTCC-1_1	7.39267	GEKO-11	9ploss_21wt	4
ACTTGTTAGGAGTACC-1_1	8.05052	GEKO-11	9ploss_21wt	0
ACTTGTTAGGAGTTTA-1_1	7.60602	GEKO-11	9ploss_21wt	4
ACTTGTTAGGCTCATT-1_1	3.16902	GEKO-11	9ploss_21wt	4
ACTTGTTAGTAGCCGA-1_1	8.56723	GEKO-11	9ploss_21wt	0
ACTTGTTAGTCTCGGC-1_1	6.89983	GEKO-11	9ploss_21wt	0
ACTTGTTAGTGACTCT-1_1	6.64164	GEKO-11	9ploss_21wt	0
ACTTGTTAGTGGTAAT-1_1	8.32383	GEKO-11	9ploss_21wt	0
ACTTGTTAGTGTACGG-1_1	5.29019	GEKO-11	9ploss_21wt	0
ACTTGTTCAAACTGCT-1_1	7.11962	GEKO-11	9ploss_21wt	0
ACTTGTTCAACTTGAC-1_1	8.19708	GEKO-11	9ploss_21wt	0
ACTTGTTCACAGGAGT-1_1	8.05052	GEKO-11	9ploss_21wt	0
ACTTGTTCACCACGTG-1_1	9.55566	GEKO-11	9ploss_21wt	0
ACTTGTTCAGCTGTAT-1_1	0.747197	GEKO-11	9ploss_21wt	5
ACTTGTTCAGGGATTG-1_1	7.54235	GEKO-11	9ploss_21wt	4
ACTTGTTCAGGGTACA-1_1	8.35918	GEKO-11	9ploss_21wt	0
ACTTGTTCAGGTGCCT-1_1	6.76439	GEKO-11	9ploss_21wt	0
ACTTGTTCATCTCCCA-1_1	8.48317	GEKO-11	9ploss_21wt	4
ACTTGTTCATTTGCTT-1_1	7.84525	GEKO-11	9ploss_21wt	0
ACTTGTTGTAAAGTCA-1_1	9.43763	GEKO-11	9ploss_21wt	0
ACTTGTTGTACATCCA-1_1	7.10236	GEKO-11	9ploss_21wt	4
ACTTGTTGTCAACTGT-1_1	0.146649	GEKO-11	9ploss_21wt	5
ACTTGTTGTCCATGAT-1_1	5.52568	GEKO-11	9ploss_21wt	0
ACTTGTTGTCGCATAT-1_1	5.65293	GEKO-11	9ploss_21wt	4
ACTTGTTGTGCCTTGG-1_1	7.44387	GEKO-11	9ploss_21wt	0
ACTTGTTGTTGTGGCC-1_1	8.70415	GEKO-11	9ploss_21wt	0
ACTTGTTGTTGTTTGG-1_1	9.78169	GEKO-11	9ploss_21wt	0
ACTTGTTTCAAACCAC-1_1	8.27324	GEKO-11	9ploss_21wt	0
ACTTGTTTCAGAGGTG-1_1	6.19635	GEKO-11	9ploss_21wt	0
ACTTGTTTCATATCGG-1_1	0.541269	GEKO-11	9ploss_21wt	1
ACTTGTTTCCACGCAG-1_1	5.46116	GEKO-11	9ploss_21wt	6
ACTTGTTTCCTTGGTC-1_1	2.23757	GEKO-11	9ploss_21wt	12
ACTTGTTTCTACGAGT-1_1	9.6002	GEKO-11	9ploss_21wt	4
ACTTGTTTCTGGTTCC-1_1	8.37484	GEKO-11	9ploss_21wt	0
ACTTGTTTCTTCATGT-1_1	9.46483	GEKO-11	9ploss_21wt	4
ACTTGTTTCTTGTTTG-1_1	9.84314	GEKO-11	9ploss_21wt	0
ACTTTCAAGCAACGGT-1_1	6.57462	GEKO-11	9ploss_21wt	0
ACTTTCAAGGATATAC-1_1	1.28327	GEKO-11	9ploss_21wt	0
ACTTTCAAGGGAACGG-1_1	3.72407	GEKO-11	9ploss_21wt	0
ACTTTCAAGGGTTCCC-1_1	9.13253	GEKO-11	9ploss_21wt	0
ACTTTCACAAGGTTTC-1_1	8.28434	GEKO-11	9ploss_21wt	0
ACTTTCACAATACGCT-1_1	4.42163	GEKO-11	9ploss_21wt	9
ACTTTCACACAAGACG-1_1	9.44253	GEKO-11	9ploss_21wt	0
ACTTTCACACACCGCA-1_1	7.90526	GEKO-11	9ploss_21wt	0
ACTTTCACAGATGGGT-1_1	8.48317	GEKO-11	9ploss_21wt	4
ACTTTCACAGGCTCAC-1_1	9.54272	GEKO-11	9ploss_21wt	4
ACTTTCACAGGTGCCT-1_1	8.97207	GEKO-11	9ploss_21wt	0
ACTTTCACATCGACGC-1_1	8.2972	GEKO-11	9ploss_21wt	4
ACTTTCACATGGTTGT-1_1	7.60602	GEKO-11	9ploss_21wt	4
ACTTTCACATGTAAGA-1_1	8.28434	GEKO-11	9ploss_21wt	0
ACTTTCAGTACAGACG-1_1	1.74508	GEKO-11	9ploss_21wt	12
ACTTTCAGTACTCGCG-1_1	10.2604	GEKO-11	9ploss_21wt	4
ACTTTCAGTCATTAGC-1_1	6.84256	GEKO-11	9ploss_21wt	4
ACTTTCAGTGCGAAAC-1_1	7.39267	GEKO-11	9ploss_21wt	4
ACTTTCAGTGTTAAGA-1_1	7.68391	GEKO-11	9ploss_21wt	0
ACTTTCAGTTAGGGTG-1_1	10.2206	GEKO-11	9ploss_21wt	0
ACTTTCATCAAAGTAG-1_1	6.86138	GEKO-11	9ploss_21wt	4
ACTTTCATCGAACGGA-1_1	10.8319	GEKO-11	9ploss_21wt	0
ACTTTCATCGGATGTT-1_1	7.60602	GEKO-11	9ploss_21wt	4
ACTTTCATCTATGTGG-1_1	10.1695	GEKO-11	9ploss_21wt	0
ACTTTCATCTGTCTCG-1_1	9.83272	GEKO-11	9ploss_21wt	4
ACTTTCATCTTGCCGT-1_1	8.09455	GEKO-11	9ploss_21wt	4
AGAATAGAGAGGTACC-1_1	3.40539	GEKO-11	9ploss_21wt	4
AGAATAGAGAGGTTAT-1_1	5.80568	GEKO-11	9ploss_21wt	0
AGAATAGAGAGTGACC-1_1	7.09523	GEKO-11	9ploss_21wt	0
AGAATAGAGCCACGCT-1_1	11.9863	GEKO-11	9ploss_21wt	10
AGAATAGAGCGATGAC-1_1	0.722753	GEKO-11	9ploss_21wt	11
AGAATAGAGCTTTGGT-1_1	7.46357	GEKO-11	9ploss_21wt	0
AGAATAGAGGCCCGTT-1_1	3.16902	GEKO-11	9ploss_21wt	10
AGAATAGAGGTCGGAT-1_1	9.69388	GEKO-11	9ploss_21wt	4
AGAATAGAGGTTACCT-1_1	10.6553	GEKO-11	9ploss_21wt	4
AGAATAGAGTTTCCTT-1_1	9.84314	GEKO-11	9ploss_21wt	0
AGAATAGCAATAGCGG-1_1	8.04685	GEKO-11	9ploss_21wt	0
AGAATAGCAATGGAGC-1_1	9.44253	GEKO-11	9ploss_21wt	0
AGAATAGCACCAGGTC-1_1	7.67696	GEKO-11	9ploss_21wt	0
AGAATAGGTACCGTAT-1_1	8.9297	GEKO-11	9ploss_21wt	0
AGAATAGGTAGCCTAT-1_1	2.04045	GEKO-11	9ploss_21wt	5
AGAATAGGTCCAGTAT-1_1	8.19708	GEKO-11	9ploss_21wt	0
AGAATAGGTGATAAAC-1_1	9.65724	GEKO-11	9ploss_21wt	4
AGAATAGGTGTCCTCT-1_1	9.20221	GEKO-11	9ploss_21wt	0
AGAATAGGTTAAAGTG-1_1	11.9859	GEKO-11	9ploss_21wt	10
AGAATAGGTTCCGGCA-1_1	0.889258	GEKO-11	9ploss_21wt	12
AGAATAGGTTGATTCG-1_1	7.74476	GEKO-11	9ploss_21wt	4
AGAATAGTCACCGTAA-1_1	4.04597	GEKO-11	9ploss_21wt	4
AGAATAGTCAGCGATT-1_1	9.71614	GEKO-11	9ploss_21wt	0
AGAATAGTCATTGCGA-1_1	8.47243	GEKO-11	9ploss_21wt	4
AGAATAGTCCTAGTGA-1_1	0.710772	GEKO-11	9ploss_21wt	5
AGAATAGTCGTTGCCT-1_1	7.49641	GEKO-11	9ploss_21wt	4
AGAATAGTCGTTTGCC-1_1	6.98294	GEKO-11	9ploss_21wt	0
AGAATAGTCTGGGCCA-1_1	9.7977	GEKO-11	9ploss_21wt	0
AGAATAGTCTGTCAAG-1_1	9.44253	GEKO-11	9ploss_21wt	0
AGAATAGTCTTGGGTA-1_1	4.4935	GEKO-11	9ploss_21wt	4
AGACGTTAGAGTACCG-1_1	6.74978	GEKO-11	9ploss_21wt	4
AGACGTTAGCCAGTTT-1_1	8.82415	GEKO-11	9ploss_21wt	0
AGACGTTAGCGAGAAA-1_1	4.05923	GEKO-11	9ploss_21wt	0
AGACGTTAGCTCCTCT-1_1	4.33576	GEKO-11	9ploss_21wt	0
AGACGTTAGGACAGAA-1_1	8.32383	GEKO-11	9ploss_21wt	0
AGACGTTAGGGCACTA-1_1	1.36902	GEKO-11	9ploss_21wt	0
AGACGTTCAAACCCAT-1_1	2.40802	GEKO-11	9ploss_21wt	0
AGACGTTCAACACGCC-1_1	7.2682	GEKO-11	9ploss_21wt	0
AGACGTTCAAGAGGCT-1_1	9.84314	GEKO-11	9ploss_21wt	0
AGACGTTCACGACTCG-1_1	0.57618	GEKO-11	9ploss_21wt	0
AGACGTTCACTGCCAG-1_1	1.22758	GEKO-11	9ploss_21wt	12
AGACGTTCAGCGAACA-1_1	1.88758	GEKO-11	9ploss_21wt	0
AGACGTTCATGGGAAC-1_1	7.42706	GEKO-11	9ploss_21wt	0
AGACGTTCATGTTCCC-1_1	9.44912	GEKO-11	9ploss_21wt	4
AGACGTTCATTTCACT-1_1	6.67034	GEKO-11	9ploss_21wt	0
AGACGTTGTACATGTC-1_1	4.43398	GEKO-11	9ploss_21wt	3
AGACGTTGTAGCGCTC-1_1	3.16902	GEKO-11	9ploss_21wt	4
AGACGTTGTCCCGACA-1_1	0.414904	GEKO-11	9ploss_21wt	12
AGACGTTGTTGGTAAA-1_1	0.718919	GEKO-11	9ploss_21wt	5
AGACGTTTCATAACCG-1_1	8.56723	GEKO-11	9ploss_21wt	0
AGACGTTTCGTGACAT-1_1	9.84314	GEKO-11	9ploss_21wt	0
AGACGTTTCGTTTAGG-1_1	8.32335	GEKO-11	9ploss_21wt	0
AGACGTTTCTGGTATG-1_1	7.8282	GEKO-11	9ploss_21wt	10
AGAGCGAAGACTACAA-1_1	3.13806	GEKO-11	9ploss_21wt	0
AGAGCGAAGCCCAGCT-1_1	5.3345	GEKO-11	9ploss_21wt	0
AGAGCGAAGGCAGTCA-1_1	7.53331	GEKO-11	9ploss_21wt	0
AGAGCGAAGTGGCACA-1_1	6.34397	GEKO-11	9ploss_21wt	0
AGAGCGACAAGTCTAC-1_1	7.12038	GEKO-11	9ploss_21wt	0
AGAGCGACAATGTAAG-1_1	6.32162	GEKO-11	9ploss_21wt	6
AGAGCGACAATTGCTG-1_1	8.41265	GEKO-11	9ploss_21wt	0
AGAGCGACACGACTCG-1_1	8.2133	GEKO-11	9ploss_21wt	4
AGAGCGACACGTGAGA-1_1	7.03427	GEKO-11	9ploss_21wt	4
AGAGCGACAGAGCCAA-1_1	7.11962	GEKO-11	9ploss_21wt	0
AGAGCGACAGCTTAAC-1_1	7.55949	GEKO-11	9ploss_21wt	0
AGAGCGACATGGTCAT-1_1	3.15429	GEKO-11	9ploss_21wt	0
AGAGCGAGTACTTCTT-1_1	8.601	GEKO-11	9ploss_21wt	0
AGAGCGAGTAGAGCTG-1_1	7.8475	GEKO-11	9ploss_21wt	3
AGAGCGAGTAGATTAG-1_1	8.09324	GEKO-11	9ploss_21wt	4
AGAGCGAGTAGCAAAT-1_1	3.16902	GEKO-11	9ploss_21wt	4
AGAGCGAGTATGGTTC-1_1	4.45355	GEKO-11	9ploss_21wt	0
AGAGCGAGTCTCTCGT-1_1	1.71391	GEKO-11	9ploss_21wt	12
AGAGCGAGTGATAAGT-1_1	8.82272	GEKO-11	9ploss_21wt	0
AGAGCGAGTGTGCGTC-1_1	9.96113	GEKO-11	9ploss_21wt	0
AGAGCGAGTTGGTTTG-1_1	8.87522	GEKO-11	9ploss_21wt	4
AGAGCGATCAACACCA-1_1	7.79449	GEKO-11	9ploss_21wt	4
AGAGCGATCACAACGT-1_1	8.19708	GEKO-11	9ploss_21wt	0
AGAGCGATCACGATGT-1_1	9.84314	GEKO-11	9ploss_21wt	0
AGAGCGATCGCGATCG-1_1	10.0149	GEKO-11	9ploss_21wt	0
AGAGCGATCTCTGAGA-1_1	3.09112	GEKO-11	9ploss_21wt	0
AGAGCTTAGAAGATTC-1_1	6.91545	GEKO-11	9ploss_21wt	4
AGAGCTTAGAGGGATA-1_1	8.71333	GEKO-11	9ploss_21wt	0
AGAGCTTAGATCCCGC-1_1	3.13806	GEKO-11	9ploss_21wt	0
AGAGCTTAGATGTAAC-1_1	7.77087	GEKO-11	9ploss_21wt	4
AGAGCTTAGCGTTTAC-1_1	4.96999	GEKO-11	9ploss_21wt	4
AGAGCTTAGGGTGTTG-1_1	5.34554	GEKO-11	9ploss_21wt	16
AGAGCTTAGGGTTCCC-1_1	7.11717	GEKO-11	9ploss_21wt	4
AGAGCTTAGTTACCCA-1_1	9.6002	GEKO-11	9ploss_21wt	4
AGAGCTTCACTGTGTA-1_1	8.05052	GEKO-11	9ploss_21wt	0
AGAGCTTCACTGTTAG-1_1	3.16902	GEKO-11	9ploss_21wt	4
AGAGCTTCAGGAATGC-1_1	8.2972	GEKO-11	9ploss_21wt	4
AGAGCTTCATGCTGGC-1_1	10.2754	GEKO-11	9ploss_21wt	0
AGAGCTTGTCAGTGGA-1_1	10.2258	GEKO-11	9ploss_21wt	0
AGAGCTTGTCCGTGAC-1_1	8.39167	GEKO-11	9ploss_21wt	0
AGAGCTTGTGACTACT-1_1	5.24737	GEKO-11	9ploss_21wt	0
AGAGCTTGTGACTCAT-1_1	9.83934	GEKO-11	9ploss_21wt	4
AGAGCTTGTGAGGCTA-1_1	5.17143	GEKO-11	9ploss_21wt	0
AGAGCTTGTGTAATGA-1_1	9.91598	GEKO-11	9ploss_21wt	0
AGAGCTTGTGTGACCC-1_1	2.20534	GEKO-11	9ploss_21wt	12
AGAGCTTGTGTGTGCC-1_1	6.38556	GEKO-11	9ploss_21wt	4
AGAGCTTGTTTCCACC-1_1	7.42371	GEKO-11	9ploss_21wt	4
AGAGCTTTCCCGGATG-1_1	7.89183	GEKO-11	9ploss_21wt	0
AGAGCTTTCCTCTAGC-1_1	10.5799	GEKO-11	9ploss_21wt	4
AGAGCTTTCGAGAGCA-1_1	8.39705	GEKO-11	9ploss_21wt	4
AGAGCTTTCGGCATCG-1_1	9.6002	GEKO-11	9ploss_21wt	0
AGAGCTTTCGTCCAGG-1_1	7.43586	GEKO-11	9ploss_21wt	0
AGAGCTTTCGTGGTCG-1_1	9.46483	GEKO-11	9ploss_21wt	4
AGAGCTTTCGTTACGA-1_1	9.23893	GEKO-11	9ploss_21wt	0
AGAGCTTTCTACCAGA-1_1	6.33927	GEKO-11	9ploss_21wt	2
AGAGTGGAGAGACTAT-1_1	8.47243	GEKO-11	9ploss_21wt	0
AGAGTGGAGAGCTGCA-1_1	6.82696	GEKO-11	9ploss_21wt	0
AGAGTGGAGATGTTAG-1_1	5.15474	GEKO-11	9ploss_21wt	0
AGAGTGGAGCCACGTC-1_1	8.97207	GEKO-11	9ploss_21wt	0
AGAGTGGAGGGAAACA-1_1	8.45985	GEKO-11	9ploss_21wt	4
AGAGTGGAGGGATCTG-1_1	7.97954	GEKO-11	9ploss_21wt	0
AGAGTGGAGTACCGGA-1_1	4.28301	GEKO-11	9ploss_21wt	4
AGAGTGGCACTTCTGC-1_1	6.96794	GEKO-11	9ploss_21wt	0
AGAGTGGCAGAGCCAA-1_1	10.2457	GEKO-11	9ploss_21wt	0
AGAGTGGCAGATGAGC-1_1	3.72407	GEKO-11	9ploss_21wt	4
AGAGTGGCAGGGTACA-1_1	1.21588	GEKO-11	9ploss_21wt	12
AGAGTGGCATGACATC-1_1	8.37816	GEKO-11	9ploss_21wt	0
AGAGTGGCATGGTCTA-1_1	8.40489	GEKO-11	9ploss_21wt	0
AGAGTGGGTAATCACC-1_1	7.1126	GEKO-11	9ploss_21wt	4
AGAGTGGGTACTTAGC-1_1	4.95803	GEKO-11	9ploss_21wt	0
AGAGTGGGTCGCATAT-1_1	8.24708	GEKO-11	9ploss_21wt	0
AGAGTGGGTGCAACGA-1_1	7.11528	GEKO-11	9ploss_21wt	4
AGAGTGGGTGTGACGA-1_1	9.69873	GEKO-11	9ploss_21wt	0
AGAGTGGTCACGCGGT-1_1	7.39267	GEKO-11	9ploss_21wt	4
AGAGTGGTCAGTTGAC-1_1	1.90483	GEKO-11	9ploss_21wt	12
AGAGTGGTCATAGCAC-1_1	6.38556	GEKO-11	9ploss_21wt	4
AGAGTGGTCCCACTTG-1_1	9.7481	GEKO-11	9ploss_21wt	0
AGAGTGGTCCCTAACC-1_1	2.96356	GEKO-11	9ploss_21wt	0
AGAGTGGTCCGCGGTA-1_1	8.18926	GEKO-11	9ploss_21wt	4
AGAGTGGTCCTCATTA-1_1	5.80568	GEKO-11	9ploss_21wt	0
AGAGTGGTCCTCTAGC-1_1	3.16902	GEKO-11	9ploss_21wt	4
AGAGTGGTCGCCGTGA-1_1	5.95181	GEKO-11	9ploss_21wt	4
AGAGTGGTCGGCGCTA-1_1	5.41338	GEKO-11	9ploss_21wt	11
AGATCTGAGACACTAA-1_1	8.82431	GEKO-11	9ploss_21wt	0
AGATCTGAGGCGATAC-1_1	2.22794	GEKO-11	9ploss_21wt	12
AGATCTGAGGGTTTCT-1_1	2.31736	GEKO-11	9ploss_21wt	0
AGATCTGAGTCCCACG-1_1	6.6293	GEKO-11	9ploss_21wt	0
AGATCTGAGTGGTAAT-1_1	9.20221	GEKO-11	9ploss_21wt	0
AGATCTGCAATGAATG-1_1	7.70529	GEKO-11	9ploss_21wt	0
AGATCTGCACGGACAA-1_1	5.72576	GEKO-11	9ploss_21wt	0
AGATCTGCATACTCTT-1_1	8.63309	GEKO-11	9ploss_21wt	4
AGATCTGCATGGTTGT-1_1	8.81611	GEKO-11	9ploss_21wt	0
AGATCTGCATGTCGAT-1_1	2.68835	GEKO-11	9ploss_21wt	0
AGATCTGGTAATCACC-1_1	9.6002	GEKO-11	9ploss_21wt	4
AGATCTGGTATTCGTG-1_1	7.11546	GEKO-11	9ploss_21wt	0
AGATCTGGTCAAAGAT-1_1	8.7065	GEKO-11	9ploss_21wt	4
AGATCTGGTCGGCACT-1_1	8.32369	GEKO-11	9ploss_21wt	4
AGATCTGGTCTCCATC-1_1	3.87198	GEKO-11	9ploss_21wt	9
AGATCTGGTTCGTTGA-1_1	8.67256	GEKO-11	9ploss_21wt	4
AGATCTGTCACTATTC-1_1	6.11525	GEKO-11	9ploss_21wt	4
AGATCTGTCATGCTCC-1_1	8.9297	GEKO-11	9ploss_21wt	0
AGATCTGTCCGATATG-1_1	8.7065	GEKO-11	9ploss_21wt	4
AGATCTGTCCTTTACA-1_1	7.21399	GEKO-11	9ploss_21wt	10
AGATCTGTCTAGAGTC-1_1	0.154399	GEKO-11	9ploss_21wt	0
AGATCTGTCTGATTCT-1_1	8.47243	GEKO-11	9ploss_21wt	4
AGATTGCAGAAGGTTT-1_1	0.722753	GEKO-11	9ploss_21wt	11
AGATTGCAGACGCACA-1_1	5.09584	GEKO-11	9ploss_21wt	3
AGATTGCAGCAGCCTC-1_1	8.30584	GEKO-11	9ploss_21wt	0
AGATTGCAGGATGGAA-1_1	6.99449	GEKO-11	9ploss_21wt	0
AGATTGCAGGGTTTCT-1_1	10.8761	GEKO-11	9ploss_21wt	10
AGATTGCAGTTCGCGC-1_1	7.11962	GEKO-11	9ploss_21wt	0
AGATTGCCAAATTGCC-1_1	7.14288	GEKO-11	9ploss_21wt	4
AGATTGCCAACTGGCC-1_1	8.70561	GEKO-11	9ploss_21wt	0
AGATTGCCACTGAAGG-1_1	8.29286	GEKO-11	9ploss_21wt	0
AGATTGCCAGATGGGT-1_1	7.84826	GEKO-11	9ploss_21wt	0
AGATTGCCAGCCAATT-1_1	8.97207	GEKO-11	9ploss_21wt	0
AGATTGCCAGCCTGTG-1_1	4.49567	GEKO-11	9ploss_21wt	0
AGATTGCCATATGCTG-1_1	8.61956	GEKO-11	9ploss_21wt	17
AGATTGCGTAAGTTCC-1_1	7.4564	GEKO-11	9ploss_21wt	0
AGATTGCGTCCGAGTC-1_1	2.94988	GEKO-11	9ploss_21wt	9
AGATTGCGTCTAAAGA-1_1	5.14815	GEKO-11	9ploss_21wt	0
AGATTGCGTTAGAACA-1_1	8.7065	GEKO-11	9ploss_21wt	1
AGATTGCGTTATGCGT-1_1	6.59803	GEKO-11	9ploss_21wt	4
AGATTGCTCAACACGT-1_1	8.66081	GEKO-11	9ploss_21wt	0
AGATTGCTCAAGCCTA-1_1	6.64164	GEKO-11	9ploss_21wt	0
AGATTGCTCCACGTTC-1_1	6.31808	GEKO-11	9ploss_21wt	0
AGATTGCTCCCATTAT-1_1	10.8761	GEKO-11	9ploss_21wt	10
AGATTGCTCCCTCAGT-1_1	8.97207	GEKO-11	9ploss_21wt	0
AGATTGCTCGCAGGCT-1_1	9.69873	GEKO-11	9ploss_21wt	0
AGATTGCTCGCGCCAA-1_1	10.1113	GEKO-11	9ploss_21wt	3
AGATTGCTCTGAAAGA-1_1	0.416499	GEKO-11	9ploss_21wt	7
AGATTGCTCTGGAGCC-1_1	8.31721	GEKO-11	9ploss_21wt	4
AGCAGCCAGAAGCCCA-1_1	7.11426	GEKO-11	9ploss_21wt	4
AGCAGCCAGCTCAACT-1_1	3.36133	GEKO-11	9ploss_21wt	12
AGCAGCCAGCTTATCG-1_1	6.25516	GEKO-11	9ploss_21wt	4
AGCAGCCAGGACTGGT-1_1	9.01225	GEKO-11	9ploss_21wt	0
AGCAGCCAGGCTAGCA-1_1	8.82035	GEKO-11	9ploss_21wt	0
AGCAGCCCAATGACCT-1_1	9.44253	GEKO-11	9ploss_21wt	0
AGCAGCCCACACTGCG-1_1	7.60602	GEKO-11	9ploss_21wt	0
AGCAGCCCACCGTTGG-1_1	8.98603	GEKO-11	9ploss_21wt	0
AGCAGCCCACCTCGGA-1_1	7.12918	GEKO-11	9ploss_21wt	0
AGCAGCCCACGTGAGA-1_1	9.03674	GEKO-11	9ploss_21wt	4
AGCAGCCCAGATCGGA-1_1	9.23216	GEKO-11	9ploss_21wt	4
AGCAGCCCAGGCTGAA-1_1	9.51082	GEKO-11	9ploss_21wt	0
AGCAGCCCAGTCAGAG-1_1	8.39618	GEKO-11	9ploss_21wt	4
AGCAGCCCAGTGGAGT-1_1	0.113462	GEKO-11	9ploss_21wt	5
AGCAGCCCATGCAATC-1_1	5.41338	GEKO-11	9ploss_21wt	11
AGCAGCCGTACAGACG-1_1	12.1907	GEKO-11	9ploss_21wt	10
AGCAGCCGTAGCACGA-1_1	0.722753	GEKO-11	9ploss_21wt	0
AGCAGCCGTCGAGTTT-1_1	1.80911	GEKO-11	9ploss_21wt	0
AGCAGCCGTGGGTATG-1_1	0.0159016	GEKO-11	9ploss_21wt	5
AGCAGCCGTTGTCTTT-1_1	7.98338	GEKO-11	9ploss_21wt	4
AGCAGCCTCACAGGCC-1_1	8.39167	GEKO-11	9ploss_21wt	0
AGCAGCCTCACATGCA-1_1	8.70834	GEKO-11	9ploss_21wt	4
AGCAGCCTCCTAGGGC-1_1	6.08334	GEKO-11	9ploss_21wt	4
AGCAGCCTCTAGAGTC-1_1	7.01882	GEKO-11	9ploss_21wt	0
AGCAGCCTCTCTGCTG-1_1	6.37075	GEKO-11	9ploss_21wt	4
AGCATACAGAAAGTGG-1_1	8.82309	GEKO-11	9ploss_21wt	0
AGCATACAGATGTTAG-1_1	6.912	GEKO-11	9ploss_21wt	0
AGCATACAGCGTGTCC-1_1	10.2545	GEKO-11	9ploss_21wt	4
AGCATACAGCTCAACT-1_1	4.82175	GEKO-11	9ploss_21wt	6
AGCATACAGGCAAAGA-1_1	4.46969	GEKO-11	9ploss_21wt	0
AGCATACAGGTAAACT-1_1	9.69839	GEKO-11	9ploss_21wt	4
AGCATACAGGTACTCT-1_1	7.27584	GEKO-11	9ploss_21wt	6
AGCATACCAAACCTAC-1_1	7.2682	GEKO-11	9ploss_21wt	4
AGCATACCAAGCCGTC-1_1	0.638458	GEKO-11	9ploss_21wt	13
AGCATACCAAGTCTAC-1_1	9.84112	GEKO-11	9ploss_21wt	0
AGCATACCAATACGCT-1_1	6.83041	GEKO-11	9ploss_21wt	0
AGCATACCACAGGAGT-1_1	2.4597	GEKO-11	9ploss_21wt	6
AGCATACCAGAAGCAC-1_1	10.1695	GEKO-11	9ploss_21wt	0
AGCATACCAGGGCATA-1_1	8.89037	GEKO-11	9ploss_21wt	4
AGCATACCAGTCACTA-1_1	6.12487	GEKO-11	9ploss_21wt	0
AGCATACCAGTCGTGC-1_1	0.0996403	GEKO-11	9ploss_21wt	0
AGCATACCATCAGTAC-1_1	11.8328	GEKO-11	9ploss_21wt	10
AGCATACCATGTCGAT-1_1	2.98978	GEKO-11	9ploss_21wt	3
AGCATACCATTGCGGC-1_1	4.36126	GEKO-11	9ploss_21wt	4
AGCATACGTATGGTTC-1_1	9.76996	GEKO-11	9ploss_21wt	0
AGCATACGTCTTGCGG-1_1	7.44506	GEKO-11	9ploss_21wt	0
AGCATACGTGAGGGTT-1_1	8.7065	GEKO-11	9ploss_21wt	0
AGCATACGTGCAGTAG-1_1	8.29199	GEKO-11	9ploss_21wt	0
AGCATACGTGCATCTA-1_1	8.32369	GEKO-11	9ploss_21wt	0
AGCATACGTGCTTCTC-1_1	7.39064	GEKO-11	9ploss_21wt	0
AGCATACGTTCTGGTA-1_1	8.98575	GEKO-11	9ploss_21wt	4
AGCATACTCGCGGATC-1_1	9.69873	GEKO-11	9ploss_21wt	0
AGCATACTCTCTAGGA-1_1	6.912	GEKO-11	9ploss_21wt	0
AGCCTAAAGACTTTCG-1_1	2.23757	GEKO-11	9ploss_21wt	12
AGCCTAAAGATGTCGG-1_1	8.47243	GEKO-11	9ploss_21wt	4
AGCCTAAAGCGCCTCA-1_1	9.66591	GEKO-11	9ploss_21wt	4
AGCCTAAAGGGATACC-1_1	9.32498	GEKO-11	9ploss_21wt	0
AGCCTAAAGTATCTCG-1_1	9.84314	GEKO-11	9ploss_21wt	0
AGCCTAACAAATCCGT-1_1	6.57462	GEKO-11	9ploss_21wt	0
AGCCTAACAAGAGTCG-1_1	9.69873	GEKO-11	9ploss_21wt	0
AGCCTAACAGTATGCT-1_1	8.17994	GEKO-11	9ploss_21wt	4
AGCCTAACATACCATG-1_1	8.37239	GEKO-11	9ploss_21wt	4
AGCCTAACATCACAAC-1_1	3.13774	GEKO-11	9ploss_21wt	0
AGCCTAACATGGTCAT-1_1	10.1695	GEKO-11	9ploss_21wt	0
AGCCTAAGTAAGTTCC-1_1	8.48256	GEKO-11	9ploss_21wt	4
AGCCTAAGTAGAGGAA-1_1	10.7779	GEKO-11	9ploss_21wt	4
AGCCTAAGTAGTAGTA-1_1	7.5941	GEKO-11	9ploss_21wt	0
AGCCTAAGTCATCCCT-1_1	7.11962	GEKO-11	9ploss_21wt	0
AGCCTAAGTCTCCCTA-1_1	9.9691	GEKO-11	9ploss_21wt	0
AGCCTAAGTGACCAAG-1_1	9.28934	GEKO-11	9ploss_21wt	0
AGCCTAAGTGCCTGTG-1_1	8.27882	GEKO-11	9ploss_21wt	4
AGCCTAAGTGTTTGTG-1_1	0.0186382	GEKO-11	9ploss_21wt	5
AGCCTAAGTTCCCTTG-1_1	5.385	GEKO-11	9ploss_21wt	6
AGCCTAAGTTGACGTT-1_1	8.70658	GEKO-11	9ploss_21wt	0
AGCCTAAGTTTGTTTC-1_1	2.25989	GEKO-11	9ploss_21wt	12
AGCCTAATCACGATGT-1_1	9.69873	GEKO-11	9ploss_21wt	0
AGCCTAATCAGAGCTT-1_1	5.2895	GEKO-11	9ploss_21wt	0
AGCCTAATCAGCTCTC-1_1	6.912	GEKO-11	9ploss_21wt	0
AGCCTAATCCCTGACT-1_1	0.00491521	GEKO-11	9ploss_21wt	0
AGCCTAATCCTTGGTC-1_1	6.9222	GEKO-11	9ploss_21wt	4
AGCCTAATCGATAGAA-1_1	4.95803	GEKO-11	9ploss_21wt	0
AGCCTAATCGCTTAGA-1_1	8.05052	GEKO-11	9ploss_21wt	0
AGCCTAATCTCCCTGA-1_1	8.65351	GEKO-11	9ploss_21wt	0
AGCGGTCAGAAACGAG-1_1	9.48797	GEKO-11	9ploss_21wt	0
AGCGGTCAGACGCTTT-1_1	8.74495	GEKO-11	9ploss_21wt	4
AGCGGTCAGACTAGGC-1_1	8.56723	GEKO-11	9ploss_21wt	0
AGCGGTCAGAGACTAT-1_1	9.6002	GEKO-11	9ploss_21wt	4
AGCGGTCAGATCTGCT-1_1	7.6151	GEKO-11	9ploss_21wt	4
AGCGGTCAGCCTCGTG-1_1	6.67293	GEKO-11	9ploss_21wt	4
AGCGGTCCAAGGTGTG-1_1	0.0996403	GEKO-11	9ploss_21wt	0
AGCGGTCCAATCACAC-1_1	6.912	GEKO-11	9ploss_21wt	0
AGCGGTCCACACTGCG-1_1	10.0149	GEKO-11	9ploss_21wt	4
AGCGGTCCACGAAACG-1_1	6.21006	GEKO-11	9ploss_21wt	9
AGCGGTCCATGTAAGA-1_1	8.10113	GEKO-11	9ploss_21wt	0
AGCGGTCGTGCTTCTC-1_1	3.76185	GEKO-11	9ploss_21wt	0
AGCGGTCTCCGCGGTA-1_1	4.99103	GEKO-11	9ploss_21wt	6
AGCGGTCTCCTTTACA-1_1	5.80568	GEKO-11	9ploss_21wt	0
AGCGGTCTCTGTCCGT-1_1	2.71614	GEKO-11	9ploss_21wt	13
AGCGTATAGAGACTTA-1_1	11.1627	GEKO-11	9ploss_21wt	0
AGCGTATAGAGTCGGT-1_1	7.59983	GEKO-11	9ploss_21wt	0
AGCGTATAGCCCAGCT-1_1	6.8658	GEKO-11	9ploss_21wt	0
AGCGTATAGCTACCTA-1_1	8.14338	GEKO-11	9ploss_21wt	0
AGCGTATAGGCTCATT-1_1	8.88971	GEKO-11	9ploss_21wt	4
AGCGTATAGTACGCCC-1_1	7.11962	GEKO-11	9ploss_21wt	0
AGCGTATCAAGAAGAG-1_1	9.84314	GEKO-11	9ploss_21wt	0
AGCGTATCAATAGCAA-1_1	6.2822	GEKO-11	9ploss_21wt	0
AGCGTATCACTCGACG-1_1	10.0885	GEKO-11	9ploss_21wt	0
AGCGTATCAGTCAGAG-1_1	9.84314	GEKO-11	9ploss_21wt	0
AGCGTATCAGTCAGCC-1_1	8.48317	GEKO-11	9ploss_21wt	0
AGCGTATCATCTCCCA-1_1	5.07641	GEKO-11	9ploss_21wt	10
AGCGTATCATGCTGGC-1_1	7.8256	GEKO-11	9ploss_21wt	0
AGCGTATCATGGTAGG-1_1	9.03674	GEKO-11	9ploss_21wt	4
AGCGTATCATGTCTCC-1_1	0.722753	GEKO-11	9ploss_21wt	11
AGCGTATCATTTGCCC-1_1	3.06481	GEKO-11	9ploss_21wt	3
AGCGTATGTTTGTTTC-1_1	0.108095	GEKO-11	9ploss_21wt	12
AGCGTATTCAACCATG-1_1	9.6002	GEKO-11	9ploss_21wt	4
AGCGTATTCACCTCGT-1_1	10.815	GEKO-11	9ploss_21wt	10
AGCGTATTCATCATTC-1_1	5.13249	GEKO-11	9ploss_21wt	10
AGCGTATTCGTCTGCT-1_1	7.18948	GEKO-11	9ploss_21wt	0
AGCGTATTCTGTGCAA-1_1	6.99449	GEKO-11	9ploss_21wt	0
AGCGTATTCTGTTGAG-1_1	9.85752	GEKO-11	9ploss_21wt	4
AGCGTCGAGCGCTTAT-1_1	12.0351	GEKO-11	9ploss_21wt	10
AGCGTCGAGCGTTGCC-1_1	3.07693	GEKO-11	9ploss_21wt	0
AGCGTCGAGGATTCGG-1_1	3.70405	GEKO-11	9ploss_21wt	4
AGCGTCGCAACTGCGC-1_1	9.36894	GEKO-11	9ploss_21wt	0
AGCGTCGCAAGTCTGT-1_1	7.45862	GEKO-11	9ploss_21wt	0
AGCGTCGCATCCGGGT-1_1	6.5379	GEKO-11	9ploss_21wt	4
AGCGTCGGTATTCGTG-1_1	8.39705	GEKO-11	9ploss_21wt	6
AGCGTCGGTCCCTTGT-1_1	9.84314	GEKO-11	9ploss_21wt	0
AGCGTCGGTCTGATCA-1_1	1.48736	GEKO-11	9ploss_21wt	14
AGCGTCGGTTTCCACC-1_1	7.05135	GEKO-11	9ploss_21wt	0
AGCGTCGTCCGAATGT-1_1	9.72532	GEKO-11	9ploss_21wt	4
AGCGTCGTCTCCTATA-1_1	9.72878	GEKO-11	9ploss_21wt	0
AGCTCCTAGACAAGCC-1_1	9.6002	GEKO-11	9ploss_21wt	3
AGCTCCTAGATGTGTA-1_1	8.63728	GEKO-11	9ploss_21wt	0
AGCTCCTAGCTAGTTC-1_1	10.2258	GEKO-11	9ploss_21wt	0
AGCTCCTAGCTGCGAA-1_1	5.32781	GEKO-11	9ploss_21wt	6
AGCTCCTAGTACTTGC-1_1	2.54833	GEKO-11	9ploss_21wt	12
AGCTCCTAGTGTACGG-1_1	7.90201	GEKO-11	9ploss_21wt	0
AGCTCCTCACAAGCCC-1_1	0.153441	GEKO-11	9ploss_21wt	7
AGCTCCTCACCTCGGA-1_1	5.80568	GEKO-11	9ploss_21wt	0
AGCTCCTGTAAGAGGA-1_1	0.111935	GEKO-11	9ploss_21wt	7
AGCTCCTGTATTCTCT-1_1	9.84314	GEKO-11	9ploss_21wt	0
AGCTCCTGTCCAGTGC-1_1	8.40489	GEKO-11	9ploss_21wt	0
AGCTCCTGTCGCTTTC-1_1	5.71616	GEKO-11	9ploss_21wt	0
AGCTCCTGTCTCTCGT-1_1	7.14956	GEKO-11	9ploss_21wt	0
AGCTCCTGTCTCTCTG-1_1	10.2597	GEKO-11	9ploss_21wt	4
AGCTCCTGTGAGGGTT-1_1	6.48832	GEKO-11	9ploss_21wt	0
AGCTCCTGTGGTACAG-1_1	10.1695	GEKO-11	9ploss_21wt	0
AGCTCCTGTTCAGGCC-1_1	9.44912	GEKO-11	9ploss_21wt	0
AGCTCCTGTTCGCTAA-1_1	9.53064	GEKO-11	9ploss_21wt	0
AGCTCCTGTTGAACTC-1_1	9.51904	GEKO-11	9ploss_21wt	0
AGCTCCTTCAACGGCC-1_1	8.39618	GEKO-11	9ploss_21wt	4
AGCTCCTTCCAGTAGT-1_1	6.34866	GEKO-11	9ploss_21wt	0
AGCTCCTTCCTTTCGG-1_1	7.19056	GEKO-11	9ploss_21wt	4
AGCTCCTTCGGATGGA-1_1	8.35138	GEKO-11	9ploss_21wt	4
AGCTCCTTCGGCCGAT-1_1	9.6002	GEKO-11	9ploss_21wt	4
AGCTCCTTCGGCGCAT-1_1	7.09992	GEKO-11	9ploss_21wt	4
AGCTCTCAGATGTTAG-1_1	8.83869	GEKO-11	9ploss_21wt	0
AGCTCTCAGCAGGCTA-1_1	7.67696	GEKO-11	9ploss_21wt	0
AGCTCTCAGCTACCTA-1_1	9.6002	GEKO-11	9ploss_21wt	4
AGCTCTCAGTATTGGA-1_1	8.7065	GEKO-11	9ploss_21wt	0
AGCTCTCCAATCCAAC-1_1	9.60876	GEKO-11	9ploss_21wt	4
AGCTCTCCAATTGCTG-1_1	8.14338	GEKO-11	9ploss_21wt	0
AGCTCTCCACATGACT-1_1	9.08682	GEKO-11	9ploss_21wt	0
AGCTCTCCACCGCTAG-1_1	6.82534	GEKO-11	9ploss_21wt	0
AGCTCTCCACGTAAGG-1_1	6.81537	GEKO-11	9ploss_21wt	0
AGCTCTCCAGACACTT-1_1	2.91948	GEKO-11	9ploss_21wt	0
AGCTCTCCAGACTCGC-1_1	6.24032	GEKO-11	9ploss_21wt	10
AGCTCTCCAGTTCCCT-1_1	7.88803	GEKO-11	9ploss_21wt	0
AGCTCTCCATAGACTC-1_1	7.12241	GEKO-11	9ploss_21wt	0
AGCTCTCCATCACGTA-1_1	0.0186533	GEKO-11	9ploss_21wt	7
AGCTCTCGTACAGTTC-1_1	7.77087	GEKO-11	9ploss_21wt	4
AGCTCTCGTAGCTTGT-1_1	7.9338	GEKO-11	9ploss_21wt	4
AGCTCTCGTAGGCATG-1_1	2.74462	GEKO-11	9ploss_21wt	12
AGCTCTCGTAGTACCT-1_1	9.71693	GEKO-11	9ploss_21wt	0
AGCTCTCGTCATGCCG-1_1	9.6002	GEKO-11	9ploss_21wt	4
AGCTCTCGTCTCACCT-1_1	7.44261	GEKO-11	9ploss_21wt	4
AGCTCTCGTGGAAAGA-1_1	8.9807	GEKO-11	9ploss_21wt	0
AGCTCTCGTTATGTGC-1_1	1.7205	GEKO-11	9ploss_21wt	0
AGCTCTCGTTTGTTTC-1_1	8.88634	GEKO-11	9ploss_21wt	4
AGCTCTCTCAAGCCTA-1_1	8.97207	GEKO-11	9ploss_21wt	0
AGCTCTCTCAATAAGG-1_1	9.3091	GEKO-11	9ploss_21wt	0
AGCTCTCTCCCTAACC-1_1	9.6002	GEKO-11	9ploss_21wt	4
AGCTCTCTCGGAGCAA-1_1	7.69276	GEKO-11	9ploss_21wt	4
AGCTCTCTCGGATGTT-1_1	8.31995	GEKO-11	9ploss_21wt	0
AGCTCTCTCGTCTGAA-1_1	9.20221	GEKO-11	9ploss_21wt	0
AGCTCTCTCGTTGCCT-1_1	5.41338	GEKO-11	9ploss_21wt	11
AGCTCTCTCTAAGCCA-1_1	3.58562	GEKO-11	9ploss_21wt	0
AGCTCTCTCTATCCCG-1_1	8.47243	GEKO-11	9ploss_21wt	0
AGCTCTCTCTCGGACG-1_1	9.28469	GEKO-11	9ploss_21wt	0
AGCTTGAAGAACTCGG-1_1	8.42338	GEKO-11	9ploss_21wt	0
AGCTTGAAGCACCGCT-1_1	6.41113	GEKO-11	9ploss_21wt	4
AGCTTGAAGGCTAGCA-1_1	6.912	GEKO-11	9ploss_21wt	0
AGCTTGAAGGTAGCTG-1_1	2.54833	GEKO-11	9ploss_21wt	12
AGCTTGAAGTACCGGA-1_1	8.39167	GEKO-11	9ploss_21wt	4
AGCTTGAAGTATCGAA-1_1	7.23095	GEKO-11	9ploss_21wt	0
AGCTTGAAGTCAAGCG-1_1	10.8869	GEKO-11	9ploss_21wt	4
AGCTTGAAGTCTCAAC-1_1	8.61765	GEKO-11	9ploss_21wt	0
AGCTTGAAGTGACTCT-1_1	0.0223763	GEKO-11	9ploss_21wt	7
AGCTTGAAGTTCGCGC-1_1	7.57836	GEKO-11	9ploss_21wt	4
AGCTTGACACATGTGT-1_1	8.04761	GEKO-11	9ploss_21wt	0
AGCTTGACACCACCAG-1_1	8.05052	GEKO-11	9ploss_21wt	0
AGCTTGACAGACAAGC-1_1	6.47629	GEKO-11	9ploss_21wt	0
AGCTTGACAGATAATG-1_1	8.03285	GEKO-11	9ploss_21wt	4
AGCTTGACAGCCAGAA-1_1	7.67696	GEKO-11	9ploss_21wt	0
AGCTTGACAGGTCTCG-1_1	1.63391	GEKO-11	9ploss_21wt	1
AGCTTGACATCTCGCT-1_1	9.20221	GEKO-11	9ploss_21wt	0
AGCTTGACATGGAATA-1_1	7.0121	GEKO-11	9ploss_21wt	0
AGCTTGAGTAGGACAC-1_1	6.36416	GEKO-11	9ploss_21wt	4
AGCTTGAGTCTTGTCC-1_1	7.67696	GEKO-11	9ploss_21wt	0
AGCTTGAGTGCCTTGG-1_1	5.24745	GEKO-11	9ploss_21wt	0
AGCTTGAGTGGACGAT-1_1	10.2214	GEKO-11	9ploss_21wt	0
AGCTTGAGTGTATGGG-1_1	9.3583	GEKO-11	9ploss_21wt	4
AGCTTGAGTGTGACCC-1_1	7.45661	GEKO-11	9ploss_21wt	4
AGCTTGAGTTAAGTAG-1_1	3.72657	GEKO-11	9ploss_21wt	9
AGCTTGAGTTGTACAC-1_1	6.42779	GEKO-11	9ploss_21wt	6
AGCTTGATCAACGAAA-1_1	9.6002	GEKO-11	9ploss_21wt	4
AGCTTGATCACAGTAC-1_1	7.67696	GEKO-11	9ploss_21wt	0
AGCTTGATCCTTAATC-1_1	3.71065	GEKO-11	9ploss_21wt	0
AGCTTGATCGTTGACA-1_1	6.76439	GEKO-11	9ploss_21wt	0
AGCTTGATCTGGCGAC-1_1	6.1606	GEKO-11	9ploss_21wt	0
AGGCCACAGATGGCGT-1_1	6.48041	GEKO-11	9ploss_21wt	0
AGGCCACAGGACACCA-1_1	8.14338	GEKO-11	9ploss_21wt	4
AGGCCACAGGACAGAA-1_1	10.2553	GEKO-11	9ploss_21wt	4
AGGCCACAGGGTATCG-1_1	6.42779	GEKO-11	9ploss_21wt	6
AGGCCACAGTCCGGTC-1_1	9.84314	GEKO-11	9ploss_21wt	0
AGGCCACAGTCTTGCA-1_1	7.60602	GEKO-11	9ploss_21wt	4
AGGCCACCAAACGTGG-1_1	6.57462	GEKO-11	9ploss_21wt	0
AGGCCACCAACTGGCC-1_1	6.57462	GEKO-11	9ploss_21wt	0
AGGCCACCAATAGAGT-1_1	4.42163	GEKO-11	9ploss_21wt	4
AGGCCACCACAGGTTT-1_1	9.6002	GEKO-11	9ploss_21wt	4
AGGCCACCACTTACGA-1_1	5.9348	GEKO-11	9ploss_21wt	0
AGGCCACCAGGATTGG-1_1	10.1579	GEKO-11	9ploss_21wt	0
AGGCCACCAGGGTACA-1_1	8.29134	GEKO-11	9ploss_21wt	0
AGGCCACCATCCCATC-1_1	8.82431	GEKO-11	9ploss_21wt	0
AGGCCACCATCTATGG-1_1	5.79632	GEKO-11	9ploss_21wt	6
AGGCCACGTAAACCTC-1_1	8.21886	GEKO-11	9ploss_21wt	8
AGGCCACGTAAATGAC-1_1	8.02431	GEKO-11	9ploss_21wt	4
AGGCCACGTAATAGCA-1_1	10.0946	GEKO-11	9ploss_21wt	0
AGGCCACGTCAGAGGT-1_1	3.64053	GEKO-11	9ploss_21wt	4
AGGCCACGTCCTCTTG-1_1	10.1266	GEKO-11	9ploss_21wt	0
AGGCCACGTCTGCAAT-1_1	9.11462	GEKO-11	9ploss_21wt	4
AGGCCACGTGTGGCTC-1_1	6.11462	GEKO-11	9ploss_21wt	4
AGGCCACGTTAAAGAC-1_1	6.74978	GEKO-11	9ploss_21wt	4
AGGCCACGTTACGACT-1_1	8.32383	GEKO-11	9ploss_21wt	0
AGGCCACGTTCCCGAG-1_1	5.33214	GEKO-11	9ploss_21wt	6
AGGCCACGTTGGACCC-1_1	8.99333	GEKO-11	9ploss_21wt	0
AGGCCACGTTTGCATG-1_1	7.82656	GEKO-11	9ploss_21wt	4
AGGCCACGTTTGGCGC-1_1	6.912	GEKO-11	9ploss_21wt	0
AGGCCACTCATCTGCC-1_1	7.54514	GEKO-11	9ploss_21wt	4
AGGCCACTCGCCAAAT-1_1	10.1695	GEKO-11	9ploss_21wt	0
AGGCCACTCTAGCACA-1_1	8.28731	GEKO-11	9ploss_21wt	0
AGGCCGTAGAAACCTA-1_1	8.24381	GEKO-11	9ploss_21wt	0
AGGCCGTAGAAGGTTT-1_1	9.32339	GEKO-11	9ploss_21wt	4
AGGCCGTAGACAGACC-1_1	9.28459	GEKO-11	9ploss_21wt	0
AGGCCGTAGCGTAGTG-1_1	5.55877	GEKO-11	9ploss_21wt	6
AGGCCGTAGTCAATAG-1_1	1.30602	GEKO-11	9ploss_21wt	0
AGGCCGTAGTCCTCCT-1_1	7.43609	GEKO-11	9ploss_21wt	4
AGGCCGTAGTTTCCTT-1_1	7.9198	GEKO-11	9ploss_21wt	4
AGGCCGTCAAGTAGTA-1_1	8.89698	GEKO-11	9ploss_21wt	0
AGGCCGTCAGTCGTGC-1_1	8.48317	GEKO-11	9ploss_21wt	4
AGGCCGTCAGTTCCCT-1_1	5.80568	GEKO-11	9ploss_21wt	0
AGGCCGTGTACTCTCC-1_1	6.16549	GEKO-11	9ploss_21wt	4
AGGCCGTGTATAGGTA-1_1	6.45982	GEKO-11	9ploss_21wt	0
AGGCCGTGTATCACCA-1_1	7.60602	GEKO-11	9ploss_21wt	4
AGGCCGTGTGTGACCC-1_1	7.12241	GEKO-11	9ploss_21wt	4
AGGCCGTGTTATGCGT-1_1	4.15845	GEKO-11	9ploss_21wt	0
AGGCCGTTCAGGTTCA-1_1	6.35275	GEKO-11	9ploss_21wt	10
AGGCCGTTCATGGTCA-1_1	0.0223763	GEKO-11	9ploss_21wt	7
AGGCCGTTCCAAGTAC-1_1	8.97207	GEKO-11	9ploss_21wt	0
AGGCCGTTCCATGAGT-1_1	9.04725	GEKO-11	9ploss_21wt	0
AGGCCGTTCGGACAAG-1_1	10.1958	GEKO-11	9ploss_21wt	0
AGGCCGTTCGTTTAGG-1_1	9.30845	GEKO-11	9ploss_21wt	0
AGGCCGTTCTCTGCTG-1_1	8.14338	GEKO-11	9ploss_21wt	0
AGGCCGTTCTTTACAC-1_1	4.06246	GEKO-11	9ploss_21wt	4
AGGCCGTTCTTTCCTC-1_1	6.912	GEKO-11	9ploss_21wt	0
AGGGAGTAGATCTGCT-1_1	3.41903	GEKO-11	9ploss_21wt	12
AGGGAGTCACGAGAGT-1_1	6.37075	GEKO-11	9ploss_21wt	4
AGGGAGTCACGGTAGA-1_1	3.1156	GEKO-11	9ploss_21wt	0
AGGGAGTCAGATTGCT-1_1	7.13235	GEKO-11	9ploss_21wt	0
AGGGAGTCATGACATC-1_1	5.32526	GEKO-11	9ploss_21wt	0
AGGGAGTCATTCTTAC-1_1	5.16678	GEKO-11	9ploss_21wt	0
AGGGAGTCATTTGCCC-1_1	5.63183	GEKO-11	9ploss_21wt	9
AGGGAGTGTCAATACC-1_1	5.1377	GEKO-11	9ploss_21wt	0
AGGGAGTGTCATCGGC-1_1	5.85772	GEKO-11	9ploss_21wt	4
AGGGAGTTCAACGAAA-1_1	7.97954	GEKO-11	9ploss_21wt	0
AGGGAGTTCTAGAGTC-1_1	8.32383	GEKO-11	9ploss_21wt	0
AGGGAGTTCTGTACGA-1_1	9.49766	GEKO-11	9ploss_21wt	4
AGGGATGAGCGTAGTG-1_1	8.32383	GEKO-11	9ploss_21wt	0
AGGGATGAGGATGTAT-1_1	10.2126	GEKO-11	9ploss_21wt	0
AGGGATGAGTCAAGGC-1_1	9.20221	GEKO-11	9ploss_21wt	0
AGGGATGAGTCACGCC-1_1	2.94988	GEKO-11	9ploss_21wt	9
AGGGATGAGTCGAGTG-1_1	0.250759	GEKO-11	9ploss_21wt	7
AGGGATGCAAAGTCAA-1_1	9.91e-09	GEKO-11	9ploss_21wt	5
AGGGATGCAATAACGA-1_1	7.518	GEKO-11	9ploss_21wt	4
AGGGATGCACACATGT-1_1	9.7156	GEKO-11	9ploss_21wt	0
AGGGATGCAGTGACAG-1_1	9.44253	GEKO-11	9ploss_21wt	0
AGGGATGGTAAATGTG-1_1	9.84314	GEKO-11	9ploss_21wt	0
AGGGATGGTCCGTCAG-1_1	10.5399	GEKO-11	9ploss_21wt	0
AGGGATGGTCTCTTTA-1_1	8.47243	GEKO-11	9ploss_21wt	4
AGGGATGGTGCACTTA-1_1	8.57919	GEKO-11	9ploss_21wt	4
AGGGATGGTGTTTGTG-1_1	8.82231	GEKO-11	9ploss_21wt	0
AGGGATGGTTCACGGC-1_1	5.78	GEKO-11	9ploss_21wt	0
AGGGATGGTTGGAGGT-1_1	7.86406	GEKO-11	9ploss_21wt	0
AGGGATGGTTGTGGAG-1_1	7.69276	GEKO-11	9ploss_21wt	4
AGGGATGTCATCATTC-1_1	3.06909	GEKO-11	9ploss_21wt	2
AGGGATGTCCCGACTT-1_1	5.78768	GEKO-11	9ploss_21wt	6
AGGGATGTCCGCATAA-1_1	3.20423	GEKO-11	9ploss_21wt	13
AGGGATGTCGATGAGG-1_1	9.69873	GEKO-11	9ploss_21wt	0
AGGGATGTCGGCGGTT-1_1	7.90411	GEKO-11	9ploss_21wt	4
AGGGATGTCGGTGTTA-1_1	6.00441	GEKO-11	9ploss_21wt	0
AGGGATGTCTGTTGAG-1_1	10.3	GEKO-11	9ploss_21wt	4
AGGGTGAAGCCCAATT-1_1	8.18494	GEKO-11	9ploss_21wt	0
AGGGTGAAGCCGTCGT-1_1	1.97089	GEKO-11	9ploss_21wt	0
AGGGTGAAGGCTAGCA-1_1	0.218459	GEKO-11	9ploss_21wt	0
AGGGTGACAAGTAATG-1_1	7.70529	GEKO-11	9ploss_21wt	0
AGGGTGACAATGTAAG-1_1	10.0362	GEKO-11	9ploss_21wt	4
AGGGTGACACGCATCG-1_1	5.52691	GEKO-11	9ploss_21wt	4
AGGGTGACACGCGAAA-1_1	5.66544	GEKO-11	9ploss_21wt	4
AGGGTGACATAAAGGT-1_1	10.1695	GEKO-11	9ploss_21wt	0
AGGGTGACATCACAAC-1_1	1.67346	GEKO-11	9ploss_21wt	0
AGGGTGACATGGGACA-1_1	9.20221	GEKO-11	9ploss_21wt	0
AGGGTGACATGTTGAC-1_1	5.80568	GEKO-11	9ploss_21wt	0
AGGGTGAGTCCGAATT-1_1	1.8025	GEKO-11	9ploss_21wt	1
AGGGTGAGTCTTTCAT-1_1	8.38139	GEKO-11	9ploss_21wt	4
AGGGTGATCCCTGACT-1_1	8.47243	GEKO-11	9ploss_21wt	4
AGGGTGATCCGCATCT-1_1	11.3588	GEKO-11	9ploss_21wt	10
AGGGTGATCCTATTCA-1_1	3.72407	GEKO-11	9ploss_21wt	0
AGGGTGATCCTGCAGG-1_1	7.03427	GEKO-11	9ploss_21wt	4
AGGGTGATCGTTACAG-1_1	6.99449	GEKO-11	9ploss_21wt	0
AGGTCATAGACCTAGG-1_1	8.92475	GEKO-11	9ploss_21wt	0
AGGTCATAGCCATCGC-1_1	4.57419	GEKO-11	9ploss_21wt	0
AGGTCATAGCTCAACT-1_1	8.04092	GEKO-11	9ploss_21wt	4
AGGTCATAGTCATGCT-1_1	5.26885	GEKO-11	9ploss_21wt	0
AGGTCATCAAGTAATG-1_1	9.44253	GEKO-11	9ploss_21wt	0
AGGTCATCAGTTCATG-1_1	6.92083	GEKO-11	9ploss_21wt	0
AGGTCATCATATACCG-1_1	8.98101	GEKO-11	9ploss_21wt	0
AGGTCATCATATGGTC-1_1	6.28115	GEKO-11	9ploss_21wt	0
AGGTCATCATCGGGTC-1_1	6.52893	GEKO-11	9ploss_21wt	0
AGGTCATGTAAGTGGC-1_1	8.7065	GEKO-11	9ploss_21wt	4
AGGTCATGTCGCATAT-1_1	0.322429	GEKO-11	9ploss_21wt	7
AGGTCATGTCTGATCA-1_1	1.09652	GEKO-11	9ploss_21wt	12
AGGTCATTCCACTGGG-1_1	9.03674	GEKO-11	9ploss_21wt	4
AGGTCATTCTCCAACC-1_1	8.31184	GEKO-11	9ploss_21wt	4
AGGTCCGAGAGTGAGA-1_1	9.54625	GEKO-11	9ploss_21wt	0
AGGTCCGAGCGTGAAC-1_1	8.98575	GEKO-11	9ploss_21wt	0
AGGTCCGAGCTAAGAT-1_1	9.14765	GEKO-11	9ploss_21wt	0
AGGTCCGAGGACAGAA-1_1	1.39309	GEKO-11	9ploss_21wt	0
AGGTCCGAGGCGCTCT-1_1	6.56383	GEKO-11	9ploss_21wt	0
AGGTCCGAGGCTAGGT-1_1	6.76439	GEKO-11	9ploss_21wt	0
AGGTCCGAGGTGGGTT-1_1	0.088646	GEKO-11	9ploss_21wt	5
AGGTCCGAGTTTCCTT-1_1	7.97954	GEKO-11	9ploss_21wt	0
AGGTCCGCAAGCCCAC-1_1	6.69247	GEKO-11	9ploss_21wt	0
AGGTCCGCACTTACGA-1_1	7.99443	GEKO-11	9ploss_21wt	0
AGGTCCGCAGACGCAA-1_1	6.86058	GEKO-11	9ploss_21wt	0
AGGTCCGCAGGGTTAG-1_1	9.65222	GEKO-11	9ploss_21wt	4
AGGTCCGCATAGACTC-1_1	5.47882	GEKO-11	9ploss_21wt	0
AGGTCCGCATATACCG-1_1	9.20221	GEKO-11	9ploss_21wt	0
AGGTCCGCATGCCACG-1_1	9.48058	GEKO-11	9ploss_21wt	0
AGGTCCGGTAAACGCG-1_1	4.42163	GEKO-11	9ploss_21wt	4
AGGTCCGGTACCGCTG-1_1	7.0799	GEKO-11	9ploss_21wt	0
AGGTCCGGTATGAAAC-1_1	0.00491522	GEKO-11	9ploss_21wt	0
AGGTCCGGTCAGAATA-1_1	9.28819	GEKO-11	9ploss_21wt	0
AGGTCCGGTCCGAAGA-1_1	7.56375	GEKO-11	9ploss_21wt	4
AGGTCCGGTCTTGTCC-1_1	8.35865	GEKO-11	9ploss_21wt	0
AGGTCCGGTGAGTATA-1_1	10.565	GEKO-11	9ploss_21wt	4
AGGTCCGGTGATAAAC-1_1	3.10839	GEKO-11	9ploss_21wt	0
AGGTCCGGTGATAAGT-1_1	8.81837	GEKO-11	9ploss_21wt	0
AGGTCCGGTGGTCCGT-1_1	8.37793	GEKO-11	9ploss_21wt	0
AGGTCCGGTTCAGCGC-1_1	8.36627	GEKO-11	9ploss_21wt	0
AGGTCCGTCATTTGGG-1_1	1.78497	GEKO-11	9ploss_21wt	12
AGGTCCGTCCGTAGTA-1_1	1.30435	GEKO-11	9ploss_21wt	0
AGGTCCGTCCTCATTA-1_1	4.04313	GEKO-11	9ploss_21wt	0
AGGTCCGTCGGATGGA-1_1	5.8386	GEKO-11	9ploss_21wt	0
AGGTCCGTCTCTTATG-1_1	4.85761	GEKO-11	9ploss_21wt	4
AGGTCCGTCTTGACGA-1_1	4.42163	GEKO-11	9ploss_21wt	4
AGTAGTCAGATCGATA-1_1	6.912	GEKO-11	9ploss_21wt	0
AGTAGTCAGCGGCTTC-1_1	9.17018	GEKO-11	9ploss_21wt	4
AGTAGTCAGCTGCGAA-1_1	3.72541	GEKO-11	9ploss_21wt	0
AGTAGTCAGGAATCGC-1_1	9.80847	GEKO-11	9ploss_21wt	4
AGTAGTCAGGAGCGTT-1_1	7.60602	GEKO-11	9ploss_21wt	4
AGTAGTCAGGCTCATT-1_1	1.96484	GEKO-11	9ploss_21wt	0
AGTAGTCAGTGGACGT-1_1	5.80568	GEKO-11	9ploss_21wt	0
AGTAGTCAGTGTTTGC-1_1	0.0133764	GEKO-11	9ploss_21wt	11
AGTAGTCCACAAGTAA-1_1	10.2258	GEKO-11	9ploss_21wt	0
AGTAGTCCACATTTCT-1_1	9.80316	GEKO-11	9ploss_21wt	0
AGTAGTCCACCTTGTC-1_1	8.16959	GEKO-11	9ploss_21wt	0
AGTAGTCCACGAGAGT-1_1	9.27134	GEKO-11	9ploss_21wt	4
AGTAGTCCAGGTGCCT-1_1	8.39618	GEKO-11	9ploss_21wt	4
AGTAGTCCATCCCACT-1_1	1.02996	GEKO-11	9ploss_21wt	12
AGTAGTCCATCTATGG-1_1	10.9565	GEKO-11	9ploss_21wt	0
AGTAGTCCATGCCTTC-1_1	5.80568	GEKO-11	9ploss_21wt	0
AGTAGTCCATTGGTAC-1_1	6.46169	GEKO-11	9ploss_21wt	4
AGTAGTCGTAAATACG-1_1	6.7104	GEKO-11	9ploss_21wt	0
AGTAGTCGTACAAGTA-1_1	7.45391	GEKO-11	9ploss_21wt	0
AGTAGTCGTATCTGCA-1_1	8.74825	GEKO-11	9ploss_21wt	0
AGTAGTCGTCAAACTC-1_1	3.43586	GEKO-11	9ploss_21wt	0
AGTAGTCGTCGCATAT-1_1	9.78169	GEKO-11	9ploss_21wt	0
AGTAGTCGTGTTAAGA-1_1	1.82874	GEKO-11	9ploss_21wt	0
AGTAGTCGTTGAGGTG-1_1	1.09652	GEKO-11	9ploss_21wt	11
AGTAGTCTCACCCGAG-1_1	1.9767	GEKO-11	9ploss_21wt	12
AGTAGTCTCAGCGACC-1_1	11.0479	GEKO-11	9ploss_21wt	4
AGTAGTCTCAGGATCT-1_1	8.99333	GEKO-11	9ploss_21wt	0
AGTAGTCTCATTGCCC-1_1	6.99017	GEKO-11	9ploss_21wt	0
AGTAGTCTCCTAGGGC-1_1	8.62858	GEKO-11	9ploss_21wt	0
AGTAGTCTCGAATGGG-1_1	8.9297	GEKO-11	9ploss_21wt	0
AGTAGTCTCGACAGCC-1_1	6.42779	GEKO-11	9ploss_21wt	6
AGTAGTCTCGCGATCG-1_1	9.69873	GEKO-11	9ploss_21wt	0
AGTAGTCTCTGCAAGT-1_1	7.35733	GEKO-11	9ploss_21wt	0
AGTCTTTAGAGTACCG-1_1	7.40082	GEKO-11	9ploss_21wt	0
AGTCTTTAGATATACG-1_1	8.78326	GEKO-11	9ploss_21wt	0
AGTCTTTCACATCTTT-1_1	5.80568	GEKO-11	9ploss_21wt	0
AGTCTTTCAGCGAACA-1_1	9.57923	GEKO-11	9ploss_21wt	0
AGTCTTTCATTAACCG-1_1	0	GEKO-11	9ploss_21wt	5
AGTCTTTGTACCGGCT-1_1	3.08862	GEKO-11	9ploss_21wt	0
AGTCTTTGTACCTACA-1_1	12.1143	GEKO-11	9ploss_21wt	10
AGTCTTTGTCACCCAG-1_1	8.70415	GEKO-11	9ploss_21wt	0
AGTCTTTGTCTGGAGA-1_1	10.227	GEKO-11	9ploss_21wt	0
AGTCTTTGTTCCACAA-1_1	8.48317	GEKO-11	9ploss_21wt	0
AGTCTTTGTTTCGCTC-1_1	9.77851	GEKO-11	9ploss_21wt	4
AGTCTTTTCCGTCAAA-1_1	8.66248	GEKO-11	9ploss_21wt	4
AGTCTTTTCTCGATGA-1_1	7.77087	GEKO-11	9ploss_21wt	4
AGTGAGGAGAAGGACA-1_1	3.71844	GEKO-11	9ploss_21wt	0
AGTGAGGAGAAGGTTT-1_1	5.87998	GEKO-11	9ploss_21wt	6
[truncated: 85,719 more rows]

## Sheet: Figure 3 g
Legend: 1 = Death event
Summary: survival data of tumor-bearing immunodeficient NSG mice with subcute implantation of 16 loss and euploid tumor line
	Days	16q-	16-euploid
	14	1
	13	1
	12	1
	16	1
	18	1
	19	1
	19	1
	22	1
	24	1
	26	1
	35		1
	35		1
	37		1
	39		1
	39		1
	41		1
	43		1
	45		1
	47		1
	47		1
