# Supplementary material for: Interferon signaling promotes tolerance to chromosomal instability during metastatic evolution in renal cancer
Source: Nat Cancer. 2023 Jun 26;4(7):984–1000. doi: 10.1038/s43018-023-00584-1 (PMC10368532; doi:10.1038/s43018-023-00584-1)
Supplement: Source Data Fig. 4 — Statistical source data. [file 43018_2023_584_MOESM7_ESM.xlsx]

## Sheet: Fig4 b-c
Cell ID	Pseudotime	Genomic status	Ifn score	Irf7 expression	Isg15 expression
AAACCTGAGCCCAACC-1_1	3.30711	9ploss_21wt	1.75	0.605935	2.74283
AAACCTGAGGAGCGAG-1_1	7.07074	9ploss_21wt	1.36538	0.446363	2.14747
AAACCTGAGGCTACGA-1_1	8.9297	9ploss_21wt	1.88462	0.437133	2.07751
AAACCTGAGTCTCAAC-1_1	6.48381	9ploss_21wt	0.846154	0.0959273	0.79593
AAACCTGAGTGGAGAA-1_1	7.67696	9ploss_21wt	1.76923	0.231527	1.97979
AAACCTGAGTGTGAAT-1_1	8.19708	9ploss_21wt	0.634615	0.180896	2.05701
AAACCTGAGTTGTAGA-1_1	8.57919	9ploss_21wt	3.13462	0.402216	3.0412
AAACCTGCAAATACAG-1_1	10.2258	9ploss_21wt	1.57692	0.148708	1.31166
AAACCTGCACGCTTTC-1_1	9.69113	9ploss_21wt	1.38462	0.225847	1.8983
AAACCTGCACTGTCGG-1_1	2.68741	9ploss_21wt	0.75	0.505922	0.88681
AAACCTGCAGCTTAAC-1_1	1.05167	9ploss_21wt	1.51923	1.00517	2.65555
AAACCTGCAGTAACGG-1_1	8.88918	9ploss_21wt	1.17308	0.21686	0.610513
AAACCTGCAGTGGGAT-1_1	9.95745	9ploss_21wt	1.38462	0.912268	2.21523
AAACCTGCATGCCTAA-1_1	8.04375	9ploss_21wt	1.19231	0.21918	1.30396
AAACCTGCATTCTCAT-1_1	9.81225	9ploss_21wt	2.55769	0.20328	2.69133
AAACCTGGTATATGAG-1_1	7.11962	9ploss_21wt	1.21154	0.156867	0.978619
AAACCTGGTCCGAAGA-1_1	3.12719	9ploss_21wt	1.23077	0.505228	1.0145
AAACCTGGTCTTTCAT-1_1	6.86609	9ploss_21wt	1.13462	0.496492	0.759362
AAACCTGGTGGTTTCA-1_1	5.77455	9ploss_21wt	0.173077	0.188961	2.09328
AAACCTGGTGTATGGG-1_1	2.63075	9ploss_21wt	1.51923	0.577658	1.82196
AAACCTGGTTCCATGA-1_1	4.6907	9ploss_21wt	1.05769	0.241459	0.90158
AAACCTGTCAGCTTAG-1_1	6.4803	9ploss_21wt	0.403846	0.156302	0.690084
AAACCTGTCCAATGGT-1_1	1.05671	9ploss_21wt	1.09615	0.304173	1.87596
AAACCTGTCCATGCTC-1_1	5.32071	9ploss_21wt	4.59615	0.791283	3.36278
AAACCTGTCCCATTTA-1_1	8.70575	9ploss_21wt	0.173077	1.03458	0.986205
AAACCTGTCGTGGACC-1_1	2.37024	9ploss_21wt	0.923077	0.216293	2.25023
AAACCTGTCTAACTCT-1_1	7.83197	9ploss_21wt	0.923077	0.189991	1.98559
AAACCTGTCTTGCAAG-1_1	7.2682	9ploss_21wt	2.48077	0.409155	2.41698
AAACGGGAGCCACGCT-1_1	6.93185	9ploss_21wt	1.26923	0.150031	0.885009
AAACGGGAGCCGATTT-1_1	9.84314	9ploss_21wt	1.34615	0.204189	2.32336
AAACGGGAGCTAGTGG-1_1	6.56383	9ploss_21wt	0.923077	0.100104	0.76267
AAACGGGAGCTGCGAA-1_1	3.16902	9ploss_21wt	0.153846	0.0943517	0.437139
AAACGGGAGGCGACAT-1_1	9.06548	9ploss_21wt	0.865385	0.115717	2.42086
AAACGGGAGGGTATCG-1_1	9.14409	9ploss_21wt	1.30769	0.345858	2.73883
AAACGGGCAAGAAGAG-1_1	10.2676	9ploss_21wt	1.25	0.465236	1.08757
AAACGGGCAAGGGTCA-1_1	8.315	9ploss_21wt	1.34615	0.188335	1.52929
AAACGGGCAAGGTTTC-1_1	8.34847	9ploss_21wt	2.21154	0.173447	2.01737
AAACGGGCAATAGAGT-1_1	7.61166	9ploss_21wt	1.19231	0.253705	0.979902
AAACGGGCACAACTGT-1_1	2.69203	9ploss_21wt	0.576923	0.128566	0.877819
AAACGGGCACGTTGGC-1_1	8.14943	9ploss_21wt	1.42308	0.161754	1.91561
AAACGGGCAGCGTTCG-1_1	6.92877	9ploss_21wt	1.09615	0.259753	1.26919
AAACGGGCAGTAACGG-1_1	10.2556	9ploss_21wt	0.865385	0.198165	0.637252
AAACGGGCATGTCCTC-1_1	5.74634	9ploss_21wt	0.865385	0.191937	0.953132
AAACGGGCATTACGAC-1_1	6.912	9ploss_21wt	0.826923	0.125587	0.329508
AAACGGGGTAGCTTGT-1_1	9.20221	9ploss_21wt	1.53846	0.531929	1.87644
AAACGGGGTAGGCTGA-1_1	1.71438	9ploss_21wt	1.15385	0.116856	1.0348
AAACGGGGTCTCCACT-1_1	8.56723	9ploss_21wt	1.96154	0.185007	2.47388
AAACGGGTCACAGGCC-1_1	5.80568	9ploss_21wt	0.923077	0.0939819	0.614977
AAACGGGTCAGCTCGG-1_1	10.6799	9ploss_21wt	0.596154	0.107027	0.424373
AAACGGGTCCTCAATT-1_1	8.16343	9ploss_21wt	0.692308	0.190657	0.44713
AAACGGGTCGAGCCCA-1_1	6.99449	9ploss_21wt	1.30769	0.289485	1.34165
AAACGGGTCTCGATGA-1_1	5.31342	9ploss_21wt	0.288462	1.04442	2.01092
AAACGGGTCTGCTGTC-1_1	7.11962	9ploss_21wt	1.13462	0.153096	1.18167
AAACGGGTCTTCGAGA-1_1	8.80867	9ploss_21wt	0.5	0.131683	0.975513
AAAGATGAGAGCTATA-1_1	6.912	9ploss_21wt	1.48077	0.165722	1.5043
AAAGATGAGGCATGGT-1_1	0.590013	9ploss_21wt	2.57692	0.876435	2.65929
AAAGATGAGTCCAGGA-1_1	8.98575	9ploss_21wt	0.365385	0.180464	0.400016
AAAGATGAGTGGGATC-1_1	1.35733	9ploss_21wt	0.865385	0.100966	1.47802
AAAGATGAGTGGTAAT-1_1	9.85731	9ploss_21wt	0.423077	0.126305	0.979939
AAAGATGCAAGCTGGA-1_1	1.4001	9ploss_21wt	3.15385	0.772783	3.23699
AAAGATGCACAGCCCA-1_1	4.95803	9ploss_21wt	1.13462	0.14928	1.95838
AAAGATGCACCAGATT-1_1	8.47243	9ploss_21wt	0.903846	0.143933	0.62337
AAAGATGCAGATGGCA-1_1	3.18698	9ploss_21wt	1.76923	0.779968	2.63349
AAAGATGCAGTTCCCT-1_1	7.46723	9ploss_21wt	3.42308	0.812651	3.54874
AAAGATGCATACTACG-1_1	3.13806	9ploss_21wt	0.423077	0.106711	0.701515
AAAGATGCATATGGTC-1_1	7.93319	9ploss_21wt	0.653846	0.175867	1.41286
AAAGATGGTAAAGGAG-1_1	11.3588	9ploss_21wt	2.32692	0.123593	2.27099
AAAGATGGTCCATGAT-1_1	8.2972	9ploss_21wt	0.788462	0.0506431	0.541022
AAAGATGGTCTAACGT-1_1	6.11525	9ploss_21wt	1.51923	0.214898	2.33945
AAAGATGGTGTTGAGG-1_1	0.990083	9ploss_21wt	1	0.596548	0.644061
AAAGATGTCAACGCTA-1_1	8.61498	9ploss_21wt	0.692308	0.117519	0.728239
AAAGATGTCAGCGACC-1_1	6.57462	9ploss_21wt	0.576923	0.269713	1.12548
AAAGATGTCAGTTCGA-1_1	6.96351	9ploss_21wt	1.23077	0.864434	2.12836
AAAGATGTCCCACTTG-1_1	8.01291	9ploss_21wt	1.23077	0.136501	2.05949
AAAGATGTCCGTACAA-1_1	7.67696	9ploss_21wt	1.21154	1.08156	2.1234
AAAGATGTCGCGCCAA-1_1	9.88112	9ploss_21wt	2.11538	0.170121	1.77075
AAAGATGTCGTACGGC-1_1	6.66659	9ploss_21wt	0.884615	0.122491	1.62736
AAAGATGTCTGAGGGA-1_1	7.89183	9ploss_21wt	0.115385	0.16119	0.70811
AAAGATGTCTGATTCT-1_1	0.226272	9ploss_21wt	0.0576923	0.0935487	0.0796354
AAAGCAAAGATTACCC-1_1	6.28629	9ploss_21wt	0.615385	0.159602	1.54803
AAAGCAAAGGCATTGG-1_1	8.39167	9ploss_21wt	1.30769	0.396686	1.26471
AAAGCAAAGGTCATCT-1_1	7.80681	9ploss_21wt	0.903846	0.242322	1.12341
AAAGCAAAGTACACCT-1_1	1.00796	9ploss_21wt	3.25	2.13698	3.88719
AAAGCAAAGTACGCCC-1_1	8.90842	9ploss_21wt	0.596154	0.141309	0.672702
AAAGCAAAGTGACATA-1_1	8.7817	9ploss_21wt	1.94231	0.253201	1.0698
AAAGCAACAAACGTGG-1_1	0.722753	9ploss_21wt	5.03846	0.959629	3.7221
AAAGCAACACCAGGCT-1_1	6.39724	9ploss_21wt	2.11538	0.933241	3.2024
AAAGCAACACGCCAGT-1_1	6.24888	9ploss_21wt	1.76923	0.484854	2.38482
AAAGCAACAGATGGGT-1_1	1.70262	9ploss_21wt	1.84615	0.65161	3.27558
AAAGCAACAGGCGATA-1_1	8.53533	9ploss_21wt	1.40385	0.210708	1.61522
AAAGCAACAGGTCGTC-1_1	7.8282	9ploss_21wt	1.67308	0.116347	2.22186
AAAGCAACATCCGTGG-1_1	7.65634	9ploss_21wt	1.42308	0.109726	2.27062
AAAGCAACATCGACGC-1_1	10.7333	9ploss_21wt	0.769231	0.305537	1.95176
AAAGCAACATTTGCTT-1_1	5.41338	9ploss_21wt	2.34615	0.558842	2.45478
AAAGCAAGTAAGGATT-1_1	8.05052	9ploss_21wt	1.61538	0.380325	1.48527
AAAGCAAGTAAGTGTA-1_1	6.32899	9ploss_21wt	0.269231	0.0951003	0.573218
AAAGCAAGTCATCGGC-1_1	9.074	9ploss_21wt	2.17308	1.0059	2.96981
AAAGCAAGTCCGACGT-1_1	1.63263	9ploss_21wt	1.67308	0.678716	2.24944
AAAGCAAGTTCGTGAT-1_1	9.73087	9ploss_21wt	1.88462	0.734482	2.07837
AAAGCAATCCTTTCTC-1_1	8.61956	9ploss_21wt	1.75	0.0924508	2.17269
AAAGCAATCTACCTGC-1_1	6.99017	9ploss_21wt	0.923077	0.106489	1.10558
AAAGCAATCTCAAACG-1_1	7.8006	9ploss_21wt	1.5	0.254309	1.30092
AAAGTAGAGAGGGATA-1_1	1.46572	9ploss_21wt	0.596154	0.14206	0.582675
AAAGTAGAGAGGTAGA-1_1	9.03674	9ploss_21wt	1.09615	0.266762	1.9115
AAAGTAGAGAGTTGGC-1_1	0.849391	9ploss_21wt	5.34615	1.98662	3.76314
AAAGTAGAGCAGCGTA-1_1	3.09753	9ploss_21wt	0.730769	0.166027	0.838776
AAAGTAGAGCGTGAAC-1_1	4.45819	9ploss_21wt	0.788462	0.233927	0.598953
AAAGTAGAGTACGTAA-1_1	7.79359	9ploss_21wt	0.923077	0.197224	1.07086
AAAGTAGAGTGTGGCA-1_1	6.36148	9ploss_21wt	0.980769	0.213106	1.58338
AAAGTAGCAGCGTCCA-1_1	8.57919	9ploss_21wt	1.32692	0.314018	1.1209
AAAGTAGCAGGAATCG-1_1	6.95091	9ploss_21wt	0.192308	0.0478639	-0.247268
AAAGTAGCAGGATCGA-1_1	7.60602	9ploss_21wt	2.25	0.094572	2.52647
AAAGTAGCATGACATC-1_1	9.84314	9ploss_21wt	1.69231	0.285037	2.93929
AAAGTAGCATGACGGA-1_1	7.69946	9ploss_21wt	1.59615	0.508334	2.67029
AAAGTAGGTCATTAGC-1_1	7.89307	9ploss_21wt	6.01923	1.31902	3.46796
AAAGTAGGTTAAAGTG-1_1	6.49806	9ploss_21wt	0.846154	0.160118	1.30605
AAAGTAGTCAGTCAGT-1_1	2.69203	9ploss_21wt	2.5	1.32543	2.44934
AAAGTAGTCAGTTGAC-1_1	6.11525	9ploss_21wt	1.44231	0.526839	2.53719
AAAGTAGTCATTCACT-1_1	0.889258	9ploss_21wt	1.5	1.06593	2.03645
AAAGTAGTCCAAAGTC-1_1	0.414904	9ploss_21wt	1.32692	2.10808	1.89442
AAAGTAGTCGTCACGG-1_1	9.28459	9ploss_21wt	1.59615	0.0128978	1.67184
AAAGTAGTCTCTAAGG-1_1	10.2833	9ploss_21wt	0.634615	0.169659	0.906961
AAATGCCAGAATTGTG-1_1	5.22819	9ploss_21wt	1.03846	0.0581681	0.261254
AAATGCCAGACCCACC-1_1	9.78507	9ploss_21wt	1.32692	0.532897	2.14909
AAATGCCAGACTCGGA-1_1	8.98874	9ploss_21wt	1.67308	0.21204	1.43096
AAATGCCAGCGATCCC-1_1	9.69873	9ploss_21wt	1.28846	0.211583	2.97233
AAATGCCAGTACTTGC-1_1	5.14117	9ploss_21wt	1.01923	0.140593	0.97342
AAATGCCCACAGACAG-1_1	3.15429	9ploss_21wt	1.01923	0.363083	1.22641
AAATGCCGTAGCACGA-1_1	3.64053	9ploss_21wt	0.846154	0.252986	0.653251
AAATGCCGTCACCCAG-1_1	6.36148	9ploss_21wt	0.923077	0.194309	2.14354
AAATGCCGTGTGCCTG-1_1	7.60602	9ploss_21wt	1.30769	0.479558	2.26757
AAATGCCGTTACGTCA-1_1	8.05052	9ploss_21wt	1.82692	0.171031	1.08828
AAATGCCGTTCGGCAC-1_1	8.34031	9ploss_21wt	3.48077	1.23594	2.86808
AAATGCCGTTCGTGAT-1_1	7.70311	9ploss_21wt	1.96154	0.660366	1.88737
AAATGCCGTTCTGTTT-1_1	8.48317	9ploss_21wt	0.884615	0.395181	1.05104
AAATGCCGTTGTCGCG-1_1	3.48933	9ploss_21wt	0.615385	0.177116	0.925042
AAATGCCTCCCTGACT-1_1	7.70251	9ploss_21wt	1.51923	1.04777	2.18371
AAATGCCTCCGGGTGT-1_1	5.82494	9ploss_21wt	1.28846	0.183982	0.941414
AAATGCCTCTGATTCT-1_1	7.89369	9ploss_21wt	2.51923	0.221718	2.29507
AAATGCCTCTTTCCTC-1_1	8.08876	9ploss_21wt	0.230769	0.261061	0.52106
AACACGTAGACTGTAA-1_1	8.35897	9ploss_21wt	0.480769	0.12639	1.60654
AACACGTAGAGGTAGA-1_1	7.81504	9ploss_21wt	0.653846	0.14	0.594619
AACACGTAGATACACA-1_1	6.08978	9ploss_21wt	1.94231	0.0958588	1.38404
AACACGTAGGATGTAT-1_1	3.02723	9ploss_21wt	1.21154	0.327971	2.9459
AACACGTAGGCCATAG-1_1	3.16499	9ploss_21wt	4.26923	0.0735305	2.47945
AACACGTAGGCTAGAC-1_1	1.67444	9ploss_21wt	2.69231	0.582445	2.36985
AACACGTAGGTGCACA-1_1	8.24969	9ploss_21wt	0.192308	0.0828368	0.456464
AACACGTAGTTCGCAT-1_1	7.97954	9ploss_21wt	2.30769	0.952173	2.43507
AACACGTCAAGCGTAG-1_1	0.722753	9ploss_21wt	2.15385	0.590059	2.94
AACACGTCAAGGCTCC-1_1	8.19708	9ploss_21wt	0.730769	0.192532	0.925566
AACACGTCACGTAAGG-1_1	1.86707	9ploss_21wt	1.48077	0.475518	1.65366
AACACGTCAGCATACT-1_1	6.20362	9ploss_21wt	3.21154	1.45409	2.36588
AACACGTCATTACCTT-1_1	0.00830334	9ploss_21wt	0.0576923	0.0313156	0.120076
AACACGTTCAGCATGT-1_1	8.88806	9ploss_21wt	0.903846	0.0742809	0.403279
AACACGTTCATCACCC-1_1	2.92088	9ploss_21wt	0.923077	0.24586	0.675238
AACACGTTCCATTCTA-1_1	8.70415	9ploss_21wt	1.73077	0.322562	2.88253
AACACGTTCCCACTTG-1_1	0.0135058	9ploss_21wt	0	0.0716089	0.050922
AACACGTTCGGTTAAC-1_1	7.54127	9ploss_21wt	2.05769	0.209731	1.64871
AACACGTTCTTGCATT-1_1	6.912	9ploss_21wt	0.153846	0.130717	0.711282
AACCATGAGACCCACC-1_1	6.99449	9ploss_21wt	1.03846	0.125575	1.27254
AACCATGAGATATACG-1_1	7.87218	9ploss_21wt	2.67308	0.253851	2.77523
AACCATGAGATATGCA-1_1	1.99183	9ploss_21wt	1.80769	0.84676	0.972568
AACCATGAGCCGATTT-1_1	8.79803	9ploss_21wt	0.865385	0.159511	1.71216
AACCATGAGGCAATTA-1_1	7.98806	9ploss_21wt	0.865385	0.14149	1.39192
AACCATGAGGGCTCTC-1_1	6.63278	9ploss_21wt	1.73077	0.130038	1.98849
AACCATGAGTACATGA-1_1	9.2426	9ploss_21wt	1.88462	0.209247	1.44616
AACCATGAGTGGTAAT-1_1	2.68741	9ploss_21wt	1.51923	0.416198	1.82346
AACCATGCAAAGGAAG-1_1	9.03674	9ploss_21wt	1.76923	0.154695	2.00919
AACCATGCAAGGCTCC-1_1	9.11462	9ploss_21wt	1.23077	0.208664	0.603807
AACCATGCACAGACAG-1_1	6.37343	9ploss_21wt	1.71154	0.278957	1.46068
AACCATGCACCTTGTC-1_1	10.6794	9ploss_21wt	2.90385	0.724553	2.26205
AACCATGCAGACAGGT-1_1	4.0143	9ploss_21wt	1.28846	0.245331	1.84059
AACCATGCAGGGATTG-1_1	10.2434	9ploss_21wt	1.98077	0.380011	2.18204
AACCATGCATTTGCCC-1_1	7.2682	9ploss_21wt	0.692308	0.291733	2.22481
AACCATGGTAAGTGTA-1_1	6.37811	9ploss_21wt	1.65385	0.122695	0.949511
AACCATGGTCTTGATG-1_1	8.96859	9ploss_21wt	1.17308	0.483631	1.41583
AACCATGGTGTTCGAT-1_1	10.8869	9ploss_21wt	1.07692	0.333738	1.00714
AACCATGGTTCAGCGC-1_1	3.16902	9ploss_21wt	0.461538	0.158505	0.672676
AACCATGGTTCCGGCA-1_1	8.04504	9ploss_21wt	2.01923	0.132777	2.23561
AACCATGTCATAGCAC-1_1	10.255	9ploss_21wt	1.5	0.59107	1.99456
AACCATGTCCACGTTC-1_1	8.17293	9ploss_21wt	0.923077	0.149749	0.86397
AACCATGTCCCTTGTG-1_1	0.678877	9ploss_21wt	0.0192308	0.0485002	0.0553003
AACCATGTCGTCCAGG-1_1	9.20221	9ploss_21wt	1.63462	0.267788	1.02457
AACCATGTCTAGAGTC-1_1	0.722753	9ploss_21wt	5.59615	0.303174	3.62833
AACCATGTCTCTGCTG-1_1	7.53652	9ploss_21wt	1.15385	0.215673	2.28487
AACCGCGAGATGGGTC-1_1	8.70663	9ploss_21wt	0.653846	0.188401	0.995826
AACCGCGAGGAGTTGC-1_1	3.74588	9ploss_21wt	1.23077	0.556183	1.99816
AACCGCGAGGCCCGTT-1_1	9.28499	9ploss_21wt	1.23077	0.191973	0.954591
AACCGCGAGGGTATCG-1_1	5.32372	9ploss_21wt	1.30769	0.137592	0.956069
AACCGCGAGTGCAAGC-1_1	8.61956	9ploss_21wt	0.711538	0.146339	0.837892
AACCGCGCAACGATCT-1_1	7.29231	9ploss_21wt	1.61538	0.277135	2.10932
AACCGCGCAAGTAATG-1_1	9.36837	9ploss_21wt	1.42308	0.137182	1.07935
AACCGCGCACCCATTC-1_1	8.48317	9ploss_21wt	1.76923	0.842131	2.52176
AACCGCGCAGCCAATT-1_1	9.20221	9ploss_21wt	2.67308	0.467503	2.29636
AACCGCGCATCCCACT-1_1	8.17282	9ploss_21wt	0.288462	0.148835	0.542822
AACCGCGCATGATCCA-1_1	9.20221	9ploss_21wt	3.98077	0.229296	3.75659
AACCGCGGTACGCACC-1_1	8.82431	9ploss_21wt	1.28846	0.172855	1.77149
AACCGCGGTCACACGC-1_1	6.11525	9ploss_21wt	1.40385	0.693377	2.09886
AACCGCGGTCCGTCAG-1_1	6.78765	9ploss_21wt	1.36538	1.5071	2.28153
AACCGCGGTCGGCACT-1_1	4.05309	9ploss_21wt	0.846154	0.445681	1.94593
AACCGCGGTTTGTTTC-1_1	6.66089	9ploss_21wt	1.76923	0.899341	3.21233
AACCGCGTCAGTGTTG-1_1	2.13918	9ploss_21wt	1.78846	1.18445	3.17109
AACCGCGTCATAAAGG-1_1	10.2521	9ploss_21wt	1.15385	1.08309	1.55938
AACCGCGTCGAGAACG-1_1	6.62952	9ploss_21wt	1.42308	0.311158	2.69119
AACCGCGTCTAACTCT-1_1	7.85629	9ploss_21wt	1.88462	0.442407	2.66135
AACCGCGTCTAACTTC-1_1	7.67696	9ploss_21wt	1.65385	0.594887	2.13286
AACCGCGTCTATCCCG-1_1	9.44912	9ploss_21wt	1.03846	0.10814	1.99608
AACCGCGTCTGCAAGT-1_1	7.11962	9ploss_21wt	0.807692	0.19597	1.12593
AACCGCGTCTTGAGGT-1_1	2.02293	9ploss_21wt	0.711538	0.883886	2.48478
AACGTTGAGCCTTGAT-1_1	11.9803	9ploss_21wt	1.26923	0.29981	0.642222
AACGTTGAGGGTCTCC-1_1	0.860775	9ploss_21wt	0.769231	0.255631	0.369904
AACGTTGAGTCCGTAT-1_1	8.48317	9ploss_21wt	1.30769	0.377865	2.70583
AACGTTGAGTTTAGGA-1_1	9.3091	9ploss_21wt	1.11538	0.47821	1.5189
AACGTTGCAAAGGAAG-1_1	8.48317	9ploss_21wt	2.03846	0.21426	2.7962
AACGTTGCAATCGAAA-1_1	6.32834	9ploss_21wt	1.76923	0.559889	2.09386
AACGTTGCACAGGCCT-1_1	7.4244	9ploss_21wt	1.76923	0.511181	0.700692
AACGTTGCAGGTCTCG-1_1	7.39516	9ploss_21wt	2.82692	0.524514	2.58944
AACGTTGCATGAACCT-1_1	11.4746	9ploss_21wt	1.09615	0.152058	0.990628
AACGTTGCATGCTGGC-1_1	9.20221	9ploss_21wt	0.980769	0.465006	0.841583
AACGTTGCATTTGCCC-1_1	0.979182	9ploss_21wt	0.961538	0.334257	2.05804
AACGTTGGTAACGCGA-1_1	7.2994	9ploss_21wt	1.61538	0.40718	0.883785
AACGTTGGTAGGCTGA-1_1	7.90531	9ploss_21wt	1.05769	0.1946	0.58614
AACGTTGGTCAAAGCG-1_1	6.34739	9ploss_21wt	1.80769	0.191534	0.897812
AACGTTGGTGTTAAGA-1_1	9.52872	9ploss_21wt	1.5	0.165265	2.71121
AACGTTGTCGATAGAA-1_1	5.06399	9ploss_21wt	1.21154	0.0801534	1.73988
AACGTTGTCGCCAAAT-1_1	9.91874	9ploss_21wt	2.11538	0.576685	2.02279
AACGTTGTCTCAACTT-1_1	6.87479	9ploss_21wt	2.42308	0.422832	2.83424
AACTCAGAGAGAGCTC-1_1	0.416499	9ploss_21wt	0.0192308	0.0647773	0.0309092
AACTCAGAGAGCCCAA-1_1	7.38712	9ploss_21wt	0.980769	0.213598	0.44478
AACTCAGAGCCAACAG-1_1	9.32523	9ploss_21wt	1.46154	0.549174	2.31776
AACTCAGAGCTAGTCT-1_1	3.13896	9ploss_21wt	2.26923	0.140745	1.2101
AACTCAGAGGACAGCT-1_1	5.86351	9ploss_21wt	1.09615	0.16217	0.499715
AACTCAGAGGAGTAGA-1_1	6.60228	9ploss_21wt	0.826923	0.0828202	0.553728
AACTCAGAGGTGATTA-1_1	5.41971	9ploss_21wt	3.01923	1.6585	3.05746
AACTCAGAGTACATGA-1_1	5.13669	9ploss_21wt	2.86538	0.924789	3.00023
AACTCAGAGTGGTAAT-1_1	6.76439	9ploss_21wt	1.63462	0.307521	1.27672
AACTCAGCAACTGGCC-1_1	7.75745	9ploss_21wt	0.865385	0.108889	0.928955
AACTCAGCACGTAAGG-1_1	8.01037	9ploss_21wt	0.653846	0.129608	0.410086
AACTCAGCAGCATGAG-1_1	2.29418	9ploss_21wt	1.19231	0.376793	2.47319
AACTCAGCAGCTCCGA-1_1	6.37553	9ploss_21wt	2.30769	0.101711	1.81058
AACTCAGCAGTAGAGC-1_1	9.67065	9ploss_21wt	1.21154	0.185943	1.84463
AACTCAGCAGTGGGAT-1_1	7.43036	9ploss_21wt	0.980769	0.141938	0.555318
AACTCAGCATGTCTCC-1_1	1.25141	9ploss_21wt	0.634615	1.07444	1.74367
AACTCAGCATGTTCCC-1_1	4.39105	9ploss_21wt	1.86538	0.186044	2.20994
AACTCAGGTACCGGCT-1_1	1.74464	9ploss_21wt	0.807692	0.167251	0.521056
AACTCAGGTACCGTTA-1_1	9.76257	9ploss_21wt	0.807692	0.166414	1.06418
AACTCAGGTAGTAGTA-1_1	9.12944	9ploss_21wt	1.42308	0.165693	1.3556
AACTCAGGTATCTGCA-1_1	10.565	9ploss_21wt	3.19231	0.266634	2.32443
AACTCAGGTCGCGGTT-1_1	3.69629	9ploss_21wt	0.692308	0.302447	0.731203
AACTCAGGTGCAGGTA-1_1	6.81278	9ploss_21wt	0.288462	0.132925	0.610422
AACTCAGGTGTTTGGT-1_1	10.1695	9ploss_21wt	2.19231	1.00858	1.92938
AACTCAGTCAAACAAG-1_1	3.42994	9ploss_21wt	1.34615	0.521309	1.79589
AACTCAGTCGCTTGTC-1_1	8.63309	9ploss_21wt	2.30769	1.29774	2.64012
AACTCAGTCGGCATCG-1_1	8.98575	9ploss_21wt	1.25	0.170854	1.5216
AACTCAGTCGTCACGG-1_1	2.07188	9ploss_21wt	3.26923	1.21606	3.09023
AACTCCCAGACTAAGT-1_1	8.58709	9ploss_21wt	0.153846	-0.201586	1.85476
AACTCCCAGACTGGGT-1_1	7.0168	9ploss_21wt	2.11538	0.323931	1.84798
AACTCCCAGATGTGGC-1_1	6.63798	9ploss_21wt	0.653846	0.113354	2.23587
AACTCCCAGCAGACTG-1_1	8.70415	9ploss_21wt	1.07692	0.171439	1.98961
AACTCCCAGGAATTAC-1_1	7.67696	9ploss_21wt	1.03846	0.800612	2.43147
AACTCCCAGGAGCGTT-1_1	9.6002	9ploss_21wt	0.903846	0.199684	0.753445
AACTCCCAGTAAGTAC-1_1	8.66213	9ploss_21wt	0.826923	0.14376	1.3562
AACTCCCAGTCCTCCT-1_1	9.6538	9ploss_21wt	0.846154	0.280137	1.50409
AACTCCCAGTCGTTTG-1_1	9.58313	9ploss_21wt	1.5	0.405479	2.10603
AACTCCCAGTTGAGAT-1_1	11.6209	9ploss_21wt	0.403846	0.117998	2.37702
AACTCCCAGTTGTCGT-1_1	6.56258	9ploss_21wt	0.884615	0.101803	0.476355
AACTCCCCAAATACAG-1_1	0.14421	9ploss_21wt	0.230769	0.205979	0.233876
AACTCCCGTAAATACG-1_1	0.940419	9ploss_21wt	0.557692	0.143087	1.77606
AACTCCCGTAAGTGTA-1_1	9.03674	9ploss_21wt	0.288462	0.140462	0.317204
AACTCCCGTCCAGTGC-1_1	10.8761	9ploss_21wt	1.11538	0.0923738	0.472796
AACTCCCGTCCGCTGA-1_1	3.72407	9ploss_21wt	1.28846	0.305271	1.06899
AACTCCCGTCTAACGT-1_1	0.878648	9ploss_21wt	0.173077	0.132798	1.22823
AACTCCCGTGCTCTTC-1_1	7.99443	9ploss_21wt	1.13462	0.15225	1.123
AACTCCCTCACAATGC-1_1	7.10694	9ploss_21wt	0.980769	0.161323	1.21859
AACTCCCTCAGTACGT-1_1	0.731223	9ploss_21wt	4.19231	0.967431	3.13268
AACTCCCTCATAACCG-1_1	10.146	9ploss_21wt	0.653846	0.608808	0.71359
AACTCCCTCCAAGCCG-1_1	6.36148	9ploss_21wt	1.36538	0.193778	0.765725
AACTCCCTCTGAGGGA-1_1	5.91734	9ploss_21wt	0.75	0.188657	0.98045
AACTCTTAGGTGCTTT-1_1	6.58105	9ploss_21wt	1.63462	0.14115	1.16094
AACTCTTAGTACGACG-1_1	10.2502	9ploss_21wt	1.69231	0.283399	1.92574
AACTCTTCAGACGCTC-1_1	6.97662	9ploss_21wt	2.09615	0.770155	2.23378
AACTCTTCAGTCGATT-1_1	5.9926	9ploss_21wt	0.673077	0.30027	1.88087
AACTCTTGTATGGTTC-1_1	8.3476	9ploss_21wt	1.40385	0.097376	0.79073
AACTCTTGTTGGACCC-1_1	9.20221	9ploss_21wt	1.32692	0.613545	2.2866
AACTCTTGTTGGGACA-1_1	7.77551	9ploss_21wt	1.01923	0.223317	1.25622
AACTCTTTCACTCCTG-1_1	7.70251	9ploss_21wt	1.5	0.136284	1.52181
AACTCTTTCATGGTCA-1_1	8.04587	9ploss_21wt	1.17308	0.174314	1.82825
AACTCTTTCGGCGCTA-1_1	5.52884	9ploss_21wt	1.40385	0.329748	0.676192
AACTCTTTCGTTGACA-1_1	0.491024	9ploss_21wt	0	0.0232569	0.179567
AACTCTTTCTAACCGA-1_1	7.5186	9ploss_21wt	1.11538	0.184489	0.92767
AACTGGTAGCCAGGAT-1_1	6.07409	9ploss_21wt	1.48077	0.178015	1.02695
AACTGGTAGCTCCCAG-1_1	1.7202	9ploss_21wt	0.211538	0.108562	1.27401
AACTGGTAGCTGCGAA-1_1	8.74647	9ploss_21wt	0.903846	0.126384	0.782281
AACTGGTAGGATCGCA-1_1	8.98575	9ploss_21wt	1.94231	0.316452	2.37494
AACTGGTAGGATGTAT-1_1	8.04839	9ploss_21wt	0.980769	0.0369701	0.268311
AACTGGTCAACCGCCA-1_1	3.22048	9ploss_21wt	1.96154	0.406279	2.7014
AACTGGTCAAGCGAGT-1_1	8.97207	9ploss_21wt	0.730769	0.172528	0.937638
AACTGGTCAATGGAAT-1_1	9.26589	9ploss_21wt	1.19231	0.240448	1.38208
AACTGGTCACCGGAAA-1_1	4.5164	9ploss_21wt	0.788462	0.133248	0.807828
AACTGGTCACGAGAGT-1_1	3.13806	9ploss_21wt	0.980769	0.130801	0.465729
AACTGGTCATAGGATA-1_1	3.32458	9ploss_21wt	1.71154	0.17157	1.5962
AACTGGTCATGCAATC-1_1	8.63309	9ploss_21wt	2.05769	0.180563	1.96966
AACTGGTGTAAGAGGA-1_1	9.44253	9ploss_21wt	2.26923	0.881199	2.37403
AACTGGTGTCCGAAGA-1_1	1.31555	9ploss_21wt	0.826923	0.114332	0.962698
AACTGGTGTCGCTTCT-1_1	7.70311	9ploss_21wt	1.19231	0.54538	1.71393
AACTGGTGTGATGTGG-1_1	7.93678	9ploss_21wt	0.923077	0.154585	1.02571
AACTGGTGTGTTCGAT-1_1	8.56723	9ploss_21wt	1.5	0.442336	3.09956
AACTGGTTCCGGGTGT-1_1	9.16733	9ploss_21wt	2.13462	0.485352	2.0733
AACTGGTTCGGAAATA-1_1	6.912	9ploss_21wt	1.05769	0.174412	1.90971
AACTGGTTCGGTCCGA-1_1	0.414904	9ploss_21wt	2.07692	1.15922	2.90463
AACTGGTTCTACGAGT-1_1	8.71116	9ploss_21wt	1.71154	0.467204	1.75291
AACTGGTTCTATCCTA-1_1	9.84314	9ploss_21wt	1.38462	0.497812	1.80347
AACTTTCAGATCTGAA-1_1	9.84314	9ploss_21wt	1.5	0.249309	1.28311
AACTTTCAGCTGCGAA-1_1	9.84314	9ploss_21wt	3.59615	1.22176	2.88597
AACTTTCAGGCAGGTT-1_1	1.42178	9ploss_21wt	2.09615	1.46962	2.82029
AACTTTCAGTGAAGAG-1_1	6.56383	9ploss_21wt	1.07692	0.407274	1.57681
AACTTTCAGTGATCGG-1_1	7.59909	9ploss_21wt	1.38462	0.152482	1.76472
AACTTTCCAAACCCAT-1_1	9.60876	9ploss_21wt	3.57692	1.07	2.97763
AACTTTCCAATGAATG-1_1	10.3284	9ploss_21wt	2.07692	0.20847	2.53821
AACTTTCCACCTCGTT-1_1	0.837144	9ploss_21wt	1.44231	0.332615	1.82129
AACTTTCCACGTGAGA-1_1	9.20221	9ploss_21wt	2.07692	0.233585	1.7706
AACTTTCCAGCCTGTG-1_1	7.39267	9ploss_21wt	1.42308	0.14329	1.62469
AACTTTCCAGCGTCCA-1_1	8.85284	9ploss_21wt	0.769231	0.332674	0.802963
AACTTTCCATACTACG-1_1	5.62446	9ploss_21wt	2.42308	0.133535	2.51455
AACTTTCCATTCCTCG-1_1	3.16902	9ploss_21wt	1.38462	0.199348	1.76345
AACTTTCGTCATCCCT-1_1	6.46169	9ploss_21wt	1.63462	0.350974	1.42868
AACTTTCGTCGAGTTT-1_1	2.2551	9ploss_21wt	1.88462	0.273454	1.02699
AACTTTCGTTCGTCTC-1_1	8.40814	9ploss_21wt	1.57692	0.190994	2.09133
AACTTTCGTTGCTCCT-1_1	6.92003	9ploss_21wt	0.980769	1.11818	2.31877
AACTTTCGTTGTCTTT-1_1	9.84314	9ploss_21wt	1.5	0.447765	0.746033
AACTTTCGTTTGTGTG-1_1	10.2258	9ploss_21wt	0.923077	0.242139	1.65907
AACTTTCTCACCGGGT-1_1	9.52071	9ploss_21wt	1.80769	0.763762	2.56795
AACTTTCTCCGCAGTG-1_1	8.98575	9ploss_21wt	2.57692	0.704984	2.74703
AACTTTCTCGTCGTTC-1_1	9.54793	9ploss_21wt	1.46154	0.193675	2.54962
AAGACCTAGAAAGTGG-1_1	9.68698	9ploss_21wt	1.19231	0.339457	1.64664
AAGACCTAGAATTGTG-1_1	10.2525	9ploss_21wt	2.51923	0.0508261	2.53744
AAGACCTAGACCGGAT-1_1	0.831872	9ploss_21wt	0.653846	0.262332	1.4068
AAGACCTAGATCCGAG-1_1	6.24917	9ploss_21wt	1.76923	0.107205	0.661973
AAGACCTAGATTACCC-1_1	7.7784	9ploss_21wt	2.21154	0.256969	2.56717
AAGACCTAGCCCAATT-1_1	7.89295	9ploss_21wt	0.942308	0.13606	1.12234
AAGACCTAGGCTAGAC-1_1	9.11317	9ploss_21wt	1.34615	0.122718	0.73136
AAGACCTCAATAAGCA-1_1	7.60602	9ploss_21wt	0.846154	0.42666	0.856501
AAGACCTCAATACGCT-1_1	6.44963	9ploss_21wt	0.884615	0.317458	1.25749
AAGACCTCACAACGCC-1_1	8.85658	9ploss_21wt	0.961538	0.212079	1.82323
AAGACCTCACCTCGTT-1_1	6.912	9ploss_21wt	0.269231	0.196153	0.328484
AAGACCTCAGGTCCAC-1_1	3.01207	9ploss_21wt	0.961538	0.356749	0.514524
AAGACCTCATAGACTC-1_1	5.41355	9ploss_21wt	0.596154	0.100832	1.61157
AAGACCTCATCTCCCA-1_1	8.34896	9ploss_21wt	0.307692	0.12583	0.602059
AAGACCTCATGGGAAC-1_1	9.93084	9ploss_21wt	2.57692	1.15488	2.5389
AAGACCTGTACATCCA-1_1	7.67696	9ploss_21wt	1.19231	0.0168422	2.00507
AAGACCTGTACCTACA-1_1	8.16959	9ploss_21wt	0.961538	0.282401	1.23703
AAGACCTGTGATGCCC-1_1	1.2925	9ploss_21wt	0.480769	0.356263	1.67926
AAGACCTTCATCGATG-1_1	9.86084	9ploss_21wt	1.21154	0.188542	1.3403
AAGACCTTCATGCATG-1_1	6.59334	9ploss_21wt	0.865385	0.0873329	0.615381
AAGACCTTCCCGGATG-1_1	5.46023	9ploss_21wt	0.211538	0.159893	1.96361
AAGACCTTCCGCGGTA-1_1	7.14971	9ploss_21wt	1.34615	0.149511	0.693954
AAGACCTTCGAGCCCA-1_1	1.02996	9ploss_21wt	0.403846	1.24806	2.04085
AAGCCGCAGACAGGCT-1_1	9.84314	9ploss_21wt	0.923077	0.109566	2.03877
AAGCCGCAGACCACGA-1_1	7.50581	9ploss_21wt	2.11538	0.144079	0.868095
AAGCCGCAGCGTAATA-1_1	8.99567	9ploss_21wt	1.86538	0.689597	2.58848
AAGCCGCAGGAGCGTT-1_1	10.1084	9ploss_21wt	0.711538	0.121817	1.09461
AAGCCGCAGGCTAGGT-1_1	9.86108	9ploss_21wt	0.961538	0.172707	0.580456
AAGCCGCAGGGCTTCC-1_1	4.69877	9ploss_21wt	1.17308	0.150528	1.59758
AAGCCGCAGGTGCTAG-1_1	0.416499	9ploss_21wt	0.173077	0.112201	0.00492066
AAGCCGCAGTGGGATC-1_1	8.39705	9ploss_21wt	1.63462	0.203611	1.83613
AAGCCGCAGTTGAGTA-1_1	9.83542	9ploss_21wt	1.86538	0.506659	2.42618
AAGCCGCCATAAAGGT-1_1	9.6847	9ploss_21wt	0.846154	1.45743	2.22926
AAGCCGCCATGCATGT-1_1	1.02996	9ploss_21wt	2.30769	0.316518	3.02557
AAGCCGCGTAAATGTG-1_1	9.40687	9ploss_21wt	0.557692	-0.0255107	0.57104
AAGCCGCGTATTAGCC-1_1	9.3091	9ploss_21wt	1.61538	0.211819	2.29085
AAGCCGCGTCACTTCC-1_1	6.91941	9ploss_21wt	0.615385	0.20987	1.38517
AAGCCGCGTCATTAGC-1_1	8.34718	9ploss_21wt	0.692308	0.506422	0.580357
AAGCCGCGTCCGTTAA-1_1	12.114	9ploss_21wt	0.865385	0.104081	0.700095
AAGCCGCGTGGGTCAA-1_1	7.57059	9ploss_21wt	2.48077	0.516638	2.84941
AAGCCGCGTGTGAATA-1_1	6.14534	9ploss_21wt	2.94231	0.703683	3.33402
AAGCCGCGTTACCAGT-1_1	6.46921	9ploss_21wt	2.40385	0.550842	1.81619
AAGCCGCGTTGATTCG-1_1	10.2999	9ploss_21wt	1.36538	0.217907	1.71283
AAGCCGCTCAACACTG-1_1	9.78169	9ploss_21wt	1.21154	0.181629	1.54439
AAGCCGCTCACTCTTA-1_1	0.285161	9ploss_21wt	0.0192308	0.0911601	0.0552842
AAGCCGCTCAGCTCGG-1_1	8.39705	9ploss_21wt	0.365385	0.0919595	0.247231
AAGCCGCTCATGCATG-1_1	2.2448	9ploss_21wt	0.173077	0.151258	0.446231
AAGCCGCTCATGCTCC-1_1	9.84314	9ploss_21wt	0.730769	0.367287	1.25171
AAGCCGCTCCTAGTGA-1_1	9.7977	9ploss_21wt	3.78846	0.476126	3.00083
AAGCCGCTCGGAGCAA-1_1	7.517	9ploss_21wt	1.05769	0.170959	1.06535
AAGCCGCTCGTGACAT-1_1	6.38556	9ploss_21wt	0.923077	0.218351	1.07635
AAGCCGCTCTTATCTG-1_1	7.97948	9ploss_21wt	0.403846	0.167669	0.544694
AAGGAGCAGACCGGAT-1_1	8.90467	9ploss_21wt	0.576923	0.104208	0.236101
AAGGAGCAGCGTAATA-1_1	8.32257	9ploss_21wt	1.73077	0.195954	2.98268
AAGGAGCAGGAATGGA-1_1	10.1695	9ploss_21wt	0.865385	0.229988	1.48912
AAGGAGCAGGATGGAA-1_1	5.3992	9ploss_21wt	3.88462	0.083753	2.75319
AAGGAGCAGGGTGTTG-1_1	7.16462	9ploss_21wt	0.846154	0.132109	0.353259
AAGGAGCAGGTGCAAC-1_1	3.16902	9ploss_21wt	0.5	0.137544	0.530403
AAGGAGCAGTTCGATC-1_1	9.21643	9ploss_21wt	0.846154	0.935663	2.13386
AAGGAGCAGTTGTAGA-1_1	0.82416	9ploss_21wt	1.34615	0.34681	0.793264
AAGGAGCCAAATACAG-1_1	8.31609	9ploss_21wt	0.788462	0.394403	2.87536
AAGGAGCCAAGGCTCC-1_1	8.81626	9ploss_21wt	2.21154	0.980344	2.60365
AAGGAGCCACTATCTT-1_1	8.56723	9ploss_21wt	0.384615	0.216285	1.08005
AAGGAGCCACTTCTGC-1_1	8.9396	9ploss_21wt	1.09615	0.229137	2.41663
AAGGAGCCATAAGACA-1_1	8.03631	9ploss_21wt	1.46154	0.268472	2.30164
AAGGAGCCATGACATC-1_1	7.60602	9ploss_21wt	1.5	1.6768	2.41109
AAGGAGCCATTCTTAC-1_1	8.98575	9ploss_21wt	1.36538	0.315393	2.70884
AAGGAGCGTAAACCTC-1_1	6.61524	9ploss_21wt	0.653846	0.0902784	0.882095
AAGGAGCGTACTCGCG-1_1	1.02996	9ploss_21wt	0.711538	0.346615	0.497357
AAGGAGCGTCAGTGGA-1_1	5.43209	9ploss_21wt	0.211538	0.321837	0.748117
AAGGAGCGTCGATTGT-1_1	5.70238	9ploss_21wt	1	0.140739	4.21978
AAGGAGCGTCTCGTTC-1_1	7.33632	9ploss_21wt	0.807692	0.882138	3.4419
AAGGAGCGTCTTGATG-1_1	7.04779	9ploss_21wt	0.673077	0.104128	2.21015
AAGGAGCGTGAAATCA-1_1	3.6949	9ploss_21wt	1.25	0.92346	1.98184
AAGGAGCGTGCACCAC-1_1	6.93645	9ploss_21wt	0.576923	0.162966	0.661102
AAGGAGCGTTGAGGTG-1_1	6.912	9ploss_21wt	0.519231	0.856914	2.03941
AAGGAGCGTTGTCTTT-1_1	4.94284	9ploss_21wt	0.269231	0.359519	1.00202
AAGGAGCTCAAACAAG-1_1	9.69873	9ploss_21wt	1.09615	0.469518	1.68469
AAGGAGCTCAGCCTAA-1_1	8.52866	9ploss_21wt	0.115385	0.192443	0.241698
AAGGAGCTCAGCGATT-1_1	9.77075	9ploss_21wt	0.788462	0.187644	1.96755
AAGGAGCTCCATGAGT-1_1	0.0236443	9ploss_21wt	0	0.0353276	0.101302
AAGGAGCTCCCAAGTA-1_1	9.25391	9ploss_21wt	0.942308	0.330518	1.44927
AAGGAGCTCGTTTATC-1_1	2.94365	9ploss_21wt	1.26923	0.212978	1.63355
AAGGAGCTCTCACATT-1_1	2.69564	9ploss_21wt	0.307692	0.0913207	0.847507
AAGGAGCTCTGCAGTA-1_1	0.208298	9ploss_21wt	1.19231	0.692797	2.47085
AAGGCAGAGAAGGGTA-1_1	1.02996	9ploss_21wt	1.94231	0.586692	2.76422
AAGGCAGAGAGTAAGG-1_1	0.51047	9ploss_21wt	0.653846	0.105179	0.598158
AAGGCAGAGGCTCATT-1_1	8.85021	9ploss_21wt	0.365385	0.185432	0.889498
AAGGCAGAGGTTCCTA-1_1	9.45384	9ploss_21wt	1.01923	0.131276	0.693367
AAGGCAGAGTGCCATT-1_1	8.40489	9ploss_21wt	1.25	0.548514	2.33149
AAGGCAGAGTTGAGAT-1_1	10.1695	9ploss_21wt	1.40385	0.193038	2.09792
AAGGCAGCAAATCCGT-1_1	10.288	9ploss_21wt	0.730769	0.17424	0.780603
AAGGCAGCAACACGCC-1_1	7.09327	9ploss_21wt	1.34615	0.212468	2.44952
AAGGCAGCAATAGCGG-1_1	10.7695	9ploss_21wt	1.03846	0.152725	0.505567
AAGGCAGCACCCTATC-1_1	10.035	9ploss_21wt	0.807692	0.150956	0.750145
AAGGCAGCACGGTTTA-1_1	3.47938	9ploss_21wt	0.461538	0.158149	0.701501
AAGGCAGCACGTCAGC-1_1	9.28477	9ploss_21wt	1.59615	0.173502	2.60815
AAGGCAGCAGATCGGA-1_1	7.67696	9ploss_21wt	1.23077	0.898709	3.16838
AAGGCAGCAGGCTGAA-1_1	8.19289	9ploss_21wt	0.75	0.15128	1.4964
AAGGCAGCATCCGGGT-1_1	6.912	9ploss_21wt	1	0.13106	1.85144
AAGGCAGCATGCCTTC-1_1	8.56723	9ploss_21wt	1.86538	0.447304	1.69612
AAGGCAGGTAAGTGGC-1_1	6.86574	9ploss_21wt	1.44231	0.283963	1.44779
AAGGCAGGTACCTACA-1_1	8.742	9ploss_21wt	0.711538	0.244921	1.28826
AAGGCAGGTGCCTGCA-1_1	3.442	9ploss_21wt	0.807692	0.166902	0.584238
AAGGCAGGTGTATGGG-1_1	7.60602	9ploss_21wt	1.5	0.158041	1.82917
AAGGCAGGTTACGCGC-1_1	7.60602	9ploss_21wt	1.28846	0.553437	1.67813
AAGGCAGTCAAGATCC-1_1	4.79054	9ploss_21wt	0.0769231	0.0611437	2.86544
AAGGCAGTCAGCTGGC-1_1	7.11962	9ploss_21wt	0.615385	0.173021	0.628184
AAGGCAGTCATGTCCC-1_1	3.13131	9ploss_21wt	2.30769	0.474565	3.31935
AAGGCAGTCCGCAAGC-1_1	8.28434	9ploss_21wt	2.07692	0.918162	3.23517
AAGGCAGTCGCCAAAT-1_1	9.46617	9ploss_21wt	1.42308	0.302397	2.46662
AAGGCAGTCGGCTTGG-1_1	6.912	9ploss_21wt	0.884615	0.608298	2.18534
AAGGTTCAGACCGGAT-1_1	5.35406	9ploss_21wt	0.961538	0.164422	1.62314
AAGGTTCAGACGACGT-1_1	2.167	9ploss_21wt	1.61538	0.42124	2.83471
AAGGTTCAGATATACG-1_1	5.68267	9ploss_21wt	1.23077	0.119695	0.438277
AAGGTTCAGATGCGAC-1_1	6.69696	9ploss_21wt	0.942308	0.170598	0.869264
AAGGTTCAGCCAGTTT-1_1	7.89187	9ploss_21wt	0.288462	0.174692	0.504581
AAGGTTCAGGACAGCT-1_1	6.912	9ploss_21wt	1.46154	0.177983	0.996104
AAGGTTCAGTACGTTC-1_1	6.71294	9ploss_21wt	0.480769	0.203354	0.815445
AAGGTTCAGTCAAGGC-1_1	8.40489	9ploss_21wt	3.40385	0.429706	2.8617
AAGGTTCAGTGTTTGC-1_1	8.61956	9ploss_21wt	2.30769	0.339995	2.03339
AAGGTTCCACACATGT-1_1	9.85761	9ploss_21wt	1.03846	0.224449	1.37677
AAGGTTCCACCAGATT-1_1	5.2376	9ploss_21wt	0.692308	0.167395	0.733132
AAGGTTCCACCAGCAC-1_1	8.98863	9ploss_21wt	1.55769	0.511255	2.29537
AAGGTTCCACGAGGTA-1_1	7.8209	9ploss_21wt	0.75	0.324612	1.0822
AAGGTTCCACGGCCAT-1_1	9.29632	9ploss_21wt	0.846154	0.125354	0.889076
AAGGTTCCAGACAGGT-1_1	8.48317	9ploss_21wt	1.55769	0.323633	1.93977
AAGGTTCCATAACCTG-1_1	0.414904	9ploss_21wt	2.34615	0.717639	3.31059
AAGGTTCGTAACGACG-1_1	7.44674	9ploss_21wt	0.615385	0.206706	1.11354
AAGGTTCGTACTCAAC-1_1	10.09	9ploss_21wt	1.07692	0.342379	2.16773
AAGGTTCGTAGCGTAG-1_1	3.72407	9ploss_21wt	0.307692	0.141339	0.622266
AAGGTTCGTCCATCCT-1_1	7.84019	9ploss_21wt	1.57692	0.1701	2.33062
AAGGTTCGTTCCACTC-1_1	6.99449	9ploss_21wt	0.846154	0.226256	1.94199
AAGGTTCTCAAACCAC-1_1	8.36689	9ploss_21wt	0.884615	0.21428	0.661159
AAGGTTCTCAGCTGGC-1_1	6.64164	9ploss_21wt	0.711538	0.217054	0.953741
AAGGTTCTCCACGAAT-1_1	9.6002	9ploss_21wt	0.807692	0.134852	1.66712
AAGGTTCTCGAATGGG-1_1	8.47243	9ploss_21wt	0.884615	0.237293	1.50886
AAGGTTCTCGTTGCCT-1_1	4.42163	9ploss_21wt	2.36538	1.70715	1.05563
AAGGTTCTCTACGAGT-1_1	7.39267	9ploss_21wt	0.942308	0.122979	0.573633
AAGGTTCTCTGCAAGT-1_1	4.10396	9ploss_21wt	1.15385	0.51374	1.26485
AAGGTTCTCTTACCTA-1_1	10.6714	9ploss_21wt	0.980769	0.151513	0.866074
AAGGTTCTCTTGAGAC-1_1	2.31738	9ploss_21wt	1	0.227799	1.48156
AAGTCTGAGACTAGGC-1_1	6.8148	9ploss_21wt	1.07692	0.125839	0.861284
AAGTCTGAGCGCCTTG-1_1	8.60827	9ploss_21wt	0.826923	0.462614	1.56695
AAGTCTGAGGACTGGT-1_1	7.40399	9ploss_21wt	1.03846	0.410619	1.23421
AAGTCTGAGGCGCTCT-1_1	7.60602	9ploss_21wt	2.82692	0.898142	2.87266
AAGTCTGAGGTGATTA-1_1	10.3184	9ploss_21wt	0.538462	0.16366	1.18086
AAGTCTGAGTAGGCCA-1_1	7.97954	9ploss_21wt	3.59615	0.942124	2.54656
AAGTCTGCAACACCTA-1_1	6.99017	9ploss_21wt	1.17308	0.613219	1.27123
AAGTCTGCACATTTCT-1_1	7.01867	9ploss_21wt	2.28846	1.65276	2.22512
AAGTCTGCACCTATCC-1_1	7.67161	9ploss_21wt	1.13462	0.114053	1.52107
AAGTCTGCACGGTTTA-1_1	3.72697	9ploss_21wt	0.288462	0.109771	0.499912
AAGTCTGCAGCTGTTA-1_1	4.09747	9ploss_21wt	0.730769	0.124192	0.868773
AAGTCTGCAGGTCGTC-1_1	7.51812	9ploss_21wt	1.90385	0.550684	2.28262
AAGTCTGCAGTAAGCG-1_1	6.37553	9ploss_21wt	1.17308	0.218305	1.85822
AAGTCTGCAGTGGGAT-1_1	8.97207	9ploss_21wt	3.15385	0.137041	3.82292
AAGTCTGCATGAACCT-1_1	7.15593	9ploss_21wt	1.55769	0.194111	2.73804
AAGTCTGCATTAACCG-1_1	5.34589	9ploss_21wt	0.134615	0.220233	0.253567
AAGTCTGCATTACGAC-1_1	1.97898	9ploss_21wt	1.09615	0.45072	0.73058
AAGTCTGGTCAAAGAT-1_1	7.69276	9ploss_21wt	3.76923	0.521548	2.83749
AAGTCTGGTCAGAAGC-1_1	4.53038	9ploss_21wt	0.788462	0.133471	1.38006
AAGTCTGGTCTTTCAT-1_1	8.99223	9ploss_21wt	1.80769	0.37784	2.57908
AAGTCTGGTTAAGTAG-1_1	9.47543	9ploss_21wt	0.365385	0.0872026	1.44382
AAGTCTGGTTACGGAG-1_1	10.2577	9ploss_21wt	0.769231	0.124307	1.09123
AAGTCTGGTTCTGGTA-1_1	8.27625	9ploss_21wt	1.30769	0.487386	2.00613
AAGTCTGGTTCTGTTT-1_1	8.95176	9ploss_21wt	0.615385	0.1482	0.523999
AAGTCTGTCAAACAAG-1_1	7.02835	9ploss_21wt	2.21154	0.373067	1.8766
AAGTCTGTCAACGGCC-1_1	6.74978	9ploss_21wt	1.71154	0.284197	2.46097
AAGTCTGTCACCTTAT-1_1	3.16902	9ploss_21wt	1.17308	0.155552	1.91262
AAGTCTGTCGAGGTAG-1_1	9.6002	9ploss_21wt	1.61538	0.500285	2.06195
AAGTCTGTCGTACCGG-1_1	5.80645	9ploss_21wt	1.09615	0.0908313	0.492197
AAGTCTGTCTCGTTTA-1_1	8.82053	9ploss_21wt	2.38462	0.548808	2.57187
AAGTCTGTCTCTGCTG-1_1	6.96766	9ploss_21wt	1.73077	0.132551	1.36342
AAGTCTGTCTGCTGTC-1_1	4.08447	9ploss_21wt	0.461538	0.317178	0.646798
AATCCAGAGAATGTTG-1_1	8.99333	9ploss_21wt	0.423077	0.0312285	0.175969
AATCCAGAGCCAGAAC-1_1	2.69203	9ploss_21wt	0.730769	0.130298	0.380888
AATCCAGAGCTGAACG-1_1	3.16902	9ploss_21wt	1.42308	0.233005	1.12526
AATCCAGAGTTAAGTG-1_1	7.46595	9ploss_21wt	1.09615	0.206849	1.46601
AATCCAGAGTTGAGTA-1_1	1.30061	9ploss_21wt	2.36538	0.0936538	2.78275
AATCCAGCACATTAGC-1_1	7.51812	9ploss_21wt	3.21154	1.59098	2.26034
AATCCAGCAGGGATTG-1_1	0.158486	9ploss_21wt	0.0192308	0.00621605	0.0350667
AATCCAGCATCACCCT-1_1	7.919	9ploss_21wt	1.23077	0.151672	0.946881
AATCCAGCATTACGAC-1_1	9.23119	9ploss_21wt	1.09615	0.208858	1.144
AATCCAGGTAGATTAG-1_1	3.48933	9ploss_21wt	2.42308	0.415125	2.11767
AATCCAGGTCGAATCT-1_1	9.05745	9ploss_21wt	1.07692	0.258374	1.58894
AATCCAGGTCGCTTTC-1_1	6.38556	9ploss_21wt	0.730769	0.161576	1.10405
AATCCAGGTGATAAGT-1_1	7.39267	9ploss_21wt	3.28846	0.220166	2.91953
AATCCAGGTGCAACGA-1_1	5.80568	9ploss_21wt	0.961538	0.17257	0.804328
AATCCAGTCATAGCAC-1_1	12.5424	9ploss_21wt	1.5	0.186425	1.97859
AATCCAGTCATGTCCC-1_1	8.75017	9ploss_21wt	0.403846	0.276619	1.44927
AATCCAGTCCGCAAGC-1_1	0.0223763	9ploss_21wt	0.0384615	0.0506684	0.245401
AATCCAGTCGCAAGCC-1_1	8.0421	9ploss_21wt	1.09615	0.280671	1.07951
AATCCAGTCGTGGACC-1_1	9.78169	9ploss_21wt	0.865385	0.829546	2.14115
AATCCAGTCTAACTCT-1_1	9.10792	9ploss_21wt	0.403846	0.162273	0.472742
AATCCAGTCTACCTGC-1_1	5.29643	9ploss_21wt	0.692308	0.160783	0.59307
AATCCAGTCTTTCCTC-1_1	8.02459	9ploss_21wt	0.711538	0.180193	0.28793
AATCGGTAGAAGGCCT-1_1	4.61544	9ploss_21wt	0.788462	0.108432	0.75758
AATCGGTAGAGCTGCA-1_1	1.82617	9ploss_21wt	0.115385	0.142505	1.50994
AATCGGTAGATGCCTT-1_1	3.13193	9ploss_21wt	0.884615	0.52307	2.03722
AATCGGTAGGAGTCTG-1_1	5.89158	9ploss_21wt	0.173077	0.279719	2.35348
AATCGGTCAAAGCAAT-1_1	0.740183	9ploss_21wt	1.19231	0.167785	0.789488
AATCGGTCAAGCTGAG-1_1	8.14943	9ploss_21wt	1.57692	0.421285	1.89723
AATCGGTCACCAGATT-1_1	0.00330965	9ploss_21wt	2.34615	1.87818	3.2106
AATCGGTCAGACTCGC-1_1	0.00721945	9ploss_21wt	0	0.0659042	0.0447079
AATCGGTCAGGGAGAG-1_1	7.88485	9ploss_21wt	0.423077	0.124001	1.04186
AATCGGTCAGTGGGAT-1_1	5.07542	9ploss_21wt	3.34615	0.49929	3.18851
AATCGGTCATAGTAAG-1_1	3.16902	9ploss_21wt	0.980769	0.139907	1.11822
AATCGGTCATGAAGTA-1_1	4.61224	9ploss_21wt	1.61538	0.7879	1.81102
AATCGGTGTACTCGCG-1_1	6.27296	9ploss_21wt	1.53846	0.291905	1.44652
AATCGGTGTCAGGACA-1_1	7.67696	9ploss_21wt	0.480769	0.301266	0.536055
AATCGGTGTCTCTTTA-1_1	12.0219	9ploss_21wt	2.05769	0.229273	1.36039
AATCGGTGTTCCCGAG-1_1	1.7066	9ploss_21wt	1.38462	0.26613	2.24201
AATCGGTTCACCGTAA-1_1	11.7775	9ploss_21wt	1.40385	0.130045	0.916489
AATCGGTTCCTAGAAC-1_1	5.61157	9ploss_21wt	2.09615	0.6957	2.83564
AATCGGTTCGGGAGTA-1_1	9.6002	9ploss_21wt	1.44231	0.500705	1.50372
AATCGGTTCGTGGGAA-1_1	5.92635	9ploss_21wt	0.865385	0.396394	1.01842
AATCGGTTCTCGATGA-1_1	2.74124	9ploss_21wt	1.07692	0.133104	0.679152
AATCGGTTCTGTTGAG-1_1	8.56723	9ploss_21wt	1.5	0.143577	1.02133
AATCGGTTCTTTCCTC-1_1	2.85058	9ploss_21wt	1.28846	0.319198	1.71285
ACACCAAAGAATTCCC-1_1	6.84101	9ploss_21wt	1.53846	0.333879	2.80487
ACACCAAAGAGGTTGC-1_1	8.4746	9ploss_21wt	1.09615	0.137305	1.30738
ACACCAAAGATCGGGT-1_1	3.76185	9ploss_21wt	0.173077	0.125749	0.440669
ACACCAAAGCCTCGTG-1_1	7.5941	9ploss_21wt	1.13462	0.17004	2.08822
ACACCAAAGCGTAGTG-1_1	6.94231	9ploss_21wt	0.653846	0.206544	2.12563
ACACCAAAGCTTCGCG-1_1	9.20221	9ploss_21wt	1.78846	0.826426	2.21703
ACACCAAAGGGCTTGA-1_1	5.80568	9ploss_21wt	1.59615	0.13489	1.15862
ACACCAAAGTCTCGGC-1_1	8.65562	9ploss_21wt	1.05769	0.367263	1.42037
ACACCAACAATCTGCA-1_1	1.22758	9ploss_21wt	3.40385	0.753047	2.52504
ACACCAACACAGCCCA-1_1	8.32804	9ploss_21wt	0.923077	0.100203	1.12434
ACACCAACACTGCCAG-1_1	9.77552	9ploss_21wt	1.40385	0.433523	1.53951
ACACCAACAGCCTTTC-1_1	7.44261	9ploss_21wt	1.42308	0.114778	2.294
ACACCAACAGTATCTG-1_1	7.60649	9ploss_21wt	2.40385	0.290087	2.22423
ACACCAACAGTCCTTC-1_1	10.0149	9ploss_21wt	2	0.524309	1.84238
ACACCAACAGTGGGAT-1_1	10.8869	9ploss_21wt	5.01923	0.669066	2.71764
ACACCAACATCGACGC-1_1	6.51121	9ploss_21wt	2.26923	1.02131	2.04637
ACACCAAGTAGGAGTC-1_1	7.67696	9ploss_21wt	2.26923	0.493644	2.23123
ACACCAAGTCAACTGT-1_1	6.17851	9ploss_21wt	3.07692	0.632776	2.67759
ACACCAAGTCTGATCA-1_1	8.17001	9ploss_21wt	0.461538	0.194759	0.625772
ACACCAAGTTTGGGCC-1_1	8.81513	9ploss_21wt	2.46154	0.43164	2.57916
ACACCAAGTTTGTTTC-1_1	6.912	9ploss_21wt	0.269231	0.21906	0.397022
ACACCAATCAGATAAG-1_1	10.1695	9ploss_21wt	1.17308	0.352097	1.0178
ACACCAATCCGAACGC-1_1	7.68681	9ploss_21wt	2.32692	0.57971	2.55195
ACACCAATCCGGGTGT-1_1	5.13218	9ploss_21wt	1.09615	0.200353	0.682406
ACACCAATCCGTAGGC-1_1	9.28749	9ploss_21wt	1.63462	0.168555	1.05912
ACACCAATCGATGAGG-1_1	7.60602	9ploss_21wt	1.23077	0.342555	1.18322
ACACCAATCGTGGACC-1_1	11.981	9ploss_21wt	0.596154	0.0943776	0.627712
ACACCCTAGCAGACTG-1_1	8.19708	9ploss_21wt	1.42308	0.252208	1.66949
ACACCCTAGCGATGAC-1_1	8.36322	9ploss_21wt	1.44231	0.307197	1.35114
ACACCCTAGCGGATCA-1_1	0.00330966	9ploss_21wt	2.21154	0.877758	2.97665
ACACCCTAGCGTTTAC-1_1	8.03237	9ploss_21wt	0.980769	0.365516	1.03083
ACACCCTAGCTCCTTC-1_1	3.02723	9ploss_21wt	1.25	0.205472	0.330821
ACACCCTAGCTGGAAC-1_1	5.06396	9ploss_21wt	1.53846	0.10958	0.563513
ACACCCTAGTACGATA-1_1	8.32369	9ploss_21wt	0.942308	1.25641	0.776501
ACACCCTAGTACGTTC-1_1	9.83415	9ploss_21wt	1.28846	0.17719	1.10628
ACACCCTAGTGACTCT-1_1	6.9136	9ploss_21wt	1.05769	0.351747	1.38618
ACACCCTAGTGCTGCC-1_1	0.0086708	9ploss_21wt	0	0.0234555	0.186384
ACACCCTCAAAGCAAT-1_1	10.4693	9ploss_21wt	1.57692	0.141516	1.16077
ACACCCTCAATCGAAA-1_1	10.3833	9ploss_21wt	1.61538	0.0771335	1.14728
ACACCCTCACACGCTG-1_1	6.45164	9ploss_21wt	3.78846	0.558443	2.88384
ACACCCTCACTCTGTC-1_1	9.91674	9ploss_21wt	1.21154	0.205082	1.63513
ACACCCTCAGTAGAGC-1_1	7.97216	9ploss_21wt	2.01923	0.142223	2.25263
ACACCCTCATTCTCAT-1_1	8.28385	9ploss_21wt	0.961538	0.209828	0.963733
ACACCCTCATTGCGGC-1_1	1.63263	9ploss_21wt	1.65385	0.380496	2.24275
ACACCCTGTAGCAAAT-1_1	8.40489	9ploss_21wt	3.09615	0.738313	2.59041
ACACCCTGTATAAACG-1_1	6.68659	9ploss_21wt	0.942308	0.254315	0.658645
ACACCCTGTTAGATGA-1_1	8.19708	9ploss_21wt	0.730769	0.188021	0.690955
ACACCCTTCATTGCGA-1_1	0.00098281	9ploss_21wt	0.0192308	0.0206656	0.0710788
ACACCCTTCGGCTACG-1_1	7.60602	9ploss_21wt	1.76923	0.469599	1.83608
ACACCGGAGACTCGGA-1_1	9.88283	9ploss_21wt	1.40385	0.146167	2.22852
ACACCGGAGCGATCCC-1_1	2.02293	9ploss_21wt	0.519231	0.207479	0.819413
ACACCGGAGCTAACTC-1_1	10.5635	9ploss_21wt	1.82692	0.118121	2.46439
ACACCGGAGGATATAC-1_1	8.81593	9ploss_21wt	1.42308	0.419603	0.700466
ACACCGGAGTCGCCGT-1_1	2.80952	9ploss_21wt	0.365385	0.31276	0.327684
ACACCGGAGTTGAGAT-1_1	7.67696	9ploss_21wt	1.01923	0.427566	2.03558
ACACCGGCAATCTACG-1_1	8.61956	9ploss_21wt	2.13462	0.0869857	1.78459
ACACCGGCACGACGAA-1_1	9.19886	9ploss_21wt	1.76923	0.516605	1.09922
ACACCGGCACGGCCAT-1_1	5.08945	9ploss_21wt	1.84615	0.181801	2.57534
ACACCGGCACGTAAGG-1_1	9.17276	9ploss_21wt	1.5	0.118917	1.00597
ACACCGGCAGTTTACG-1_1	8.32937	9ploss_21wt	0.634615	0.15163	1.50568
ACACCGGCATACTACG-1_1	6.67626	9ploss_21wt	1.75	0.0898251	1.17473
ACACCGGCATACTCTT-1_1	9.496	9ploss_21wt	1.13462	0.166746	0.583687
ACACCGGCATCTACGA-1_1	10.5651	9ploss_21wt	1.05769	0.575356	1.76475
ACACCGGCATGAGCGA-1_1	8.39618	9ploss_21wt	1.01923	0.191106	1.53645
ACACCGGGTAAGTAGT-1_1	10.2806	9ploss_21wt	2.92308	0.350767	2.79521
ACACCGGGTAGGGTAC-1_1	9.73601	9ploss_21wt	1.80769	0.161218	2.29049
ACACCGGGTAGTAGTA-1_1	3.01808	9ploss_21wt	1.07692	0.137541	0.735581
ACACCGGGTCAATACC-1_1	3.15146	9ploss_21wt	0.230769	0.0851513	0.267501
ACACCGGGTGTCGCTG-1_1	9.6002	9ploss_21wt	2.61538	0.832607	3.32461
ACACCGGGTTGGACCC-1_1	4.582	9ploss_21wt	1.38462	0.308077	3.23291
ACACCGGGTTGGTAAA-1_1	8.28493	9ploss_21wt	1.42308	0.255456	1.74108
ACACCGGTCCCAAGAT-1_1	2.69203	9ploss_21wt	0.442308	0.0850381	0.597545
ACACCGGTCCTTAATC-1_1	8.88495	9ploss_21wt	1.05769	0.17055	0.63284
ACACCGGTCGATCCCT-1_1	3.13806	9ploss_21wt	0.596154	0.177563	0.538363
ACACCGGTCGTCTGAA-1_1	9.44253	9ploss_21wt	1.69231	0.188697	2.95199
ACACTGAAGAAGGCCT-1_1	6.87293	9ploss_21wt	0.538462	0.313774	2.13081
ACACTGAAGACGCTTT-1_1	10.1445	9ploss_21wt	1.92308	0.407858	1.3682
ACACTGAAGATGCCTT-1_1	7.12172	9ploss_21wt	1.26923	0.43051	0.563582
ACACTGAAGCGAAGGG-1_1	8.57919	9ploss_21wt	1.32692	0.906596	1.94996
ACACTGAAGCTCTCGG-1_1	8.98999	9ploss_21wt	1.40385	0.224584	1.85505
ACACTGAAGTAATCCC-1_1	3.48933	9ploss_21wt	2.44231	0.424438	2.79804
ACACTGAAGTTAGGTA-1_1	6.48418	9ploss_21wt	3.21154	0.117706	1.82346
ACACTGACAACTGCTA-1_1	7.60602	9ploss_21wt	1.88462	0.8381	2.06074
ACACTGACAAGTAGTA-1_1	7.91575	9ploss_21wt	1.84615	0.27983	1.29667
ACACTGACACATGACT-1_1	3.16902	9ploss_21wt	0.961538	0.17857	1.16116
ACACTGACACCGGAAA-1_1	9.03674	9ploss_21wt	2.73077	0.270206	3.03359
ACACTGACACGAAAGC-1_1	6.99449	9ploss_21wt	1.75	0.435647	2.0775
ACACTGACACTGTTAG-1_1	0.0186533	9ploss_21wt	0.0192308	0.0137727	0.255857
ACACTGACAGCTGTAT-1_1	7.60112	9ploss_21wt	0.884615	0.272315	2.29049
ACACTGACATAGAAAC-1_1	9.28551	9ploss_21wt	2.65385	0.395343	2.25425
ACACTGAGTAAACACA-1_1	8.47713	9ploss_21wt	1.80769	0.576037	2.47164
ACACTGAGTACAGCAG-1_1	10.2258	9ploss_21wt	2.30769	0.54756	1.92256
ACACTGAGTATATGAG-1_1	8.61956	9ploss_21wt	2	0.0967954	2.1966
ACACTGAGTCACAAGG-1_1	6.912	9ploss_21wt	1.69231	0.176925	1.20019
ACACTGAGTGTCAATC-1_1	5.41234	9ploss_21wt	0.961538	0.139196	0.689298
ACACTGAGTGTTCTTT-1_1	8.39167	9ploss_21wt	0.884615	0.148564	1.33106
ACACTGAGTTTCGCTC-1_1	8.13075	9ploss_21wt	1.07692	0.236923	1.83766
ACACTGATCAAGATCC-1_1	9.6002	9ploss_21wt	2.01923	0.548937	2.38692
ACACTGATCAGTGTTG-1_1	8.88244	9ploss_21wt	0.538462	0.111659	1.63619
ACACTGATCAGTTCGA-1_1	9.84314	9ploss_21wt	0.769231	0.841433	1.45765
ACACTGATCGCATGGC-1_1	9.04504	9ploss_21wt	1.03846	0.141648	0.914448
ACACTGATCGGCGCAT-1_1	3.16902	9ploss_21wt	1.44231	1.0004	2.34411
ACACTGATCGTACCGG-1_1	7.5941	9ploss_21wt	1.94231	0.595376	1.98674
ACAGCCGAGACCCACC-1_1	7.11962	9ploss_21wt	1.07692	0.375303	0.859961
ACAGCCGAGAGGTAGA-1_1	9.60876	9ploss_21wt	1.13462	0.430335	2.10718
ACAGCCGAGCAATCTC-1_1	8.63309	9ploss_21wt	0.884615	0.142338	0.944046
ACAGCCGAGCGATAGC-1_1	9.84314	9ploss_21wt	1.53846	0.762265	1.72188
ACAGCCGAGCGATATA-1_1	7.11962	9ploss_21wt	1.73077	0.147988	2.25074
ACAGCCGAGGTGACCA-1_1	6.53188	9ploss_21wt	2.69231	0.825334	3.15404
ACAGCCGCAATGACCT-1_1	8.99333	9ploss_21wt	2.09615	0.380393	1.66789
ACAGCCGCACGTCTCT-1_1	6.42779	9ploss_21wt	0.288462	0.152436	3.27801
ACAGCCGCAGGGCATA-1_1	9.25029	9ploss_21wt	0.807692	0.206157	0.708191
ACAGCCGGTAAGAGGA-1_1	8.32383	9ploss_21wt	1.32692	0.217987	1.84616
ACAGCCGGTCTAGTCA-1_1	10.0265	9ploss_21wt	0.788462	0.162645	0.442255
ACAGCCGGTGCGATAG-1_1	7.60602	9ploss_21wt	0.576923	0.29573	1.12005
ACAGCCGGTTCAACCA-1_1	8.70415	9ploss_21wt	3.40385	1.70279	2.23967
ACAGCCGGTTCGCTAA-1_1	8.35346	9ploss_21wt	0.692308	0.182597	0.458724
ACAGCCGTCAAGGTAA-1_1	6.932	9ploss_21wt	0.980769	0.0967804	0.945111
ACAGCCGTCAATAAGG-1_1	1.67561	9ploss_21wt	1.38462	1.26491	2.78366
ACAGCCGTCACTGGGC-1_1	5.59852	9ploss_21wt	4.67308	0.867893	2.62192
ACAGCCGTCAGGTTCA-1_1	2.92193	9ploss_21wt	0.769231	0.125662	0.97365
ACAGCCGTCTGTCTAT-1_1	5.16868	9ploss_21wt	1.75	0.281617	2.62691
ACAGCCGTCTTCGGTC-1_1	8.29516	9ploss_21wt	1.86538	0.977019	1.79858
ACAGCTAAGAGCTTCT-1_1	8.29957	9ploss_21wt	1.07692	0.112354	1.59165
ACAGCTAAGATATGGT-1_1	7.76667	9ploss_21wt	1.63462	0.293812	1.2552
ACAGCTAAGATTACCC-1_1	4.86818	9ploss_21wt	0.173077	0.0757632	1.07178
ACAGCTAAGCTAACTC-1_1	5.43209	9ploss_21wt	1.25	0.389902	1.38719
ACAGCTAAGGATTCGG-1_1	8.02476	9ploss_21wt	1.82692	0.516524	1.77112
ACAGCTAAGGGCATGT-1_1	2.69904	9ploss_21wt	1.80769	0.187283	1.61208
ACAGCTAAGGGTATCG-1_1	9.23216	9ploss_21wt	0.807692	0.130966	0.480311
ACAGCTAAGTGGAGAA-1_1	8.10802	9ploss_21wt	1.38462	0.12421	2.01274
ACAGCTACAAGAGGCT-1_1	8.57181	9ploss_21wt	1.15385	0.427818	1.16858
ACAGCTACAATCACAC-1_1	9.01778	9ploss_21wt	0.730769	1.72787	2.07264
ACAGCTACACCACCAG-1_1	8.31981	9ploss_21wt	0.576923	0.255569	0.984164
ACAGCTACAGATCCAT-1_1	9.8071	9ploss_21wt	1.90385	0.411629	2.10033
ACAGCTACAGATCTGT-1_1	9.6002	9ploss_21wt	1.19231	0.223113	1.26048
ACAGCTACAGATGGGT-1_1	2.23757	9ploss_21wt	1.82692	0.914994	2.58105
ACAGCTACAGGCAGTA-1_1	6.94081	9ploss_21wt	1.19231	0.192484	0.484219
ACAGCTACATAAGACA-1_1	1.70311	9ploss_21wt	0.653846	1.34266	2.34543
ACAGCTACATGTCGAT-1_1	1.02996	9ploss_21wt	3.11538	0.3729	3.47621
ACAGCTATCGGCGCTA-1_1	7.45837	9ploss_21wt	1.46154	0.569398	1.84298
ACATACGAGAATTCCC-1_1	1.30745	9ploss_21wt	0.903846	0.131782	1.4172
ACATACGAGGCTCAGA-1_1	8.98575	9ploss_21wt	3.61538	0.874415	2.35099
ACATACGAGGTTCCTA-1_1	7.60602	9ploss_21wt	2.07692	0.212042	2.20511
ACATACGAGTCCGTAT-1_1	7.59551	9ploss_21wt	1.98077	0.746917	1.78882
ACATACGAGTGTGGCA-1_1	8.47243	9ploss_21wt	0.269231	0.223769	0.694167
ACATACGCAAGAAGAG-1_1	5.15603	9ploss_21wt	0.0576923	0.166781	2.1019
ACATACGCAAGCTGGA-1_1	8.99333	9ploss_21wt	2.01923	0.446813	2.33054
ACATACGCACCGTTGG-1_1	8.57919	9ploss_21wt	1.67308	0.449805	2.06751
ACATACGCACGCCAGT-1_1	9.78169	9ploss_21wt	1.48077	0.269238	1.92846
ACATACGCACGTGAGA-1_1	8.39618	9ploss_21wt	1.32692	0.106436	0.374204
ACATACGCAGCGATCC-1_1	8.34055	9ploss_21wt	1.78846	0.873189	2.54147
ACATACGCAGGGTTAG-1_1	2.2551	9ploss_21wt	1.05769	0.195526	1.1095
ACATACGCATATACCG-1_1	0.722753	9ploss_21wt	5.05769	1.64669	3.1738
ACATACGCATCGATTG-1_1	7.64023	9ploss_21wt	1.34615	0.217887	2.17243
ACATACGGTGCTTCTC-1_1	5.33769	9ploss_21wt	0.442308	0.181883	1.9132
ACATACGGTGTGAATA-1_1	6.86138	9ploss_21wt	1.13462	0.0707789	0.319936
ACATACGGTTCAGACT-1_1	7.53652	9ploss_21wt	1.40385	0.419962	1.60632
ACATACGGTTCTGTTT-1_1	7.92338	9ploss_21wt	1.21154	0.218541	1.66808
ACATACGGTTGGGACA-1_1	7.51812	9ploss_21wt	2.53846	0.694257	2.46251
ACATACGGTTTAAGCC-1_1	9.50281	9ploss_21wt	1.28846	0.378839	1.85024
ACATACGTCAAGAAGT-1_1	6.39563	9ploss_21wt	2.44231	0.145431	2.2937
ACATACGTCACCGTAA-1_1	5.93159	9ploss_21wt	1.05769	0.0842908	0.590158
ACATACGTCAGCATGT-1_1	8.2972	9ploss_21wt	1.32692	0.13312	1.00958
ACATACGTCATCTGCC-1_1	9.81187	9ploss_21wt	1.19231	0.135071	1.84845
ACATACGTCCAGAAGG-1_1	2.00111	9ploss_21wt	1.61538	0.324098	2.96557
ACATACGTCCTAGGGC-1_1	10.0485	9ploss_21wt	0.788462	0.131331	0.698306
ACATACGTCCTCAACC-1_1	4.79286	9ploss_21wt	1.51923	0.240243	1.4884
ACATACGTCGAATGGG-1_1	8.80896	9ploss_21wt	2.11538	0.56751	2.16526
ACATACGTCGATAGAA-1_1	3.20475	9ploss_21wt	1.88462	0.422404	2.97937
ACATCAGAGAGTCTGG-1_1	7.97954	9ploss_21wt	2.42308	0.447572	2.23087
ACATCAGAGATACACA-1_1	6.09341	9ploss_21wt	1.15385	0.139404	0.923439
ACATCAGAGCTGATAA-1_1	9.44253	9ploss_21wt	0.480769	0.212478	1.17875
ACATCAGAGGAATGGA-1_1	8.19708	9ploss_21wt	0.807692	0.16543	1.91489
ACATCAGAGTACATGA-1_1	1.80911	9ploss_21wt	1.07692	0.128912	0.594018
ACATCAGAGTGGAGTC-1_1	8.4746	9ploss_21wt	1.17308	0.269957	2.54389
ACATCAGCAAACGTGG-1_1	2.03026	9ploss_21wt	0.0384615	-0.036707	-0.0506458
ACATCAGCAAATACAG-1_1	6.99449	9ploss_21wt	0.769231	0.075514	0.668556
ACATCAGCACGCGAAA-1_1	6.912	9ploss_21wt	2.13462	0.115009	1.43211
ACATCAGCACGTCAGC-1_1	9.16903	9ploss_21wt	1.69231	0.880104	2.08891
ACATCAGCAGGACGTA-1_1	7.88213	9ploss_21wt	1.44231	0.101128	0.897107
ACATCAGCATTCACTT-1_1	8.66112	9ploss_21wt	4.30769	0.931775	2.73443
ACATCAGGTAAACCTC-1_1	2.54833	9ploss_21wt	2	0.423554	2.77297
ACATCAGGTACCAGTT-1_1	9.70623	9ploss_21wt	0.923077	0.222274	1.6641
ACATCAGGTCACTTCC-1_1	9.44253	9ploss_21wt	1.01923	0.270297	1.88765
ACATCAGGTCCCGACA-1_1	0.611733	9ploss_21wt	0.0769231	0.00483888	2.37632
ACATCAGGTCCGAGTC-1_1	7.697	9ploss_21wt	2.28846	1.4289	2.83348
ACATCAGGTCTCTTTA-1_1	8.47243	9ploss_21wt	2.11538	0.205268	1.38328
ACATCAGGTGCTCTTC-1_1	7.52494	9ploss_21wt	2.57692	0.376944	2.08584
ACATCAGTCAACCAAC-1_1	2.32974	9ploss_21wt	2.48077	0.383824	2.62353
ACATCAGTCAAGAAGT-1_1	7.10832	9ploss_21wt	0.730769	0.466937	1.34265
ACATCAGTCATAGCAC-1_1	7.97954	9ploss_21wt	2.48077	0.24934	1.73975
ACATCAGTCCTTGCCA-1_1	6.84867	9ploss_21wt	2.03846	0.668105	2.83094
ACATCAGTCGGTCTAA-1_1	6.55124	9ploss_21wt	2.05769	0.0857053	1.25867
ACATCAGTCTCTTATG-1_1	5.41338	9ploss_21wt	3.51923	0.820814	3.42162
ACATCAGTCTGGGCCA-1_1	8.34144	9ploss_21wt	1.59615	0.442183	2.00311
ACATCAGTCTTTACAC-1_1	1.78727	9ploss_21wt	1.61538	0.303096	1.89206
ACATGGTAGACAGGCT-1_1	7.54774	9ploss_21wt	1.15385	0.326391	0.991882
ACATGGTAGTGAACAT-1_1	2.15131	9ploss_21wt	0.903846	0.675283	2.17081
ACATGGTCAACACGCC-1_1	6.912	9ploss_21wt	1.09615	0.211714	1.8367
ACATGGTCACGAAATA-1_1	9.11462	9ploss_21wt	1.48077	0.347277	1.77431
ACATGGTCATATGCTG-1_1	4.83142	9ploss_21wt	0.134615	2.09981	2.88285
ACATGGTGTAAACCTC-1_1	10.1854	9ploss_21wt	1.01923	0.305725	1.26896
ACATGGTGTAAAGTCA-1_1	8.30603	9ploss_21wt	1.05769	0.20897	1.57647
ACATGGTGTACCGTAT-1_1	3.33676	9ploss_21wt	0.634615	0.129012	0.598867
ACATGGTGTATGCTTG-1_1	5.53894	9ploss_21wt	2.26923	0.744767	1.95816
ACATGGTGTCAGAAGC-1_1	8.33591	9ploss_21wt	3.42308	0.925109	2.66535
ACATGGTGTCCGAGTC-1_1	7.12038	9ploss_21wt	1.09615	0.211236	0.543326
ACATGGTGTCTCTTAT-1_1	7.8209	9ploss_21wt	2.23077	0.51904	2.70068
ACATGGTGTGAAATCA-1_1	8.72595	9ploss_21wt	3.25	0.466445	1.97376
ACATGGTGTGGACGAT-1_1	6.912	9ploss_21wt	2.01923	0.408394	1.74963
ACATGGTGTGTGCCTG-1_1	1.85044	9ploss_21wt	0.384615	0.148416	0.82233
ACATGGTTCACCGTAA-1_1	7.77087	9ploss_21wt	1.09615	0.361775	2.06971
ACATGGTTCAGGCAAG-1_1	7.36868	9ploss_21wt	1.84615	0.24891	2.14145
ACATGGTTCAGGCGAA-1_1	8.61281	9ploss_21wt	1.44231	0.14347	1.5948
ACATGGTTCCGCATAA-1_1	2.28882	9ploss_21wt	1.34615	0.463908	2.45362
ACATGGTTCCTTGACC-1_1	6.30962	9ploss_21wt	0.653846	0.304335	2.06948
ACATGGTTCGTCACGG-1_1	9.69873	9ploss_21wt	0.980769	0.14835	1.17551
ACATGGTTCTTGAGAC-1_1	2.30113	9ploss_21wt	0.769231	0.685967	1.94657
ACCAGTAAGATGTAAC-1_1	6.66789	9ploss_21wt	1.21154	0.153802	0.489532
ACCAGTAAGCTAAGAT-1_1	9.5135	9ploss_21wt	0.846154	0.186905	1.14604
ACCAGTAAGGCATGGT-1_1	6.01201	9ploss_21wt	1.78846	0.0768728	0.960182
ACCAGTACAAACGTGG-1_1	10.6667	9ploss_21wt	0.865385	0.150938	0.52204
ACCAGTACAAAGGAAG-1_1	5.44044	9ploss_21wt	0.923077	0.130429	0.949104
ACCAGTACAAGGTTTC-1_1	7.47809	9ploss_21wt	1.30769	0.513292	1.80963
ACCAGTACAATGACCT-1_1	7.99427	9ploss_21wt	2.61538	0.880033	2.73142
ACCAGTACAATTGCTG-1_1	7.68172	9ploss_21wt	1.65385	0.898441	2.58586
ACCAGTACAGACGCCT-1_1	8.19708	9ploss_21wt	0.365385	0.210173	1.66694
ACCAGTACATACTACG-1_1	6.99449	9ploss_21wt	1.21154	0.152117	0.671358
ACCAGTACATAGGATA-1_1	8.25834	9ploss_21wt	2.63462	0.174652	1.52586
ACCAGTACATCCGCGA-1_1	7.97954	9ploss_21wt	2.57692	1.09505	2.39508
ACCAGTACATCCTAGA-1_1	6.29071	9ploss_21wt	0.615385	0.18766	2.15712
ACCAGTACATCGATGT-1_1	4.11547	9ploss_21wt	0.0384615	0.0624094	2.24268
ACCAGTAGTATTAGCC-1_1	3.16902	9ploss_21wt	0.942308	0.0949942	0.351156
ACCAGTAGTGATAAAC-1_1	2.68337	9ploss_21wt	2.88462	0.598162	2.74653
ACCAGTAGTGATAAGT-1_1	10.2944	9ploss_21wt	1.96154	0.572873	1.57796
ACCAGTAGTGTTTGGT-1_1	0.789474	9ploss_21wt	0.615385	0.165338	0.908134
ACCAGTAGTTTGTGTG-1_1	5.80821	9ploss_21wt	0.807692	0.587731	2.12682
ACCAGTATCACATACG-1_1	6.41436	9ploss_21wt	1.71154	0.823318	2.37916
ACCAGTATCCCTAACC-1_1	6.912	9ploss_21wt	1.32692	0.0562136	1.00262
ACCAGTATCGGCGCAT-1_1	9.77723	9ploss_21wt	1.48077	0.396919	1.72474
ACCAGTATCGGGAGTA-1_1	7.67948	9ploss_21wt	1.25	0.803857	1.76763
ACCAGTATCGGTCTAA-1_1	9.66251	9ploss_21wt	1.57692	0.130952	1.54856
ACCAGTATCTACTTAC-1_1	8.63672	9ploss_21wt	1.90385	0.285286	1.64074
ACCAGTATCTCAACTT-1_1	1.22758	9ploss_21wt	1.92308	0.778468	2.71161
ACCAGTATCTCGAGTA-1_1	7.37593	9ploss_21wt	2.73077	0.510195	2.56838
ACCCACTAGAGATGAG-1_1	8.16959	9ploss_21wt	1.19231	0.311017	1.33862
ACCCACTAGCCCGAAA-1_1	10.0159	9ploss_21wt	1.76923	0.754375	2.53577
ACCCACTAGGCGCTCT-1_1	9.54337	9ploss_21wt	2.46154	0.640406	2.2683
ACCCACTAGGTGCTAG-1_1	9.47059	9ploss_21wt	0.884615	0.315282	0.712476
ACCCACTAGTACGTTC-1_1	9.44253	9ploss_21wt	1.36538	0.634548	2.78717
ACCCACTAGTTACCCA-1_1	9.82081	9ploss_21wt	2.57692	1.46827	2.09981
ACCCACTCAACCGCCA-1_1	8.40489	9ploss_21wt	1.32692	0.618568	1.05267
ACCCACTCAAGAAAGG-1_1	8.39618	9ploss_21wt	1.07692	0.156228	0.515777
ACCCACTCAATCTGCA-1_1	8.87522	9ploss_21wt	1.40385	0.0905598	1.29903
ACCCACTCAATGGAGC-1_1	6.65553	9ploss_21wt	1	0.169389	1.53066
ACCCACTCAGAGCCAA-1_1	3.70735	9ploss_21wt	1.23077	0.111772	0.56942
ACCCACTCAGCTCGAC-1_1	7.33945	9ploss_21wt	3.19231	0.544148	2.26414
ACCCACTCAGTTAACC-1_1	3.20404	9ploss_21wt	1.17308	0.428892	2.23025
ACCCACTCATCGATTG-1_1	10.3913	9ploss_21wt	2.28846	0.301241	2.09427
ACCCACTCATGCCACG-1_1	5.85194	9ploss_21wt	0.903846	0.287772	1.72234
ACCCACTGTATAGGTA-1_1	10.2741	9ploss_21wt	2.30769	0.313965	1.18202
ACCCACTGTATATCCG-1_1	8.63309	9ploss_21wt	1.21154	0.155804	0.930219
ACCCACTGTCCAAGTT-1_1	10.3053	9ploss_21wt	0.711538	0.128603	0.790027
ACCCACTGTGTCCTCT-1_1	8.32167	9ploss_21wt	0.884615	0.0865366	0.363511
ACCCACTGTTAAAGTG-1_1	9.03884	9ploss_21wt	0.807692	0.0694223	0.549007
ACCCACTGTTGTGGCC-1_1	6.29803	9ploss_21wt	0.826923	0.197919	1.20309
ACCCACTTCACCATAG-1_1	8.63309	9ploss_21wt	1.44231	0.555715	1.43001
ACCCACTTCACTATTC-1_1	10.5651	9ploss_21wt	0.423077	0.330072	2.18298
ACCCACTTCCTTTCGG-1_1	8.48317	9ploss_21wt	1.53846	0.125624	0.657056
ACCCACTTCTAAGCCA-1_1	5.93239	9ploss_21wt	1.75	0.0930805	1.18363
ACCCACTTCTGACCTC-1_1	10.155	9ploss_21wt	2.01923	0.935363	2.95905
ACCCACTTCTGAGTGT-1_1	9.3091	9ploss_21wt	0.807692	0.133974	1.49925
ACCCACTTCTTGGGTA-1_1	7.44261	9ploss_21wt	2.09615	0.540758	2.28589
ACCGTAAAGCGCTTAT-1_1	3.13806	9ploss_21wt	0.884615	0.477344	1.09442
ACCGTAAAGCGTAGTG-1_1	3.72407	9ploss_21wt	1.25	1.12831	2.67195
ACCGTAAAGGAGTAGA-1_1	8.48317	9ploss_21wt	2.11538	0.547101	1.67723
ACCGTAAAGGCATGTG-1_1	5.48365	9ploss_21wt	1.42308	0.193435	0.407658
ACCGTAAAGTATCTCG-1_1	9.59463	9ploss_21wt	1.51923	0.155543	2.09685
ACCGTAAAGTCGTACT-1_1	3.39142	9ploss_21wt	1.61538	0.050018	1.69439
ACCGTAAAGTTGTAGA-1_1	6.36148	9ploss_21wt	1.15385	0.20226	1.12656
ACCGTAACACATCTTT-1_1	10.1206	9ploss_21wt	0.692308	0.143678	1.59675
ACCGTAACACTTCTGC-1_1	0.0747188	9ploss_21wt	0.0192308	0.0393734	0.0464892
ACCGTAACAGACAAGC-1_1	3.39593	9ploss_21wt	0.596154	0.0962977	0.844599
ACCGTAACAGGAATGC-1_1	0.414904	9ploss_21wt	1.5	0.373345	1.73169
ACCGTAACAGGGTATG-1_1	9.6002	9ploss_21wt	1.75	0.83727	2.62986
ACCGTAACAGTCAGCC-1_1	7.4397	9ploss_21wt	1.53846	0.182415	2.83455
ACCGTAACATCACAAC-1_1	7.67696	9ploss_21wt	1.28846	0.363274	1.89517
ACCGTAACATGGGACA-1_1	6.42779	9ploss_21wt	0.326923	0.172489	2.49718
ACCGTAACATTATCTC-1_1	0.414904	9ploss_21wt	1.48077	0.810447	2.66758
ACCGTAAGTAAACACA-1_1	10.3293	9ploss_21wt	1.40385	1.17731	3.42536
ACCGTAAGTGGTCTCG-1_1	8.10521	9ploss_21wt	1.61538	0.22504	1.66193
ACCGTAAGTTGCCTCT-1_1	10.7795	9ploss_21wt	1.76923	0.0709582	1.87897
ACCGTAAGTTGCTCCT-1_1	6.13467	9ploss_21wt	0.788462	0.238803	0.92622
ACCGTAATCAACACTG-1_1	7.69269	9ploss_21wt	2.07692	0.754303	2.5403
ACCGTAATCATCGATG-1_1	9.85398	9ploss_21wt	1.30769	0.290794	0.838579
ACCGTAATCATGGTCA-1_1	8.98575	9ploss_21wt	0.423077	0.209052	0.385223
ACCGTAATCCAACCAA-1_1	1.39739	9ploss_21wt	1.07692	0.577528	1.87079
ACCGTAATCCGAATGT-1_1	9.11462	9ploss_21wt	1.36538	0.459898	1.36588
ACCGTAATCCGTAGTA-1_1	6.22676	9ploss_21wt	0.692308	0.158152	0.536274
ACCGTAATCTCGTTTA-1_1	10.5135	9ploss_21wt	1.13462	0.16925	0.55641
ACCGTAATCTGATTCT-1_1	9.31127	9ploss_21wt	1.57692	0.469919	1.69163
ACCTTTAAGACACTAA-1_1	11.414	9ploss_21wt	1	0.0988674	0.9096
ACCTTTAAGGAGTCTG-1_1	5.82546	9ploss_21wt	0.576923	0.173658	2.48494
ACCTTTAAGTCGCCGT-1_1	6.58296	9ploss_21wt	1.11538	0.103564	0.481296
ACCTTTAAGTGGAGAA-1_1	9.03718	9ploss_21wt	0.865385	0.160438	0.675823
ACCTTTACAAGGTGTG-1_1	8.56723	9ploss_21wt	1.48077	0.521169	1.37702
ACCTTTACACAAGACG-1_1	9.6002	9ploss_21wt	1.26923	0.09358	1.0966
ACCTTTACACCTCGGA-1_1	10.1335	9ploss_21wt	0.923077	0.383688	0.402384
ACCTTTACACGCATCG-1_1	8.19289	9ploss_21wt	1.51923	0.217351	1.51583
ACCTTTACAGTGACAG-1_1	8.33811	9ploss_21wt	1.19231	0.147477	0.809867
ACCTTTACATACTCTT-1_1	9.21812	9ploss_21wt	2.28846	0.673287	2.05455
ACCTTTACATCACAAC-1_1	8.70834	9ploss_21wt	0.769231	0.180539	0.525111
ACCTTTACATCTCCCA-1_1	9.71602	9ploss_21wt	1.23077	0.219311	1.6556
ACCTTTAGTAATAGCA-1_1	6.84939	9ploss_21wt	1.86538	0.162877	2.16427
ACCTTTAGTCAAGCGA-1_1	8.50713	9ploss_21wt	0.730769	0.0901491	0.269204
ACCTTTATCACAGGCC-1_1	7.89183	9ploss_21wt	1.30769	0.219319	1.89738
ACCTTTATCCACGTTC-1_1	8.98575	9ploss_21wt	1.09615	0.351852	2.03754
ACCTTTATCCACTCCA-1_1	8.39404	9ploss_21wt	1.96154	0.89384	1.69779
ACCTTTATCCCTTGTG-1_1	7.69723	9ploss_21wt	1.40385	0.28002	1.5599
ACGAGCCAGAGGTTGC-1_1	0	9ploss_21wt	0.730769	0.166131	0.975004
ACGAGCCAGCGATGAC-1_1	7.12241	9ploss_21wt	0.769231	0.196011	1.2216
ACGAGCCAGCTCAACT-1_1	0.722753	9ploss_21wt	4.63462	0.672857	3.062
ACGAGCCAGTCCAGGA-1_1	7.60602	9ploss_21wt	1.53846	0.243136	2.01423
ACGAGCCCAACACGCC-1_1	7.60325	9ploss_21wt	0.596154	0.0974776	0.636106
ACGAGCCCACATTCGA-1_1	2.03134	9ploss_21wt	0.826923	0.540792	2.69508
ACGAGCCCACTTCTGC-1_1	6.64457	9ploss_21wt	3.36538	0.935086	2.94892
ACGAGCCGTAATCGTC-1_1	8.79235	9ploss_21wt	1.03846	0.613914	1.29542
ACGAGCCGTACCGTAT-1_1	9.44253	9ploss_21wt	3.30769	0.186571	3.02426
ACGAGCCGTCATGCCG-1_1	6.94037	9ploss_21wt	0.961538	0.349649	1.62085
ACGAGCCGTGCCTGCA-1_1	8.32383	9ploss_21wt	1.21154	0.472135	1.55121
ACGAGCCGTTGTACAC-1_1	0.722753	9ploss_21wt	3.59615	1.58012	3.23274
ACGAGCCTCACGGTTA-1_1	8.33028	9ploss_21wt	1.05769	0.140514	0.634706
ACGAGCCTCATACGGT-1_1	1.32763	9ploss_21wt	0.846154	0.757883	0.91801
ACGAGCCTCCTTTACA-1_1	5.30646	9ploss_21wt	1.34615	0.179729	2.207
ACGAGCCTCTACCAGA-1_1	9.94475	9ploss_21wt	2.5	0.350726	2.71707
ACGAGCCTCTGGCGTG-1_1	8.19109	9ploss_21wt	0.807692	0.124162	1.38348
ACGAGCCTCTTTACGT-1_1	4.43887	9ploss_21wt	2.03846	0.276428	2.66569
ACGAGGAAGACTCGGA-1_1	8.81421	9ploss_21wt	2.01923	0.459065	2.68365
ACGAGGAAGAGCTATA-1_1	0.990083	9ploss_21wt	0.288462	0.0457361	1.81721
ACGAGGAAGGGCTTGA-1_1	8.48141	9ploss_21wt	1.46154	0.673638	3.11676
ACGAGGAAGTGCGATG-1_1	6.99449	9ploss_21wt	0.192308	0.042709	0.0371726
ACGAGGAAGTGGACGT-1_1	7.94752	9ploss_21wt	0.846154	0.148684	2.1181
ACGAGGAAGTGGTAAT-1_1	7.53652	9ploss_21wt	2.73077	0.185961	2.50835
ACGAGGACAATAGCAA-1_1	1.83396	9ploss_21wt	2.05769	0.177366	2.90286
ACGAGGACACAGTCGC-1_1	1.42178	9ploss_21wt	2.75	0.753637	2.59338
ACGAGGACACGGTAGA-1_1	5.72854	9ploss_21wt	0.923077	0.110974	0.59864
ACGAGGACAGATGAGC-1_1	8.32105	9ploss_21wt	0.403846	0.141025	0.408635
ACGAGGACAGGGTTAG-1_1	5.75016	9ploss_21wt	1.34615	0.0894813	1.0781
ACGAGGACATAACCTG-1_1	8.32383	9ploss_21wt	2.57692	0.135629	2.14806
ACGAGGACATAGGATA-1_1	4.88595	9ploss_21wt	1.48077	0.296301	3.14733
ACGAGGACATTGGGCC-1_1	4.7883	9ploss_21wt	0.25	0.235159	2.2717
ACGAGGAGTAAGGGCT-1_1	8.82431	9ploss_21wt	2.28846	0.629282	1.70226
ACGAGGAGTACCTACA-1_1	6.07311	9ploss_21wt	4.46154	0.518104	3.47399
ACGAGGAGTATATGGA-1_1	5.02515	9ploss_21wt	3.03846	0.3822	2.26986
ACGAGGAGTATTAGCC-1_1	3.16902	9ploss_21wt	3.32692	0.417627	2.33842
ACGAGGAGTGGGTCAA-1_1	11.1484	9ploss_21wt	0.788462	0.0877331	1.00364
ACGAGGATCACCGGGT-1_1	5.80028	9ploss_21wt	0.442308	0.456386	0.51206
ACGAGGATCCCAACGG-1_1	8.68463	9ploss_21wt	1.69231	0.712596	1.34015
ACGAGGATCCTACAGA-1_1	0.0140504	9ploss_21wt	0.0192308	0.0643309	-0.0420456
ACGAGGATCCTGCTTG-1_1	3.13806	9ploss_21wt	1.23077	0.113234	0.676549
ACGAGGATCTCCAACC-1_1	7.22958	9ploss_21wt	1.51923	0.480954	2.22736
ACGAGGATCTCTAGGA-1_1	7.69452	9ploss_21wt	1.92308	0.183026	2.50164
ACGAGGATCTGCTTGC-1_1	10.2258	9ploss_21wt	2.46154	0.357686	1.51253
ACGAGGATCTGGCGAC-1_1	0.0234769	9ploss_21wt	0.0384615	0.0733784	-0.0866548
ACGATACAGAGTACCG-1_1	9.13382	9ploss_21wt	0.673077	0.391903	2.19353
ACGATACAGCAAATCA-1_1	9.6002	9ploss_21wt	1.88462	0.563627	1.7804
ACGATACAGCCAGTAG-1_1	3.13806	9ploss_21wt	1.36538	0.170404	2.08063
ACGATACAGCTCTCGG-1_1	7.39267	9ploss_21wt	1.07692	0.130099	1.90409
ACGATACAGGATCGCA-1_1	6.48478	9ploss_21wt	1.5	1.12978	2.99199
ACGATACCACATTCGA-1_1	9.6002	9ploss_21wt	1.46154	0.529673	2.26782
ACGATACCACGAAAGC-1_1	1.8266	9ploss_21wt	1.30769	0.29763	2.07295
ACGATACCAGACGCAA-1_1	3.15429	9ploss_21wt	0.846154	0.0996428	0.4339
ACGATACCAGCCTGTG-1_1	9.6002	9ploss_21wt	1.28846	0.259082	1.69104
ACGATACCATACGCCG-1_1	6.912	9ploss_21wt	0.384615	0.187916	0.484636
ACGATACCATCGGACC-1_1	3.16902	9ploss_21wt	0.75	0.14049	0.932547
ACGATACCATGCGCAC-1_1	9.75759	9ploss_21wt	0.461538	0.288224	1.39616
ACGATACGTCATGCAT-1_1	7.12241	9ploss_21wt	0.5	0.110301	0.702343
ACGATACGTTCAGACT-1_1	6.38556	9ploss_21wt	0.884615	0.0696845	0.357345
ACGATACTCACATGCA-1_1	9.3091	9ploss_21wt	0.884615	0.421188	0.58443
ACGATACTCACGCGGT-1_1	9.77485	9ploss_21wt	0.980769	0.182223	1.06543
ACGATACTCACGGTTA-1_1	8.98038	9ploss_21wt	1.03846	0.143074	1.79746
ACGATACTCAGCACAT-1_1	4.30115	9ploss_21wt	0.576923	0.276428	2.31916
ACGATACTCATATCGG-1_1	9.44253	9ploss_21wt	2.59615	0.741397	2.74382
ACGATACTCATCGGAT-1_1	7.69963	9ploss_21wt	1.90385	0.510122	2.79701
ACGATACTCATTCACT-1_1	1.63837	9ploss_21wt	0.403846	0.344079	0.829957
ACGATACTCCAAGTAC-1_1	7.14414	9ploss_21wt	0.980769	0.262743	0.924111
ACGATACTCGTTTATC-1_1	8.36609	9ploss_21wt	0.769231	0.182817	1.36581
ACGATACTCTGCCAGG-1_1	8.45985	9ploss_21wt	0.596154	0.186844	0.69787
ACGATACTCTGTGCAA-1_1	8.98575	9ploss_21wt	1.03846	0.782259	1.99651
ACGATACTCTTTACGT-1_1	7.97954	9ploss_21wt	1.03846	0.229601	2.04448
ACGATGTAGACAAGCC-1_1	1.04527	9ploss_21wt	2.01923	0.323205	3.19094
ACGATGTAGATCCCGC-1_1	8.82431	9ploss_21wt	1.5	0.51601	2.25198
ACGATGTAGCATCATC-1_1	5.40985	9ploss_21wt	1.13462	0.0832297	0.904987
ACGATGTAGCCACCTG-1_1	4.4762	9ploss_21wt	1.80769	0.0956589	1.56354
ACGATGTAGGTCATCT-1_1	8.21759	9ploss_21wt	0.730769	0.233971	0.905112
ACGATGTCAGAGCCAA-1_1	6.83256	9ploss_21wt	0.711538	0.138565	0.646688
ACGATGTCAGCCTTTC-1_1	6.912	9ploss_21wt	0.980769	0.14383	0.793114
ACGATGTCATCACAAC-1_1	4.30115	9ploss_21wt	1.15385	0.485185	1.4489
ACGATGTGTACTTCTT-1_1	8.39705	9ploss_21wt	1.23077	0.361023	1.85523
ACGATGTGTGCATCTA-1_1	5.80568	9ploss_21wt	1.09615	0.193575	1.04823
ACGATGTGTTTGGGCC-1_1	7.11962	9ploss_21wt	1.48077	0.639832	1.74545
ACGATGTTCATAGCAC-1_1	6.74978	9ploss_21wt	2.23077	0.239516	1.71723
ACGATGTTCATCACCC-1_1	9.44253	9ploss_21wt	1.17308	0.946935	2.03379
ACGATGTTCTGACCTC-1_1	7.13257	9ploss_21wt	1.28846	0.19787	1.26204
ACGATGTTCTTACCGC-1_1	8.63893	9ploss_21wt	0.596154	0.131798	0.818746
ACGATGTTCTTGCCGT-1_1	0.152307	9ploss_21wt	0	0.0238212	0.200664
ACGCAGCAGAGCCCAA-1_1	7.14608	9ploss_21wt	1.32692	0.275985	2.2163
ACGCAGCAGAGTCGGT-1_1	6.64164	9ploss_21wt	2.25	0.475468	2.92755
ACGCAGCAGGACAGAA-1_1	8.28456	9ploss_21wt	1.5	0.239055	2.05687
ACGCAGCAGGAGTCTG-1_1	5.80975	9ploss_21wt	0.634615	0.0989226	0.901841
ACGCAGCAGTACCGGA-1_1	7.69199	9ploss_21wt	1.32692	0.282916	2.51168
ACGCAGCAGTCCGTAT-1_1	12.5127	9ploss_21wt	1.19231	0.282122	1.07276
ACGCAGCAGTGGACGT-1_1	10.7813	9ploss_21wt	1.61538	1.15619	2.45919
ACGCAGCAGTTGTAGA-1_1	8.39618	9ploss_21wt	0.961538	0.237229	0.716045
ACGCAGCCAAAGGCGT-1_1	8.39061	9ploss_21wt	2.01923	0.669891	2.36649
ACGCAGCCAAGCCTAT-1_1	6.32249	9ploss_21wt	2.71154	0.651427	2.91049
ACGCAGCCAATCGGTT-1_1	7.30728	9ploss_21wt	0.576923	0.0884473	0.516796
ACGCAGCCACAGATTC-1_1	7.80946	9ploss_21wt	1.67308	0.900112	2.01381
ACGCAGCCACTGTCGG-1_1	5.80568	9ploss_21wt	1.23077	0.125286	1.29424
ACGCAGCCAGATAATG-1_1	7.88597	9ploss_21wt	1.5	0.162547	1.90758
ACGCAGCCAGCTGTAT-1_1	7.68245	9ploss_21wt	2.01923	0.62755	2.64018
ACGCAGCCATGCTAGT-1_1	5.80568	9ploss_21wt	0.903846	0.450223	0.809403
ACGCAGCCATTCTCAT-1_1	3.16902	9ploss_21wt	1.5	0.179485	2.23554
ACGCAGCGTCCCGACA-1_1	2.54833	9ploss_21wt	1.98077	1.13224	2.76513
ACGCAGCGTCGCGAAA-1_1	4.08951	9ploss_21wt	0.942308	0.642083	2.1699
ACGCAGCGTCTTCTCG-1_1	7.46682	9ploss_21wt	1.26923	0.415433	1.02303
ACGCAGCGTTCGTTGA-1_1	8.00376	9ploss_21wt	1.34615	0.391315	1.8495
ACGCAGCGTTTGACTG-1_1	8.70415	9ploss_21wt	1.26923	0.189453	1.69381
ACGCAGCTCAAAGTAG-1_1	9.69873	9ploss_21wt	1	0.177011	0.661698
ACGCAGCTCACCGGGT-1_1	3.71894	9ploss_21wt	1.78846	0.433796	1.31229
ACGCAGCTCAGTTTGG-1_1	7.27364	9ploss_21wt	3.78846	0.480133	3.01117
ACGCAGCTCCAAAGTC-1_1	1.52682	9ploss_21wt	1.5	0.309054	1.83811
ACGCAGCTCCCACTTG-1_1	8.48069	9ploss_21wt	0.980769	0.642395	1.69916
ACGCAGCTCGATAGAA-1_1	10.2112	9ploss_21wt	1.19231	0.692776	1.0864
ACGCAGCTCGCAGGCT-1_1	2.06695	9ploss_21wt	2.55769	0.367042	3.32383
ACGCAGCTCGTAGGTT-1_1	9.14314	9ploss_21wt	0.211538	0.149099	2.22662
ACGCAGCTCTAAGCCA-1_1	1.6829	9ploss_21wt	2.59615	0.595011	2.33091
ACGCCAGAGACAGACC-1_1	4.94492	9ploss_21wt	1.09615	0.121055	1.30816
ACGCCAGAGATCCGAG-1_1	11.0403	9ploss_21wt	1.07692	0.133056	1.5273
ACGCCAGAGCCTATGT-1_1	3.72349	9ploss_21wt	0.884615	0.160243	0.454605
ACGCCAGAGCGTTGCC-1_1	6.477	9ploss_21wt	0.634615	0.123068	0.80003
ACGCCAGAGCTGCAAG-1_1	9.55938	9ploss_21wt	1.88462	0.159337	2.0335
ACGCCAGAGTGGGTTG-1_1	8.32383	9ploss_21wt	1.78846	0.303746	2.10797
ACGCCAGAGTGGTAAT-1_1	10.3325	9ploss_21wt	0.711538	0.107705	0.943483
ACGCCAGAGTTTGCGT-1_1	8.37855	9ploss_21wt	0.115385	0.160553	0.487181
ACGCCAGCAAGTCTGT-1_1	3.67608	9ploss_21wt	1.46154	0.2981	2.48807
ACGCCAGCAATGACCT-1_1	6.58296	9ploss_21wt	3.65385	0.534546	3.15511
ACGCCAGCACACATGT-1_1	7.42334	9ploss_21wt	1.28846	0.0634784	0.836153
ACGCCAGCATACAGCT-1_1	10.0066	9ploss_21wt	1.51923	0.096343	1.45855
ACGCCAGCATCACAAC-1_1	7.11962	9ploss_21wt	1.51923	0.118776	1.01584
ACGCCAGCATGTCTCC-1_1	9.03674	9ploss_21wt	0.538462	0.102649	0.413545
ACGCCAGGTAGCGATG-1_1	1.42178	9ploss_21wt	2.71154	0.69593	2.77148
ACGCCAGGTCTAGGTT-1_1	8.56863	9ploss_21wt	1.55769	0.212126	1.75975
ACGCCAGGTGCAGGTA-1_1	9.99396	9ploss_21wt	2.80769	0.510433	2.63028
ACGCCAGGTGTTAAGA-1_1	8.65808	9ploss_21wt	0.576923	0.206414	1.45071
ACGCCAGGTTCCGTCT-1_1	6.81163	9ploss_21wt	1.48077	0.35105	2.03328
ACGCCAGTCATAAAGG-1_1	6.71218	9ploss_21wt	0.769231	0.170425	0.394626
ACGCCAGTCATGGTCA-1_1	12.5526	9ploss_21wt	6.59615	0.563225	2.73918
ACGCCAGTCCAAGCCG-1_1	6.38886	9ploss_21wt	1.55769	0.24738	2.5499
ACGCCAGTCGTGGTCG-1_1	8.63309	9ploss_21wt	1.05769	0.128594	1.8672
ACGCCAGTCTACCTGC-1_1	8.99333	9ploss_21wt	0.923077	0.1682	0.502694
ACGCCAGTCTTAACCT-1_1	6.46571	9ploss_21wt	1.63462	-0.0402384	2.39566
ACGCCGAAGACAGAGA-1_1	10.1335	9ploss_21wt	0.865385	0.183074	0.597404
ACGCCGAAGGGTATCG-1_1	0.0419885	9ploss_21wt	1.40385	0.151313	1.00596
ACGCCGAAGTACGTAA-1_1	7.17954	9ploss_21wt	1	0.114002	0.972105
ACGCCGAAGTATCGAA-1_1	0.00330967	9ploss_21wt	3.44231	0.457313	2.22982
ACGCCGAAGTCGATAA-1_1	7.97954	9ploss_21wt	1.09615	0.671785	1.97097
ACGCCGACACTCAGGC-1_1	9.31341	9ploss_21wt	1.46154	0.334935	2.79873
ACGCCGACAGTATAAG-1_1	8.89578	9ploss_21wt	0.769231	0.197376	1.1973
ACGCCGACATCTCCCA-1_1	6.912	9ploss_21wt	0.519231	0.136317	1.0238
ACGCCGAGTAGAAAGG-1_1	6.07428	9ploss_21wt	1.25	0.257755	1.79613
ACGCCGAGTAGCGCAA-1_1	6.82038	9ploss_21wt	0.788462	-0.0150637	0.642535
ACGCCGAGTCTAGCCG-1_1	2.7427	9ploss_21wt	1.28846	0.361744	2.11552
ACGCCGAGTCTAGTCA-1_1	4.45355	9ploss_21wt	0.903846	0.185535	0.699371
ACGCCGAGTTCTGGTA-1_1	8.2972	9ploss_21wt	0.942308	0.126139	1.14847
ACGCCGAGTTTCGCTC-1_1	7.39267	9ploss_21wt	0.596154	0.212623	1.04984
ACGCCGATCACATACG-1_1	4.57136	9ploss_21wt	1.23077	0.115165	1.23706
ACGCCGATCTTGGGTA-1_1	6.96783	9ploss_21wt	0.692308	0.340681	1.7298
ACGGAGAAGAAGGTTT-1_1	7.46339	9ploss_21wt	1.90385	0.612954	2.72783
ACGGAGAAGAGTAATC-1_1	7.53714	9ploss_21wt	1.09615	0.414731	2.24778
ACGGAGAAGTGTTGAA-1_1	4.30115	9ploss_21wt	2.26923	0.683622	2.98933
ACGGAGACAAAGGCGT-1_1	6.912	9ploss_21wt	0.5	0.180664	0.515138
ACGGAGACACACATGT-1_1	9.03674	9ploss_21wt	1.82692	0.101163	2.04441
ACGGAGACACAGCCCA-1_1	7.60602	9ploss_21wt	5.84615	1.31538	2.99432
ACGGAGACAGGTGGAT-1_1	8.32979	9ploss_21wt	2.34615	1.12317	2.31526
ACGGAGACATTCTTAC-1_1	6.62886	9ploss_21wt	0.903846	0.108203	0.646862
ACGGAGAGTCAGATAA-1_1	0.862694	9ploss_21wt	2.57692	1.27945	3.30883
ACGGAGAGTCCCTTGT-1_1	6.912	9ploss_21wt	1.07692	0.512008	1.25035
ACGGAGAGTCGACTAT-1_1	2.18303	9ploss_21wt	1.73077	0.362224	2.99772
ACGGAGAGTCTGGTCG-1_1	0.990083	9ploss_21wt	0.25	0.178743	1.36526
ACGGAGAGTGCAGTAG-1_1	9.95563	9ploss_21wt	0.423077	0.178792	0.415857
ACGGAGAGTGGTTTCA-1_1	9.27356	9ploss_21wt	1.5	0.750956	2.64807
ACGGAGAGTTAAGGGC-1_1	9.68588	9ploss_21wt	0.653846	0.121882	1.24034
ACGGAGATCCGAGCCA-1_1	6.27777	9ploss_21wt	1.13462	0.157211	0.987799
ACGGAGATCCGTCATC-1_1	0.0186382	9ploss_21wt	0.0576923	0.108735	-0.0818594
ACGGAGATCTATCGCC-1_1	8.08948	9ploss_21wt	1.61538	0.326267	0.959674
ACGGCCAAGACTTGAA-1_1	9.92913	9ploss_21wt	0.769231	0.236533	0.787639
ACGGCCAAGCCAACAG-1_1	9.71347	9ploss_21wt	2.59615	0.243579	2.92845
ACGGCCAAGCCACTAT-1_1	0.790673	9ploss_21wt	0.211538	0.0831358	0.494001
ACGGCCAAGGGCTTGA-1_1	7.59671	9ploss_21wt	1.44231	0.34433	2.12814
ACGGCCAAGTCCTCCT-1_1	9.78039	9ploss_21wt	1.48077	0.143633	0.483748
ACGGCCAAGTTCCACA-1_1	7.89183	9ploss_21wt	1.26923	0.280774	1.31091
ACGGCCACAACACCCG-1_1	7.60602	9ploss_21wt	1.51923	0.270205	1.82833
ACGGCCACAATGAATG-1_1	7.96532	9ploss_21wt	1.21154	0.45966	0.871763
ACGGCCACATCTATGG-1_1	6.90213	9ploss_21wt	0.788462	0.151317	1.2724
ACGGCCACATGTAAGA-1_1	1.38188	9ploss_21wt	0.961538	0.225633	1.35323
ACGGCCACATTAACCG-1_1	9.78169	9ploss_21wt	1.48077	0.117996	1.00656
ACGGCCAGTCAATGTC-1_1	3.15429	9ploss_21wt	1.96154	0.205413	1.24268
ACGGCCAGTCACTTCC-1_1	9.84314	9ploss_21wt	2.48077	0.379389	2.5056
ACGGCCAGTCTTCTCG-1_1	10.2546	9ploss_21wt	1.34615	0.127769	1.35408
ACGGCCAGTGCAGGTA-1_1	9.92975	9ploss_21wt	1.96154	0.158318	1.73553
ACGGCCAGTTCGGGCT-1_1	10.4863	9ploss_21wt	0.692308	0.038839	0.846827
ACGGCCAGTTGATTCG-1_1	7.68296	9ploss_21wt	0.807692	0.779649	1.57592
ACGGCCATCAACGGGA-1_1	4.88597	9ploss_21wt	2.25	1.32902	2.80326
ACGGCCATCGAATGCT-1_1	0.9793	9ploss_21wt	1.71154	0.998338	2.04606
ACGGCCATCTGCTGCT-1_1	6.89808	9ploss_21wt	0.903846	0.150646	0.620547
ACGGGCTAGAGCTATA-1_1	1.91722	9ploss_21wt	1.25	0.170808	2.08591
ACGGGCTAGCACGCCT-1_1	3.13529	9ploss_21wt	0.788462	0.228969	0.529523
ACGGGCTAGCGAAGGG-1_1	9.40917	9ploss_21wt	1.63462	0.500861	2.18567
ACGGGCTAGGAACTGC-1_1	7.18823	9ploss_21wt	0.423077	0.137695	0.796051
ACGGGCTAGGCGCTCT-1_1	6.91035	9ploss_21wt	0.980769	0.160336	1.02146
ACGGGCTAGGGTTCCC-1_1	9.19118	9ploss_21wt	0.692308	0.187601	0.888226
ACGGGCTAGGTAAACT-1_1	9.73818	9ploss_21wt	1.40385	0.146939	1.19767
ACGGGCTAGGTGATTA-1_1	9.6002	9ploss_21wt	2.07692	0.267662	2.58839
ACGGGCTAGTGGGATC-1_1	0.983267	9ploss_21wt	0.365385	0.338936	0.901591
ACGGGCTCAAGAGGCT-1_1	8.70588	9ploss_21wt	1.36538	0.300882	1.92626
ACGGGCTCAATGAAAC-1_1	9.84314	9ploss_21wt	2.23077	0.449887	2.77167
ACGGGCTCAATGAATG-1_1	10.5648	9ploss_21wt	2.53846	0.24444	2.50619
ACGGGCTCACCTCGGA-1_1	5.32071	9ploss_21wt	3.38462	0.86459	3.1597
ACGGGCTCAGATGGCA-1_1	2.67747	9ploss_21wt	0.807692	0.0945623	0.406097
ACGGGCTCAGCCTTTC-1_1	0.0976431	9ploss_21wt	0.0192308	0.0589202	0.0335669
ACGGGCTCAGCTATTG-1_1	1.98198	9ploss_21wt	1.55769	0.30403	1.63903
ACGGGCTGTAAGCACG-1_1	3.16902	9ploss_21wt	1.40385	0.197724	0.241341
ACGGGCTGTACTCAAC-1_1	9.71289	9ploss_21wt	1.42308	-0.170937	1.00234
ACGGGCTGTAGAGCTG-1_1	6.37075	9ploss_21wt	1.51923	0.0864976	1.55791
ACGGGCTGTAGCGTAG-1_1	3.72407	9ploss_21wt	0.596154	0.150968	0.399718
ACGGGCTGTCCGAAGA-1_1	9.84246	9ploss_21wt	2.28846	1.3914	2.64818
ACGGGCTGTGACAAAT-1_1	4.05563	9ploss_21wt	1.61538	0.306546	2.28581
ACGGGCTGTGGCAAAC-1_1	3.13946	9ploss_21wt	1.23077	0.337993	1.28436
ACGGGCTTCATAAAGG-1_1	9.36894	9ploss_21wt	0.653846	0.175141	1.27538
ACGGGCTTCCAGAAGG-1_1	3.3797	9ploss_21wt	1.46154	0.378943	3.09551
ACGGGCTTCTCTAGGA-1_1	8.82431	9ploss_21wt	1.48077	0.753568	0.955413
ACGGGTCAGACAAGCC-1_1	8.19708	9ploss_21wt	2.42308	0.662335	2.95172
ACGGGTCAGAGGTAGA-1_1	6.92746	9ploss_21wt	2.34615	0.374288	2.8845
ACGGGTCAGGGTTCCC-1_1	9.69873	9ploss_21wt	1.5	1.04108	2.45559
ACGGGTCCAAACTGCT-1_1	8.14943	9ploss_21wt	1.44231	0.139571	1.47964
ACGGGTCCACAGCCCA-1_1	8.39167	9ploss_21wt	1.25	0.326585	0.721238
ACGGGTCCAGATCCAT-1_1	4.99103	9ploss_21wt	0.269231	1.51661	1.41367
ACGGGTCCAGATTGCT-1_1	9.6002	9ploss_21wt	1.53846	0.210333	2.08232
ACGGGTCCAGCTCGAC-1_1	6.41796	9ploss_21wt	1.11538	1.34231	2.43307
ACGGGTCCATCACGAT-1_1	8.99333	9ploss_21wt	0.942308	0.183115	0.77232
ACGGGTCCATTGGGCC-1_1	8.40489	9ploss_21wt	2	0.448938	1.30854
ACGGGTCGTAGCCTCG-1_1	8.70415	9ploss_21wt	1.73077	0.684752	2.56288
ACGGGTCGTCCATCCT-1_1	0.722753	9ploss_21wt	1.61538	1.09179	3.03394
ACGGGTCGTCGGCTCA-1_1	9.01675	9ploss_21wt	0.557692	0.730831	1.15042
ACGGGTCGTGTGTGCC-1_1	8.57366	9ploss_21wt	0.173077	0.279809	1.68767
ACGGGTCGTTGTCTTT-1_1	5.5976	9ploss_21wt	0.115385	0.324244	2.14542
ACGGGTCTCACGGTTA-1_1	7.11297	9ploss_21wt	0.692308	0.177994	1.02476
ACGGGTCTCAGAGACG-1_1	7.51812	9ploss_21wt	2.61538	0.92791	3.18033
ACGGGTCTCATAAAGG-1_1	3.16902	9ploss_21wt	0.230769	0.0632907	0.543272
ACGGGTCTCCGTCATC-1_1	6.70286	9ploss_21wt	1.05769	0.0775332	1.5763
ACGGGTCTCCTACAGA-1_1	1.65348	9ploss_21wt	0.961538	0.735028	2.09891
ACGGGTCTCCTCAATT-1_1	12.6238	9ploss_21wt	0.807692	0.225796	0.770355
ACGTCAAAGATGCCTT-1_1	8.74814	9ploss_21wt	1.88462	0.437563	2.03114
ACGTCAAAGCAAATCA-1_1	2.27465	9ploss_21wt	2.09615	1.29355	2.79012
ACGTCAAAGCAGGTCA-1_1	7.88597	9ploss_21wt	1.76923	1.33587	2.84867
ACGTCAAAGCGTGTCC-1_1	8.66397	9ploss_21wt	1.25	0.149546	1.42822
ACGTCAAAGGTGATTA-1_1	9.52792	9ploss_21wt	1.51923	0.0486857	1.82606
ACGTCAAAGTTGTCGT-1_1	7.39267	9ploss_21wt	0.769231	0.164654	0.517983
ACGTCAACACCAGCAC-1_1	10.1695	9ploss_21wt	1.71154	0.947137	1.85746
ACGTCAACAGCGTCCA-1_1	7.38782	9ploss_21wt	1.73077	0.323045	2.24671
ACGTCAACAGTATCTG-1_1	9.48517	9ploss_21wt	2.30769	0.694211	1.78048
ACGTCAACATATACCG-1_1	5.32917	9ploss_21wt	0.673077	0.129927	0.578678
ACGTCAACATGTTCCC-1_1	7.44261	9ploss_21wt	2.26923	0.167379	2.44848
ACGTCAAGTAAAGTCA-1_1	6.46169	9ploss_21wt	0.942308	0.163178	1.10986
ACGTCAAGTAGAAGGA-1_1	5.82611	9ploss_21wt	0.346154	0.0917587	0.839404
ACGTCAAGTCGCCATG-1_1	9.55125	9ploss_21wt	1.65385	0.549622	2.00435
ACGTCAAGTCGGCTCA-1_1	10.2547	9ploss_21wt	1.15385	0.151258	1.34795
ACGTCAAGTGACGGTA-1_1	8.57919	9ploss_21wt	0.980769	0.273076	2.24544
ACGTCAAGTTTGTGTG-1_1	8.32383	9ploss_21wt	1.46154	0.155103	1.59372
ACGTCAATCAGTTTGG-1_1	9.12944	9ploss_21wt	2.05769	0.403059	2.48927
ACGTCAATCCACTCCA-1_1	6.28111	9ploss_21wt	1.17308	0.217459	2.24916
ACGTCAATCCCATTTA-1_1	3.16902	9ploss_21wt	0.576923	0.139255	0.961784
ACGTCAATCCGTCATC-1_1	9.79655	9ploss_21wt	1.53846	0.559738	2.44849
ACGTCAATCGGATGGA-1_1	8.43834	9ploss_21wt	0.788462	0.207208	1.46772
ACGTCAATCGTCTGCT-1_1	8.19708	9ploss_21wt	0.384615	0.170622	0.552125
ACGTCAATCGTTTGCC-1_1	0.414904	9ploss_21wt	0.942308	0.413477	2.1762
ACGTCAATCTGATTCT-1_1	6.912	9ploss_21wt	1.03846	0.154459	1.18575
ACGTCAATCTTGTATC-1_1	7.31309	9ploss_21wt	1.96154	0.172829	2.32301
ACTATCTAGAGCCTAG-1_1	9.29018	9ploss_21wt	1.46154	0.281523	1.77239
ACTATCTAGAGTAATC-1_1	11.8412	9ploss_21wt	1.25	0.116149	0.977945
ACTATCTAGCAACGGT-1_1	3.12281	9ploss_21wt	2.48077	1.21743	2.58794
ACTATCTCAACTGCTA-1_1	8.5774	9ploss_21wt	1.75	0.208811	2.1698
ACTATCTCACGGCGTT-1_1	6.76439	9ploss_21wt	1.09615	0.336981	1.17598
ACTATCTCACGGTTTA-1_1	6.28605	9ploss_21wt	1	0.0665712	0.514375
ACTATCTCAGACGCAA-1_1	9.9691	9ploss_21wt	1.65385	0.928613	1.64422
ACTATCTCAGTGGGAT-1_1	8.56723	9ploss_21wt	1.46154	0.18252	2.38596
ACTATCTGTATCTGCA-1_1	9.44616	9ploss_21wt	1.30769	0.513955	1.41833
ACTATCTGTCCAAGTT-1_1	5.32071	9ploss_21wt	4.69231	1.74486	2.81135
ACTATCTGTCGCCATG-1_1	6.275	9ploss_21wt	0.519231	0.203476	0.362255
ACTATCTGTCTAGAGG-1_1	7.44261	9ploss_21wt	1.96154	0.508292	2.69132
ACTATCTGTCTTGATG-1_1	10.3137	9ploss_21wt	0.884615	0.465144	2.25799
ACTATCTGTTAGATGA-1_1	8.72935	9ploss_21wt	0.730769	0.0708649	0.478875
ACTATCTTCAAGCCTA-1_1	8.47243	9ploss_21wt	3.51923	0.357069	1.39275
ACTATCTTCACTCCTG-1_1	8.70957	9ploss_21wt	1.03846	0.339364	1.04537
ACTATCTTCAGATAAG-1_1	2.64004	9ploss_21wt	1.25	0.190766	0.601499
ACTATCTTCAGCTGGC-1_1	7.11962	9ploss_21wt	0.865385	0.147036	0.761561
ACTATCTTCCAGTATG-1_1	0.0815479	9ploss_21wt	0.0576923	0.0415579	-0.154627
ACTATCTTCGGCATCG-1_1	8.39618	9ploss_21wt	1.17308	0.208208	0.961935
ACTGAACAGAACAACT-1_1	9.76416	9ploss_21wt	1.98077	0.476202	2.49834
ACTGAACAGACTAGAT-1_1	2.28241	9ploss_21wt	1.13462	0.41297	1.69226
ACTGAACAGCGCCTCA-1_1	10.2518	9ploss_21wt	0.730769	0.1145	0.471455
ACTGAACAGGCTCATT-1_1	2.98125	9ploss_21wt	0.826923	0.151459	0.793366
ACTGAACAGTGGTAGC-1_1	7.88597	9ploss_21wt	0.769231	0.253664	1.96822
ACTGAACCAAAGGCGT-1_1	8.98575	9ploss_21wt	2.59615	0.603579	2.44119
ACTGAACCAACTGCGC-1_1	10.3738	9ploss_21wt	1.11538	0.248787	2.24366
ACTGAACCAAGGACAC-1_1	5.94344	9ploss_21wt	0.557692	0.104024	0.573395
ACTGAACCAATCCGAT-1_1	7.0041	9ploss_21wt	1.13462	0.1811	0.677994
ACTGAACCACCGGAAA-1_1	7.11962	9ploss_21wt	1.46154	0.178444	0.66284
ACTGAACCAGACAAGC-1_1	5.16678	9ploss_21wt	1.13462	0.366071	1.0306
ACTGAACCATTAGGCT-1_1	7.34351	9ploss_21wt	1.71154	0.538416	2.38821
ACTGAACGTAGAGTGC-1_1	4.79054	9ploss_21wt	0.923077	0.505825	1.85993
ACTGAACGTTCGGCAC-1_1	7.67811	9ploss_21wt	2.32692	0.559172	3.18954
ACTGAACTCACAGTAC-1_1	7.11962	9ploss_21wt	0.942308	0.135825	0.848771
ACTGAACTCCTGCTTG-1_1	6.76439	9ploss_21wt	0.211538	0.131837	0.661564
ACTGAACTCGAGAACG-1_1	9.77847	9ploss_21wt	1.13462	0.329818	0.800013
ACTGAACTCGTTGACA-1_1	9.66359	9ploss_21wt	0.884615	0.150516	0.943623
ACTGAACTCTAGCACA-1_1	10.2718	9ploss_21wt	1.28846	0.598297	1.88104
ACTGAACTCTTCTGGC-1_1	2.14989	9ploss_21wt	1.21154	0.764508	2.09268
ACTGAGTAGAGCCTAG-1_1	5.00251	9ploss_21wt	0.903846	0.990822	1.09414
ACTGAGTAGATACACA-1_1	9.44613	9ploss_21wt	3.21154	0.711695	2.7062
ACTGAGTAGCTAACAA-1_1	9.78169	9ploss_21wt	0.461538	0.876899	1.99554
ACTGAGTAGCTGTCTA-1_1	9.82058	9ploss_21wt	1.67308	0.167408	1.86411
ACTGAGTAGGAGCGTT-1_1	8.67582	9ploss_21wt	0.384615	0.10234	0.583244
ACTGAGTAGGCCCGTT-1_1	7.97954	9ploss_21wt	2.23077	0.0862796	2.15571
ACTGAGTAGGGAACGG-1_1	6.74997	9ploss_21wt	1.19231	0.262189	0.401553
ACTGAGTAGTACGTAA-1_1	6.16706	9ploss_21wt	1.30769	0.281007	2.51259
ACTGAGTCAAAGTGCG-1_1	6.90124	9ploss_21wt	1.5	0.102357	2.39802
ACTGAGTCAGCTGCTG-1_1	5.80658	9ploss_21wt	1	0.163997	0.597316
ACTGAGTCATCCTAGA-1_1	5.94194	9ploss_21wt	1.23077	0.250642	1.32377
ACTGAGTGTACCGCTG-1_1	4.07651	9ploss_21wt	0.461538	0.0655878	1.07807
ACTGAGTGTAGCGCTC-1_1	5.50881	9ploss_21wt	0.557692	0.197514	0.687351
ACTGAGTGTCACACGC-1_1	6.99449	9ploss_21wt	0.961538	0.173587	1.74632
ACTGAGTGTCTCACCT-1_1	9.86854	9ploss_21wt	0.75	0.95973	1.69232
ACTGAGTGTGCCTTGG-1_1	9.69873	9ploss_21wt	0.692308	0.569654	1.7241
ACTGAGTGTTTAGCTG-1_1	7.77087	9ploss_21wt	0.730769	0.14618	1.6888
ACTGAGTTCACCATAG-1_1	9.7977	9ploss_21wt	1.5	0.112958	0.996321
ACTGAGTTCACCGTAA-1_1	7.88956	9ploss_21wt	0.692308	0.335426	1.75369
ACTGAGTTCACTCTTA-1_1	9.84314	9ploss_21wt	2.25	0.227242	2.6716
ACTGAGTTCAGGCAAG-1_1	10.1335	9ploss_21wt	1.28846	0.0954175	0.682664
ACTGAGTTCAGTGCAT-1_1	5.34779	9ploss_21wt	1.03846	0.136697	1.94689
ACTGAGTTCCTCTAGC-1_1	12.5526	9ploss_21wt	1.23077	0.121049	2.06816
ACTGAGTTCGGTCTAA-1_1	9.11462	9ploss_21wt	1.80769	0.386239	2.95605
ACTGAGTTCTCGAGTA-1_1	5.22879	9ploss_21wt	1.34615	0.532774	1.81724
ACTGATGAGATCGATA-1_1	6.76439	9ploss_21wt	1.55769	0.675816	1.88743
ACTGATGAGCAACGGT-1_1	3.13806	9ploss_21wt	0.884615	0.150991	0.59586
ACTGATGAGCACGCCT-1_1	9.68952	9ploss_21wt	1.36538	0.293292	2.54623
ACTGATGAGCCAGTAG-1_1	5.23955	9ploss_21wt	0.865385	0.204991	1.1206
ACTGATGAGCGCCTTG-1_1	5.41338	9ploss_21wt	4.28846	1.27516	3.06672
ACTGATGAGCTAGTGG-1_1	7.47496	9ploss_21wt	0.846154	0.218411	0.258925
ACTGATGAGGCACATG-1_1	8.28434	9ploss_21wt	2.86538	0.69564	2.76873
ACTGATGAGTGCGATG-1_1	6.9464	9ploss_21wt	2.82692	0.320957	2.2972
ACTGATGCAATCCGAT-1_1	6.92635	9ploss_21wt	0.769231	0.11736	0.383319
ACTGATGCACCAGGTC-1_1	0.0114962	9ploss_21wt	0.0576923	0.116231	-0.182951
ACTGATGCAGCTGCAC-1_1	3.76185	9ploss_21wt	1.69231	0.415704	2.46899
ACTGATGCAGCTGGCT-1_1	6.11525	9ploss_21wt	2.11538	0.234151	2.92913
ACTGATGCAGTTCCCT-1_1	6.99449	9ploss_21wt	0.519231	0.567544	0.506921
ACTGATGCATCATCCC-1_1	12.5526	9ploss_21wt	0.730769	0.175832	0.549451
ACTGATGCATTTGCCC-1_1	9.03674	9ploss_21wt	0.25	0.0689636	0.328292
ACTGATGGTACAAGTA-1_1	8.67195	9ploss_21wt	1.05769	0.125539	1.60995
ACTGATGGTACTCTCC-1_1	3.68766	9ploss_21wt	0.423077	0.151089	0.524365
ACTGATGGTCGTGGCT-1_1	8.81121	9ploss_21wt	1.38462	0.42829	1.82682
ACTGATGGTCTGGTCG-1_1	8.81742	9ploss_21wt	1.38462	0.294717	1.72075
ACTGATGGTGGCGAAT-1_1	7.41312	9ploss_21wt	1.61538	0.575385	2.30005
ACTGATGGTGGTCCGT-1_1	8.56588	9ploss_21wt	0.980769	0.134086	0.512162
ACTGATGGTGTCTGAT-1_1	9.30981	9ploss_21wt	0.461538	0.258558	0.673937
ACTGATGTCAAGGCTT-1_1	0.0186533	9ploss_21wt	0.0384615	0.0192307	0.176578
ACTGATGTCACCTCGT-1_1	7.37464	9ploss_21wt	1.61538	0.272201	1.38803
ACTGATGTCATGCAAC-1_1	9.51693	9ploss_21wt	1.90385	0.937856	1.91733
ACTGCTCAGAACTGTA-1_1	3.16902	9ploss_21wt	1.82692	0.129466	1.94625
ACTGCTCAGAGCCCAA-1_1	8.48317	9ploss_21wt	1.55769	0.131401	1.88787
ACTGCTCAGAGCTGGT-1_1	10.0029	9ploss_21wt	1.13462	0.290073	1.23057
ACTGCTCAGAGTAAGG-1_1	5.36267	9ploss_21wt	0.903846	0.178163	1.00189
ACTGCTCAGGCATGTG-1_1	9.3091	9ploss_21wt	1.65385	0.257904	1.46849
ACTGCTCAGGGCTTCC-1_1	5.45628	9ploss_21wt	1.32692	0.357281	1.07476
ACTGCTCCAACTTGAC-1_1	5.86069	9ploss_21wt	0.615385	0.204816	2.30178
ACTGCTCCACCTCGGA-1_1	10.8869	9ploss_21wt	0.980769	0.154092	1.9189
ACTGCTCCACGGCTAC-1_1	9.95347	9ploss_21wt	1.19231	0.290405	1.21461
ACTGCTCCAGGCTGAA-1_1	9.44253	9ploss_21wt	1.71154	0.331602	2.11232
ACTGCTCCAGTTCATG-1_1	10.3963	9ploss_21wt	1.07692	0.249085	0.741876
ACTGCTCCATGCCCGA-1_1	7.68252	9ploss_21wt	1.48077	0.27903	2.52079
ACTGCTCGTAAGTGGC-1_1	1.41074	9ploss_21wt	3.09615	1.11258	1.86188
ACTGCTCGTAAGTTCC-1_1	8.04362	9ploss_21wt	2.23077	0.632371	3.28466
ACTGCTCGTAGCGCAA-1_1	7.8324	9ploss_21wt	0.692308	0.155407	1.43786
ACTGCTCGTATTAGCC-1_1	7.7807	9ploss_21wt	1.61538	0.17281	0.981463
ACTGCTCGTCGAAAGC-1_1	3.37793	9ploss_21wt	1.05769	0.368442	1.18952
ACTGCTCGTGTTAAGA-1_1	6.07314	9ploss_21wt	0.846154	0.771049	2.1153
ACTGCTCGTTCAGCGC-1_1	8.61956	9ploss_21wt	2.63462	0.330707	2.25446
ACTGCTCTCACCCGAG-1_1	8.47243	9ploss_21wt	1.67308	0.157469	0.470527
ACTGCTCTCCCAAGTA-1_1	7.69276	9ploss_21wt	1.17308	0.380886	0.438638
ACTGCTCTCCTAGTGA-1_1	8.40701	9ploss_21wt	2.86538	0.465947	2.90039
ACTGCTCTCGATCCCT-1_1	6.56383	9ploss_21wt	1.75	0.37357	2.0394
ACTGCTCTCGCCAAAT-1_1	7.37666	9ploss_21wt	0.115385	0.0468009	0.0805747
ACTGCTCTCGCCATAA-1_1	0.889258	9ploss_21wt	1.96154	1.25722	3.19187
ACTGCTCTCGGAGCAA-1_1	5.41338	9ploss_21wt	5.92308	1.62695	3.40584
ACTGCTCTCGTTGCCT-1_1	3.9892	9ploss_21wt	2.34615	0.132358	1.97861
ACTGCTCTCTAAGCCA-1_1	9.81675	9ploss_21wt	2.5	0.223358	2.29292
ACTGCTCTCTACTCAT-1_1	10.2562	9ploss_21wt	1.07692	0.0966384	0.62609
ACTGCTCTCTACTTAC-1_1	9.77068	9ploss_21wt	2.76923	0.778539	2.11656
ACTGTCCAGCCGTCGT-1_1	0.00662308	9ploss_21wt	0.134615	-0.0323268	2.26183
ACTGTCCAGCGTAGTG-1_1	9.3091	9ploss_21wt	1.28846	0.495676	2.46355
ACTGTCCAGGACCACA-1_1	9.04595	9ploss_21wt	2.23077	0.318339	2.65984
ACTGTCCAGGGATCTG-1_1	9.48557	9ploss_21wt	1.13462	0.211118	1.543
ACTGTCCAGGTAGCTG-1_1	8.57919	9ploss_21wt	1.84615	0.260475	2.60819
ACTGTCCAGTAGGTGC-1_1	6.0926	9ploss_21wt	2.57692	1.46163	2.80333
ACTGTCCCAAAGTGCG-1_1	7.39267	9ploss_21wt	1.73077	0.880555	2.20908
ACTGTCCCACCACGTG-1_1	7.48833	9ploss_21wt	1.36538	0.159373	2.04769
ACTGTCCCACTTGGAT-1_1	7.60602	9ploss_21wt	0.903846	0.178804	1.17198
ACTGTCCCATCAGTCA-1_1	8.47243	9ploss_21wt	0.634615	0.150832	0.620386
ACTGTCCCATCCTTGC-1_1	0.820713	9ploss_21wt	0.653846	0.437394	0.835305
ACTGTCCCATGTCTCC-1_1	8.81752	9ploss_21wt	0.923077	0.549422	2.27729
ACTGTCCGTACATGTC-1_1	5.78735	9ploss_21wt	1.15385	0.164645	3.63216
ACTGTCCGTCAGCTAT-1_1	6.12479	9ploss_21wt	2.57692	1.14361	3.0518
ACTGTCCGTCGCCATG-1_1	7.11962	9ploss_21wt	0.75	0.142825	0.444744
ACTGTCCGTCTCAACA-1_1	5.24771	9ploss_21wt	0.519231	0.409114	0.941593
ACTGTCCGTGTGAATA-1_1	4.30115	9ploss_21wt	2.28846	0.623293	2.09162
ACTGTCCGTTATCCGA-1_1	8.82566	9ploss_21wt	3.61538	0.122767	2.77263
ACTGTCCGTTCCACAA-1_1	5.80568	9ploss_21wt	1.21154	0.19039	0.681611
ACTGTCCGTTTAGGAA-1_1	9.0533	9ploss_21wt	0.711538	0.453804	1.71239
ACTGTCCTCATGCTCC-1_1	3.65336	9ploss_21wt	0.903846	0.173357	1.49095
ACTGTCCTCCTCATTA-1_1	9.67138	9ploss_21wt	1.44231	0.170052	2.92347
ACTGTCCTCGGATGGA-1_1	2.12977	9ploss_21wt	2.09615	0.984274	2.24122
ACTGTCCTCGTAGGAG-1_1	9.44253	9ploss_21wt	2.44231	0.599089	2.05601
ACTGTCCTCTCAACTT-1_1	10.1877	9ploss_21wt	0.807692	0.173433	0.563252
ACTGTCCTCTCGTATT-1_1	5.80886	9ploss_21wt	0.115385	0.0793265	0.2531
ACTTACTAGAGGACGG-1_1	0.722753	9ploss_21wt	4.82692	0.586223	2.6263
ACTTACTAGATGGCGT-1_1	6.7008	9ploss_21wt	0.923077	0.0861848	0.727628
ACTTACTAGCCACTAT-1_1	7.8209	9ploss_21wt	1.42308	0.250557	0.844619
ACTTACTAGCCATCGC-1_1	0.14784	9ploss_21wt	1.96154	0.256041	2.13278
ACTTACTAGCTCAACT-1_1	2.02411	9ploss_21wt	1.67308	0.380486	2.1322
ACTTACTAGGAGTTGC-1_1	0.0996403	9ploss_21wt	0.807692	0.32193	0.970517
ACTTACTAGGGTGTTG-1_1	7.11962	9ploss_21wt	1.32692	0.125861	0.404257
ACTTACTAGTCCAGGA-1_1	10.256	9ploss_21wt	1.05769	0.150098	0.954513
ACTTACTAGTGTACGG-1_1	8.16959	9ploss_21wt	2.51923	1.55719	2.57022
ACTTACTAGTGTACTC-1_1	10.8869	9ploss_21wt	3	0.177889	2.91388
ACTTACTCAAGGTTTC-1_1	7.11962	9ploss_21wt	4.38462	0.317954	2.02057
ACTTACTCAATACGCT-1_1	8.48317	9ploss_21wt	2.17308	0.597728	2.41848
ACTTACTCAGACAGGT-1_1	11.6462	9ploss_21wt	0.846154	0.366487	0.565492
ACTTACTCAGGCTGAA-1_1	9.6002	9ploss_21wt	1.80769	0.166385	2.79218
ACTTACTCAGTAACGG-1_1	5.92232	9ploss_21wt	1.11538	0.14241	1.83577
ACTTACTCATCTCCCA-1_1	9.7769	9ploss_21wt	0.615385	0.918965	2.27218
ACTTACTCATCTCGCT-1_1	1.25526	9ploss_21wt	1.38462	2.01648	3.69173
ACTTACTCATTGGTAC-1_1	6.76439	9ploss_21wt	1.13462	0.0831425	0.355031
ACTTACTGTAAGAGGA-1_1	8.97207	9ploss_21wt	2.03846	0.825613	1.66383
ACTTACTGTAGCTAAA-1_1	6.94081	9ploss_21wt	0.942308	0.0964255	0.549388
ACTTACTGTATATGGA-1_1	7.60602	9ploss_21wt	0.961538	0.238476	0.519926
ACTTACTGTCCGCTGA-1_1	2.49595	9ploss_21wt	0.634615	0.165298	0.777929
ACTTACTGTCTAGCGC-1_1	8.48317	9ploss_21wt	0.288462	0.184572	0.366389
ACTTACTGTGCTGTAT-1_1	0.722753	9ploss_21wt	3.98077	0.520794	2.7216
ACTTACTGTGGCTCCA-1_1	8.81313	9ploss_21wt	1.17308	0.64484	1.67573
ACTTACTGTTAGTGGG-1_1	4.42163	9ploss_21wt	3.53846	1.15621	3.15386
ACTTACTTCACCGGGT-1_1	1.42178	9ploss_21wt	3.13462	1.4628	2.65407
ACTTACTTCAGCTGGC-1_1	8.30204	9ploss_21wt	0.211538	0.134642	0.586285
ACTTACTTCATCATTC-1_1	9.44253	9ploss_21wt	2.09615	1.20736	2.48268
ACTTACTTCCCAACGG-1_1	10.2632	9ploss_21wt	0.903846	0.0905666	1.606
ACTTACTTCCGTCATC-1_1	8.32383	9ploss_21wt	1.92308	0.204604	1.71159
ACTTACTTCTTAGCCC-1_1	3.2844	9ploss_21wt	0.596154	0.120627	1.59319
ACTTACTTCTTGTCAT-1_1	6.912	9ploss_21wt	2.07692	-0.254193	2.41733
ACTTGTTAGAGGTAGA-1_1	2.84054	9ploss_21wt	0.269231	0.32873	0.783079
ACTTGTTAGAGGTTGC-1_1	2.36711	9ploss_21wt	1.40385	0.388249	0.703636
ACTTGTTAGCCCTAAT-1_1	8.99177	9ploss_21wt	1.90385	0.63825	2.12773
ACTTGTTAGCCTCGTG-1_1	7.60602	9ploss_21wt	1.48077	0.560035	2.20069
ACTTGTTAGCGAGAAA-1_1	9.03674	9ploss_21wt	2.15385	0.222388	1.93686
ACTTGTTAGCGTGTCC-1_1	7.39267	9ploss_21wt	1.67308	0.24591	2.67461
ACTTGTTAGGAGTACC-1_1	8.05052	9ploss_21wt	1.82692	0.997179	1.76923
ACTTGTTAGGAGTTTA-1_1	7.60602	9ploss_21wt	2.09615	0.107173	1.974
ACTTGTTAGGCTCATT-1_1	3.16902	9ploss_21wt	0.596154	0.208337	0.578929
ACTTGTTAGTAGCCGA-1_1	8.56723	9ploss_21wt	1.67308	0.453205	2.83673
ACTTGTTAGTCTCGGC-1_1	6.89983	9ploss_21wt	0.942308	0.113176	1.79858
ACTTGTTAGTGACTCT-1_1	6.64164	9ploss_21wt	1.92308	0.811578	2.35393
ACTTGTTAGTGGTAAT-1_1	8.32383	9ploss_21wt	1.46154	0.251986	0.518537
ACTTGTTAGTGTACGG-1_1	5.29019	9ploss_21wt	0.846154	0.139843	0.732724
ACTTGTTCAAACTGCT-1_1	7.11962	9ploss_21wt	1.28846	0.167554	0.73361
ACTTGTTCAACTTGAC-1_1	8.19708	9ploss_21wt	1.21154	0.35369	1.07766
ACTTGTTCACAGGAGT-1_1	8.05052	9ploss_21wt	2.78846	0.358448	2.87043
ACTTGTTCACCACGTG-1_1	9.55566	9ploss_21wt	2.11538	0.705776	2.42424
ACTTGTTCAGCTGTAT-1_1	0.747197	9ploss_21wt	0.0384615	0.0896619	0.0859925
ACTTGTTCAGGGATTG-1_1	7.54235	9ploss_21wt	2.05769	0.914479	2.21913
ACTTGTTCAGGGTACA-1_1	8.35918	9ploss_21wt	1.15385	0.334136	2.50981
ACTTGTTCAGGTGCCT-1_1	6.76439	9ploss_21wt	0.942308	0.205073	0.47382
ACTTGTTCATCTCCCA-1_1	8.48317	9ploss_21wt	0.730769	0.125529	0.761379
ACTTGTTCATTTGCTT-1_1	7.84525	9ploss_21wt	1.57692	0.407424	1.79415
ACTTGTTGTAAAGTCA-1_1	9.43763	9ploss_21wt	0.442308	0.304218	0.876291
ACTTGTTGTACATCCA-1_1	7.10236	9ploss_21wt	0.961538	0.154803	1.15107
ACTTGTTGTCAACTGT-1_1	0.146649	9ploss_21wt	0.0769231	0.0603247	0.0957725
ACTTGTTGTCCATGAT-1_1	5.52568	9ploss_21wt	1.98077	0.587677	1.41507
ACTTGTTGTCGCATAT-1_1	5.65293	9ploss_21wt	0.846154	0.246546	0.830055
ACTTGTTGTGCCTTGG-1_1	7.44387	9ploss_21wt	1.78846	0.0960239	2.04105
ACTTGTTGTTGTGGCC-1_1	8.70415	9ploss_21wt	0.461538	0.261922	1.11857
ACTTGTTGTTGTTTGG-1_1	9.78169	9ploss_21wt	0.923077	0.187606	1.07848
ACTTGTTTCAAACCAC-1_1	8.27324	9ploss_21wt	1.40385	0.122407	1.84301
ACTTGTTTCAGAGGTG-1_1	6.19635	9ploss_21wt	1.73077	0.364956	2.39436
ACTTGTTTCATATCGG-1_1	0.541269	9ploss_21wt	0.134615	1.66012	0.642614
ACTTGTTTCCACGCAG-1_1	5.46116	9ploss_21wt	0.596154	1.54369	2.47995
ACTTGTTTCCTTGGTC-1_1	2.23757	9ploss_21wt	2.48077	1.52903	2.85392
ACTTGTTTCTACGAGT-1_1	9.6002	9ploss_21wt	3.78846	0.455597	2.77401
ACTTGTTTCTGGTTCC-1_1	8.37484	9ploss_21wt	3.98077	0.281523	3.08104
ACTTGTTTCTTCATGT-1_1	9.46483	9ploss_21wt	1.36538	0.462337	2.00942
ACTTGTTTCTTGTTTG-1_1	9.84314	9ploss_21wt	1.44231	0.238216	2.06417
ACTTTCAAGCAACGGT-1_1	6.57462	9ploss_21wt	1.38462	0.690919	2.12536
ACTTTCAAGGATATAC-1_1	1.28327	9ploss_21wt	1.76923	0.218416	1.13124
ACTTTCAAGGGAACGG-1_1	3.72407	9ploss_21wt	0.846154	0.177472	0.57351
ACTTTCAAGGGTTCCC-1_1	9.13253	9ploss_21wt	1.32692	0.1989	1.81229
ACTTTCACAAGGTTTC-1_1	8.28434	9ploss_21wt	1.48077	0.314873	1.56896
ACTTTCACAATACGCT-1_1	4.42163	9ploss_21wt	1.94231	0.408052	3.09974
ACTTTCACACAAGACG-1_1	9.44253	9ploss_21wt	1.53846	0.611847	1.28855
ACTTTCACACACCGCA-1_1	7.90526	9ploss_21wt	1.07692	0.217451	1.8958
ACTTTCACAGATGGGT-1_1	8.48317	9ploss_21wt	1.65385	0.102232	2.11337
ACTTTCACAGGCTCAC-1_1	9.54272	9ploss_21wt	1.59615	0.155217	2.30051
ACTTTCACAGGTGCCT-1_1	8.97207	9ploss_21wt	0.423077	0.270889	2.65411
ACTTTCACATCGACGC-1_1	8.2972	9ploss_21wt	0.980769	0.111026	0.321818
ACTTTCACATGGTTGT-1_1	7.60602	9ploss_21wt	1.32692	0.139071	1.48157
ACTTTCACATGTAAGA-1_1	8.28434	9ploss_21wt	2.05769	1.3275	2.28902
ACTTTCAGTACAGACG-1_1	1.74508	9ploss_21wt	1.34615	0.929466	2.666
ACTTTCAGTACTCGCG-1_1	10.2604	9ploss_21wt	1.36538	0.452221	2.1992
ACTTTCAGTCATTAGC-1_1	6.84256	9ploss_21wt	2.38462	0.602882	2.06198
ACTTTCAGTGCGAAAC-1_1	7.39267	9ploss_21wt	4.98077	0.189773	3.1886
ACTTTCAGTGTTAAGA-1_1	7.68391	9ploss_21wt	1.30769	0.48782	1.70423
ACTTTCAGTTAGGGTG-1_1	10.2206	9ploss_21wt	3.71154	0.591982	3.16481
ACTTTCATCAAAGTAG-1_1	6.86138	9ploss_21wt	0.711538	0.191691	1.78418
ACTTTCATCGAACGGA-1_1	10.8319	9ploss_21wt	1	0.12166	0.698808
ACTTTCATCGGATGTT-1_1	7.60602	9ploss_21wt	2.55769	0.441878	2.23906
ACTTTCATCTATGTGG-1_1	10.1695	9ploss_21wt	1.53846	0.432607	1.80428
ACTTTCATCTGTCTCG-1_1	9.83272	9ploss_21wt	2	0.230719	1.85483
ACTTTCATCTTGCCGT-1_1	8.09455	9ploss_21wt	0.653846	0.118595	0.973096
AGAATAGAGAGGTACC-1_1	3.40539	9ploss_21wt	0.923077	0.581708	1.91312
AGAATAGAGAGGTTAT-1_1	5.80568	9ploss_21wt	1.03846	0.0915979	0.508449
AGAATAGAGAGTGACC-1_1	7.09523	9ploss_21wt	1.80769	0.474074	2.50121
AGAATAGAGCCACGCT-1_1	11.9863	9ploss_21wt	0.980769	0.122576	0.544864
AGAATAGAGCGATGAC-1_1	0.722753	9ploss_21wt	2.96154	2.03138	3.42538
AGAATAGAGCTTTGGT-1_1	7.46357	9ploss_21wt	1.01923	0.153059	1.59498
AGAATAGAGGCCCGTT-1_1	3.16902	9ploss_21wt	0.423077	0.102659	0.21151
AGAATAGAGGTCGGAT-1_1	9.69388	9ploss_21wt	0.711538	0.177332	1.27494
AGAATAGAGGTTACCT-1_1	10.6553	9ploss_21wt	1.51923	0.179696	2.26049
AGAATAGAGTTTCCTT-1_1	9.84314	9ploss_21wt	1.44231	0.378405	2.6025
AGAATAGCAATAGCGG-1_1	8.04685	9ploss_21wt	2.07692	0.181003	1.17708
AGAATAGCAATGGAGC-1_1	9.44253	9ploss_21wt	3.19231	0.203483	2.62126
AGAATAGCACCAGGTC-1_1	7.67696	9ploss_21wt	2.32692	0.793929	2.37307
AGAATAGGTACCGTAT-1_1	8.9297	9ploss_21wt	1.71154	0.740184	1.84976
AGAATAGGTAGCCTAT-1_1	2.04045	9ploss_21wt	0	0.0976638	0.0891733
AGAATAGGTCCAGTAT-1_1	8.19708	9ploss_21wt	0.307692	0.0677337	0.496713
AGAATAGGTGATAAAC-1_1	9.65724	9ploss_21wt	1.30769	0.201558	2.27398
AGAATAGGTGTCCTCT-1_1	9.20221	9ploss_21wt	1.07692	0.637146	1.56324
AGAATAGGTTAAAGTG-1_1	11.9859	9ploss_21wt	0.692308	0.0450564	0.637866
AGAATAGGTTCCGGCA-1_1	0.889258	9ploss_21wt	2.90385	1.37776	3.14818
AGAATAGGTTGATTCG-1_1	7.74476	9ploss_21wt	1.65385	0.791139	2.30755
AGAATAGTCACCGTAA-1_1	4.04597	9ploss_21wt	1.78846	0.813887	2.56354
AGAATAGTCAGCGATT-1_1	9.71614	9ploss_21wt	1.05769	0.143726	1.01049
AGAATAGTCATTGCGA-1_1	8.47243	9ploss_21wt	1.67308	0.325668	1.59784
AGAATAGTCCTAGTGA-1_1	0.710772	9ploss_21wt	0.153846	0.0316441	2.71956
AGAATAGTCGTTGCCT-1_1	7.49641	9ploss_21wt	1.63462	0.142441	2.48691
AGAATAGTCGTTTGCC-1_1	6.98294	9ploss_21wt	1.13462	0.103165	2.4754
AGAATAGTCTGGGCCA-1_1	9.7977	9ploss_21wt	1.40385	0.513635	1.90828
AGAATAGTCTGTCAAG-1_1	9.44253	9ploss_21wt	1.19231	0.473004	1.62147
AGAATAGTCTTGGGTA-1_1	4.4935	9ploss_21wt	1.11538	0.237956	1.02965
AGACGTTAGAGTACCG-1_1	6.74978	9ploss_21wt	4.19231	0.456447	2.53497
AGACGTTAGCCAGTTT-1_1	8.82415	9ploss_21wt	1.09615	0.212683	1.09893
AGACGTTAGCGAGAAA-1_1	4.05923	9ploss_21wt	1.17308	0.200093	1.16492
AGACGTTAGCTCCTCT-1_1	4.33576	9ploss_21wt	1.25	0.138952	1.67055
AGACGTTAGGACAGAA-1_1	8.32383	9ploss_21wt	1.17308	0.16678	1.42724
AGACGTTAGGGCACTA-1_1	1.36902	9ploss_21wt	0.884615	0.138317	0.674359
AGACGTTCAAACCCAT-1_1	2.40802	9ploss_21wt	0.173077	-0.0332477	0.899129
AGACGTTCAACACGCC-1_1	7.2682	9ploss_21wt	1.42308	0.302661	1.95919
AGACGTTCAAGAGGCT-1_1	9.84314	9ploss_21wt	0.961538	0.235824	1.86372
AGACGTTCACGACTCG-1_1	0.57618	9ploss_21wt	1.23077	0.225205	1.69917
AGACGTTCACTGCCAG-1_1	1.22758	9ploss_21wt	1.55769	0.950563	1.70088
AGACGTTCAGCGAACA-1_1	1.88758	9ploss_21wt	1.23077	0.404531	1.24279
AGACGTTCATGGGAAC-1_1	7.42706	9ploss_21wt	1.53846	0.761263	1.72788
AGACGTTCATGTTCCC-1_1	9.44912	9ploss_21wt	0.615385	0.0913963	0.451693
AGACGTTCATTTCACT-1_1	6.67034	9ploss_21wt	1.82692	0.382657	2.01132
AGACGTTGTACATGTC-1_1	4.43398	9ploss_21wt	0.365385	0.0922643	0.447734
AGACGTTGTAGCGCTC-1_1	3.16902	9ploss_21wt	0.75	0.098208	0.879367
AGACGTTGTCCCGACA-1_1	0.414904	9ploss_21wt	0.923077	0.490819	2.53889
AGACGTTGTTGGTAAA-1_1	0.718919	9ploss_21wt	0	0.0657611	0.107397
AGACGTTTCATAACCG-1_1	8.56723	9ploss_21wt	3.09615	0.914713	3.1765
AGACGTTTCGTGACAT-1_1	9.84314	9ploss_21wt	1.21154	1.22537	2.1143
AGACGTTTCGTTTAGG-1_1	8.32335	9ploss_21wt	0.346154	0.16502	1.17693
AGACGTTTCTGGTATG-1_1	7.8282	9ploss_21wt	1.13462	0.0847722	0.797111
AGAGCGAAGACTACAA-1_1	3.13806	9ploss_21wt	0.615385	0.144195	1.00331
AGAGCGAAGCCCAGCT-1_1	5.3345	9ploss_21wt	1.26923	0.155311	0.892502
AGAGCGAAGGCAGTCA-1_1	7.53331	9ploss_21wt	1.09615	0.149794	0.899804
AGAGCGAAGTGGCACA-1_1	6.34397	9ploss_21wt	1.21154	0.378421	2.18276
AGAGCGACAAGTCTAC-1_1	7.12038	9ploss_21wt	0.788462	0.203599	1.26224
AGAGCGACAATGTAAG-1_1	6.32162	9ploss_21wt	0.557692	0.134416	1.72191
AGAGCGACAATTGCTG-1_1	8.41265	9ploss_21wt	1.34615	0.158014	1.93134
AGAGCGACACGACTCG-1_1	8.2133	9ploss_21wt	1	0.797236	0.345035
AGAGCGACACGTGAGA-1_1	7.03427	9ploss_21wt	1.42308	0.116743	0.570967
AGAGCGACAGAGCCAA-1_1	7.11962	9ploss_21wt	1.28846	0.259794	2.19943
AGAGCGACAGCTTAAC-1_1	7.55949	9ploss_21wt	1.32692	0.86908	2.38165
AGAGCGACATGGTCAT-1_1	3.15429	9ploss_21wt	0.673077	0.431133	1.03611
AGAGCGAGTACTTCTT-1_1	8.601	9ploss_21wt	0.5	0.327472	1.67246
AGAGCGAGTAGAGCTG-1_1	7.8475	9ploss_21wt	1.11538	0.137283	1.8788
AGAGCGAGTAGATTAG-1_1	8.09324	9ploss_21wt	0.480769	0.149135	0.382354
AGAGCGAGTAGCAAAT-1_1	3.16902	9ploss_21wt	0.576923	0.188856	1.4645
AGAGCGAGTATGGTTC-1_1	4.45355	9ploss_21wt	0.5	0.175171	0.846046
AGAGCGAGTCTCTCGT-1_1	1.71391	9ploss_21wt	0.884615	0.547099	2.20886
AGAGCGAGTGATAAGT-1_1	8.82272	9ploss_21wt	0.576923	0.187802	1.36012
AGAGCGAGTGTGCGTC-1_1	9.96113	9ploss_21wt	0.307692	0.286018	2.02298
AGAGCGAGTTGGTTTG-1_1	8.87522	9ploss_21wt	0.423077	0.18361	1.10759
AGAGCGATCAACACCA-1_1	7.79449	9ploss_21wt	1.53846	0.340047	2.03959
AGAGCGATCACAACGT-1_1	8.19708	9ploss_21wt	0.692308	0.167512	0.652664
AGAGCGATCACGATGT-1_1	9.84314	9ploss_21wt	1.40385	0.220737	1.59889
AGAGCGATCGCGATCG-1_1	10.0149	9ploss_21wt	0.923077	0.240838	2.52811
AGAGCGATCTCTGAGA-1_1	3.09112	9ploss_21wt	0.865385	0.112636	0.574783
AGAGCTTAGAAGATTC-1_1	6.91545	9ploss_21wt	1.86538	0.400266	2.41091
AGAGCTTAGAGGGATA-1_1	8.71333	9ploss_21wt	1.30769	0.275978	1.42897
AGAGCTTAGATCCCGC-1_1	3.13806	9ploss_21wt	1.53846	0.131368	1.4689
AGAGCTTAGATGTAAC-1_1	7.77087	9ploss_21wt	2.71154	1.45474	2.92975
AGAGCTTAGCGTTTAC-1_1	4.96999	9ploss_21wt	0.903846	0.0847121	0.987863
AGAGCTTAGGGTGTTG-1_1	5.34554	9ploss_21wt	1.94231	0.999952	2.29686
AGAGCTTAGGGTTCCC-1_1	7.11717	9ploss_21wt	1	0.552659	1.79807
AGAGCTTAGTTACCCA-1_1	9.6002	9ploss_21wt	0.865385	0.207228	0.439965
AGAGCTTCACTGTGTA-1_1	8.05052	9ploss_21wt	1.34615	0.642927	0.989074
AGAGCTTCACTGTTAG-1_1	3.16902	9ploss_21wt	1.36538	0.134777	1.22201
AGAGCTTCAGGAATGC-1_1	8.2972	9ploss_21wt	2.11538	0.283369	1.46504
AGAGCTTCATGCTGGC-1_1	10.2754	9ploss_21wt	1.86538	0.311659	2.74611
AGAGCTTGTCAGTGGA-1_1	10.2258	9ploss_21wt	0.788462	0.167954	0.548437
AGAGCTTGTCCGTGAC-1_1	8.39167	9ploss_21wt	0.230769	0.157974	1.2747
AGAGCTTGTGACTACT-1_1	5.24737	9ploss_21wt	0.846154	0.270745	2.18989
AGAGCTTGTGACTCAT-1_1	9.83934	9ploss_21wt	0.980769	0.766233	2.76304
AGAGCTTGTGAGGCTA-1_1	5.17143	9ploss_21wt	0.769231	0.142636	0.610254
AGAGCTTGTGTAATGA-1_1	9.91598	9ploss_21wt	0.538462	0.207654	1.41988
AGAGCTTGTGTGACCC-1_1	2.20534	9ploss_21wt	1.46154	0.767885	3.32101
AGAGCTTGTGTGTGCC-1_1	6.38556	9ploss_21wt	0.615385	0.109723	1.78453
AGAGCTTGTTTCCACC-1_1	7.42371	9ploss_21wt	1.19231	0.288783	1.84465
AGAGCTTTCCCGGATG-1_1	7.89183	9ploss_21wt	0.942308	0.322723	1.49155
AGAGCTTTCCTCTAGC-1_1	10.5799	9ploss_21wt	1.23077	0.317178	1.61187
AGAGCTTTCGAGAGCA-1_1	8.39705	9ploss_21wt	0.711538	0.191732	1.10566
AGAGCTTTCGGCATCG-1_1	9.6002	9ploss_21wt	1.48077	0.73054	2.06295
AGAGCTTTCGTCCAGG-1_1	7.43586	9ploss_21wt	1.09615	0.228045	2.27012
AGAGCTTTCGTGGTCG-1_1	9.46483	9ploss_21wt	1.28846	0.49887	2.15811
AGAGCTTTCGTTACGA-1_1	9.23893	9ploss_21wt	2.69231	1.0439	2.94646
AGAGCTTTCTACCAGA-1_1	6.33927	9ploss_21wt	4.03846	0.577017	3.44592
AGAGTGGAGAGACTAT-1_1	8.47243	9ploss_21wt	1.15385	0.484442	1.65322
AGAGTGGAGAGCTGCA-1_1	6.82696	9ploss_21wt	0.653846	0.322445	1.03963
AGAGTGGAGATGTTAG-1_1	5.15474	9ploss_21wt	0.384615	0.153886	0.827665
AGAGTGGAGCCACGTC-1_1	8.97207	9ploss_21wt	0.576923	0.13687	1.90455
AGAGTGGAGGGAAACA-1_1	8.45985	9ploss_21wt	0.423077	0.11018	0.594666
AGAGTGGAGGGATCTG-1_1	7.97954	9ploss_21wt	1.53846	1.60667	2.40872
AGAGTGGAGTACCGGA-1_1	4.28301	9ploss_21wt	1.76923	0.306202	3.62467
AGAGTGGCACTTCTGC-1_1	6.96794	9ploss_21wt	0.807692	0.255123	0.530803
AGAGTGGCAGAGCCAA-1_1	10.2457	9ploss_21wt	0.730769	0.191867	1.09431
AGAGTGGCAGATGAGC-1_1	3.72407	9ploss_21wt	0.538462	0.215688	0.640202
AGAGTGGCAGGGTACA-1_1	1.21588	9ploss_21wt	1.15385	0.273369	2.43084
AGAGTGGCATGACATC-1_1	8.37816	9ploss_21wt	0.634615	0.192055	1.9294
AGAGTGGCATGGTCTA-1_1	8.40489	9ploss_21wt	0.769231	0.238506	1.48511
AGAGTGGGTAATCACC-1_1	7.1126	9ploss_21wt	0.75	0.165515	0.718768
AGAGTGGGTACTTAGC-1_1	4.95803	9ploss_21wt	0.846154	0.191188	0.804763
AGAGTGGGTCGCATAT-1_1	8.24708	9ploss_21wt	1.63462	1.43075	2.41597
AGAGTGGGTGCAACGA-1_1	7.11528	9ploss_21wt	0.769231	0.190713	0.69428
AGAGTGGGTGTGACGA-1_1	9.69873	9ploss_21wt	0.653846	0.174703	0.204382
AGAGTGGTCACGCGGT-1_1	7.39267	9ploss_21wt	1.55769	0.157733	0.993692
AGAGTGGTCAGTTGAC-1_1	1.90483	9ploss_21wt	4.69231	0.356015	3.59399
AGAGTGGTCATAGCAC-1_1	6.38556	9ploss_21wt	1.17308	0.0870617	1.02131
AGAGTGGTCCCACTTG-1_1	9.7481	9ploss_21wt	1.13462	0.171991	1.46261
AGAGTGGTCCCTAACC-1_1	2.96356	9ploss_21wt	0.423077	0.107037	0.782259
AGAGTGGTCCGCGGTA-1_1	8.18926	9ploss_21wt	0.692308	0.246006	0.628588
AGAGTGGTCCTCATTA-1_1	5.80568	9ploss_21wt	0.384615	0.0978601	0.393828
AGAGTGGTCCTCTAGC-1_1	3.16902	9ploss_21wt	1.19231	0.0921334	0.965529
AGAGTGGTCGCCGTGA-1_1	5.95181	9ploss_21wt	1.26923	0.482596	1.47314
AGAGTGGTCGGCGCTA-1_1	5.41338	9ploss_21wt	2.73077	0.744111	3.39594
AGATCTGAGACACTAA-1_1	8.82431	9ploss_21wt	1.61538	0.386482	1.10087
AGATCTGAGGCGATAC-1_1	2.22794	9ploss_21wt	2.63462	1.24254	3.43365
AGATCTGAGGGTTTCT-1_1	2.31736	9ploss_21wt	1.63462	0.202188	2.31049
AGATCTGAGTCCCACG-1_1	6.6293	9ploss_21wt	1.86538	0.874267	2.59939
AGATCTGAGTGGTAAT-1_1	9.20221	9ploss_21wt	1.46154	0.22802	2.22356
AGATCTGCAATGAATG-1_1	7.70529	9ploss_21wt	1.84615	0.142829	1.40459
AGATCTGCACGGACAA-1_1	5.72576	9ploss_21wt	0.980769	0.101827	0.799349
AGATCTGCATACTCTT-1_1	8.63309	9ploss_21wt	0.826923	0.155914	0.703175
AGATCTGCATGGTTGT-1_1	8.81611	9ploss_21wt	2.51923	0.403425	2.6346
AGATCTGCATGTCGAT-1_1	2.68835	9ploss_21wt	1.48077	0.121528	1.08084
AGATCTGGTAATCACC-1_1	9.6002	9ploss_21wt	1.92308	0.115256	2.17825
AGATCTGGTATTCGTG-1_1	7.11546	9ploss_21wt	2.57692	1.51616	2.72354
AGATCTGGTCAAAGAT-1_1	8.7065	9ploss_21wt	0.884615	0.169054	0.536334
AGATCTGGTCGGCACT-1_1	8.32369	9ploss_21wt	1.82692	0.212344	1.44294
AGATCTGGTCTCCATC-1_1	3.87198	9ploss_21wt	1.59615	0.423065	2.20015
AGATCTGGTTCGTTGA-1_1	8.67256	9ploss_21wt	1.17308	0.206912	0.920852
AGATCTGTCACTATTC-1_1	6.11525	9ploss_21wt	1.75	0.571682	2.02492
AGATCTGTCATGCTCC-1_1	8.9297	9ploss_21wt	1.15385	1.07385	1.92071
AGATCTGTCCGATATG-1_1	8.7065	9ploss_21wt	0.615385	0.217421	1.78528
AGATCTGTCCTTTACA-1_1	7.21399	9ploss_21wt	1.05769	0.0772459	0.494418
AGATCTGTCTAGAGTC-1_1	0.154399	9ploss_21wt	0.807692	0.181431	0.769333
AGATCTGTCTGATTCT-1_1	8.47243	9ploss_21wt	1.23077	0.128391	0.703177
AGATTGCAGAAGGTTT-1_1	0.722753	9ploss_21wt	7.78846	1.16055	4.30961
AGATTGCAGACGCACA-1_1	5.09584	9ploss_21wt	4.38462	0.445085	2.37469
AGATTGCAGCAGCCTC-1_1	8.30584	9ploss_21wt	1.36538	0.331723	1.19548
AGATTGCAGGATGGAA-1_1	6.99449	9ploss_21wt	0.442308	0.298991	0.714429
AGATTGCAGGGTTTCT-1_1	10.8761	9ploss_21wt	1.57692	0.272924	1.74483
AGATTGCAGTTCGCGC-1_1	7.11962	9ploss_21wt	1	0.136775	0.522474
AGATTGCCAAATTGCC-1_1	7.14288	9ploss_21wt	1.26923	0.101899	0.495578
AGATTGCCAACTGGCC-1_1	8.70561	9ploss_21wt	0.423077	0.377885	0.980852
AGATTGCCACTGAAGG-1_1	8.29286	9ploss_21wt	3.26923	1.00849	2.9071
AGATTGCCAGATGGGT-1_1	7.84826	9ploss_21wt	2.30769	0.572759	2.90423
AGATTGCCAGCCAATT-1_1	8.97207	9ploss_21wt	2.34615	1.15117	2.19542
AGATTGCCAGCCTGTG-1_1	4.49567	9ploss_21wt	0.980769	0.202847	1.29751
AGATTGCCATATGCTG-1_1	8.61956	9ploss_21wt	2.11538	0.342381	2.25188
AGATTGCGTAAGTTCC-1_1	7.4564	9ploss_21wt	0.115385	0.189802	0.490609
AGATTGCGTCCGAGTC-1_1	2.94988	9ploss_21wt	1.36538	0.296174	2.82657
AGATTGCGTCTAAAGA-1_1	5.14815	9ploss_21wt	1.25	0.159308	1.24376
AGATTGCGTTAGAACA-1_1	8.7065	9ploss_21wt	1.09615	0.233125	0.295936
AGATTGCGTTATGCGT-1_1	6.59803	9ploss_21wt	2.01923	0.119344	2.29843
AGATTGCTCAACACGT-1_1	8.66081	9ploss_21wt	3.40385	0.72675	3.4679
AGATTGCTCAAGCCTA-1_1	6.64164	9ploss_21wt	0.865385	0.138399	1.7331
AGATTGCTCCACGTTC-1_1	6.31808	9ploss_21wt	1.48077	0.177128	1.9915
AGATTGCTCCCATTAT-1_1	10.8761	9ploss_21wt	0.403846	0.120879	2.57498
AGATTGCTCCCTCAGT-1_1	8.97207	9ploss_21wt	0.576923	0.126157	1.2211
AGATTGCTCGCAGGCT-1_1	9.69873	9ploss_21wt	1.42308	0.658067	2.64162
AGATTGCTCGCGCCAA-1_1	10.1113	9ploss_21wt	0.807692	0.259157	2.49745
AGATTGCTCTGAAAGA-1_1	0.416499	9ploss_21wt	0.0192308	0.00127782	0.203255
AGATTGCTCTGGAGCC-1_1	8.31721	9ploss_21wt	0.538462	0.113059	1.01524
AGCAGCCAGAAGCCCA-1_1	7.11426	9ploss_21wt	0.75	0.111248	0.786183
AGCAGCCAGCTCAACT-1_1	3.36133	9ploss_21wt	2.05769	0.826836	2.8038
AGCAGCCAGCTTATCG-1_1	6.25516	9ploss_21wt	1.13462	0.0782212	0.781131
AGCAGCCAGGACTGGT-1_1	9.01225	9ploss_21wt	0.846154	0.239172	0.757898
AGCAGCCAGGCTAGCA-1_1	8.82035	9ploss_21wt	1.63462	0.0883197	0.547914
AGCAGCCCAATGACCT-1_1	9.44253	9ploss_21wt	2.36538	0.510569	1.05683
AGCAGCCCACACTGCG-1_1	7.60602	9ploss_21wt	0.538462	0.255557	1.53303
AGCAGCCCACCGTTGG-1_1	8.98603	9ploss_21wt	1.48077	0.134413	1.12324
AGCAGCCCACCTCGGA-1_1	7.12918	9ploss_21wt	1.38462	0.116233	1.62134
AGCAGCCCACGTGAGA-1_1	9.03674	9ploss_21wt	0.480769	0.299581	1.12645
AGCAGCCCAGATCGGA-1_1	9.23216	9ploss_21wt	0.25	0.167731	1.42302
AGCAGCCCAGGCTGAA-1_1	9.51082	9ploss_21wt	0.557692	0.19802	0.960127
AGCAGCCCAGTCAGAG-1_1	8.39618	9ploss_21wt	0.596154	0.208113	0.653432
AGCAGCCCAGTGGAGT-1_1	0.113462	9ploss_21wt	0.0192308	0.0908925	-0.0972198
AGCAGCCCATGCAATC-1_1	5.41338	9ploss_21wt	6.44231	0.900363	3.70397
AGCAGCCGTACAGACG-1_1	12.1907	9ploss_21wt	2.86538	0.231613	0.903148
AGCAGCCGTAGCACGA-1_1	0.722753	9ploss_21wt	6.25	0.41237	3.06817
AGCAGCCGTCGAGTTT-1_1	1.80911	9ploss_21wt	0.653846	0.495975	1.63695
AGCAGCCGTGGGTATG-1_1	0.0159016	9ploss_21wt	0.0192308	0.0645707	0.0741577
AGCAGCCGTTGTCTTT-1_1	7.98338	9ploss_21wt	0.730769	0.186565	0.325772
AGCAGCCTCACAGGCC-1_1	8.39167	9ploss_21wt	0.961538	0.414293	0.951512
AGCAGCCTCACATGCA-1_1	8.70834	9ploss_21wt	1.23077	0.151695	0.817689
AGCAGCCTCCTAGGGC-1_1	6.08334	9ploss_21wt	1.05769	0.0899651	0.594878
AGCAGCCTCTAGAGTC-1_1	7.01882	9ploss_21wt	2.26923	0.7538	2.61
AGCAGCCTCTCTGCTG-1_1	6.37075	9ploss_21wt	0.961538	0.105253	0.840532
AGCATACAGAAAGTGG-1_1	8.82309	9ploss_21wt	3.13462	0.912928	2.67253
AGCATACAGATGTTAG-1_1	6.912	9ploss_21wt	2.78846	0.169909	1.59345
AGCATACAGCGTGTCC-1_1	10.2545	9ploss_21wt	1.05769	0.98885	1.36295
AGCATACAGCTCAACT-1_1	4.82175	9ploss_21wt	0.153846	0.165289	2.44008
AGCATACAGGCAAAGA-1_1	4.46969	9ploss_21wt	1.80769	0.296902	0.813939
AGCATACAGGTAAACT-1_1	9.69839	9ploss_21wt	2.15385	0.246503	1.30717
AGCATACAGGTACTCT-1_1	7.27584	9ploss_21wt	0.653846	0.902556	2.16708
AGCATACCAAACCTAC-1_1	7.2682	9ploss_21wt	1.63462	1.42233	2.02014
AGCATACCAAGCCGTC-1_1	0.638458	9ploss_21wt	1.05769	0.183245	1.34787
AGCATACCAAGTCTAC-1_1	9.84112	9ploss_21wt	1.32692	0.158485	1.96337
AGCATACCAATACGCT-1_1	6.83041	9ploss_21wt	1.94231	0.235767	1.47203
AGCATACCACAGGAGT-1_1	2.4597	9ploss_21wt	0.0192308	0.10415	-0.18814
AGCATACCAGAAGCAC-1_1	10.1695	9ploss_21wt	2.46154	0.385649	2.50494
AGCATACCAGGGCATA-1_1	8.89037	9ploss_21wt	0.615385	0.122833	0.864043
AGCATACCAGTCACTA-1_1	6.12487	9ploss_21wt	1.65385	0.422067	1.90293
AGCATACCAGTCGTGC-1_1	0.0996403	9ploss_21wt	0.442308	0.194556	1.4169
AGCATACCATCAGTAC-1_1	11.8328	9ploss_21wt	0.980769	0.0686138	0.523911
AGCATACCATGTCGAT-1_1	2.98978	9ploss_21wt	1.01923	0.160113	1.06152
AGCATACCATTGCGGC-1_1	4.36126	9ploss_21wt	0.788462	0.187334	1.11566
AGCATACGTATGGTTC-1_1	9.76996	9ploss_21wt	0.846154	0.172889	1.06838
AGCATACGTCTTGCGG-1_1	7.44506	9ploss_21wt	0.461538	0.140514	0.533329
AGCATACGTGAGGGTT-1_1	8.7065	9ploss_21wt	0.269231	0.140079	0.396541
AGCATACGTGCAGTAG-1_1	8.29199	9ploss_21wt	1.38462	0.178257	2.52596
AGCATACGTGCATCTA-1_1	8.32369	9ploss_21wt	1.21154	0.310024	2.24164
AGCATACGTGCTTCTC-1_1	7.39064	9ploss_21wt	1.48077	0.880006	2.46623
AGCATACGTTCTGGTA-1_1	8.98575	9ploss_21wt	2.65385	0.154172	2.5882
AGCATACTCGCGGATC-1_1	9.69873	9ploss_21wt	0.230769	0.184892	0.467706
AGCATACTCTCTAGGA-1_1	6.912	9ploss_21wt	1.07692	0.143246	2.03618
AGCCTAAAGACTTTCG-1_1	2.23757	9ploss_21wt	5.19231	1.09571	3.56959
AGCCTAAAGATGTCGG-1_1	8.47243	9ploss_21wt	4.11538	0.580437	2.84601
AGCCTAAAGCGCCTCA-1_1	9.66591	9ploss_21wt	1.09615	0.0940732	0.574511
AGCCTAAAGGGATACC-1_1	9.32498	9ploss_21wt	0.673077	0.173107	1.19523
AGCCTAAAGTATCTCG-1_1	9.84314	9ploss_21wt	1.32692	0.31749	2.31246
AGCCTAACAAATCCGT-1_1	6.57462	9ploss_21wt	3.32692	0.257753	2.31444
AGCCTAACAAGAGTCG-1_1	9.69873	9ploss_21wt	1.61538	0.547566	2.59798
AGCCTAACAGTATGCT-1_1	8.17994	9ploss_21wt	1.46154	0.103653	0.527306
AGCCTAACATACCATG-1_1	8.37239	9ploss_21wt	1.36538	0.136975	1.19311
AGCCTAACATCACAAC-1_1	3.13774	9ploss_21wt	1.07692	0.349994	0.823074
AGCCTAACATGGTCAT-1_1	10.1695	9ploss_21wt	1.44231	0.348449	1.67438
AGCCTAAGTAAGTTCC-1_1	8.48256	9ploss_21wt	1.94231	0.106086	2.56951
AGCCTAAGTAGAGGAA-1_1	10.7779	9ploss_21wt	1.11538	0.0992066	2.41397
AGCCTAAGTAGTAGTA-1_1	7.5941	9ploss_21wt	1.17308	0.0393294	1.41931
AGCCTAAGTCATCCCT-1_1	7.11962	9ploss_21wt	0.769231	0.135705	0.988098
AGCCTAAGTCTCCCTA-1_1	9.9691	9ploss_21wt	1.51923	0.308093	2.25498
AGCCTAAGTGACCAAG-1_1	9.28934	9ploss_21wt	1.28846	0.306845	1.26966
AGCCTAAGTGCCTGTG-1_1	8.27882	9ploss_21wt	1	0.0956024	0.574389
AGCCTAAGTGTTTGTG-1_1	0.0186382	9ploss_21wt	0	0.0338724	0.0230505
AGCCTAAGTTCCCTTG-1_1	5.385	9ploss_21wt	0.480769	0.175858	2.44586
AGCCTAAGTTGACGTT-1_1	8.70658	9ploss_21wt	1.01923	0.27556	1.78722
AGCCTAAGTTTGTTTC-1_1	2.25989	9ploss_21wt	1.5	1.09549	2.46182
AGCCTAATCACGATGT-1_1	9.69873	9ploss_21wt	0.519231	0.183604	1.58432
AGCCTAATCAGAGCTT-1_1	5.2895	9ploss_21wt	0.961538	0.433473	2.26048
AGCCTAATCAGCTCTC-1_1	6.912	9ploss_21wt	1.44231	0.155242	2.33731
AGCCTAATCCCTGACT-1_1	0.00491521	9ploss_21wt	1.05769	0.105383	2.45574
AGCCTAATCCTTGGTC-1_1	6.9222	9ploss_21wt	2.53846	0.811072	1.89442
AGCCTAATCGATAGAA-1_1	4.95803	9ploss_21wt	1.21154	0.160109	1.21312
AGCCTAATCGCTTAGA-1_1	8.05052	9ploss_21wt	0.519231	0.122774	0.363669
AGCCTAATCTCCCTGA-1_1	8.65351	9ploss_21wt	2.67308	0.14743	2.83936
AGCGGTCAGAAACGAG-1_1	9.48797	9ploss_21wt	1.5	0.4346	1.64327
AGCGGTCAGACGCTTT-1_1	8.74495	9ploss_21wt	1.88462	0.206021	1.6165
AGCGGTCAGACTAGGC-1_1	8.56723	9ploss_21wt	1.32692	0.697259	2.32946
AGCGGTCAGAGACTAT-1_1	9.6002	9ploss_21wt	1.69231	0.243695	2.06803
AGCGGTCAGATCTGCT-1_1	7.6151	9ploss_21wt	1.07692	0.621435	1.76227
AGCGGTCAGCCTCGTG-1_1	6.67293	9ploss_21wt	1.07692	0.179245	0.645732
AGCGGTCCAAGGTGTG-1_1	0.0996403	9ploss_21wt	1.63462	0.141699	1.35271
AGCGGTCCAATCACAC-1_1	6.912	9ploss_21wt	1.42308	0.598607	2.44596
AGCGGTCCACACTGCG-1_1	10.0149	9ploss_21wt	1.69231	0.16009	0.866737
AGCGGTCCACGAAACG-1_1	6.21006	9ploss_21wt	2.26923	0.42816	2.21603
AGCGGTCCATGTAAGA-1_1	8.10113	9ploss_21wt	1.42308	0.271847	2.0088
AGCGGTCGTGCTTCTC-1_1	3.76185	9ploss_21wt	0.403846	0.115213	1.15434
AGCGGTCTCCGCGGTA-1_1	4.99103	9ploss_21wt	0.0961538	1.80932	2.57578
AGCGGTCTCCTTTACA-1_1	5.80568	9ploss_21wt	0.769231	0.103299	0.337589
AGCGGTCTCTGTCCGT-1_1	2.71614	9ploss_21wt	0.442308	0.387022	2.48232
AGCGTATAGAGACTTA-1_1	11.1627	9ploss_21wt	0.846154	0.115216	0.522771
AGCGTATAGAGTCGGT-1_1	7.59983	9ploss_21wt	0.75	0.165699	0.751336
AGCGTATAGCCCAGCT-1_1	6.8658	9ploss_21wt	0.384615	0.269404	2.15057
AGCGTATAGCTACCTA-1_1	8.14338	9ploss_21wt	0.846154	0.130884	0.574233
AGCGTATAGGCTCATT-1_1	8.88971	9ploss_21wt	0.634615	0.123681	0.65568
AGCGTATAGTACGCCC-1_1	7.11962	9ploss_21wt	0.807692	0.0920678	0.999225
AGCGTATCAAGAAGAG-1_1	9.84314	9ploss_21wt	0.980769	0.199767	2.33557
AGCGTATCAATAGCAA-1_1	6.2822	9ploss_21wt	1.55769	0.21378	2.12343
AGCGTATCACTCGACG-1_1	10.0885	9ploss_21wt	1.42308	0.319887	2.27722
AGCGTATCAGTCAGAG-1_1	9.84314	9ploss_21wt	1.94231	0.737048	2.64744
AGCGTATCAGTCAGCC-1_1	8.48317	9ploss_21wt	2.38462	0.64126	2.68148
AGCGTATCATCTCCCA-1_1	5.07641	9ploss_21wt	0.211538	0.142915	0.480832
AGCGTATCATGCTGGC-1_1	7.8256	9ploss_21wt	1.5	0.670146	3.11629
AGCGTATCATGGTAGG-1_1	9.03674	9ploss_21wt	1.19231	0.163357	1.26046
AGCGTATCATGTCTCC-1_1	0.722753	9ploss_21wt	1.82692	1.45361	3.40664
AGCGTATCATTTGCCC-1_1	3.06481	9ploss_21wt	0.5	0.313469	1.14912
AGCGTATGTTTGTTTC-1_1	0.108095	9ploss_21wt	1.17308	0.539444	2.04594
AGCGTATTCAACCATG-1_1	9.6002	9ploss_21wt	1.84615	0.396728	2.67902
AGCGTATTCACCTCGT-1_1	10.815	9ploss_21wt	0.923077	0.194015	1.25787
AGCGTATTCATCATTC-1_1	5.13249	9ploss_21wt	0.615385	0.254081	0.975237
AGCGTATTCGTCTGCT-1_1	7.18948	9ploss_21wt	0.903846	0.136713	0.614926
AGCGTATTCTGTGCAA-1_1	6.99449	9ploss_21wt	0.711538	0.125339	1.88459
AGCGTATTCTGTTGAG-1_1	9.85752	9ploss_21wt	1.32692	0.19278	1.99972
AGCGTCGAGCGCTTAT-1_1	12.0351	9ploss_21wt	0.384615	0.128991	0.957715
AGCGTCGAGCGTTGCC-1_1	3.07693	9ploss_21wt	0.596154	0.243219	2.47506
AGCGTCGAGGATTCGG-1_1	3.70405	9ploss_21wt	0.538462	0.731296	2.12196
AGCGTCGCAACTGCGC-1_1	9.36894	9ploss_21wt	0.5	0.164549	1.18122
AGCGTCGCAAGTCTGT-1_1	7.45862	9ploss_21wt	1.15385	0.199097	2.12662
AGCGTCGCATCCGGGT-1_1	6.5379	9ploss_21wt	0.307692	0.055504	0.390263
AGCGTCGGTATTCGTG-1_1	8.39705	9ploss_21wt	0.461538	0.135038	0.469506
AGCGTCGGTCCCTTGT-1_1	9.84314	9ploss_21wt	0.576923	1.08923	1.9897
AGCGTCGGTCTGATCA-1_1	1.48736	9ploss_21wt	0.230769	0.22514	1.23436
AGCGTCGGTTTCCACC-1_1	7.05135	9ploss_21wt	0.692308	0.20639	3.14923
AGCGTCGTCCGAATGT-1_1	9.72532	9ploss_21wt	0.365385	0.0945955	2.81893
AGCGTCGTCTCCTATA-1_1	9.72878	9ploss_21wt	0.307692	-0.287892	1.5609
AGCTCCTAGACAAGCC-1_1	9.6002	9ploss_21wt	1	0.137007	0.955306
AGCTCCTAGATGTGTA-1_1	8.63728	9ploss_21wt	2.15385	0.816991	2.62695
AGCTCCTAGCTAGTTC-1_1	10.2258	9ploss_21wt	1.32692	0.218382	1.42218
AGCTCCTAGCTGCGAA-1_1	5.32781	9ploss_21wt	0.153846	0.272673	1.73642
AGCTCCTAGTACTTGC-1_1	2.54833	9ploss_21wt	1.34615	0.328078	2.22732
AGCTCCTAGTGTACGG-1_1	7.90201	9ploss_21wt	1.25	0.187863	1.5461
AGCTCCTCACAAGCCC-1_1	0.153441	9ploss_21wt	0	0.120526	0.143262
AGCTCCTCACCTCGGA-1_1	5.80568	9ploss_21wt	1.15385	0.102617	0.773563
AGCTCCTGTAAGAGGA-1_1	0.111935	9ploss_21wt	0.0769231	0.0796429	0.132039
AGCTCCTGTATTCTCT-1_1	9.84314	9ploss_21wt	1.42308	0.145913	1.64366
AGCTCCTGTCCAGTGC-1_1	8.40489	9ploss_21wt	1.38462	0.175126	0.840333
AGCTCCTGTCGCTTTC-1_1	5.71616	9ploss_21wt	5.30769	1.56095	3.75908
AGCTCCTGTCTCTCGT-1_1	7.14956	9ploss_21wt	1.78846	0.285457	0.998679
AGCTCCTGTCTCTCTG-1_1	10.2597	9ploss_21wt	2.92308	1.22477	2.28198
AGCTCCTGTGAGGGTT-1_1	6.48832	9ploss_21wt	1.19231	0.11864	1.1826
AGCTCCTGTGGTACAG-1_1	10.1695	9ploss_21wt	1.96154	0.279277	1.65495
AGCTCCTGTTCAGGCC-1_1	9.44912	9ploss_21wt	3.86538	0.288706	2.78078
AGCTCCTGTTCGCTAA-1_1	9.53064	9ploss_21wt	2.26923	0.304996	2.14167
AGCTCCTGTTGAACTC-1_1	9.51904	9ploss_21wt	3.65385	0.549478	2.12425
AGCTCCTTCAACGGCC-1_1	8.39618	9ploss_21wt	0.615385	0.111733	0.390494
AGCTCCTTCCAGTAGT-1_1	6.34866	9ploss_21wt	1.03846	0.0650587	0.503908
AGCTCCTTCCTTTCGG-1_1	7.19056	9ploss_21wt	1.78846	0.372073	1.57445
AGCTCCTTCGGATGGA-1_1	8.35138	9ploss_21wt	1.51923	0.140418	0.592629
AGCTCCTTCGGCCGAT-1_1	9.6002	9ploss_21wt	1.92308	0.426749	1.7837
AGCTCCTTCGGCGCAT-1_1	7.09992	9ploss_21wt	2.17308	0.471619	2.57319
AGCTCTCAGATGTTAG-1_1	8.83869	9ploss_21wt	3.82692	1.52934	2.36631
AGCTCTCAGCAGGCTA-1_1	7.67696	9ploss_21wt	1.30769	0.336974	2.06997
AGCTCTCAGCTACCTA-1_1	9.6002	9ploss_21wt	2.17308	0.561102	2.18278
AGCTCTCAGTATTGGA-1_1	8.7065	9ploss_21wt	0.25	0.220912	0.518094
AGCTCTCCAATCCAAC-1_1	9.60876	9ploss_21wt	2.25	0.212348	2.53227
AGCTCTCCAATTGCTG-1_1	8.14338	9ploss_21wt	1.32692	0.1525	1.38764
AGCTCTCCACATGACT-1_1	9.08682	9ploss_21wt	0.961538	0.204681	0.997369
AGCTCTCCACCGCTAG-1_1	6.82534	9ploss_21wt	0.634615	0.182317	1.97375
AGCTCTCCACGTAAGG-1_1	6.81537	9ploss_21wt	0.788462	1.90553	3.07366
AGCTCTCCAGACACTT-1_1	2.91948	9ploss_21wt	0.961538	0.149454	1.11646
AGCTCTCCAGACTCGC-1_1	6.24032	9ploss_21wt	0.980769	0.174348	0.728298
AGCTCTCCAGTTCCCT-1_1	7.88803	9ploss_21wt	1.30769	0.663878	3.00726
AGCTCTCCATAGACTC-1_1	7.12241	9ploss_21wt	1.73077	0.786132	2.21406
AGCTCTCCATCACGTA-1_1	0.0186533	9ploss_21wt	0	0.0281792	0.268004
AGCTCTCGTACAGTTC-1_1	7.77087	9ploss_21wt	2.88462	0.90175	2.57935
AGCTCTCGTAGCTTGT-1_1	7.9338	9ploss_21wt	1.69231	0.412123	1.4355
AGCTCTCGTAGGCATG-1_1	2.74462	9ploss_21wt	3	0.607463	2.56842
AGCTCTCGTAGTACCT-1_1	9.71693	9ploss_21wt	1.5	1.54121	2.60169
AGCTCTCGTCATGCCG-1_1	9.6002	9ploss_21wt	1.76923	0.611221	2.06721
AGCTCTCGTCTCACCT-1_1	7.44261	9ploss_21wt	1.15385	0.720046	2.39824
AGCTCTCGTGGAAAGA-1_1	8.9807	9ploss_21wt	2.19231	0.150724	1.08857
AGCTCTCGTTATGTGC-1_1	1.7205	9ploss_21wt	1.25	0.283831	0.415176
AGCTCTCGTTTGTTTC-1_1	8.88634	9ploss_21wt	0.75	0.181782	1.03882
AGCTCTCTCAAGCCTA-1_1	8.97207	9ploss_21wt	1.23077	0.157613	1.75725
AGCTCTCTCAATAAGG-1_1	9.3091	9ploss_21wt	0.75	0.281667	1.46892
AGCTCTCTCCCTAACC-1_1	9.6002	9ploss_21wt	0.807692	0.26722	1.63306
AGCTCTCTCGGAGCAA-1_1	7.69276	9ploss_21wt	1.19231	0.15285	0.505041
AGCTCTCTCGGATGTT-1_1	8.31995	9ploss_21wt	0.615385	0.38078	1.49324
AGCTCTCTCGTCTGAA-1_1	9.20221	9ploss_21wt	0.807692	0.727394	2.38823
AGCTCTCTCGTTGCCT-1_1	5.41338	9ploss_21wt	4.94231	0.948434	3.08537
AGCTCTCTCTAAGCCA-1_1	3.58562	9ploss_21wt	1.36538	0.315017	1.14116
AGCTCTCTCTATCCCG-1_1	8.47243	9ploss_21wt	0.711538	0.216683	0.393045
AGCTCTCTCTCGGACG-1_1	9.28469	9ploss_21wt	2.13462	0.701768	1.79259
AGCTTGAAGAACTCGG-1_1	8.42338	9ploss_21wt	2.53846	0.549845	3.04017
AGCTTGAAGCACCGCT-1_1	6.41113	9ploss_21wt	2.75	0.605779	2.81796
AGCTTGAAGGCTAGCA-1_1	6.912	9ploss_21wt	1.38462	0.240251	2.4403
AGCTTGAAGGTAGCTG-1_1	2.54833	9ploss_21wt	1.09615	0.516688	2.03438
AGCTTGAAGTACCGGA-1_1	8.39167	9ploss_21wt	0.673077	0.248651	1.96505
AGCTTGAAGTATCGAA-1_1	7.23095	9ploss_21wt	3.78846	0.555012	1.85419
AGCTTGAAGTCAAGCG-1_1	10.8869	9ploss_21wt	2.03846	0.129592	1.29064
AGCTTGAAGTCTCAAC-1_1	8.61765	9ploss_21wt	1.46154	0.316795	1.75355
AGCTTGAAGTGACTCT-1_1	0.0223763	9ploss_21wt	0.0576923	0.047486	0.29266
AGCTTGAAGTTCGCGC-1_1	7.57836	9ploss_21wt	1.34615	0.72872	2.50049
AGCTTGACACATGTGT-1_1	8.04761	9ploss_21wt	1.30769	0.229948	1.82784
AGCTTGACACCACCAG-1_1	8.05052	9ploss_21wt	1.40385	0.200479	1.23399
AGCTTGACAGACAAGC-1_1	6.47629	9ploss_21wt	1.36538	0.192573	2.28786
AGCTTGACAGATAATG-1_1	8.03285	9ploss_21wt	1.40385	0.253969	1.0915
AGCTTGACAGCCAGAA-1_1	7.67696	9ploss_21wt	2.36538	0.613041	1.7927
AGCTTGACAGGTCTCG-1_1	1.63391	9ploss_21wt	1.51923	0.526901	1.49335
AGCTTGACATCTCGCT-1_1	9.20221	9ploss_21wt	1.05769	0.215505	0.632951
AGCTTGACATGGAATA-1_1	7.0121	9ploss_21wt	2.21154	0.147134	2.11411
AGCTTGAGTAGGACAC-1_1	6.36416	9ploss_21wt	0.980769	0.118087	1.06968
AGCTTGAGTCTTGTCC-1_1	7.67696	9ploss_21wt	0.730769	0.19541	1.52607
AGCTTGAGTGCCTTGG-1_1	5.24745	9ploss_21wt	0.884615	0.0823184	0.665984
AGCTTGAGTGGACGAT-1_1	10.2214	9ploss_21wt	0.711538	0.55228	1.23305
AGCTTGAGTGTATGGG-1_1	9.3583	9ploss_21wt	3.53846	0.161968	2.76368
AGCTTGAGTGTGACCC-1_1	7.45661	9ploss_21wt	2.51923	0.486153	3.12909
AGCTTGAGTTAAGTAG-1_1	3.72657	9ploss_21wt	2.42308	0.798282	3.29318
AGCTTGAGTTGTACAC-1_1	6.42779	9ploss_21wt	0.0769231	0.165282	0.447989
AGCTTGATCAACGAAA-1_1	9.6002	9ploss_21wt	3.90385	0.559933	2.79226
AGCTTGATCACAGTAC-1_1	7.67696	9ploss_21wt	4.17308	1.07196	3.41121
AGCTTGATCCTTAATC-1_1	3.71065	9ploss_21wt	1.28846	0.230109	1.44935
AGCTTGATCGTTGACA-1_1	6.76439	9ploss_21wt	1.21154	0.291093	0.974666
AGCTTGATCTGGCGAC-1_1	6.1606	9ploss_21wt	0.846154	0.152705	0.530236
AGGCCACAGATGGCGT-1_1	6.48041	9ploss_21wt	0.692308	0.203763	0.722863
AGGCCACAGGACACCA-1_1	8.14338	9ploss_21wt	1.5	0.119869	1.09683
AGGCCACAGGACAGAA-1_1	10.2553	9ploss_21wt	1.28846	0.165072	0.881873
AGGCCACAGGGTATCG-1_1	6.42779	9ploss_21wt	0.384615	0.0515463	1.27066
AGGCCACAGTCCGGTC-1_1	9.84314	9ploss_21wt	2.48077	0.94265	2.59383
AGGCCACAGTCTTGCA-1_1	7.60602	9ploss_21wt	3.48077	0.615736	3.92137
AGGCCACCAAACGTGG-1_1	6.57462	9ploss_21wt	1.75	0.2692	2.18782
AGGCCACCAACTGGCC-1_1	6.57462	9ploss_21wt	1.76923	0.183738	1.94648
AGGCCACCAATAGAGT-1_1	4.42163	9ploss_21wt	1.96154	0.619583	1.73469
AGGCCACCACAGGTTT-1_1	9.6002	9ploss_21wt	2.71154	0.167134	2.42398
AGGCCACCACTTACGA-1_1	5.9348	9ploss_21wt	2.03846	0.477255	1.63141
AGGCCACCAGGATTGG-1_1	10.1579	9ploss_21wt	0.75	0.161575	0.995871
AGGCCACCAGGGTACA-1_1	8.29134	9ploss_21wt	0.942308	0.146335	0.74086
AGGCCACCATCCCATC-1_1	8.82431	9ploss_21wt	1.28846	0.250079	2.00835
AGGCCACCATCTATGG-1_1	5.79632	9ploss_21wt	0.307692	0.22593	1.34529
AGGCCACGTAAACCTC-1_1	8.21886	9ploss_21wt	3.26923	0.662825	1.88713
AGGCCACGTAAATGAC-1_1	8.02431	9ploss_21wt	1.5	0.4534	1.74175
AGGCCACGTAATAGCA-1_1	10.0946	9ploss_21wt	1.28846	0.177852	1.33941
AGGCCACGTCAGAGGT-1_1	3.64053	9ploss_21wt	1.71154	0.970765	2.70128
AGGCCACGTCCTCTTG-1_1	10.1266	9ploss_21wt	1.40385	0.559253	1.68914
AGGCCACGTCTGCAAT-1_1	9.11462	9ploss_21wt	1.38462	0.770725	2.25606
AGGCCACGTGTGGCTC-1_1	6.11462	9ploss_21wt	1.36538	0.147625	1.50532
AGGCCACGTTAAAGAC-1_1	6.74978	9ploss_21wt	1.05769	0.133838	0.912302
AGGCCACGTTACGACT-1_1	8.32383	9ploss_21wt	1.28846	0.141375	0.766805
AGGCCACGTTCCCGAG-1_1	5.33214	9ploss_21wt	0.115385	0.179429	0.341683
AGGCCACGTTGGACCC-1_1	8.99333	9ploss_21wt	0.557692	0.713037	0.958158
AGGCCACGTTTGCATG-1_1	7.82656	9ploss_21wt	1.40385	0.149099	2.82879
AGGCCACGTTTGGCGC-1_1	6.912	9ploss_21wt	0.673077	0.369922	1.56674
AGGCCACTCATCTGCC-1_1	7.54514	9ploss_21wt	1.15385	0.111809	1.65799
AGGCCACTCGCCAAAT-1_1	10.1695	9ploss_21wt	2.09615	0.427055	1.99359
AGGCCACTCTAGCACA-1_1	8.28731	9ploss_21wt	0.115385	0.155689	0.377388
AGGCCGTAGAAACCTA-1_1	8.24381	9ploss_21wt	0.980769	0.33004	1.2223
AGGCCGTAGAAGGTTT-1_1	9.32339	9ploss_21wt	1.34615	0.173074	1.77328
AGGCCGTAGACAGACC-1_1	9.28459	9ploss_21wt	2.26923	0.679542	2.1034
AGGCCGTAGCGTAGTG-1_1	5.55877	9ploss_21wt	0.230769	0.214877	3.13459
AGGCCGTAGTCAATAG-1_1	1.30602	9ploss_21wt	2.55769	0.472416	2.49222
AGGCCGTAGTCCTCCT-1_1	7.43609	9ploss_21wt	2.15385	0.540893	1.97525
AGGCCGTAGTTTCCTT-1_1	7.9198	9ploss_21wt	0.865385	0.183224	1.20606
AGGCCGTCAAGTAGTA-1_1	8.89698	9ploss_21wt	1.32692	0.567658	2.37181
AGGCCGTCAGTCGTGC-1_1	8.48317	9ploss_21wt	0.807692	0.156247	1.84853
AGGCCGTCAGTTCCCT-1_1	5.80568	9ploss_21wt	0.865385	0.220063	0.916328
AGGCCGTGTACTCTCC-1_1	6.16549	9ploss_21wt	2.67308	0.271022	3.47659
AGGCCGTGTATAGGTA-1_1	6.45982	9ploss_21wt	1.09615	0.401204	1.07958
AGGCCGTGTATCACCA-1_1	7.60602	9ploss_21wt	2.05769	0.994153	2.15042
AGGCCGTGTGTGACCC-1_1	7.12241	9ploss_21wt	1.42308	0.46148	2.24516
AGGCCGTGTTATGCGT-1_1	4.15845	9ploss_21wt	1	0.194672	0.56401
AGGCCGTTCAGGTTCA-1_1	6.35275	9ploss_21wt	1.21154	0.282511	1.16196
AGGCCGTTCATGGTCA-1_1	0.0223763	9ploss_21wt	0.0769231	0.0350484	0.108147
AGGCCGTTCCAAGTAC-1_1	8.97207	9ploss_21wt	1.78846	0.1034	2.55961
AGGCCGTTCCATGAGT-1_1	9.04725	9ploss_21wt	3.73077	0.940925	2.80898
AGGCCGTTCGGACAAG-1_1	10.1958	9ploss_21wt	0.692308	0.129183	0.614857
AGGCCGTTCGTTTAGG-1_1	9.30845	9ploss_21wt	0.846154	0.176785	1.47114
AGGCCGTTCTCTGCTG-1_1	8.14338	9ploss_21wt	1.48077	0.506379	2.62778
AGGCCGTTCTTTACAC-1_1	4.06246	9ploss_21wt	2.36538	1.14359	1.88788
AGGCCGTTCTTTCCTC-1_1	6.912	9ploss_21wt	1.38462	0.246272	2.12435
AGGGAGTAGATCTGCT-1_1	3.41903	9ploss_21wt	0.576923	1.01581	1.80964
AGGGAGTCACGAGAGT-1_1	6.37075	9ploss_21wt	1.67308	0.340918	1.27704
AGGGAGTCACGGTAGA-1_1	3.1156	9ploss_21wt	0.307692	0.132641	0.92796
AGGGAGTCAGATTGCT-1_1	7.13235	9ploss_21wt	0.903846	0.409202	1.58698
AGGGAGTCATGACATC-1_1	5.32526	9ploss_21wt	0.846154	0.148408	1.18392
AGGGAGTCATTCTTAC-1_1	5.16678	9ploss_21wt	1.21154	0.136268	1.08698
AGGGAGTCATTTGCCC-1_1	5.63183	9ploss_21wt	0.461538	0.319338	1.42921
AGGGAGTGTCAATACC-1_1	5.1377	9ploss_21wt	0.25	0.242963	0.659435
AGGGAGTGTCATCGGC-1_1	5.85772	9ploss_21wt	2.19231	0.558561	2.72392
AGGGAGTTCAACGAAA-1_1	7.97954	9ploss_21wt	2.36538	0.749581	2.25128
AGGGAGTTCTAGAGTC-1_1	8.32383	9ploss_21wt	2.19231	0.176226	2.06146
AGGGAGTTCTGTACGA-1_1	9.49766	9ploss_21wt	1.34615	0.269687	1.79135
AGGGATGAGCGTAGTG-1_1	8.32383	9ploss_21wt	0.653846	0.659965	1.53227
AGGGATGAGGATGTAT-1_1	10.2126	9ploss_21wt	1.19231	0.248424	0.650629
AGGGATGAGTCAAGGC-1_1	9.20221	9ploss_21wt	1.28846	0.474289	1.80017
AGGGATGAGTCACGCC-1_1	2.94988	9ploss_21wt	2.13462	0.700631	2.32433
AGGGATGAGTCGAGTG-1_1	0.250759	9ploss_21wt	0	0.0521612	0.0510008
AGGGATGCAAAGTCAA-1_1	9.91e-09	9ploss_21wt	0	0.0297687	-0.0247979
AGGGATGCAATAACGA-1_1	7.518	9ploss_21wt	1.17308	0.228671	1.00854
AGGGATGCACACATGT-1_1	9.7156	9ploss_21wt	0.846154	0.9266	2.39458
AGGGATGCAGTGACAG-1_1	9.44253	9ploss_21wt	2.11538	0.949618	2.79418
AGGGATGGTAAATGTG-1_1	9.84314	9ploss_21wt	0.942308	0.22947	1.40403
AGGGATGGTCCGTCAG-1_1	10.5399	9ploss_21wt	2.26923	-0.0125464	1.73636
AGGGATGGTCTCTTTA-1_1	8.47243	9ploss_21wt	1.42308	0.158973	0.64876
AGGGATGGTGCACTTA-1_1	8.57919	9ploss_21wt	1.07692	0.465047	1.76773
AGGGATGGTGTTTGTG-1_1	8.82231	9ploss_21wt	0.807692	0.145439	1.03555
AGGGATGGTTCACGGC-1_1	5.78	9ploss_21wt	0.711538	0.112764	0.313645
AGGGATGGTTGGAGGT-1_1	7.86406	9ploss_21wt	1.07692	0.248364	1.41797
AGGGATGGTTGTGGAG-1_1	7.69276	9ploss_21wt	0.846154	0.144591	1.72766
AGGGATGTCATCATTC-1_1	3.06909	9ploss_21wt	0.846154	0.750026	1.60178
AGGGATGTCCCGACTT-1_1	5.78768	9ploss_21wt	0.230769	0.199703	0.356665
AGGGATGTCCGCATAA-1_1	3.20423	9ploss_21wt	0.403846	1.1578	2.09882
AGGGATGTCGATGAGG-1_1	9.69873	9ploss_21wt	0.980769	1.48893	2.84812
AGGGATGTCGGCGGTT-1_1	7.90411	9ploss_21wt	3.23077	0.00267961	2.63917
AGGGATGTCGGTGTTA-1_1	6.00441	9ploss_21wt	2.19231	1.28733	2.44394
AGGGATGTCTGTTGAG-1_1	10.3	9ploss_21wt	1.42308	0.645077	2.47649
AGGGTGAAGCCCAATT-1_1	8.18494	9ploss_21wt	0.5	0.177096	0.661146
AGGGTGAAGCCGTCGT-1_1	1.97089	9ploss_21wt	0.807692	0.0981109	1.03979
AGGGTGAAGGCTAGCA-1_1	0.218459	9ploss_21wt	1.03846	0.429269	0.488247
AGGGTGACAAGTAATG-1_1	7.70529	9ploss_21wt	1.01923	0.15784	0.55594
AGGGTGACAATGTAAG-1_1	10.0362	9ploss_21wt	1.05769	0.261337	1.43112
AGGGTGACACGCATCG-1_1	5.52691	9ploss_21wt	1.82692	0.179111	2.6256
AGGGTGACACGCGAAA-1_1	5.66544	9ploss_21wt	0.711538	0.0928785	0.49393
AGGGTGACATAAAGGT-1_1	10.1695	9ploss_21wt	2.65385	0.195696	1.65845
AGGGTGACATCACAAC-1_1	1.67346	9ploss_21wt	1.42308	0.314717	2.00474
AGGGTGACATGGGACA-1_1	9.20221	9ploss_21wt	1.17308	0.207545	0.479572
AGGGTGACATGTTGAC-1_1	5.80568	9ploss_21wt	1.42308	0.485294	2.09023
AGGGTGAGTCCGAATT-1_1	1.8025	9ploss_21wt	0.384615	0.440709	0.818323
AGGGTGAGTCTTTCAT-1_1	8.38139	9ploss_21wt	1.07692	0.085341	0.418604
AGGGTGATCCCTGACT-1_1	8.47243	9ploss_21wt	0.711538	0.478728	1.77854
AGGGTGATCCGCATCT-1_1	11.3588	9ploss_21wt	1.07692	0.406685	0.776605
AGGGTGATCCTATTCA-1_1	3.72407	9ploss_21wt	0.942308	0.140288	0.910166
AGGGTGATCCTGCAGG-1_1	7.03427	9ploss_21wt	0.307692	0.0956123	0.555316
AGGGTGATCGTTACAG-1_1	6.99449	9ploss_21wt	1.36538	0.183266	2.19004
AGGTCATAGACCTAGG-1_1	8.92475	9ploss_21wt	2.40385	0.310589	2.72643
AGGTCATAGCCATCGC-1_1	4.57419	9ploss_21wt	0.25	0.0523475	0.683477
AGGTCATAGCTCAACT-1_1	8.04092	9ploss_21wt	1.01923	0.154038	1.35864
AGGTCATAGTCATGCT-1_1	5.26885	9ploss_21wt	0.923077	0.138921	0.855123
AGGTCATCAAGTAATG-1_1	9.44253	9ploss_21wt	0.807692	0.42604	2.32956
AGGTCATCAGTTCATG-1_1	6.92083	9ploss_21wt	1.86538	0.801261	2.21815
AGGTCATCATATACCG-1_1	8.98101	9ploss_21wt	4.15385	0.768942	2.64807
AGGTCATCATATGGTC-1_1	6.28115	9ploss_21wt	0.673077	0.213105	0.646894
AGGTCATCATCGGGTC-1_1	6.52893	9ploss_21wt	0.288462	0.166341	1.21858
AGGTCATGTAAGTGGC-1_1	8.7065	9ploss_21wt	1.94231	0.132286	1.96321
AGGTCATGTCGCATAT-1_1	0.322429	9ploss_21wt	0.0384615	0.0304396	0.252582
AGGTCATGTCTGATCA-1_1	1.09652	9ploss_21wt	4.36538	1.44281	3.88812
AGGTCATTCCACTGGG-1_1	9.03674	9ploss_21wt	1.11538	0.137636	1.09575
AGGTCATTCTCCAACC-1_1	8.31184	9ploss_21wt	2.78846	0.363312	2.00164
AGGTCCGAGAGTGAGA-1_1	9.54625	9ploss_21wt	0.75	0.116829	1.19147
AGGTCCGAGCGTGAAC-1_1	8.98575	9ploss_21wt	1.32692	0.298375	2.25637
AGGTCCGAGCTAAGAT-1_1	9.14765	9ploss_21wt	2.15385	0.491938	2.40561
AGGTCCGAGGACAGAA-1_1	1.39309	9ploss_21wt	1.19231	0.160323	1.43334
AGGTCCGAGGCGCTCT-1_1	6.56383	9ploss_21wt	2.03846	0.770503	2.08211
AGGTCCGAGGCTAGGT-1_1	6.76439	9ploss_21wt	0.826923	0.168851	0.753545
AGGTCCGAGGTGGGTT-1_1	0.088646	9ploss_21wt	0.0384615	0.103323	0.0674107
AGGTCCGAGTTTCCTT-1_1	7.97954	9ploss_21wt	1.38462	0.249286	1.93309
AGGTCCGCAAGCCCAC-1_1	6.69247	9ploss_21wt	0.711538	0.491641	1.89697
AGGTCCGCACTTACGA-1_1	7.99443	9ploss_21wt	1.28846	0.24489	2.36173
AGGTCCGCAGACGCAA-1_1	6.86058	9ploss_21wt	2.01923	0.240477	1.30095
AGGTCCGCAGGGTTAG-1_1	9.65222	9ploss_21wt	1.09615	0.240067	1.9233
AGGTCCGCATAGACTC-1_1	5.47882	9ploss_21wt	1.28846	0.126269	0.920244
AGGTCCGCATATACCG-1_1	9.20221	9ploss_21wt	0.576923	0.126246	2.40066
AGGTCCGCATGCCACG-1_1	9.48058	9ploss_21wt	1.23077	0.480654	1.32716
AGGTCCGGTAAACGCG-1_1	4.42163	9ploss_21wt	1.69231	0.42411	2.24271
AGGTCCGGTACCGCTG-1_1	7.0799	9ploss_21wt	5.13462	1.09803	2.84315
AGGTCCGGTATGAAAC-1_1	0.00491522	9ploss_21wt	0.0961538	0.116008	2.2396
AGGTCCGGTCAGAATA-1_1	9.28819	9ploss_21wt	1.78846	0.42665	1.81301
AGGTCCGGTCCGAAGA-1_1	7.56375	9ploss_21wt	1.86538	0.388712	1.06239
AGGTCCGGTCTTGTCC-1_1	8.35865	9ploss_21wt	0.826923	0.08186	0.32893
AGGTCCGGTGAGTATA-1_1	10.565	9ploss_21wt	0.673077	0.236007	0.960801
AGGTCCGGTGATAAAC-1_1	3.10839	9ploss_21wt	0.903846	0.128754	1.20724
AGGTCCGGTGATAAGT-1_1	8.81837	9ploss_21wt	2.75	0.43691	3.01961
AGGTCCGGTGGTCCGT-1_1	8.37793	9ploss_21wt	0.25	0.129324	0.543816
AGGTCCGGTTCAGCGC-1_1	8.36627	9ploss_21wt	0.980769	0.182174	0.284734
AGGTCCGTCATTTGGG-1_1	1.78497	9ploss_21wt	0.288462	0.380334	1.68589
AGGTCCGTCCGTAGTA-1_1	1.30435	9ploss_21wt	0.903846	0.174177	0.621224
AGGTCCGTCCTCATTA-1_1	4.04313	9ploss_21wt	1.07692	0.195261	1.92263
AGGTCCGTCGGATGGA-1_1	5.8386	9ploss_21wt	1.30769	0.138679	1.82597
AGGTCCGTCTCTTATG-1_1	4.85761	9ploss_21wt	2	0.523668	2.8698
AGGTCCGTCTTGACGA-1_1	4.42163	9ploss_21wt	2.32692	0.138455	2.50851
AGTAGTCAGATCGATA-1_1	6.912	9ploss_21wt	0.961538	0.181928	1.92279
AGTAGTCAGCGGCTTC-1_1	9.17018	9ploss_21wt	2.36538	1.29466	2.85881
AGTAGTCAGCTGCGAA-1_1	3.72541	9ploss_21wt	1.26923	0.230833	1.42923
AGTAGTCAGGAATCGC-1_1	9.80847	9ploss_21wt	2.05769	0.276692	2.85438
AGTAGTCAGGAGCGTT-1_1	7.60602	9ploss_21wt	0.730769	1.67036	1.86055
AGTAGTCAGGCTCATT-1_1	1.96484	9ploss_21wt	1.26923	0.160447	1.37336
AGTAGTCAGTGGACGT-1_1	5.80568	9ploss_21wt	1.42308	0.148089	1.42536
AGTAGTCAGTGTTTGC-1_1	0.0133764	9ploss_21wt	3.71154	1.27306	3.07899
AGTAGTCCACAAGTAA-1_1	10.2258	9ploss_21wt	2.21154	0.225189	1.03244
AGTAGTCCACATTTCT-1_1	9.80316	9ploss_21wt	0.5	0.203358	0.749065
AGTAGTCCACCTTGTC-1_1	8.16959	9ploss_21wt	0.461538	0.107306	1.01218
AGTAGTCCACGAGAGT-1_1	9.27134	9ploss_21wt	3.09615	0.644802	2.75202
AGTAGTCCAGGTGCCT-1_1	8.39618	9ploss_21wt	0.769231	0.204885	0.565424
AGTAGTCCATCCCACT-1_1	1.02996	9ploss_21wt	1.05769	0.507313	0.881858
AGTAGTCCATCTATGG-1_1	10.9565	9ploss_21wt	1.11538	0.072521	0.759638
AGTAGTCCATGCCTTC-1_1	5.80568	9ploss_21wt	0.903846	0.66777	0.712253
AGTAGTCCATTGGTAC-1_1	6.46169	9ploss_21wt	0.711538	0.134294	0.438202
AGTAGTCGTAAATACG-1_1	6.7104	9ploss_21wt	0.461538	0.232837	1.42626
AGTAGTCGTACAAGTA-1_1	7.45391	9ploss_21wt	1.23077	0.19732	0.654283
AGTAGTCGTATCTGCA-1_1	8.74825	9ploss_21wt	2.51923	0.799837	2.7106
AGTAGTCGTCAAACTC-1_1	3.43586	9ploss_21wt	1.11538	0.131828	0.691794
AGTAGTCGTCGCATAT-1_1	9.78169	9ploss_21wt	2.63462	0.728778	2.36018
AGTAGTCGTGTTAAGA-1_1	1.82874	9ploss_21wt	0.173077	0.13969	0.555031
AGTAGTCGTTGAGGTG-1_1	1.09652	9ploss_21wt	2.98077	0.877683	2.39535
AGTAGTCTCACCCGAG-1_1	1.9767	9ploss_21wt	1.94231	0.881286	1.90364
AGTAGTCTCAGCGACC-1_1	11.0479	9ploss_21wt	1.36538	0.567614	2.62871
AGTAGTCTCAGGATCT-1_1	8.99333	9ploss_21wt	1.05769	0.199368	1.04657
AGTAGTCTCATTGCCC-1_1	6.99017	9ploss_21wt	1.13462	0.15901	1.75396
AGTAGTCTCCTAGGGC-1_1	8.62858	9ploss_21wt	2.09615	0.258704	1.86857
AGTAGTCTCGAATGGG-1_1	8.9297	9ploss_21wt	1.63462	0.154608	1.74819
AGTAGTCTCGACAGCC-1_1	6.42779	9ploss_21wt	0.557692	0.225193	1.85155
AGTAGTCTCGCGATCG-1_1	9.69873	9ploss_21wt	1.32692	0.162023	1.34028
AGTAGTCTCTGCAAGT-1_1	7.35733	9ploss_21wt	2.23077	0.987249	3.14804
AGTCTTTAGAGTACCG-1_1	7.40082	9ploss_21wt	0.846154	0.213381	1.53532
AGTCTTTAGATATACG-1_1	8.78326	9ploss_21wt	1.92308	0.31647	1.94052
AGTCTTTCACATCTTT-1_1	5.80568	9ploss_21wt	0.653846	0.198629	0.497293
AGTCTTTCAGCGAACA-1_1	9.57923	9ploss_21wt	1.13462	0.166517	0.949302
AGTCTTTCATTAACCG-1_1	0	9ploss_21wt	0.0384615	0.0895297	0.0636081
AGTCTTTGTACCGGCT-1_1	3.08862	9ploss_21wt	0.961538	0.172988	0.485003
AGTCTTTGTACCTACA-1_1	12.1143	9ploss_21wt	0.942308	0.153898	1.03362
AGTCTTTGTCACCCAG-1_1	8.70415	9ploss_21wt	0.980769	0.188738	1.62492
AGTCTTTGTCTGGAGA-1_1	10.227	9ploss_21wt	1.23077	0.275342	1.7972
AGTCTTTGTTCCACAA-1_1	8.48317	9ploss_21wt	1.38462	0.30794	2.77576
AGTCTTTGTTTCGCTC-1_1	9.77851	9ploss_21wt	2.82692	1.33472	2.89114
AGTCTTTTCCGTCAAA-1_1	8.66248	9ploss_21wt	0.884615	0.0807323	0.52782
AGTCTTTTCTCGATGA-1_1	7.77087	9ploss_21wt	1.82692	0.298532	3.13133
AGTGAGGAGAAGGACA-1_1	3.71844	9ploss_21wt	1.23077	0.148749	0.640804
AGTGAGGAGAAGGTTT-1_1	5.87998	9ploss_21wt	0.269231	0.188029	1.27742
[truncated: 85,719 more rows]

## Sheet: Fig 4 f-g
Ifn high_ID	Ifn high_Cenpe expression	Ifn high_Mad2l1 expression	ifn high_cnv score	Ifn low_ID	Ifn low_Cenpe expression	Ifn low_Mad2l1 expression	ifn low_cnv score
AAACCTGAGCCCAACC-1_1	0.0868678	-0.00164891	815.434	AAACCTGAGTCTCAAC-1_1	0.463607	0.521783	1129.59
AAACCTGAGTTGTAGA-1_1	1.41518	0.177506	439.389	AAACCTGGTCCGAAGA-1_1	0.0820843	0.481579	852.991
AAACCTGCACTGTCGG-1_1	0.0731999	0.0078038	537.27	AAACGGGCACAACTGT-1_1	0.339097	0.0794111	615.955
AAACCTGCAGCTTAAC-1_1	0.00359983	0.022447	865.735	AAACGGGGTAGGCTGA-1_1	0.0702857	0.380528	564.059
AAACCTGGTCTTTCAT-1_1	0.169677	0.392214	308.944	AAACGGGTCAGCTCGG-1_1	0.116365	0.11181	607.587
AAACCTGTCCAATGGT-1_1	0.0324617	0.00967605	507.317	AAAGATGAGTGGGATC-1_1	1.05945	-0.0763549	672.103
AAACCTGTCCATGCTC-1_1	0.885169	0.534363	769.89	AAAGATGCATACTACG-1_1	0.0697839	0.0168587	728.005
AAACCTGTCGTGGACC-1_1	1.05079	-0.0895978	546.994	AAAGATGGTAAAGGAG-1_1	0.134752	0.536001	500.88
AAACCTGTCTTGCAAG-1_1	0.0584674	0.0155528	2064.99	AAAGATGGTGTTGAGG-1_1	-0.000465559	0.0459588	469.385
AAACGGGCAAGGGTCA-1_1	0.359647	0.480973	606.612	AAAGATGTCGCGCCAA-1_1	1.10715	0.274968	659.729
AAACGGGCAGCGTTCG-1_1	0.163238	0.0426075	417.748	AAAGCAAGTCATCGGC-1_1	0.305851	0.0383346	405.252
AAAGATGAGGCATGGT-1_1	0.0453382	0.0267652	381.896	AAAGTAGAGAGGGATA-1_1	0.523799	0.215022	1291.07
AAAGATGCAAGCTGGA-1_1	0.0547792	0.0409185	1460.85	AAAGTAGAGAGGTAGA-1_1	0.852724	0.619488	381.587
AAAGATGCAGATGGCA-1_1	0.0330177	-0.0142072	717.416	AAAGTAGAGCAGCGTA-1_1	0.0291143	0.629368	411.009
AAAGATGGTCTAACGT-1_1	0.0411424	-0.0600991	846.33	AAAGTAGGTTAAAGTG-1_1	0.205156	0.338217	728.043
AAAGATGTCAGCGACC-1_1	0.0561162	-0.00556233	740.22	AAAGTAGTCAGTCAGT-1_1	0.069324	-0.0628883	572.222
AAAGATGTCAGTTCGA-1_1	0.0432242	0.0034025	563.836	AAATGCCCACAGACAG-1_1	0.216286	0.345069	875.717
AAAGCAAAGTACACCT-1_1	0.568542	-0.0151934	535.726	AACACGTTCATCACCC-1_1	0.135117	0.0820221	944.508
AAAGCAACAAACGTGG-1_1	0.314485	0.536489	550.095	AACCATGGTAAGTGTA-1_1	0.191068	0.247597	1786.2
AAAGCAACACCAGGCT-1_1	0.570531	0.615651	487.17	AACCGCGCAAGTAATG-1_1	0.916447	0.0349204	930.299
AAAGCAACACGCCAGT-1_1	0.256558	0.348034	222.993	AACCGCGTCATAAAGG-1_1	0.0416363	0.0481802	876.667
AAAGCAACAGATGGGT-1_1	0.0351727	0.0189139	513.272	AACCGCGTCTATCCCG-1_1	0.176733	0.316514	539.349
AAAGCAACAGGCGATA-1_1	0.930296	0.285227	486.844	AACCGCGTCTTGAGGT-1_1	-0.0582855	0.684341	708.742
AAAGCAACATTTGCTT-1_1	0.570013	0.341345	563.973	AACGTTGAGCCTTGAT-1_1	0.814535	0.229941	422.365
AAAGCAAGTCCGACGT-1_1	0.0135633	0.0132149	613.28	AACGTTGAGGGTCTCC-1_1	0.396649	0.162932	866.119
AAAGTAGAGAGTTGGC-1_1	0.0374305	0.0104134	565.086	AACGTTGCATGAACCT-1_1	0.146663	0.0962755	531.821
AAAGTAGCAGCGTCCA-1_1	0.921053	0.434618	456.475	AACGTTGCATTTGCCC-1_1	0.39065	0.415875	615.355
AAAGTAGCAGGATCGA-1_1	0.448041	0.0184459	471.667	AACTCAGAGCTAGTCT-1_1	0.642022	0.811089	638.014
AAAGTAGTCAGTTGAC-1_1	0.0968497	0.290011	939.051	AACTCAGGTACCGGCT-1_1	-0.0350832	0.268569	1532.51
AAAGTAGTCATTCACT-1_1	0.0210132	0.368069	417.72	AACTCCCAGTTGAGAT-1_1	1.09626	1.07072	1515.39
AAAGTAGTCCAAAGTC-1_1	0.0219252	0.0273055	472.79	AACTCCCAGTTGTCGT-1_1	0.381117	-0.00584198	529.134
AAATGCCGTAGCACGA-1_1	0.0281163	-0.0290999	1085.68	AACTCCCCAAATACAG-1_1	0.076776	0.083636	721.883
AAATGCCGTGTGCCTG-1_1	0.965854	0.340214	687.528	AACTCCCGTAAATACG-1_1	0.69285	0.00326868	529.424
AAATGCCGTTCTGTTT-1_1	0.611617	0.328364	369.214	AACTCCCGTCCAGTGC-1_1	0.0923158	0.211224	772.085
AACACGTAGACTGTAA-1_1	0.760462	0.448919	641.578	AACTCCCGTCTAACGT-1_1	0.0237515	0.0427735	1150.93
AACACGTAGGATGTAT-1_1	0.0860347	0.348986	379.253	AACTGGTAGCTCCCAG-1_1	0.0970008	0.103957	628.212
AACACGTAGGCTAGAC-1_1	0.0518576	0.20706	523.978	AACTGGTCACGAGAGT-1_1	1.12659	0.0971322	708.361
AACACGTCAAGCGTAG-1_1	0.113115	0.394522	803.636	AACTTTCCACCTCGTT-1_1	0.0506561	0.307028	819.306
AACACGTCACGTAAGG-1_1	-0.00370862	-0.00243166	608.126	AACTTTCGTCATCCCT-1_1	0.560366	-0.0279334	1059.48
AACACGTCAGCATACT-1_1	0.451585	-0.0306823	630.725	AACTTTCGTCGAGTTT-1_1	0.222287	0.256862	526.906
AACCATGAGATATGCA-1_1	0.642138	0.350749	539.857	AAGACCTAGAATTGTG-1_1	0.268977	0.790952	494.15
AACCATGAGTACATGA-1_1	0.0653556	0.175589	467.675	AAGACCTAGACCGGAT-1_1	0.0757288	0.419345	336.408
AACCATGAGTGGTAAT-1_1	0.00511363	0.0211546	514.583	AAGACCTCAGGTCCAC-1_1	0.957693	0.221903	690.027
AACCATGCACAGACAG-1_1	0.163471	0.0644659	669.5	AAGCCGCGTCCGTTAA-1_1	0.470183	0.081683	719.664
AACCATGCATTTGCCC-1_1	1.04679	0.101306	622.767	AAGCCGCTCCTAGTGA-1_1	1.02719	0.499503	604.975
AACCATGTCTAGAGTC-1_1	0.304421	0.0397285	720.437	AAGGAGCAGTTGTAGA-1_1	0.219797	-0.019105	842.35
AACCATGTCTCTGCTG-1_1	1.27377	0.298665	650.523	AAGGAGCCACTTCTGC-1_1	0.251007	-0.0404645	1860.34
AACCGCGAGGAGTTGC-1_1	0.0546805	0.0402258	695.723	AAGGAGCTCGTTTATC-1_1	1.14342	0.626643	934.018
AACCGCGCACCCATTC-1_1	0.0695406	-0.0953481	519.746	AAGGCAGAGAGTAAGG-1_1	1.22588	0.415222	516.866
AACCGCGGTCACACGC-1_1	0.177557	0.0385191	416.53	AAGGCAGAGGTTCCTA-1_1	0.156223	0.215339	1027.91
AACCGCGGTCGGCACT-1_1	0.138421	0.319368	635.252	AAGGCAGCAATAGCGG-1_1	0.770576	0.044335	705.582
AACCGCGGTTTGTTTC-1_1	0.134221	-0.0511845	419.176	AAGGCAGGTGCCTGCA-1_1	0.0937941	0.348284	556.067
AACCGCGTCAGTGTTG-1_1	0.0238836	-0.000317386	633.139	AAGGCAGTCATGTCCC-1_1	1.13285	0.0564118	663.593
AACCGCGTCGAGAACG-1_1	0.546312	0.0659998	579.649	AAGGTTCCACGGCCAT-1_1	0.224746	0.54723	980.896
AACGTTGCAATCGAAA-1_1	0.0506876	-0.0902754	863.275	AAGTCTGCATTACGAC-1_1	0.655817	0.0649442	1003.98
AACGTTGTCGATAGAA-1_1	1.2467	-0.0106066	384.859	AAGTCTGGTTACGGAG-1_1	0.141293	0.445139	386.172
AACTCAGAGGTGATTA-1_1	0.0506825	0.0366966	843.76	AATCCAGAGCCAGAAC-1_1	0.701591	0.0676451	911.618
AACTCAGAGTACATGA-1_1	0.235384	0.280268	741.249	AATCCAGAGTTGAGTA-1_1	0.40703	0.0996801	519.334
AACTCAGCAGCATGAG-1_1	0.116772	-0.0228728	450.299	AATCGGTAGATGCCTT-1_1	0.020963	0.400904	765.27
AACTCAGCATGTCTCC-1_1	1.46245	-0.131405	678.792	AATCGGTCAAAGCAAT-1_1	0.232496	0.0855709	890.302
AACTCAGGTCGCGGTT-1_1	0.0684876	0.402995	571.985	AATCGGTGTCTCTTTA-1_1	0.180031	-0.070081	538.703
AACTCAGTCAAACAAG-1_1	0.155215	-0.00775822	785.214	AATCGGTGTTCCCGAG-1_1	0.778943	0.0207907	611.438
AACTCAGTCGTCACGG-1_1	0.032896	0.0151577	586.316	AATCGGTTCACCGTAA-1_1	0.0398602	-0.00795211	519.675
AACTCCCTCAGTACGT-1_1	0.164607	0.0324112	696.223	AATCGGTTCTCGATGA-1_1	0.114711	0.229923	741.363
AACTCTTCAGACGCTC-1_1	0.348523	0.269973	998.883	ACACCAACAGTCCTTC-1_1	0.00732101	0.000937657	966.662
AACTCTTCAGTCGATT-1_1	0.100571	0.0160355	406.798	ACACCAACATCGACGC-1_1	0.233433	0.364356	581.42
AACTGGTCAACCGCCA-1_1	-0.000529458	-0.0176061	479.261	ACACCAATCGTGGACC-1_1	0.161458	0.629694	849.061
AACTGGTTCGGTCCGA-1_1	0.00799868	0.0327048	688.416	ACACCGGAGCGATCCC-1_1	0.364517	0.309642	735.342
AACTTTCAGGCAGGTT-1_1	0.0344972	0.0496127	550.464	ACACCGGGTAGTAGTA-1_1	0.560666	0.433324	614.275
AAGACCTCAATAAGCA-1_1	0.478719	-0.089166	642.626	ACACCGGGTCAATACC-1_1	0.154016	0.627029	774.864
AAGACCTCAATACGCT-1_1	0.126149	0.0393456	646.014	ACACCGGTCCCAAGAT-1_1	0.127223	0.0614679	411.059
AAGACCTGTGATGCCC-1_1	0.00626938	-0.0129867	622.248	ACACCGGTCGATCCCT-1_1	0.356372	0.0677702	609.236
AAGACCTTCGAGCCCA-1_1	0.906197	0.853042	329.37	ACACTGACACCGGAAA-1_1	0.195258	0.269149	582.382
AAGCCGCCATGCATGT-1_1	0.0494444	0.0216085	1633.84	ACAGCCGTCAGGTTCA-1_1	0.0982205	0.0587301	506.705
AAGGAGCCATGACATC-1_1	0.0755832	-0.0568822	523.703	ACAGCTAAGGGTATCG-1_1	1.08407	0.672154	534.029
AAGGAGCGTACTCGCG-1_1	-0.00788323	0.556353	665.589	ACATACGCAGGGTTAG-1_1	0.726968	0.00509419	691.804
AAGGAGCGTGAAATCA-1_1	0.0184144	0.00730343	545.275	ACATCAGAGTACATGA-1_1	0.594608	0.028455	561.357
AAGGAGCGTTGTCTTT-1_1	0.093998	-0.0340397	763.59	ACCAGTAGTATTAGCC-1_1	0.126019	0.101161	434.804
AAGGAGCTCTGCAGTA-1_1	0.505688	-0.0201266	796.505	ACCAGTAGTGTTTGGT-1_1	0.139557	0.308157	1354.51
AAGGCAGAGAAGGGTA-1_1	0.00515491	0.00247661	543.132	ACCCACTAGTTACCCA-1_1	-0.0894556	0.102464	367.439
AAGGCAGGTGTATGGG-1_1	1.20212	-0.0290013	341.075	ACCCACTGTTAAAGTG-1_1	0.145088	0.266652	550.671
AAGGCAGGTTACGCGC-1_1	0.0647362	0.0188491	517.024	ACCGTAAAGCGCTTAT-1_1	0.235218	0.0861227	476.318
AAGGTTCAGACGACGT-1_1	0.0278996	0.414541	697.365	ACCTTTAAGACACTAA-1_1	0.828678	0.505683	836.964
AAGGTTCCATAACCTG-1_1	0.408226	0.409855	953.012	ACCTTTAAGTCGCCGT-1_1	0.431757	0.0212702	496.874
AAGGTTCTCCACGAAT-1_1	0.212144	-0.00206367	667.66	ACGAGCCAGAGGTTGC-1_1	0.187968	-0.0314798	775.767
AAGGTTCTCGTTGCCT-1_1	0.0622694	0.00515414	549.926	ACGAGCCTCATACGGT-1_1	0.494374	-0.0362999	467.766
AAGTCTGAGGCGCTCT-1_1	0.248879	0.37347	597.931	ACGAGGAAGAGCTATA-1_1	-0.0734798	-0.00256932	820.184
AAGTCTGCATGAACCT-1_1	0.788706	0.27799	863.238	ACGAGGAGTGGGTCAA-1_1	0.985991	0.246073	388.835
AAGTCTGTCGAGGTAG-1_1	0.291878	0.297599	560.437	ACGAGGATCCTGCTTG-1_1	0.333543	0.29361	511.795
AATCCAGGTAGATTAG-1_1	0.0808367	0.20767	741.95	ACGATACAGCCAGTAG-1_1	0.065486	0.0346909	623.031
AATCGGTCACCAGATT-1_1	0.0282405	0.0101515	552.049	ACGATACCAGACGCAA-1_1	0.22485	0.77647	578.725
AATCGGTCAGTGGGAT-1_1	0.17407	0.0432413	691.044	ACGATACCATCGGACC-1_1	0.272295	0.130289	530.078
AATCGGTCATGAAGTA-1_1	0.148061	-0.0258962	264.086	ACGCAGCTCACCGGGT-1_1	0.0995259	-0.0313661	506.524
AATCGGTTCCTAGAAC-1_1	0.0513956	0.0298003	598.761	ACGCCAGAGCCTATGT-1_1	0.288729	0.658442	1135.26
AATCGGTTCGGGAGTA-1_1	0.0935531	-0.0542775	616.967	ACGCCAGAGTGGTAAT-1_1	0.630999	0.365787	418.529
AATCGGTTCTTTCCTC-1_1	0.0996593	0.049948	439.166	ACGCCAGCAATGACCT-1_1	1.03913	0.423947	452.736
ACACCAAAGAATTCCC-1_1	0.642413	0.167941	728.559	ACGCCAGCATGTCTCC-1_1	0.491815	0.0850799	585.554
ACACCAAAGCGTAGTG-1_1	0.728955	-0.112592	649.009	ACGGAGAGTCTGGTCG-1_1	-0.074183	0.0934596	992.667
ACACCAACAATCTGCA-1_1	0.0216695	0.0553348	515.163	ACGGAGAGTTAAGGGC-1_1	0.144866	0.599015	542.33
ACACCAAGTCAACTGT-1_1	1.07437	0.530865	311.338	ACGGCCAAGCCACTAT-1_1	0.102894	0.141425	604.174
ACACCAATCCGAACGC-1_1	0.104182	0.0677768	924.724	ACGGCCAGTCAATGTC-1_1	1.4972	0.0805689	1705.84
ACACCAATCGATGAGG-1_1	0.120957	0.0263947	446.638	ACGGGCTAGCACGCCT-1_1	0.14061	0.255641	1947.04
ACACCCTAGCGGATCA-1_1	0.000972892	-0.00544484	474.77	ACGGGCTCAGATGGCA-1_1	0.198768	0.349084	742.325
ACACCCTAGCTCCTTC-1_1	0.134528	0.0008847	856.105	ACGGGTCTCCTCAATT-1_1	0.330029	0.359838	753.241
ACACCCTAGTGACTCT-1_1	0.585458	-0.00739081	377.351	ACGTCAAGTAAAGTCA-1_1	0.768943	-0.0145559	549.049
ACACCCTCACACGCTG-1_1	0.134385	-0.0968259	1541.92	ACTATCTAGAGTAATC-1_1	0.316448	0.49515	631.76
ACACCCTCATTGCGGC-1_1	0.0357724	0.0187101	1321.39	ACTGAACAGCGCCTCA-1_1	0.139866	0.312262	617.956
ACACCCTTCGGCTACG-1_1	0.0675637	0.216012	881.712	ACTGAACAGGCTCATT-1_1	0.0606383	0.607968	589.348
ACACCGGAGTCGCCGT-1_1	0.0318947	-0.0455687	635.698	ACTGAGTTCACCATAG-1_1	0.0657874	0.210266	1165.3
ACACTGAAGAAGGCCT-1_1	0.560695	0.0216377	796.152	ACTGATGAGCAACGGT-1_1	0.0848508	0.05151	1360.7
ACACTGAAGCGAAGGG-1_1	0.927173	0.369039	679.727	ACTGATGCATTTGCCC-1_1	0.609215	0.64854	544.741
ACACTGAAGTAATCCC-1_1	0.659785	0.64674	531.808	ACTGCTCTCTACTCAT-1_1	0.0954069	0.251722	1167.19
ACACTGACAACTGCTA-1_1	0.229958	0.322432	461.578	ACTGTCCCATCCTTGC-1_1	0.901501	0.533813	543.519
ACACTGACAGCTGTAT-1_1	1.02099	0.369989	503.368	ACTGTCCTCATGCTCC-1_1	0.13759	-0.0497651	595.834
ACACTGAGTAAACACA-1_1	0.823223	0.336664	1196.98	ACTTACTAGGAGTTGC-1_1	0.261771	0.314426	674.776
ACACTGATCAAGATCC-1_1	0.173024	0.0221418	983.57	ACTTACTAGTCCAGGA-1_1	0.515345	0.454991	722.185
ACAGCCGAGGTGACCA-1_1	0.143336	0.257747	476.299	ACTTACTCAGACAGGT-1_1	0.116166	0.0669617	1660.55
ACAGCCGGTGCGATAG-1_1	0.59564	0.479696	484.695	ACTTACTGTCCGCTGA-1_1	1.11837	0.357067	1517.03
ACAGCCGTCAATAAGG-1_1	0.0665698	-0.0304948	791.954	ACTTGTTAGAGGTTGC-1_1	0.539458	0.0185852	599.816
ACAGCCGTCACTGGGC-1_1	0.119146	-0.0240575	501.009	ACTTTCAAGGATATAC-1_1	0.298797	0.418344	701.518
ACAGCCGTCTTCGGTC-1_1	1.4707	0.802969	374.868	ACTTTCATCGAACGGA-1_1	0.0945791	0.396799	571.172
ACAGCTACAGATCTGT-1_1	0.272379	-0.0785062	640.048	AGAATAGAGCCACGCT-1_1	0.125039	-0.00280376	539.025
ACAGCTACAGATGGGT-1_1	0.00534557	0.0244707	565.365	AGAATAGGTTAAAGTG-1_1	0.185828	0.298504	456.974
ACAGCTACATAAGACA-1_1	0.0146243	0.013949	543.976	AGAATAGTCTGGGCCA-1_1	0.15253	-0.00904476	1628.87
ACAGCTACATGTCGAT-1_1	0.0385659	0.00418465	506.627	AGACGTTAGGGCACTA-1_1	0.140157	0.0370207	614.546
ACATACGAGGTTCCTA-1_1	0.100217	-0.0538699	585.626	AGACGTTCAAACCCAT-1_1	0.0677127	-0.00924335	517.003
ACATACGCACCGTTGG-1_1	0.0523088	-0.0353132	645.904	AGACGTTCACGACTCG-1_1	0.747314	0.311873	1103.32
ACATACGCATATACCG-1_1	0.98533	0.143382	798.701	AGACGTTCAGCGAACA-1_1	0.64228	0.00737481	1292.26
ACATACGGTTCAGACT-1_1	0.584663	-0.0730942	749.976	AGACGTTCATGTTCCC-1_1	0.281931	0.313055	766.655
ACATACGTCCAGAAGG-1_1	-0.00013926	0.00115536	512.55	AGACGTTGTAGCGCTC-1_1	0.166794	0.355089	390.008
ACATACGTCGATAGAA-1_1	0.0726757	-0.00902566	345.529	AGAGCGAAGACTACAA-1_1	0.0836171	0.0690448	672.411
ACATCAGGTAAACCTC-1_1	0.250855	-0.0216243	494.339	AGAGCGACACGTGAGA-1_1	0.397788	0.397241	877.766
ACATCAGTCAACCAAC-1_1	0.0412905	0.00666695	720.64	AGAGCGACATGGTCAT-1_1	0.420206	-0.0441981	494.505
ACATCAGTCCTTGCCA-1_1	0.735912	0.337951	442.878	AGAGCGAGTGTGCGTC-1_1	0.0891255	0.0652666	712.589
ACATCAGTCGGTCTAA-1_1	0.254745	0.0174114	517.994	AGAGCGATCGCGATCG-1_1	0.612269	-0.00211055	816.606
ACATCAGTCTCTTATG-1_1	0.457901	0.0524291	395.461	AGAGCGATCTCTGAGA-1_1	0.0932795	0.102368	467.201
ACATCAGTCTTTACAC-1_1	0.0211095	-0.0233043	831.456	AGAGCTTAGATCCCGC-1_1	0.786446	0.405765	1567.91
ACATGGTAGACAGGCT-1_1	0.16271	0.10871	682.462	AGAGCTTCACTGTTAG-1_1	0.483763	0.404731	495.616
ACATGGTAGTGAACAT-1_1	0.0525441	0.00720096	466.054	AGAGCTTGTGAGGCTA-1_1	0.0711023	0.601552	608.691
ACATGGTGTAAAGTCA-1_1	0.6694	0.416834	540.564	AGAGTGGGTACTTAGC-1_1	0.0903054	0.0421811	2150.34
ACATGGTTCACCGTAA-1_1	0.194974	0.0731681	679.843	AGAGTGGTCCCTAACC-1_1	0.411764	0.121457	616.013
ACATGGTTCCGCATAA-1_1	0.0175984	-0.00239767	1079.93	AGATCTGAGGGTTTCT-1_1	0.173436	0.38012	885.547
ACATGGTTCTTGAGAC-1_1	0.0537787	0.00515006	622.463	AGATCTGCATGTCGAT-1_1	0.0256216	0.683724	725.538
ACCAGTAGTGATAAAC-1_1	0.105706	0.453413	536.382	AGATCTGTCTAGAGTC-1_1	0.269677	0.56205	528.038
ACCAGTATCACATACG-1_1	0.0778668	0.361485	790.625	AGATTGCAGGGTTTCT-1_1	0.847379	0.245061	459.583
ACCAGTATCTCAACTT-1_1	0.00677526	0.398815	436.18	AGATTGCTCCCATTAT-1_1	0.126474	0.0440134	562.398
ACCCACTCAATGGAGC-1_1	0.670906	0.528907	953.477	AGCAGCCCACGTGAGA-1_1	0.618594	0.555177	530.488
ACCCACTCAGTTAACC-1_1	0.0377093	0.323413	740.041	AGCAGCCCAGATCGGA-1_1	0.0800428	-0.000488117	946.261
ACCGTAACAGGAATGC-1_1	0.0280995	0.0287407	417.284	AGCAGCCGTACAGACG-1_1	0.179644	0.276952	609.112
ACCGTAACAGGGTATG-1_1	1.15274	0.289548	509.447	AGCAGCCGTCGAGTTT-1_1	0.880416	0.340794	417.286
ACCGTAACATTATCTC-1_1	0.76945	0.0136115	474.298	AGCATACCAGGGCATA-1_1	0.22921	0.0706758	662.395
ACCGTAATCCAACCAA-1_1	0.00370633	0.0114286	877.421	AGCATACCAGTCGTGC-1_1	-0.0264649	0.44777	681.422
ACCTTTAGTAATAGCA-1_1	1.05648	0.0735839	882.376	AGCATACCATCAGTAC-1_1	0.0743107	0.246619	862.755
ACGAGCCAGCTCAACT-1_1	0.291053	0.170368	705.964	AGCCTAAAGCGCCTCA-1_1	0.169633	0.00630118	767.858
ACGAGCCAGTCCAGGA-1_1	0.194698	-0.0365243	378.751	AGCCTAACATCACAAC-1_1	1.30684	0.287458	574.553
ACGAGCCCACATTCGA-1_1	0.0118285	-0.00721767	564.687	AGCCTAATCCCTGACT-1_1	0.0441033	-0.0164067	1144.31
ACGAGCCGTTGTACAC-1_1	0.447749	0.347834	470.567	AGCGGTCCAAGGTGTG-1_1	0.423544	0.234228	1601.99
ACGAGCCTCTTTACGT-1_1	0.127018	0.0554038	845.297	AGCGGTCCACACTGCG-1_1	0.922184	0.137553	471.389
ACGAGGAAGGGCTTGA-1_1	0.479829	0.48889	375.795	AGCGTATAGAGACTTA-1_1	0.0784884	0.802416	761.236
ACGAGGAAGTGGTAAT-1_1	0.17982	0.207943	534.938	AGCGTATTCACCTCGT-1_1	1.07546	0.658334	869.787
ACGAGGACAATAGCAA-1_1	0.470496	-0.0127383	470.464	AGCGTCGAGCGCTTAT-1_1	0.226502	0.0235237	580.536
ACGAGGACACAGTCGC-1_1	0.0233848	0.0292932	562.905	AGCGTCGAGCGTTGCC-1_1	1.6441	0.0939823	391.714
ACGAGGACATAGGATA-1_1	0.566257	0.400627	664.801	AGCGTCGCATCCGGGT-1_1	0.144221	0.026394	635.547
ACGAGGAGTACCTACA-1_1	0.105249	0.0173578	1682.95	AGCTCCTGTTCAGGCC-1_1	0.997758	0.622746	589.889
ACGAGGAGTATATGGA-1_1	0.093924	0.371688	546.818	AGCTCTCCAGACACTT-1_1	0.934026	0.433895	623.344
ACGATACAGGATCGCA-1_1	0.610311	1.32206	729.33	AGCTCTCGTTATGTGC-1_1	0.201288	0.0354349	571.192
ACGATACCACGAAAGC-1_1	0.100612	0.0347879	670.006	AGCTTGAGTAGGACAC-1_1	0.303825	0.311771	709.442
ACGATACTCAGCACAT-1_1	0.643996	-0.0041471	436.182	AGGCCGTAGTCAATAG-1_1	0.43199	0.209293	493.549
ACGATGTAGACAAGCC-1_1	0.0241797	0.408921	504.337	AGGCCGTGTTATGCGT-1_1	0.969974	-0.00549365	510.365
ACGATGTAGGTCATCT-1_1	0.14124	0.0229383	501.858	AGGCCGTTCCATGAGT-1_1	0.757143	0.269989	613.048
ACGATGTCATCACAAC-1_1	0.111228	-0.0160968	690.842	AGGGAGTCACGGTAGA-1_1	0.173056	0.136431	466.775
ACGCAGCAGGACAGAA-1_1	1.68674	-0.0848368	847.725	AGGGTGAAGCCGTCGT-1_1	1.55332	0.623481	546.509
ACGCAGCCAAGCCTAT-1_1	0.17207	0.276605	598.09	AGGGTGAAGGCTAGCA-1_1	0.0312663	0.534262	764.468
ACGCAGCGTCCCGACA-1_1	-0.00349675	0.359639	450.062	AGGGTGACATCACAAC-1_1	1.49298	0.484483	1627.98
ACGCAGCTCAGTTTGG-1_1	0.399789	0.254789	608.865	AGGGTGATCCGCATCT-1_1	0.177762	0.0222842	688.118
ACGCAGCTCCAAAGTC-1_1	0.0630969	0.0190557	784.372	AGGGTGATCCTGCAGG-1_1	0.704849	-0.0160397	1405.71
ACGCAGCTCGCAGGCT-1_1	0.0440567	-0.00294028	1207.75	AGGTCATTCCACTGGG-1_1	0.860317	0.702399	849.548
ACGCAGCTCTAAGCCA-1_1	0.0567646	-0.0011093	609.638	AGGTCCGAGGACAGAA-1_1	1.03375	0.0938473	890.898
ACGCCAGGTAGCGATG-1_1	0.0285233	0.324235	572.768	AGGTCCGGTATGAAAC-1_1	-0.272211	1.6358	614.561
ACGCCAGGTTCCGTCT-1_1	0.357182	0.0344784	556.12	AGGTCCGGTGATAAAC-1_1	0.141801	0.0294929	578.731
ACGCCAGTCTTAACCT-1_1	0.919208	0.330221	441.307	AGGTCCGTCCGTAGTA-1_1	0.552467	0.0861207	514.826
ACGCCGAAGGGTATCG-1_1	0.345099	-0.13909	384.961	AGGTCCGTCCTCATTA-1_1	0.356337	-0.00574337	559.981
ACGCCGAAGTATCGAA-1_1	0.0172603	0.0385668	486.373	AGTAGTCAGCTGCGAA-1_1	0.126033	-0.0479519	1326.29
ACGCCGAGTAGAAAGG-1_1	0.104041	0.303765	944.809	AGTAGTCAGGCTCATT-1_1	0.273425	0.0400285	1109.31
ACGCCGAGTCTAGCCG-1_1	0.0884261	0.0582292	389.189	AGTAGTCCATCTATGG-1_1	0.559733	0.099446	1524.93
ACGCCGATCTTGGGTA-1_1	0.123417	0.0832757	533.968	AGTAGTCCATTGGTAC-1_1	0.625982	0.263038	623.873
ACGGAGAAGTGTTGAA-1_1	0.0811437	0.381878	370.263	AGTAGTCGTCAAACTC-1_1	0.156475	0.104325	479.31
ACGGAGACACAGCCCA-1_1	1.04099	0.453947	471.374	AGTAGTCGTGTTAAGA-1_1	0.704789	-0.0173617	844.666
ACGGAGAGTCAGATAA-1_1	0.0104216	-0.0269935	426.954	AGTCTTTGTACCGGCT-1_1	0.460356	0.337963	641.189
ACGGAGAGTCGACTAT-1_1	0.0359517	-0.06898	574.007	AGTCTTTGTACCTACA-1_1	0.166767	0.019497	868.313
ACGGCCACAACACCCG-1_1	0.486827	0.444358	526.921	AGTGAGGAGGGATCTG-1_1	0.156007	0.112969	794.14
ACGGCCACATGTAAGA-1_1	0.405848	0.37938	483.993	AGTGAGGCACCCTATC-1_1	0.488996	0.455742	377.899
ACGGCCATCAACGGGA-1_1	0.146911	-0.0179063	671.38	AGTGAGGCATACCATG-1_1	1.02658	0.246898	493.423
ACGGCCATCGAATGCT-1_1	0.0298121	0.0101305	697.736	AGTGAGGTCCTTCAAT-1_1	0.269899	0.0192907	598.22
ACGGGCTAGGTGATTA-1_1	0.0560472	0.0175353	339.605	AGTGGGAAGAAGGTTT-1_1	0.210313	-0.000292793	596.984
ACGGGCTAGTGGGATC-1_1	0.101412	0.0554777	682.045	AGTGGGAGTAGCACGA-1_1	0.611989	0.505562	700.875
ACGGGCTCACCTCGGA-1_1	0.53861	0.255133	507.161	AGTGTCAAGCCAGTTT-1_1	0.953096	0.489746	610.246
ACGGGCTCAGCTATTG-1_1	0.087212	0.00367583	522.729	AGTGTCAAGCGCCTTG-1_1	0.0918785	0.497426	586.332
ACGGGCTTCCAGAAGG-1_1	0.0232004	0.0309154	531.1	AGTGTCAGTCTCTCGT-1_1	0.796319	0.403611	909.657
ACGGGTCCAGATTGCT-1_1	1.13762	0.178219	472.339	AGTGTCAGTTGGACCC-1_1	0.0555211	-0.0412265	421.042
ACGGGTCCAGCTCGAC-1_1	0.550841	0.000627125	830.62	AGTGTCATCACGACTA-1_1	-0.0177182	0.357333	534.804
ACGGGTCGTCCATCCT-1_1	0.55663	0.0523188	757.128	AGTTGGTCAGGGTACA-1_1	0.105946	0.40266	719.135
ACGGGTCTCCTACAGA-1_1	0.027812	0.0166739	556.786	AGTTGGTGTCAGCTAT-1_1	0.584947	0.321847	639.977
ACGTCAAAGCAAATCA-1_1	0.0461152	-0.00250119	877.932	AGTTGGTTCGGCGCTA-1_1	0.140253	0.332481	766.82
ACGTCAAGTGACGGTA-1_1	0.620927	0.0836728	443.734	AGTTGGTTCTAGCACA-1_1	0.766484	-0.0102766	465.936
ACGTCAATCCACTCCA-1_1	0.105691	0.0644532	1732.07	ATAACGCCATGCAACT-1_1	0.17029	0.117796	478.353
ACGTCAATCGTTTGCC-1_1	0.0136329	0.00987816	544.259	ATAAGAGCAATGACCT-1_1	0.156073	0.635739	765.429
ACTATCTAGCAACGGT-1_1	0.0558233	0.0323598	507.723	ATAAGAGCAGACTCGC-1_1	0.16	0.491248	612.734
ACTATCTGTCCAAGTT-1_1	-0.18074	0.438285	751.015	ATAAGAGCATTTCACT-1_1	0.097991	0.518976	595.634
ACTGAACAGACTAGAT-1_1	0.0486811	0.00912526	655.892	ATAGACCAGGACACCA-1_1	0.534591	0.0431055	651.264
ACTGAACTCTTCTGGC-1_1	0.0271003	0.0307255	567.816	ATAGACCAGGACCACA-1_1	0.470112	0.643721	695.917
ACTGAGTCATCCTAGA-1_1	0.0350735	0.0619492	879.551	ATAGACCCATCGGGTC-1_1	1.31995	-0.019276	579.941
ACTGAGTGTTTAGCTG-1_1	0.155469	0.348697	947.065	ATCACGAAGTGCTGCC-1_1	0.0458689	0.334453	536.805
ACTGATGAGCGCCTTG-1_1	0.344655	0.172976	602.882	ATCACGAGTAAATGTG-1_1	0.969905	0.603423	1221.38
ACTGATGCACCAGGTC-1_1	0.000423658	0.019928	440.284	ATCACGAGTAGCGTCC-1_1	1.19274	0.467281	524.337
ACTGATGCAGCTGGCT-1_1	0.281258	0.00889742	376.18	ATCATCTTCGAGGTAG-1_1	0.142413	0.288578	1651.68
ACTGATGGTGGCGAAT-1_1	0.535885	0.0807483	830.388	ATCATCTTCTATGTGG-1_1	0.0864884	0.353567	553.076
ACTGATGTCACCTCGT-1_1	1.56744	0.489605	1222.09	ATCATGGAGCTAAGAT-1_1	-0.0956217	0.570357	716.895
ACTGCTCGTAAGTGGC-1_1	0.0487081	-0.00530264	616.054	ATCATGGAGTGTTGAA-1_1	0.253258	0.623995	663.999
ACTGCTCGTGTTAAGA-1_1	0.0268712	-0.00827789	587.568	ATCATGGGTGTGACCC-1_1	0.140201	0.0753051	366.304
ACTGCTCTCGCCATAA-1_1	0.0102135	0.00123942	1187.01	ATCCACCAGGGCTTGA-1_1	0.847691	0.420664	620.037
ACTGCTCTCGGAGCAA-1_1	-0.0125859	0.434391	654.167	ATCCACCCATAAAGGT-1_1	0.133477	0.820023	651.296
ACTGTCCAGGTAGCTG-1_1	0.37422	0.0286391	312.185	ATCCACCGTTCGGCAC-1_1	0.120661	0.326113	490.173
ACTGTCCAGTAGGTGC-1_1	1.55462	-0.0687529	471.324	ATCCGAATCCTAGGGC-1_1	0.647131	0.591268	763.108
ACTGTCCCACTTGGAT-1_1	0.0778048	-0.0920904	649.818	ATCGAGTTCTACCAGA-1_1	1.08072	0.106961	1902.05
ACTGTCCGTCAGCTAT-1_1	0.308024	0.283336	609.733	ATCTGCCGTAAGTGTA-1_1	0.0611962	-0.00232916	1063.68
ACTGTCCGTCTCAACA-1_1	1.28819	0.23593	816.901	ATCTGCCTCGCATGGC-1_1	0.111015	0.679147	589.191
ACTGTCCGTGTGAATA-1_1	0.333813	0.196767	664.678	ATGCGATCATTTGCTT-1_1	0.0680036	0.351893	682.004
ACTGTCCTCGGATGGA-1_1	0.0145802	-0.00238762	760.75	ATGCGATGTGTTAAGA-1_1	0.0112199	0.513782	530.494
ACTTACTAGAGGACGG-1_1	-0.0032119	0.777177	769.678	ATGCGATTCTCGGACG-1_1	0.123852	0.104187	557.461
ACTTACTAGCCATCGC-1_1	-0.0452448	0.261552	469.053	ATGGGAGAGACGACGT-1_1	0.0572977	0.478028	801.393
ACTTACTAGCTCAACT-1_1	0.0587246	0.0263145	1565.95	ATGGGAGCACAACGTT-1_1	0.0885317	0.0635115	533.698
ACTTACTCAGGCTGAA-1_1	0.543649	0.582552	331.044	ATGGGAGGTGATGTGG-1_1	0.267058	0.307493	593.995
ACTTACTCATCTCGCT-1_1	0.036486	0.037049	553.102	ATGGGAGTCCGTACAA-1_1	0.200843	0.465762	551.281
ACTTACTGTATATGGA-1_1	1.69668	0.217374	544.714	ATGTGTGAGCATCATC-1_1	0.109677	0.11825	653.934
ACTTACTGTGCTGTAT-1_1	0.225451	0.332769	855.849	ATGTGTGCATCAGTCA-1_1	0.395863	0.105975	1239.86
ACTTACTGTTAGTGGG-1_1	0.335899	0.288477	696.876	ATGTGTGCATCTCGCT-1_1	0.0901923	0.0358554	362.239
ACTTACTTCACCGGGT-1_1	0.0358039	0.0421807	594.075	ATTACTCTCCACTGGG-1_1	0.154454	0.0220594	609.817
ACTTGTTAGCCTCGTG-1_1	0.214698	-0.0754072	590.31	ATTATCCGTGTGGTTT-1_1	0.559155	0.0615173	667.475
ACTTGTTAGGAGTTTA-1_1	0.625798	0.299226	1137.21	ATTCTACCATCATCCC-1_1	0.069744	0.00443043	763.24
ACTTGTTCAGGGATTG-1_1	0.952919	0.138931	546.279	ATTCTACGTACCATCA-1_1	0.932196	-0.0217761	480.418
ACTTGTTCAGGGTACA-1_1	0.40201	0.356555	500.241	ATTGGACGTACCGGCT-1_1	0.0282823	0.0294497	561.647
ACTTGTTTCAGAGGTG-1_1	0.458548	0.0492541	980.782	ATTGGTGAGACCACGA-1_1	0.214132	0.050302	1841
ACTTGTTTCATATCGG-1_1	-0.012572	-0.0246599	601.813	ATTGGTGAGGTGTTAA-1_1	1.17194	0.0921758	716.774
ACTTGTTTCCTTGGTC-1_1	0.00221827	0.000137674	715.468	ATTTCTGTCCTGTACC-1_1	0.177314	0.28744	536.109
ACTTGTTTCTACGAGT-1_1	0.902723	-0.0302346	439.599	ATTTCTGTCGGTTCGG-1_1	0.365836	0.21201	1906.8
ACTTTCAAGCAACGGT-1_1	0.0555313	0.083628	658.015	CAACCAAGTTATCACG-1_1	0.424264	0.205598	526.128
ACTTTCACAATACGCT-1_1	0.227404	0.350498	583.043	CAACCTCGTCAGTGGA-1_1	0.987357	-0.0409103	628.573
ACTTTCACAGATGGGT-1_1	0.73225	0.234194	328.297	CAACCTCGTCTGGTCG-1_1	0.0408021	0.264276	736.132
ACTTTCACATGGTTGT-1_1	0.958086	-0.053243	534.473	CAACTAGCAAACGTGG-1_1	0.084553	0.0584519	498.492
ACTTTCAGTACAGACG-1_1	0.00378742	0.0152958	530.659	CAACTAGGTAGAAAGG-1_1	0.162735	0.0774902	395.918
ACTTTCAGTCATTAGC-1_1	0.0989084	0.245374	350.466	CAAGAAATCGGCGCTA-1_1	0.658334	0.131582	498.246
ACTTTCATCGGATGTT-1_1	0.0806854	0.252029	709.978	CAAGGCCGTCCTGCTT-1_1	0.106708	0.106787	584.463
AGAATAGAGCGATGAC-1_1	0.554937	-0.0264833	562.793	CAAGGCCGTTATGTGC-1_1	0.539881	0.0131501	668.647
AGAATAGGTTCCGGCA-1_1	0.043347	0.0251997	498.121	CAAGGCCTCTGCTGCT-1_1	0.228432	0.215515	1936.46
AGAATAGGTTGATTCG-1_1	0.127956	-0.000306885	542.702	CAAGGCCTCTTCGAGA-1_1	0.388322	0.784571	631.311
AGAATAGTCACCGTAA-1_1	1.07455	-0.0576978	568.75	CAAGTTGAGGAACTGC-1_1	0.238	0.230854	1103.22
AGACGTTCAACACGCC-1_1	0.343038	-0.0240591	1018.67	CACACAACAAAGCAAT-1_1	0.409058	0.107026	641.755
AGACGTTCACTGCCAG-1_1	0.0193261	0.0165278	711.427	CACACAATCACCCGAG-1_1	0.0166953	0.459523	749.538
AGACGTTCATTTCACT-1_1	0.048526	0.499544	524.807	CACACAATCTCGGACG-1_1	0.121439	0.228774	1500.98
AGACGTTGTCCCGACA-1_1	0.0308537	0.0192679	625.982	CACACCTTCTTAGCCC-1_1	0.161393	0.067702	661.978
AGAGCGAAGTGGCACA-1_1	0.754437	0.0762382	1411.49	CACACTCAGAAGGTTT-1_1	1.16212	0.375125	823.375
AGAGCGAGTCTCTCGT-1_1	-0.00485789	0.0332963	1351.65	CACAGGCGTCAGTGGA-1_1	0.68159	-0.0514527	686.579
AGAGCTTAGATGTAAC-1_1	0.299388	0.362181	802.054	CACAGGCTCCTTGGTC-1_1	0.223977	0.0524384	591.258
AGAGCTTAGGGTGTTG-1_1	2.2085	0.679341	681.97	CACAGTAGTTAAGACA-1_1	0.0647643	0.507832	552.292
AGAGCTTAGTTACCCA-1_1	0.0814189	0.00417046	462.554	CACAGTATCAAACCGT-1_1	0.353894	0.238635	624.381
AGAGCTTGTGTGACCC-1_1	-0.00153547	-0.00740665	413.539	CACATTTAGAAGATTC-1_1	0.0899255	0.330119	866.716
AGAGCTTTCGGCATCG-1_1	0.187372	0.326588	761.499	CACATTTCACTACAGT-1_1	0.857887	0.590445	488.365
AGAGCTTTCTACCAGA-1_1	0.106512	-0.0456719	755.125	CACATTTGTGCGAAAC-1_1	0.300799	0.325981	637.882
AGAGTGGAGTACCGGA-1_1	0.149511	0.00974473	442.609	CACATTTTCTTCGGTC-1_1	0.63273	0.125205	1127.67
AGAGTGGCACTTCTGC-1_1	0.149531	0.2691	995.225	CACCACTAGCCACGCT-1_1	1.23289	0.783917	430.688
AGAGTGGGTCGCATAT-1_1	0.716172	0.0173892	1030.59	CACCAGGAGGGAAACA-1_1	0.41425	0.0512604	603.504
AGAGTGGTCAGTTGAC-1_1	0.0620341	0.0574395	584.695	CACCAGGCATACCATG-1_1	0.657364	0.915206	459.027
AGAGTGGTCCGCGGTA-1_1	1.19765	0.651449	893.51	CACTCCACAACGCACC-1_1	0.20807	-0.0268609	404.893
AGAGTGGTCGGCGCTA-1_1	0.597215	0.0432545	921.84	CAGAATCCACCGAAAG-1_1	0.228917	-0.0374019	656.275
AGATCTGAGGCGATAC-1_1	0.00833398	0.308714	613.637	CAGAATCCAGTGAGTG-1_1	0.42573	0.546031	489.589
AGATCTGGTAATCACC-1_1	1.17239	0.382781	436.976	CAGAGAGAGCCGTCGT-1_1	0.112152	0.100724	509.171
AGATCTGGTATTCGTG-1_1	0.0753142	0.517294	815.354	CAGAGAGAGCGATCCC-1_1	0.461299	0.670729	545.174
AGATCTGGTCTCCATC-1_1	0.434849	0.107705	366.681	CAGAGAGCAAGCCTAT-1_1	0.230214	0.274357	1482.58
AGATCTGTCACTATTC-1_1	0.428726	0.728335	441.561	CAGAGAGCATGTTCCC-1_1	0.115614	0.0733383	1385.77
AGATTGCAGAAGGTTT-1_1	0.767453	0.620588	833.711	CAGAGAGGTAACGTTC-1_1	0.0530614	0.0145754	1468.09
AGATTGCGTCCGAGTC-1_1	0.179343	0.386133	800.161	CAGAGAGTCATTGCGA-1_1	0.245025	0.0317735	621.489
AGCAGCCAGCTCAACT-1_1	0.529595	-0.0314409	847.326	CAGAGAGTCCATGCTC-1_1	0.090731	0.470886	575.342
AGCAGCCCACACTGCG-1_1	0.0437125	0.514445	496.11	CAGATCAGTTCCACAA-1_1	0.297891	0.134771	685.182
AGCAGCCCATGCAATC-1_1	0.454863	0.0685069	883.977	CAGATCAGTTTCCACC-1_1	1.11272	0.334258	385.114
AGCAGCCGTAGCACGA-1_1	0.0991279	-0.0132856	446.318	CAGCAGCAGCAGCGTA-1_1	0.91567	0.674686	588.5
AGCATACCAAACCTAC-1_1	0.916542	0.351535	871.145	CAGCAGCCAGCTGGCT-1_1	0.236234	0.526383	454.23
AGCATACCAAGCCGTC-1_1	0.778275	0.027898	489.204	CAGCAGCGTAATCGTC-1_1	0.350403	0.385577	743.467
AGCATACCAGTCACTA-1_1	0.134501	-0.0447874	751.22	CAGCAGCTCTGGTATG-1_1	0.225044	0.0248309	604.594
AGCCTAAAGACTTTCG-1_1	0.010241	0.0216637	395.774	CAGCGACAGGACAGAA-1_1	0.240283	0.425339	750.406
AGCCTAAGTAAGTTCC-1_1	0.773809	0.269092	364.291	CAGCGACAGTGGAGAA-1_1	1.16425	0.071819	645.206
AGCCTAAGTTTGTTTC-1_1	0.0156864	0.0184062	582.811	CAGCGACGTTGGGACA-1_1	0.319926	0.0619445	451.738
AGCCTAATCAGAGCTT-1_1	0.108687	0.316822	555.881	CAGCGACTCGTTGACA-1_1	0.392359	0.321547	500.289
AGCCTAATCCTTGGTC-1_1	0.448385	0.293858	695.97	CAGCTAAAGTTCGCGC-1_1	0.801659	0.605373	846.494
AGCGGTCAGATCTGCT-1_1	0.419331	-0.0198521	469.17	CAGCTAACATGTCTCC-1_1	0.12985	0.116035	528.674
AGCGGTCCACGAAACG-1_1	0.307207	0.0690987	477.686	CAGGTGCCAGCCTGTG-1_1	0.679988	0.187676	695.695
AGCGGTCTCTGTCCGT-1_1	0.995784	-0.0112486	1420.97	CAGGTGCCATGGGACA-1_1	0.908435	0.464966	688.913
AGCGTATAGCCCAGCT-1_1	-0.0800095	-0.0520919	495.437	CAGGTGCGTATGAAAC-1_1	0.538629	0.195897	471.262
AGCGTATCATGTCTCC-1_1	0.147352	0.0304873	1104.11	CAGGTGCGTTGGGACA-1_1	1.21127	0.267761	1023.24
AGCGTATGTTTGTTTC-1_1	0.0112253	0.0226882	852.714	CAGGTGCTCTTAGCCC-1_1	0.196692	0.0890127	588.555
AGCGTATTCAACCATG-1_1	0.417794	0.00640479	378.285	CAGTAACAGTTACCCA-1_1	0.89963	0.359702	725.499
AGCTCCTAGACAAGCC-1_1	0.13574	-0.0431092	854.953	CAGTAACCACGAGAGT-1_1	0.693491	0.0908376	580.008
AGCTCCTAGTACTTGC-1_1	-0.0116964	-0.0132614	482.935	CAGTAACGTCTGGTCG-1_1	-0.0337771	0.386171	654.378
AGCTCCTGTCGCTTTC-1_1	1.18788	-0.0867784	561.855	CAGTAACTCCGCATAA-1_1	0.0711823	-0.0146669	569.274
AGCTCCTTCCTTTCGG-1_1	0.120327	0.312793	629.738	CAGTCCTCACACAGAG-1_1	0.870228	0.442321	439.03
AGCTCCTTCGGCCGAT-1_1	0.526127	0.582723	600.688	CATATGGTCGTTACAG-1_1	0.558698	0.30355	696.996
AGCTCCTTCGGCGCAT-1_1	1.1723	0.0839873	795.578	CATATGGTCGTTTATC-1_1	0.671077	0.126539	743.087
AGCTCTCGTACAGTTC-1_1	0.266046	0.687204	939.62	CATATTCTCATCTGCC-1_1	0.132941	0.468319	594.679
AGCTCTCGTAGGCATG-1_1	0.0322449	0.00269473	539.363	CATCAAGCATGAGCGA-1_1	0.281591	0.126469	763.662
AGCTCTCGTCATGCCG-1_1	0.692086	0.220052	813.087	CATCAGAGTCGTTGTA-1_1	0.788075	0.0960925	674.606
AGCTCTCTCCCTAACC-1_1	0.26413	0.407078	1314.81	CATCAGATCAGTTCGA-1_1	0.169344	0.036836	585.579
AGCTCTCTCGTTGCCT-1_1	1.40619	0.311767	547.067	CATCCACAGGATCGCA-1_1	0.463	0.0675173	723.591
AGCTTGAAGCACCGCT-1_1	0.497571	-0.0366958	677.718	CATCCACCAATGGAGC-1_1	0.611554	0.445106	895.257
AGCTTGAAGGTAGCTG-1_1	-0.00886884	-0.00143656	1070.1	CATCGAAAGAAACCTA-1_1	0.195374	0.227008	532.831
AGCTTGAAGTATCGAA-1_1	0.151387	0.336556	676.849	CATCGAATCGTAGGAG-1_1	-0.00846671	0.0191346	627.652
AGCTTGACAGGTCTCG-1_1	0.0317822	0.00478391	824.29	CATCGGGAGAGTACAT-1_1	-0.179874	-0.0336265	913.609
AGCTTGAGTGTGACCC-1_1	0.121086	0.728154	661.72	CATCGGGCACCAGATT-1_1	0.147193	0.123079	806.151
AGCTTGAGTTAAGTAG-1_1	0.0541033	0.389492	540.987	CATCGGGGTTCAACCA-1_1	0.612123	0.111337	1143.41
AGGCCACAGTCTTGCA-1_1	1.51833	0.315551	602.474	CATGACAAGTGAACGC-1_1	0.587097	0.1238	695.133
AGGCCACCAAACGTGG-1_1	0.370112	0.337815	450.637	CATGACAGTCGAACAG-1_1	0.151488	0.706838	578.882
AGGCCACCAATAGAGT-1_1	1.2169	-0.0317285	431.788	CATGACAGTTCCCTTG-1_1	1.07351	0.536449	835.302
AGGCCACGTCAGAGGT-1_1	0.0668596	0.708371	1660.52	CATGACATCGATGAGG-1_1	0.23886	0.428481	530.469
AGGCCACTCATCTGCC-1_1	0.115814	0.00336198	558.445	CATGGCGAGTAAGTAC-1_1	0.407721	0.300208	623.221
AGGCCGTAGAAACCTA-1_1	0.150799	0.356941	765.042	CATGGCGTCCATGCTC-1_1	1.35879	0.707803	697.789
AGGCCGTCAGTCGTGC-1_1	0.104577	0.359997	650.043	CATTATCTCACCTCGT-1_1	0.57632	0.435277	1403.41
AGGCCGTGTACTCTCC-1_1	1.0835	0.338032	654.615	CATTCGCAGCTAGTTC-1_1	0.367879	0.0659087	602.089
AGGCCGTGTATCACCA-1_1	0.651231	0.353359	560.8	CATTCGCAGTCTCCTC-1_1	-0.00849416	0.0810322	514.373
AGGCCGTTCTTTACAC-1_1	0.0458435	0.0538806	347.733	CATTCGCCACCACCAG-1_1	0.136208	-0.0305164	582.611
AGGGAGTAGATCTGCT-1_1	0.023932	0.619049	1519.82	CATTCGCGTCGACTGC-1_1	0.211368	0.344193	527.575
AGGGAGTCAGATTGCT-1_1	0.148464	0.0389998	918.458	CATTCGCTCAGCTCGG-1_1	0.205023	0.650097	583.583
AGGGAGTCATTTGCCC-1_1	0.261733	0.00733917	725.409	CCAATCCAGCTGGAAC-1_1	0.330901	0.407221	595.891
AGGGATGAGTCACGCC-1_1	0.136073	0.13819	721.895	CCAATCCGTGCGAAAC-1_1	0.467973	0.0623357	636.472
AGGGATGGTGCACTTA-1_1	0.1748	0.53715	436.823	CCACCTAAGCTCCTCT-1_1	0.114859	0.408007	756.729
AGGGATGTCCGCATAA-1_1	1.27425	0.624207	411.304	CCACCTACAGGTCTCG-1_1	0.104418	0.0851189	667.432
AGGGATGTCGGTGTTA-1_1	0.197928	0.056905	429.631	CCACGGAGTCTCCCTA-1_1	0.647364	0.59424	626.558
AGGGTGAGTCCGAATT-1_1	-0.00190335	-0.0353764	525.665	CCACTACAGCAGCCTC-1_1	0.518486	0.564635	694.063
AGGTCATGTCTGATCA-1_1	1.09884	-0.0483949	426.06	CCAGCGACAAGTTGTC-1_1	0.54554	0.616618	563.53
AGGTCCGCAAGCCCAC-1_1	0.140928	-0.0933884	464.372	CCAGCGACAGCATACT-1_1	0.473962	0.0121898	898.006
AGGTCCGCAGACGCAA-1_1	1.17571	0.1706	387.938	CCAGCGATCGCGCCAA-1_1	0.505977	-0.0713772	597.025
AGGTCCGGTAAACGCG-1_1	0.0621398	0.0100631	442.514	CCATGTCAGATTACCC-1_1	1.25785	0.134801	356.039
AGGTCCGTCATTTGGG-1_1	0.0431927	0.00444511	369.427	CCATGTCTCCAAGTAC-1_1	1.0547	0.0773723	675.273
AGGTCCGTCTCTTATG-1_1	0.165147	0.311303	489.801	CCATTCGAGAAAGTGG-1_1	1.0296	0.526273	451.782
AGGTCCGTCTTGACGA-1_1	0.34694	0.326734	490.674	CCATTCGAGGGAACGG-1_1	0.134437	-0.00782222	760.899
AGTAGTCAGGAGCGTT-1_1	0.127373	0.416691	463.261	CCATTCGGTCATCCCT-1_1	1.0077	0.491069	657.281
AGTAGTCAGTGTTTGC-1_1	0.060689	0.030458	648.039	CCATTCGTCCCTGACT-1_1	0.0993301	0.275604	548.521
AGTAGTCCATCCCACT-1_1	0.0187578	-0.00480244	632.824	CCCAATCCAAGAAAGG-1_1	1.19475	0.0385497	689.586
AGTAGTCGTTGAGGTG-1_1	0.0273018	0.0447023	396.405	CCCAATCCATGGGAAC-1_1	0.0525396	0.0388922	524.446
AGTAGTCTCACCCGAG-1_1	0.0363991	0.0575383	841.381	CCCAATCGTTCGTTGA-1_1	1.21521	0.423296	764.445
AGTCTTTTCTCGATGA-1_1	1.11071	0.359399	513.646	CCCAATCTCATCGATG-1_1	0.218741	0.0123057	878.665
AGTGAGGCAAGTTAAG-1_1	0.605732	0.0863098	1109.89	CCCAGTTAGTACACCT-1_1	1.31584	0.115872	574.748
AGTGAGGGTCACAAGG-1_1	0.271789	0.357884	622.434	CCCAGTTCAAGTCTGT-1_1	0.0776763	-0.0730156	595.627
AGTGGGACAATCAGAA-1_1	1.15797	0.412131	469.829	CCCATACCAACTGCTA-1_1	0.0325509	-0.00449117	741.946
AGTGGGATCCCTCAGT-1_1	0.126838	-0.0240732	1605.95	CCCATACTCTAACCGA-1_1	-0.3955	0.104054	574.082
AGTGTCAAGGATGGAA-1_1	0.0570311	0.331211	842.915	CCGGGATAGATCCTGT-1_1	0.25668	0.401542	833.286
AGTGTCAGTGATAAGT-1_1	0.116755	0.484274	526.644	CCGGGATCATCCCATC-1_1	0.0107486	-0.0136222	382.033
AGTGTCATCTCTAAGG-1_1	0.402274	0.0566299	649.058	CCGGGATGTAAAGGAG-1_1	0.139557	0.0395329	1313.7
AGTGTCATCTGCGGCA-1_1	0.0361222	0.0344647	614.752	CCGGTAGAGAGACGAA-1_1	0.52824	0.114341	474.679
AGTTGGTAGAAAGTGG-1_1	0.147946	0.119809	547.411	CCGGTAGTCGTCTGAA-1_1	0.126477	0.25657	581.338
AGTTGGTAGGCTCTTA-1_1	0.768774	-0.0362427	544.99	CCGTACTAGTGTACTC-1_1	0.107236	0.0925259	770.521
AGTTGGTCACATGACT-1_1	0.272225	0.024437	1001.91	CCGTACTGTAACGCGA-1_1	1.0123	0.421852	316.339
AGTTGGTCATCTGGTA-1_1	0.136414	0.29597	676.822	CCGTACTGTCCCGACA-1_1	0.320283	0.427231	614.767
AGTTGGTGTGCAACTT-1_1	0.089147	0.0721537	888.503	CCGTACTTCAAGGCTT-1_1	0.1478	0.00738408	636.667
AGTTGGTTCGTATCAG-1_1	0.115029	0.345109	701.209	CCGTGGAAGACTGTAA-1_1	0.605763	0.295856	584.115
ATAAGAGAGCCACTAT-1_1	0.194257	0.30808	680.899	CCGTGGAAGTCGATAA-1_1	-0.0430892	0.440455	1021.07
ATAAGAGAGCGCCTCA-1_1	0.094225	0.312141	908.051	CCGTGGACAAATCCGT-1_1	0.266905	0.00684515	607.983
ATAAGAGAGTAGCGGT-1_1	0.048471	0.296297	352.774	CCGTGGATCACATACG-1_1	0.164291	0.00684602	476.043
ATAAGAGAGTGTACTC-1_1	0.0253699	-0.0227478	880.697	CCGTTCAGTCGTGGCT-1_1	0.211156	0.0410085	807.002
ATAAGAGAGTTTCCTT-1_1	0.0166859	0.0235393	740.006	CCTAAAGCAGCCTTGG-1_1	0.714491	0.327689	1345.8
ATAAGAGGTGATGTCT-1_1	0.726692	0.263748	577.262	CCTAAAGCATGAAGTA-1_1	0.779571	0.10785	519.578
ATAAGAGTCCGAAGAG-1_1	0.0983884	0.0220487	415.518	CCTACACGTCTGCCAG-1_1	0.449781	-0.0673458	938.708
ATAAGAGTCTAACCGA-1_1	0.0260915	0.0359845	1119.15	CCTACCATCCATGAGT-1_1	0.363874	0.685302	648.261
ATAGACCCAAGCGAGT-1_1	0.00491859	0.0152535	804.721	CCTAGCTTCGTTGACA-1_1	0.433229	0.258365	840.728
ATAGACCCAAGGGTCA-1_1	0.727486	0.304241	720.558	CCTATTAAGAAACGCC-1_1	-0.191732	-0.00679804	873.774
ATCACGAAGCTCAACT-1_1	0.758628	0.506858	625.906	CCTATTAGTCGACTGC-1_1	0.145983	0.701544	509.161
ATCACGACACTATCTT-1_1	1.16197	0.115028	482.199	CCTCAGTGTCTCTTAT-1_1	0.0847309	-0.00598951	1079.19
ATCACGATCACAGTAC-1_1	0.052623	0.311491	663.231	CCTCAGTGTGTGAAAT-1_1	0.854567	0.0120643	1392.16
ATCATCTAGACGCTTT-1_1	0.726399	0.144687	615.413	CCTCTGAAGCGCTCCA-1_1	0.164479	0.059166	820.04
ATCATCTCAAGGTTTC-1_1	0.0679738	0.23167	502.867	CCTTACGCAATACGCT-1_1	-0.0148264	-0.0305809	899.294
ATCATCTGTACCTACA-1_1	-0.0385866	0.0220689	611.859	CCTTCCCCACAGAGGT-1_1	-0.0232315	0.102502	435.14
ATCATCTGTCACACGC-1_1	-0.0105352	-0.026338	665.177	CCTTCCCCACCAGATT-1_1	0.56813	0.0150375	1996.27
ATCATCTTCTGTCTCG-1_1	0.00128696	0.0184987	710.921	CCTTCCCTCCACGAAT-1_1	0.68977	0.205652	462
ATCATGGAGGATGGAA-1_1	0.00117502	-0.00540973	699.297	CCTTCGAAGTAACCCT-1_1	0.121825	0.0980167	666.102
ATCATGGGTGACCAAG-1_1	0.080694	0.10623	725.935	CCTTCGAGTTAGAACA-1_1	0.564145	0.274469	424.609
ATCCGAACAATCGAAA-1_1	0.0901784	0.28349	1498.3	CGAACATTCTGCAAGT-1_1	0.19953	0.324261	644.811
ATCCGAACAATCTGCA-1_1	0.114814	-0.0122759	420.352	CGAATGTAGAGTCGGT-1_1	0.779072	0.363011	883.65
ATCCGAACAGGACCCT-1_1	0.00231097	0.00112351	1777.08	CGAATGTCAGTGGGAT-1_1	0.808224	0.207457	1065.48
ATCGAGTAGCAGATCG-1_1	0.00975497	-0.00270542	664.68	CGAATGTGTAAATGTG-1_1	0.817193	0.0433194	1730.08
ATCGAGTAGCTAGTCT-1_1	0.60669	0.553828	686.319	CGAATGTGTAGGAGTC-1_1	0.583466	0.342225	751.747
ATCGAGTAGTACACCT-1_1	0.0808194	0.286847	719.559	CGAATGTTCGGAAACG-1_1	1.14648	0.35044	710.919
ATCGAGTAGTCAATAG-1_1	0.489582	0.0166188	422.408	CGACCTTAGGGATGGG-1_1	0.0208095	0.28383	913.327
ATCGAGTAGTGTTGAA-1_1	0.156369	0.0149509	508.066	CGACCTTAGTGTGGCA-1_1	0.132624	-0.0139597	875.634
ATCGAGTCAGAGTGTG-1_1	0.468417	0.0890394	630.488	CGACCTTCAGACGCTC-1_1	0.396976	0.017614	650.668
ATCGAGTGTCTTCAAG-1_1	0.401889	-0.0110726	561.082	CGACCTTTCCGCGTTT-1_1	0.159418	0.427263	471.07
ATCTACTAGTGGGCTA-1_1	0.056677	0.00342029	896.235	CGAGAAGAGAGCTTCT-1_1	0.0634664	0.137948	597.548
ATCTACTCACATGTGT-1_1	0.90636	0.27095	544.45	CGAGAAGAGTAGCCGA-1_1	0.302888	0.324502	609.052
ATCTACTGTAGGACAC-1_1	0.647543	0.580977	538.288	CGAGAAGCAGTCACTA-1_1	0.504806	0.247811	719.459
ATCTGCCAGATCACGG-1_1	0.0290041	0.00246412	357.079	CGAGAAGCATCCCATC-1_1	0.976557	0.075483	678.079
ATCTGCCAGCTGCGAA-1_1	0.0863556	0.651685	1046.13	CGAGAAGTCCAAATGC-1_1	0.203213	0.210302	707.799
ATCTGCCAGGTTCCTA-1_1	0.19833	0.136646	642.687	CGAGCCAAGCAGGCTA-1_1	0.680373	0.24439	618.024
ATCTGCCCATTTCACT-1_1	0.0843783	0.0224505	642.673	CGAGCCAAGGCCCTCA-1_1	0.853466	-0.0663965	810.472
ATCTGCCGTCGCTTCT-1_1	-0.00546694	0.0182235	576.612	CGAGCCAGTCAGGACA-1_1	0.39659	0.351208	487.195
ATCTGCCTCCACTGGG-1_1	0.312927	0.052933	578.16	CGAGCCAGTGTAACGG-1_1	0.104926	0.109702	1065.64
ATCTGCCTCGAATGCT-1_1	0.137922	0.0478428	670.346	CGATCGGAGACGCAAC-1_1	0.715706	0.209436	606.406
ATGAGGGAGATCGATA-1_1	0.00998303	0.0185853	1064.99	CGATCGGCACTAAGTC-1_1	0.0824947	0.0374911	762.806
ATGAGGGCATTAGGCT-1_1	-0.0259353	0.234942	517.026	CGATCGGTCGATGAGG-1_1	0.132181	0.279477	687.681
ATGAGGGGTCAGCTAT-1_1	0.00780512	0.0340556	692.956	CGATGGCAGGACGAAA-1_1	0.321873	0.169379	482.879
ATGCGATAGAATAGGG-1_1	1.01877	0.405024	466.169	CGATGGCCACCGCTAG-1_1	0.145584	0.103073	388.384
ATGCGATGTACTCGCG-1_1	0.0260166	0.000824668	868.447	CGATGGCGTCCCGACA-1_1	0.178457	0.61817	546.231
ATGGGAGAGTACGTTC-1_1	0.0427633	0.0394948	1050.19	CGATGGCGTGAAAGAG-1_1	0.275555	0.378504	726.765
ATGGGAGAGTGCGATG-1_1	0.683275	-0.00151567	1130.8	CGATGTAGTCGATTGT-1_1	0.239939	-0.000978956	679.567
ATGGGAGCACCGTTGG-1_1	0.0775597	0.347933	387.322	CGATGTAGTTATGTGC-1_1	0.066329	0.0930434	744.386
ATGGGAGCATCGACGC-1_1	0.0984242	0.0177656	628.485	CGATTGAAGCTGGAAC-1_1	0.60962	0.337954	810.815
ATGGGAGGTCGACTGC-1_1	0.142846	0.0202523	591.485	CGATTGAAGTACATGA-1_1	0.138952	0.314422	699.084
ATGTGTGAGAAGGTGA-1_1	1.04475	0.409355	560.213	CGATTGACAGGGTACA-1_1	0.176099	0.650961	456.41
ATGTGTGAGATAGCAT-1_1	0.0188801	0.007968	553.911	CGATTGACATGGATGG-1_1	0.407769	0.146937	1117.73
ATGTGTGGTTAAGACA-1_1	0.789295	0.050721	673.963	CGATTGACATTGCGGC-1_1	1.21979	0.0334512	671.442
ATGTGTGTCAGTTTGG-1_1	0.126442	0.0151647	490.041	CGATTGATCCGAAGAG-1_1	0.553652	-0.0194286	854.296
ATTACTCAGAGACTAT-1_1	0.101175	-0.073909	503.441	CGCCAAGCATGATCCA-1_1	0.195426	0.244476	615.569
ATTACTCAGCTTTGGT-1_1	0.364648	-0.0440647	1710.51	CGCCAAGTCATGCATG-1_1	0.206668	0.097382	374.541
ATTACTCAGGCCGAAT-1_1	0.138633	0.0407714	715.996	CGCGGTAGTAGCCTAT-1_1	0.598402	0.67311	611.929
ATTACTCCAATTCCTT-1_1	0.0534374	0.0283018	582.273	CGCGGTATCGCAGGCT-1_1	0.113532	0.0609531	1216.24
ATTACTCTCCTTGGTC-1_1	0.372905	0.0918224	384.649	CGCGTTTGTACCCAAT-1_1	0.299779	0.426939	873.904
ATTATCCGTAGAGCTG-1_1	0.0251139	0.00764823	442.488	CGCGTTTTCTGTTTGT-1_1	0.294655	0.220797	406.089
ATTATCCGTAGCTAAA-1_1	0.0893715	-0.0812566	426.623	CGCTATCAGGTAGCCA-1_1	0.871669	0.467814	522.593
ATTATCCTCTGTCAAG-1_1	0.214446	0.146452	534.505	CGCTGGAAGTGTTTGC-1_1	0.134382	0.0412031	531.833
ATTCTACGTGAGTATA-1_1	0.125079	0.0438434	568.643	CGCTGGACACCTTGTC-1_1	0.275828	0.186117	633.546
ATTCTACTCCTATGTT-1_1	0.0808104	0.0413162	608.42	CGCTGGATCATTGCGA-1_1	0.0619687	0.0185905	1966.59
ATTGGACAGAGCTGGT-1_1	0.019314	0.0118333	444.671	CGGACACGTAAATACG-1_1	0.0699936	0.0318418	814.024
ATTGGTGGTAGCCTCG-1_1	0.229011	0.264592	565.141	CGGACACGTAGGCATG-1_1	0.0702958	0.346851	527.906
ATTTCTGAGAGGGATA-1_1	0.0184019	0.0366233	595.907	CGGACACTCAGGCGAA-1_1	0.691716	0.241165	1081.01
ATTTCTGAGAGGTAGA-1_1	0.973857	0.0791573	508.945	CGGACACTCCGTCATC-1_1	0.485186	0.652502	870.658
ATTTCTGAGCCGGTAA-1_1	0.0604667	-0.00182251	437.244	CGGACGTAGTGCCAGA-1_1	0.450531	0.213377	656.389
ATTTCTGCATGCCACG-1_1	0.912743	0.264635	865.389	CGGACGTCAACACCCG-1_1	0.31959	0.135515	552.342
ATTTCTGGTACAGACG-1_1	2.01575	0.0119441	490.409	CGGACGTGTACGAAAT-1_1	0.138158	0.591798	636.779
ATTTCTGGTCCAGTTA-1_1	0.748181	-0.0254203	1164.77	CGGACGTGTATATCCG-1_1	0.196173	0.37205	625.068
ATTTCTGGTCTCCCTA-1_1	1.1177	0.303542	550.545	CGGACGTGTCCGAAGA-1_1	0.422561	0.592289	510.092
CAACCAAAGAAGAAGC-1_1	0.343586	0.0293917	503.628	CGGAGCTGTGTTCTTT-1_1	0.0783102	0.0494653	647.725
CAACCAAAGACATAAC-1_1	0.0807533	-0.00634398	560.667	CGGAGTCAGCCCGAAA-1_1	0.102738	0.31296	911.328
CAACCAACATCTCGCT-1_1	0.0843146	0.0129088	644.516	CGGAGTCAGGGTGTGT-1_1	0.190636	0.445565	923.932
CAACCAATCCTTTCTC-1_1	0.00282468	0.307256	705.502	CGGCTAGCACATGACT-1_1	0.127505	0.497173	928.638
CAACCTCAGTAGGTGC-1_1	0.16544	0.0902468	614.452	CGGCTAGCAGGGTACA-1_1	0.414991	0.479202	628.723
CAACCTCCAGCTGGCT-1_1	0.101171	0.0246306	536.637	CGGGTCACAAGCTGTT-1_1	0.133706	0.0561834	432.654
CAACCTCGTGCCTGTG-1_1	0.00145029	0.0236925	836.16	CGGGTCAGTTGAGTTC-1_1	0.101326	-0.0722691	434.573
CAACCTCTCCTTCAAT-1_1	0.908022	0.54638	565.796	CGGGTCATCTGTCCGT-1_1	0.267135	0.0860274	783.665
CAACCTCTCGCGTAGC-1_1	0.153527	0.103553	461.149	CGGTTAAGTACGAAAT-1_1	0.607352	0.23595	995.222
CAACCTCTCTAACCGA-1_1	0.0993289	0.305419	734.66	CGTAGCGCAGTTCATG-1_1	0.689423	-0.0338842	930.181
CAACTAGCATTACCTT-1_1	0.0672104	0.226723	830.416	CGTAGCGGTATGCTTG-1_1	0.067236	0.0311488	467.424
CAACTAGGTCCCTACT-1_1	0.0135345	0.00113696	930.352	CGTAGGCCATATGCTG-1_1	0.155098	0.412943	549.078
CAAGAAAAGCGGCTTC-1_1	0.143688	0.371451	581.686	CGTAGGCCATTGGGCC-1_1	0.098773	-0.0513571	706.252
CAAGAAAAGTGTACGG-1_1	0.140125	0.0279459	562.688	CGTAGGCTCGTAGATC-1_1	0.150573	0.411505	1804.83
CAAGAAAAGTTACCCA-1_1	0.652626	-0.0100064	831.984	CGTCACTAGTACGTTC-1_1	0.529707	0.351742	1325.04
CAAGATCAGGGTGTTG-1_1	0.0596504	0.132795	354.655	CGTCACTAGTTAAGTG-1_1	0.783108	0.511289	608.764
CAAGATCCACCTCGTT-1_1	0.174037	0.0649365	448.732	CGTCACTCACGTAAGG-1_1	0.144216	0.0153247	672.363
CAAGATCCAGTCAGCC-1_1	0.0732176	-0.0019457	669.472	CGTCACTGTACCAGTT-1_1	0.384303	0.245326	605.664
CAAGATCCATACCATG-1_1	0.0430843	-0.0802064	629.644	CGTCACTTCCACGTGG-1_1	0.762244	0.246369	547.864
CAAGATCCATCCTAGA-1_1	0.0406288	0.00821863	505.182	CGTCAGGCAGGAACGT-1_1	0.0741783	0.24548	610.602
CAAGATCGTGCAGTAG-1_1	1.01729	0.343853	577.419	CGTCCATAGTCGCCGT-1_1	1.65545	0.561847	600.459
CAAGGCCAGGTGTGGT-1_1	0.143076	0.258931	412.175	CGTCCATGTAGGGTAC-1_1	0.0526387	0.0459122	460.662
CAAGGCCGTCATGCCG-1_1	0.0360278	0.0468421	444.531	CGTCCATTCCTAGAAC-1_1	0.119022	0.212496	519.563
CAAGGCCTCCTTAATC-1_1	0.140207	0.733045	745.234	CGTCTACAGATCTGCT-1_1	0.767375	0.279362	585.947
CAAGTTGAGTATCTCG-1_1	0.0374244	-0.123191	719.451	CGTCTACCACTGAAGG-1_1	0.163689	0.257906	771.964
CAAGTTGCATTGAGCT-1_1	0.0279549	0.0330418	605.707	CGTCTACCATAAAGGT-1_1	-0.0749143	0.461817	457.003
CACAAACAGATACACA-1_1	0.00556315	0.244755	515.115	CGTCTACCATATACGC-1_1	0.591198	0.473389	600.271
CACAAACAGCCCGAAA-1_1	0.0114391	0.341029	402.661	CGTGAGCAGGGTGTGT-1_1	0.255311	0.4245	499.769
CACAAACGTATAGGGC-1_1	0.0170265	0.00148225	539.809	CGTGAGCCAAGTCTAC-1_1	0.0817489	0.0159729	581.194
CACAAACGTATTAGCC-1_1	0.58372	0.385952	590.607	CGTGAGCGTCTGATTG-1_1	0.0184507	0.0211519	1242.59
CACAAACGTCGCATAT-1_1	1.24835	0.752729	588.369	CGTGAGCTCAAACCGT-1_1	0.632209	-0.000851849	606.078
CACAAACGTGTATGGG-1_1	0.422872	0.35675	652.114	CGTGAGCTCACGACTA-1_1	0.176606	0.652175	488.743
CACAAACTCTTTAGGG-1_1	0.0897805	0.320433	605.448	CGTGAGCTCCTCCTAG-1_1	0.705547	0.380098	1740.61
CACACAAGTACGCTGC-1_1	0.00810822	-0.0173454	458.626	CGTGTAAAGCCCGAAA-1_1	0.121696	0.352932	696.375
CACACAAGTCATGCAT-1_1	0.0968558	-0.0127666	590.427	CGTGTAATCACCGGGT-1_1	0.123378	0.0787311	1210.88
CACACAAGTGCTGTAT-1_1	-0.00896331	0.00472493	418.995	CGTGTCTCAAGAAGAG-1_1	0.528528	-0.00536546	426.094
CACACAAGTGTTTGTG-1_1	0.127281	0.0376077	563.401	CGTGTCTGTCCCTTGT-1_1	0.603759	0.295534	625.807
CACACAATCTCTGCTG-1_1	0.0172333	0.0315988	1341.33	CGTGTCTGTGTGAAAT-1_1	0.160665	0.0299073	713.302
CACACCTAGAGACTTA-1_1	0.0427311	0.229114	575.644	CGTGTCTGTTGAGTTC-1_1	0.283443	0.0272147	372.089
CACACCTAGCGTTTAC-1_1	0.125834	0.273616	755.685	CGTGTCTTCGCCAAAT-1_1	0.0924078	0.279948	653.616
CACACCTCAGACACTT-1_1	-0.0508903	0.0201022	625.384	CGTGTCTTCTTGCAAG-1_1	0.429493	0.794791	584.604
CACACCTGTGCCTGGT-1_1	0.0943919	-0.0561127	598.821	CGTTAGAAGCAGACTG-1_1	0.294659	0.241792	470.111
CACACCTGTTCCATGA-1_1	0.815103	0.479268	411.621	CGTTAGAAGGCCCGTT-1_1	0.0697198	0.348621	646.165
CACACCTTCGCGATCG-1_1	0.819307	1.01709	802.461	CGTTAGAGTCAGAGGT-1_1	0.0807794	0.068804	712.897
CACACCTTCGGTTAAC-1_1	0.409927	0.24694	522.867	CGTTAGAGTCTGATCA-1_1	0.604703	0.61961	779.937
CACACTCAGTCCAGGA-1_1	0.25932	-0.0236929	640.95	CGTTAGATCCCTAACC-1_1	0.74674	0.419926	588.472
CACACTCCAGAAGCAC-1_1	0.103901	-0.111868	867.11	CGTTCTGGTCATACTG-1_1	0.623438	0.297439	833.781
CACACTCGTGACGCCT-1_1	-0.0244907	0.0230537	684.727	CGTTGGGCACCAACCG-1_1	0.717252	0.334903	675.437
CACACTCGTTCAGCGC-1_1	0.1413	0.0658569	718.941	CGTTGGGGTCGCTTCT-1_1	1.30471	0.058864	582.091
CACACTCTCAGCATGT-1_1	0.0123354	-0.0287401	908.557	CTAACTTGTGACGCCT-1_1	0.711051	0.105826	409.826
CACACTCTCTTACCGC-1_1	0.369328	-0.033453	643.82	CTAACTTGTGGTGTAG-1_1	0.0469539	0.06875	638.153
CACAGGCCAGCTGTAT-1_1	0.108491	-0.0471103	675.496	CTAAGACAGACCTTTG-1_1	0.122992	0.109356	665.606
CACAGGCGTAAGGATT-1_1	0.241975	0.565439	544.264	CTAAGACAGCCTCGTG-1_1	0.183803	0.00412789	702.613
CACAGGCGTCATCGGC-1_1	0.123475	0.444271	581.346	CTACACCAGTGCGTGA-1_1	-0.00233958	0.0556123	653.334
CACAGGCTCATGTGGT-1_1	1.12608	0.460757	645.548	CTACACCGTTTGGGCC-1_1	0.19395	0.122079	699.209
CACATAGCAAGCCCAC-1_1	0.018772	0.0332413	798.746	CTACATTTCATACGGT-1_1	1.09564	0.0308442	496.979
CACATAGCATTGTGCA-1_1	0.368038	0.493877	539.578	CTACATTTCGCCTGAG-1_1	0.363633	-0.0651303	903.482
CACATAGTCCAAACAC-1_1	0.030969	0.0377543	570.339	CTACCCAAGATGCCAG-1_1	0.329443	-0.0427189	619.328
CACATTTCAACCGCCA-1_1	0.111411	0.0168225	675.914	CTACCCAAGCCACTAT-1_1	0.638327	0.295265	888.475
CACCACTAGCTAGGCA-1_1	-0.0321041	0.27505	885.166	CTACCCAGTTTGGCGC-1_1	0.107712	0.420239	537.175
CACCACTGTCGCGAAA-1_1	0.0387721	0.262951	420.12	CTACGTCGTACAGCAG-1_1	0.184261	0.606852	689.965
CACCACTTCAACGGCC-1_1	0.14588	0.00733768	539.082	CTACGTCGTAGGACAC-1_1	0.0829699	0.344621	495.125
CACCACTTCGAGGTAG-1_1	0.571202	0.000140435	422.407	CTAGAGTCACGCTTTC-1_1	0.0449757	0.413243	1140.32
CACCACTTCGTATCAG-1_1	0.0520711	-0.020454	1051.01	CTAGCCTGTCGCGTGT-1_1	0.0224721	0.087096	630.759
CACCACTTCTAACTCT-1_1	0.0729137	0.15086	620.41	CTAGCCTTCGAGGTAG-1_1	0.768702	0.023058	490.263
CACCAGGAGGATCGCA-1_1	0.0334374	0.0116514	1808.95	CTAGTGACAATCGGTT-1_1	0.159516	0.173189	553.852
CACCAGGTCGGAGCAA-1_1	1.19355	0.466425	716	CTCACACAGACTCGGA-1_1	0.105645	0.488386	978.374
CACCAGGTCTCGAGTA-1_1	0.303299	0.258973	662.946	CTCACACCAGCCAATT-1_1	0.736259	0.0386869	928.267
CACCTTGAGAGCTGGT-1_1	0.0790657	-0.0468959	1147.66	CTCACACCATTCCTGC-1_1	0.454432	0.0892507	807.725
CACCTTGAGCAGCCTC-1_1	0.119853	0.261596	598.213	CTCATTAAGGACATTA-1_1	0.185812	0.830548	1753.7
CACCTTGAGTAGTGCG-1_1	0.142817	0.0927648	664.095	CTCATTACACATGTGT-1_1	0.0151941	0.331212	739.033
CACCTTGAGTCAAGCG-1_1	0.508503	-0.0305289	546.272	CTCCTAGGTCGGATCC-1_1	0.182031	0.775973	567.201
CACCTTGCACCACCAG-1_1	0.214638	0.240229	420.285	CTCGAAAAGCTCCCAG-1_1	1.18094	0.00188932	681.783
CACCTTGCACTGTTAG-1_1	-0.0164709	0.0103471	643.763	CTCGAAACAAGCGTAG-1_1	0.0701785	0.422856	674.148
CACCTTGTCAAACGGG-1_1	0.114626	0.350646	601.475	CTCGAAAGTCGATTGT-1_1	0.67225	0.0524604	839.468
CACTCCAAGTAATCCC-1_1	0.324309	0.06642	530.631	CTCGAGGCAAGTTGTC-1_1	0.0579083	0.233063	804.719
CACTCCACAATCGGTT-1_1	0.0167923	-0.00840012	724.624	CTCGAGGGTAGCGCTC-1_1	0.47546	0.00975301	717.224
CACTCCAGTGGACGAT-1_1	0.0288234	0.0102491	610.676	CTCGGAGAGGCGATAC-1_1	0.411588	0.393986	990.448
CACTCCAGTTCCGTCT-1_1	0.949105	0.014458	744.565	CTCGGAGCAGCTTAAC-1_1	0.468841	-0.0523647	535.284
CACTCCATCACAGGCC-1_1	0.0929476	0.761675	547.422	CTCGGAGCATCCCATC-1_1	0.101404	-0.0279123	984.979
CAGAATCAGACAATAC-1_1	0.128187	0.377328	587.479	CTCGGAGGTGCAACTT-1_1	0.222334	0.0849094	841.553
CAGAATCCAAACAACA-1_1	0.0218785	0.000901783	989.879	CTCGGGACACAGAGGT-1_1	0.5487	0.122554	641.842
CAGAATCGTTAGGGTG-1_1	-0.00891027	-0.0103098	705.308	CTCGGGAGTGTGCCTG-1_1	0.0538844	0.0121101	809.055
CAGAGAGCACCAGCAC-1_1	0.3751	-0.00317088	564.63	CTCGTACAGCTAGTGG-1_1	1.21064	-0.0123507	551.731
CAGAGAGCACGAAGCA-1_1	0.0531819	0.0394829	1161.55	CTCGTACCACGAAAGC-1_1	0.37524	-0.00179815	887.683
CAGAGAGCACTTCTGC-1_1	-0.0619689	0.320299	992.568	CTCGTACGTACTCAAC-1_1	0.891132	0.317557	643.296
CAGAGAGCATGGGACA-1_1	0.140474	0.217705	1220.83	CTCGTACGTTCAGTAC-1_1	1.10688	-0.00118089	649.102
CAGAGAGGTCCCTACT-1_1	0.186005	0.0310746	614.88	CTCGTACTCGCATGAT-1_1	1.01213	-0.00441312	327.117
CAGAGAGGTTGAACTC-1_1	0.0502916	-0.0079629	675.033	CTCGTCAAGATATGGT-1_1	0.0207283	0.0184249	765.159
CAGATCAAGAGGTTAT-1_1	0.0870222	0.0223989	425.361	CTCTAATAGATCCCGC-1_1	0.206532	0.252433	884.818
CAGATCACATATGCTG-1_1	0.0239462	0.0368643	735.534	CTCTAATGTTCCACGG-1_1	0.114618	0.0165366	1473.59
CAGATCAGTCTCGTTC-1_1	0.836422	-0.0434425	365.249	CTCTACGAGGGTTCCC-1_1	0.035199	0.488977	1041.22
CAGCAGCAGACCTTTG-1_1	0.0474103	0.284866	725.717	CTCTACGAGTCCAGGA-1_1	0.14927	0.404763	450.148
CAGCAGCCAATCGAAA-1_1	-0.0116054	-0.0017124	680.005	CTCTACGTCCTTAATC-1_1	0.91565	0.542283	680.181
CAGCAGCCATTAGGCT-1_1	1.2843	0.109705	776.139	CTCTGGTCAGGATTGG-1_1	0.649767	0.385922	610.625
CAGCAGCGTGACTACT-1_1	0.403104	0.0239542	594.954	CTGAAACAGTGCGTGA-1_1	0.925918	0.453709	984.692
CAGCAGCTCTGCCAGG-1_1	0.308674	-0.000616665	425.817	CTGAAACAGTTAGCGG-1_1	0.0558133	0.304156	527.883
CAGCATAAGAGATGAG-1_1	0.00943272	-0.0248175	1168.4	CTGAAACCATGGTCAT-1_1	-0.0125739	0.0266902	479.819
CAGCATAGTAATTGGA-1_1	0.156112	0.084754	808.392	CTGAAACGTAAGTGGC-1_1	0.0708691	-0.122094	454.53
CAGCATAGTGAGCGAT-1_1	0.965618	0.295953	629.342	CTGAAACTCTTCGAGA-1_1	0.0843042	0.290885	546.383
CAGCATATCTAAGCCA-1_1	1.24032	0.232635	779.695	CTGAAGTCAGTTAACC-1_1	0.406763	0.0173477	532.918
CAGCATATCTGATACG-1_1	0.100877	-0.0356573	471.585	CTGAAGTTCGTGGGAA-1_1	0.0768866	0.373188	1012.45
CAGCCGACATGCCCGA-1_1	0.0413229	-0.0373733	1151.49	CTGATAGGTATGAATG-1_1	0.46626	0.0636059	898.91
CAGCGACCAATTCCTT-1_1	0.0265226	0.0204354	527.701	CTGATCCCATGTAGTC-1_1	0.444883	0.521186	687.171
CAGCGACCAGCATACT-1_1	1.50493	0.473004	628.803	CTGATCCGTCCAAGTT-1_1	0.480724	-0.0152244	1135.36
CAGCTAAGTAGTGAAT-1_1	0.183388	-0.00391357	692.812	CTGATCCTCCACGTGG-1_1	0.109051	0.0547223	1171.73
CAGCTAAGTCCCTTGT-1_1	-0.00313215	-0.00327869	743.663	CTGATCCTCGCGATCG-1_1	1.22046	0.298629	1075.92
CAGCTAAGTGGCTCCA-1_1	0.0341499	0.377684	825.524	CTGCCTAAGTGTACCT-1_1	0.274007	0.773311	559.473
CAGCTGGCAGTAAGAT-1_1	0.628391	-0.00654244	755.359	CTGCCTACAGGTGGAT-1_1	0.113974	0.00671885	720.206
CAGCTGGCATTTCAGG-1_1	0.0109849	-0.00220975	409.241	CTGCCTAGTGGTACAG-1_1	0.613006	0.0845725	794.791
CAGCTGGGTGTTAAGA-1_1	1.48773	0.63851	560.904	CTGCCTAGTGTTAAGA-1_1	0.696958	0.608779	1230.66
CAGCTGGTCCAGATCA-1_1	0.012707	-0.00656511	386.551	CTGCGGAAGAAAGTGG-1_1	0.304857	0.18158	450.748
CAGCTGGTCCTGCAGG-1_1	0.0414722	0.030052	320.217	CTGCGGACAAGTAATG-1_1	0.320683	0.0494714	745.34
CAGGTGCAGATCCCGC-1_1	0.42978	0.0147172	634.013	CTGCGGACATCCTAGA-1_1	0.809496	0.2836	962.967
CAGGTGCAGCCACGTC-1_1	0.0271606	0.425479	673.931	CTGCGGAGTCCGTCAG-1_1	0.536426	0.473805	677.003
CAGGTGCAGCTGGAAC-1_1	0.123169	0.00163804	529.151	CTGTTTATCATGTCCC-1_1	0.1201	0.633893	739.404
CAGGTGCCACTTAAGC-1_1	0.0240489	0.0234663	550.289	CTTAACTCAGGCGATA-1_1	0.0843411	0.296223	684.189
CAGGTGCCAGTTCCCT-1_1	0.342911	0.298855	453.662	CTTAACTCATGTCGAT-1_1	0.126814	0.0147269	561.181
CAGGTGCGTAGATTAG-1_1	0.0122069	0.0247175	689.576	CTTAACTGTCCAACTA-1_1	0.351323	0.309669	507.921
CAGGTGCTCAGTTTGG-1_1	0.00598456	0.0349175	537.823	CTTAACTTCATATCGG-1_1	0.915144	0.504978	1496.3
CAGGTGCTCCAGTAGT-1_1	-0.0018095	0.00855477	1042.5	CTTAACTTCCTGCCAT-1_1	0.128803	0.296322	665.154
CAGTAACCAGACAAAT-1_1	0.0272796	0.0164398	617.379	CTTACCGGTTCAGACT-1_1	0.207502	0.0154336	1266.79
CAGTAACGTGTCAATC-1_1	0.0528301	0.0546701	763.882	CTTACCGTCATCGGAT-1_1	-0.044006	0.421349	602.594
CAGTAACTCAGTACGT-1_1	0.546161	0.115214	609.246	CTTACCGTCTAAGCCA-1_1	0.119354	0.516303	658.448
CAGTAACTCAGTGCAT-1_1	0.0104793	0.00338838	807.656	CTTAGGACAAAGTCAA-1_1	0.106197	0.121155	479.185
CAGTAACTCGTAGATC-1_1	0.0299741	-0.0224906	286.187	CTTAGGACATTGCGGC-1_1	0.0456939	0.162025	740.919
CAGTCCTCACCTCGTT-1_1	-0.0236077	-0.0658017	542.559	CTTAGGAGTCAATGTC-1_1	0.939701	0.413538	657.36
CAGTCCTGTAGGGACT-1_1	-0.000838525	0.0218091	342.17	CTTCTCTAGACTCGGA-1_1	0.936116	0.31095	621.626
CAGTCCTGTGATAAAC-1_1	0.456208	0.174857	607.25	CTTCTCTCACGGCTAC-1_1	0.250358	0.839612	642.002
CATATGGTCGGATGTT-1_1	0.711026	0.750916	885.043	CTTTGCGAGCTAAGAT-1_1	1.13569	0.59759	359.371
CATATTCCACGTCAGC-1_1	1.41244	0.581253	526.99	CTTTGCGAGTGGGCTA-1_1	0.274208	0.297627	515.329
CATATTCGTATATGGA-1_1	0.111493	0.0486014	806.134	CTTTGCGCAATAGAGT-1_1	0.286603	0.224968	609.661
CATATTCGTTATCGGT-1_1	0.0495317	-0.010289	1438.64	CTTTGCGTCTGCTGCT-1_1	1.05042	0.343786	467.723
CATATTCTCGGCGCAT-1_1	0.974516	0.0234481	1067.98	GAAACTCAGAGCAATT-1_1	0.721475	0.0130945	424.545
CATATTCTCTACCTGC-1_1	0.372069	0.351174	435.231	GAAACTCAGATCACGG-1_1	0.230754	0.266156	401.009
CATCAAGAGCCTCGTG-1_1	0.103541	0.00804768	692.714	GAAACTCGTAGCGTCC-1_1	0.341618	0.221944	357.962
CATCAAGCATCTCCCA-1_1	0.11341	-0.03608	536.922	GAAACTCGTCCTGCTT-1_1	0.458315	-0.0361168	543.29
CATCAAGGTTCTGAAC-1_1	0.641985	0.191471	594.956	GAAACTCGTGTCCTCT-1_1	0.123078	0.473955	446.41
CATCAGAAGTATCTCG-1_1	0.204778	0.322879	393.713	GAAACTCGTGTGAATA-1_1	0.000956394	0.099044	536.536
CATCAGACAAGGTTTC-1_1	0.0557219	-0.000128966	418.361	GAAATGAAGCCACGTC-1_1	0.192317	0.301641	663.885
CATCAGATCCGCATAA-1_1	0.381812	0.432427	827.909	GAAATGAAGCGTCAAG-1_1	0.468878	0.790719	435.477
CATCAGATCCTAGTGA-1_1	0.0136945	-0.0129349	469.609	GAAATGACACCCATGG-1_1	0.133234	-0.0111385	584.094
CATCAGATCTTGCCGT-1_1	0.0406175	0.0761654	697.048	GAAATGACATTTGCTT-1_1	0.634286	0.0923219	620.572
CATCCACAGACGCTTT-1_1	0.0984728	-0.0106512	505.302	GAAATGAGTTTAAGCC-1_1	0.921355	0.584951	436.058
CATCCACAGAGGTAGA-1_1	0.00943664	0.0197084	703.785	GAAATGATCGTGTAGT-1_1	0.0823818	0.0538794	378.748
CATCCACAGTAGGTGC-1_1	0.0873829	0.365729	614.028	GAAATGATCTACGAGT-1_1	0.153368	0.195251	535.544
CATCCACGTAGCGCAA-1_1	0.116956	0.051945	1285.04	GAACATCCACACGCTG-1_1	0.106924	0.325139	414.893
CATCCACGTATCAGTC-1_1	0.115448	1.00601	441.228	GAACCTAAGATCACGG-1_1	0.0528949	0.0885044	619.22
CATCCACGTGCAGTAG-1_1	0.0697697	0.0222142	359.226	GAACCTACATACGCCG-1_1	0.597032	-0.0530193	731.763
CATCCACTCTTACCGC-1_1	0.760523	0.274708	486.313	GAACCTATCAGCTGGC-1_1	0.873627	0.23474	1886.3
CATCCACTCTTGAGGT-1_1	-0.00712752	0.0302477	484.116	GAACGGAAGCACGCCT-1_1	0.0994588	0.312895	445.666
CATCGAAAGCACCGTC-1_1	0.124377	0.035249	604.856	GAACGGATCCGGCACA-1_1	1.11822	-0.00653238	419.245
CATCGAAAGTCATCCA-1_1	0.0283253	0.0183769	550.853	GAAGCAGCAATGTTGC-1_1	0.113982	-0.0582744	382.395
CATCGAAGTACAGTTC-1_1	0.997849	0.246375	1071.51	GAAGCAGGTACCCAAT-1_1	0.621056	0.0548218	559.834
CATCGGGAGTCCTCCT-1_1	0.196993	0.00388673	840.694	GAAGCAGGTCAGTGGA-1_1	0.867382	-0.00453888	661.361
CATCGGGCATTGTGCA-1_1	0.931812	0.325182	1121.89	GAATAAGAGCTACCGC-1_1	0.10192	0.291837	415.691
CATCGGGTCCGGGTGT-1_1	0.0218787	0.0321297	638.361	GAATAAGAGTGTTTGC-1_1	0.655446	0.277739	667
CATCGGGTCTGCCCTA-1_1	0.370419	0.0321332	619.553	GAATAAGCAAGCCTAT-1_1	1.04252	0.0200391	587.446
CATGACAAGGGAACGG-1_1	0.13523	0.869728	762.016	GAATAAGCACCAGCAC-1_1	0.504318	0.0365533	593.754
CATGACAGTCTACCTC-1_1	0.0718854	0.0198394	922.305	GAATAAGGTGCACTTA-1_1	0.396914	0.586733	469.117
CATGACATCATAAAGG-1_1	0.121261	0.52742	515.533	GAATGAAAGGACCACA-1_1	0.678313	-0.0383208	470.026
CATGACATCTCAACTT-1_1	0.0741508	0.0238059	415.901	GAATGAACAAGCGATG-1_1	0.0384284	0.236225	445.597
CATGACATCTGCGTAA-1_1	0.190627	0.0417685	676.078	GAATGAACAGTAACGG-1_1	0.154799	0.0885435	344.953
CATGCCTCACCATGTA-1_1	1.21658	-0.0547346	1460.15	GACACGCCAATGCCAT-1_1	0.101139	0.0564485	548.648
CATGCCTCATACGCTA-1_1	0.0266046	-0.0268271	669.962	GACAGAGCATGGTAGG-1_1	0.766002	0.237323	736.21
CATGCCTTCGAGCCCA-1_1	0.0642022	0.211354	947.521	GACAGAGGTAATAGCA-1_1	0.0258358	0.0402396	665.568
CATGCCTTCTTGACGA-1_1	0.325749	0.345309	447.551	GACAGAGGTATAGGGC-1_1	1.10622	0.383752	749.845
CATGGCGAGATATGGT-1_1	-0.0101216	0.00507585	579.887	GACAGAGGTTTACTCT-1_1	0.0578949	0.072771	1000.71
CATGGCGTCCCATTAT-1_1	0.138842	0.0321057	535.156	GACAGAGTCCACGTTC-1_1	0.365918	0.397389	652.37
CATTATCAGACAATAC-1_1	1.05583	0.00757902	969.93	GACCTGGAGTTGTAGA-1_1	0.000298873	0.529198	655.871
CATTATCCACCTGGTG-1_1	0.0266094	0.00625543	362.993	GACGCGTCAATGGAGC-1_1	0.066683	-0.0139842	769.839
CATTATCGTACGCACC-1_1	0.0200627	-0.0065243	1270.51	GACGCGTGTGATGTGG-1_1	0.211871	0.476852	636.497
CATTATCGTGACTACT-1_1	0.485965	0.0305705	867.629	GACGCGTGTGCAGGTA-1_1	0.224038	0.0460288	924.473
CCAATCCCAGTCAGAG-1_1	0.0271834	-0.00849194	306.514	GACGGCTCAGATCGGA-1_1	0.0653607	1.76788	404.828
CCAATCCGTCAGGACA-1_1	0.0648045	-0.00317486	514.504	GACGGCTTCGATGAGG-1_1	0.62346	0.326318	476.809
CCACCTAAGCTAAGAT-1_1	0.0314823	0.379162	508.414	GACGGCTTCTTGCAAG-1_1	0.113864	0.453764	967.95
CCACCTACAAGCGTAG-1_1	0.671033	-0.0226696	1073.34	GACGTGCGTACACCGC-1_1	0.275259	0.622209	1121.07
CCACCTACAATGAAAC-1_1	0.415034	-0.0326864	832.513	GACGTGCGTGATGCCC-1_1	0.00882402	0.64594	355.776
CCACCTAGTATAGGTA-1_1	0.66053	0.854959	738.487	GACGTGCTCGAACTGT-1_1	0.722004	0.346183	458.139
CCACCTAGTCAAACTC-1_1	0.443813	0.0848589	488.052	GACGTTAGTCGAGATG-1_1	0.131809	-0.045843	1200.84
CCACGGAAGATGCCAG-1_1	0.167395	0.117161	711.633	GACGTTAGTTCCCTTG-1_1	0.20798	0.0180931	487.198
CCACGGAGTGCACTTA-1_1	0.193844	0.089418	646.011	GACTAACAGACAGACC-1_1	0.0326263	0.206079	502.063
CCACGGAGTTAAGTAG-1_1	0.0464848	0.651206	1290.11	GACTAACCACGGATAG-1_1	0.0383662	0.0246444	595.81
CCACGGATCCTTGGTC-1_1	0.0711581	-0.0406647	511.867	GACTAACCAGGACCCT-1_1	0.200665	0.0520053	415.62
CCACGGATCGCAGGCT-1_1	0.205321	0.556642	765.796	GACTACACACCATCCT-1_1	0.647927	0.0431091	612.029
CCACTACTCTCGTATT-1_1	-0.00779142	-0.00289477	875.488	GACTACAGTTGCTCCT-1_1	0.585571	0.0618255	429.526
CCAGCGAAGCCCAGCT-1_1	0.392128	0.0241106	462.498	GACTGCGGTCTTGCGG-1_1	0.0580499	0.0149723	549.437
CCAGCGAAGCGTGAAC-1_1	0.0172214	0.000746238	357.697	GACTGCGTCGCAAGCC-1_1	1.23625	0.253458	415.87
CCAGCGACAGGATCGA-1_1	0.457524	0.849504	545.709	GAGGTGACAGCCTTTC-1_1	0.0870962	0.00101312	465.282
CCATGTCCAAACCTAC-1_1	0.134574	-0.0432339	613.347	GAGGTGACAGTACACT-1_1	0.195353	0.0907404	676.97
CCATGTCTCCGGGTGT-1_1	-0.00285496	0.0166623	1274.85	GAGGTGACATCACGAT-1_1	0.134354	0.496923	347.4
CCATTCGCAAGAAGAG-1_1	0.00078071	0.0229935	454.108	GAGTCCGTCGGTCTAA-1_1	0.573345	0.623604	625.744
CCCAATCAGACCACGA-1_1	-0.000489491	-0.0123682	511.751	GATCAGTAGAATTGTG-1_1	0.820907	0.197569	613.862
CCCAATCAGTCTCGGC-1_1	0.117878	0.0283897	762.446	GATCAGTCAGTGGGAT-1_1	0.963964	0.771203	536.476
CCCAATCGTCTACCTC-1_1	0.0673747	0.0208231	417.876	GATCAGTTCCAGAAGG-1_1	0.29043	0.282324	765.681
CCCAATCGTGTCGCTG-1_1	-0.00310322	0.0183139	487.194	GATCGATCAATCCGAT-1_1	0.0490577	0.328363	730.003
CCCAATCGTGTGACCC-1_1	0.0454121	0.0554442	718.423	GATCGATCATGGTTGT-1_1	0.306496	-0.0363031	723.547
CCCAGTTGTCGGCTCA-1_1	0.0221298	0.317308	672.903	GATCGCGGTCACAAGG-1_1	0.0490879	0.612041	451.104
CCCATACCATCGGTTA-1_1	0.102723	0.0562156	1248.08	GATCGCGGTTTGGGCC-1_1	1.01021	-0.0186528	697.285
CCCATACTCATTGCCC-1_1	-0.0254218	0.0328788	767.517	GATCGCGTCGCTGATA-1_1	1.06985	0.0304968	506.297
CCCTCCTAGCGATTCT-1_1	0.431803	0.034512	665.093	GATCGTAAGCTCCCAG-1_1	0.0886221	-0.010764	588.802
CCCTCCTAGCTACCGC-1_1	0.496989	-0.00749672	455.546	GATCGTACACGCATCG-1_1	0.162602	0.00736118	383.827
CCCTCCTAGGATATAC-1_1	-0.0155209	-0.0167781	483.861	GATCGTACAGGTGCCT-1_1	0.0156205	0.290388	453.782
CCCTCCTCAATGGTCT-1_1	0.94956	0.164712	741.454	GATCTAGCATACAGCT-1_1	0.094566	0.0531579	491.018
CCCTCCTCACAGGCCT-1_1	0.364181	0.204284	572.307	GATGAAAAGCGCTCCA-1_1	-0.122247	0.550574	500.481
CCCTCCTCACCCATTC-1_1	0.237679	0.125996	636.705	GATGAAACAAGGTGTG-1_1	0.12482	0.462797	549.115
CCCTCCTCATGGGAAC-1_1	0.603588	0.399664	494.493	GATGAAACACCCATGG-1_1	-0.0236634	0.589459	516.924
CCCTCCTTCACTTACT-1_1	0.235931	0.274366	505.19	GATGAAAGTGTTTGTG-1_1	0.0921643	0.103708	473.131
CCCTCCTTCCCTTGCA-1_1	0.245206	0.298192	1353.1	GATGAGGGTACTTAGC-1_1	0.548265	0.0240557	739.002
CCCTCCTTCGCTAGCG-1_1	1.07838	0.0974039	493.506	GATGAGGGTTTGACAC-1_1	-0.00246911	0.361812	384.757
CCCTCCTTCGGAGCAA-1_1	0.128884	0.12165	702.869	GATGCTATCCCGACTT-1_1	0.286312	0.104691	476.881
CCCTCCTTCGGTTCGG-1_1	1.40294	0.061797	803.246	GCAAACTGTCTCCCTA-1_1	0.668032	0.0520321	653.339
CCGGGATAGCGAGAAA-1_1	0.0815575	0.0310917	584.833	GCAATCAGTACCGGCT-1_1	0.753481	0.291242	650.554
CCGGGATCAAACCTAC-1_1	0.129308	0.853066	634.093	GCAATCATCTTAACCT-1_1	0.129453	0.134588	445.895
CCGGGATCAGTATCTG-1_1	0.656487	0.412643	614.353	GCACATAAGCTGCAAG-1_1	0.553242	0.410725	454.398
CCGGGATGTTGAACTC-1_1	0.0276362	-0.00397906	618.864	GCACATAAGTCACGCC-1_1	0.277724	0.0238822	447.241
CCGGGATTCAGCTCTC-1_1	0.00174817	-0.00492114	1098.85	GCACTCTCATTGGGCC-1_1	0.0875431	0.100008	490.144
CCGGTAGAGTGGCACA-1_1	0.183252	0.0185917	754.979	GCAGCCAAGAGCTATA-1_1	0.361491	0.529352	900.687
CCGGTAGGTCCGAAGA-1_1	0.361746	0.0848693	634.242	GCAGCCAAGTTTGCGT-1_1	0.368072	0.750187	321.478
CCGTACTAGCTGCCCA-1_1	0.17093	0.303043	496.992	GCAGCCACAAAGTGCG-1_1	0.489713	-0.00112692	678.994
CCGTACTGTCTCTCGT-1_1	0.153707	0.35157	512.215	GCAGTTAGTCTTGATG-1_1	0.315593	0.619964	1001.35
CCGTACTGTTCTGAAC-1_1	0.341728	0.273365	370.047	GCAGTTAGTGATAAAC-1_1	0.209661	0.0887766	413.371
CCGTGGAAGAGAACAG-1_1	0.0891822	0.0607272	447.328	GCAGTTATCCTTTACA-1_1	0.981693	0.217819	565.77
CCGTGGAAGAGGACGG-1_1	0.504726	0.0591604	543.491	GCATACACACAAGACG-1_1	0.187053	-0.00838747	456.564
CCGTGGAAGCCCAGCT-1_1	0.0305095	0.0107161	510.607	GCATGATTCAGCTCGG-1_1	0.0560713	0.732938	481.075
CCGTGGACAGGCTGAA-1_1	0.084183	-0.0404629	712.165	GCATGCGAGCGAGAAA-1_1	0.139042	0.374155	464.362
CCGTGGAGTAATTGGA-1_1	0.688913	0.269835	478.246	GCATGCGAGGTGGGTT-1_1	0.192631	0.0864226	421.708
CCGTGGAGTCGAGTTT-1_1	0.0200866	0.0209601	436.944	GCATGCGGTCCGAGTC-1_1	0.119504	0.0409739	474.643
CCGTGGAGTCTCAACA-1_1	0.0433977	0.0453251	697.336	GCATGCGGTCTAGTGT-1_1	0.199454	0.00680049	454.809
CCGTGGAGTGGCTCCA-1_1	0.0767059	0.0453541	511.524	GCCTCTACACTATCTT-1_1	0.629308	0.549833	463.735
CCGTGGATCATGCATG-1_1	0.435637	0.344551	566	GCCTCTAGTGCAGACA-1_1	-0.0611153	0.0244438	418.356
CCGTGGATCGCCAGCA-1_1	1.08567	0.156851	1165.64	GCCTCTAGTGTGACCC-1_1	0.783427	0.271292	361.603
CCGTTCAAGCGACGTA-1_1	0.164975	0.00857195	1312.95	GCGACCAAGATAGGAG-1_1	0.124031	0.106036	828.926
CCGTTCACAAACCTAC-1_1	0.0372102	0.0737872	695.369	GCGACCAAGTAGCCGA-1_1	0.103403	0.506518	571.175
CCGTTCACACGAGAGT-1_1	0.789262	0.434796	829.803	GCGACCACACACATGT-1_1	0.196493	0.01338	1406.35
CCGTTCAGTTAAAGAC-1_1	0.0225334	-0.000987667	763.596	GCGACCATCGGTGTCG-1_1	0.0991901	0.0636985	511.931
CCGTTCAGTTCTGAAC-1_1	0.346081	0.511424	546.618	GCGACCATCTAACGGT-1_1	-0.130198	-0.0273408	618.121
CCTAAAGAGGCCCTTG-1_1	0.317979	0.0781596	496.834	GCGAGAAAGTGTACCT-1_1	0.226874	0.554409	658.601
CCTAAAGTCCTGCAGG-1_1	0.882087	-0.0176325	682.505	GCGAGAACACGGCTAC-1_1	0.483086	0.0874607	796.544
CCTAAAGTCGTCGTTC-1_1	0.273634	0.40027	651.159	GCGAGAAGTGATGATA-1_1	0.743962	0.00663825	602.428
CCTACACAGACAATAC-1_1	0.0335001	0.0349062	429.777	GCGAGAAGTTAGAACA-1_1	0.223611	0.0687356	733.602
CCTACACAGCAAATCA-1_1	0.0374586	0.0349662	624.841	GCGCAACTCATAGCAC-1_1	0.562078	0.530845	456.51
CCTACACCAATCTGCA-1_1	0.0408829	0.0243634	642.338	GCGCAGTAGTCAAGGC-1_1	0.107687	0.0527295	604.212
CCTACACTCTAGCACA-1_1	0.083113	0.304092	819.743	GCGCAGTGTCGCGAAA-1_1	0.250399	0.0426632	586.597
CCTACCAAGTGTTGAA-1_1	0.716294	0.389008	456.734	GCGCCAAAGCGTCAAG-1_1	0.908804	0.0679996	496.673
CCTACCACATCATCCC-1_1	0.172884	0.366889	884.746	GCGCGATAGACTGGGT-1_1	0.642243	0.551956	612.663
CCTACCAGTACTTCTT-1_1	0.00235948	-0.0241886	529.76	GCGCGATAGATCGGGT-1_1	0.180728	0.538898	543.428
CCTACCAGTCTCTTTA-1_1	0.0766215	-0.0286141	669.451	GCGCGATAGTCCCACG-1_1	0.136663	0.0416874	771.477
CCTACCAGTTCCGTCT-1_1	0.177953	0.317263	505.963	GCGCGATTCCACGTTC-1_1	1.06813	0.413344	553.581
CCTACCATCAGCAACT-1_1	0.242281	0.596336	454.44	GCGGGTTAGGGCACTA-1_1	0.318463	0.136446	554.208
CCTACCATCTCGAGTA-1_1	0.37518	0.340788	488.419	GCGGGTTTCATCATTC-1_1	0.803297	-0.0103504	558.167
CCTACCATCTCGCATC-1_1	0.2347	0.0925223	373.919	GCTCCTACACAGAGGT-1_1	0.921364	0.302814	628.587
CCTAGCTAGAGACTAT-1_1	0.117141	0.227856	1122.81	GCTCTGTGTCCGTGAC-1_1	0.325061	0.337324	422.322
CCTAGCTCATATGAGA-1_1	0.220737	0.0581336	761.407	GCTCTGTTCCGAATGT-1_1	1.41425	-0.0466775	1298.2
CCTAGCTTCGGTGTTA-1_1	0.00257612	0.00960732	348.679	GCTGCGAAGCGAGAAA-1_1	0.440487	0.297423	547.923
CCTAGCTTCTTGTATC-1_1	0.525811	0.0833628	534.426	GCTGCGACAATCCGAT-1_1	0.393023	0.313264	634.246
CCTATTACACGTAAGG-1_1	0.85347	-0.149148	581.034	GCTGCGACATCTCCCA-1_1	0.121154	0.0861791	635.653
CCTATTAGTACTTCTT-1_1	0.0765844	0.00323234	623.366	GCTGCGAGTAAACCTC-1_1	0.672595	0.206654	646.117
CCTATTAGTTCCCTTG-1_1	0.116501	0.0516452	722.707	GCTGCTTAGCGTGAAC-1_1	0.153634	0.0705071	436.351
CCTATTATCAAGAAGT-1_1	0.0173928	-0.00254797	537.846	GCTGCTTGTGCGGTAA-1_1	0.349669	0.325201	368.983
CCTATTATCAGTGTTG-1_1	0.24077	0.426335	815.484	GCTTGAAAGCTGTCTA-1_1	0.191945	0.0493155	633.178
CCTCAGTAGAGTACCG-1_1	0.508859	0.128927	579.2	GGAAAGCCACCCTATC-1_1	0.951299	0.334488	708.35
CCTCAGTGTGGAAAGA-1_1	0.119756	0.00775674	549.676	GGAAAGCGTACAGACG-1_1	0.953207	0.566821	651.965
CCTCTGAAGATCCCGC-1_1	0.0325548	0.00454652	473.893	GGAAAGCGTGACGCCT-1_1	0.189304	0.0780567	569.521
CCTCTGACACGGTAGA-1_1	0.112702	0.227274	774.971	GGAAAGCGTTGTCGCG-1_1	0.279229	1.0196	471.023
CCTCTGACATTAACCG-1_1	0.0378709	0.0154891	704.655	GGAAAGCTCCTCCTAG-1_1	0.231767	0.313765	450.952
CCTTACGAGCGATATA-1_1	0.531457	0.0129889	414.415	GGAACTTGTACTCTCC-1_1	0.434557	0.0507956	735.141
CCTTACGAGTTATCGC-1_1	0.741457	0.228451	439.973	GGAACTTTCTATGTGG-1_1	0.65641	0.319737	362.825
CCTTACGCATACGCCG-1_1	-0.041847	-0.0228183	424.652	GGAATAAAGCCTTGAT-1_1	0.161408	0.0235727	387.143
CCTTACGTCACTTCAT-1_1	0.330934	-0.0319821	501.779	GGAATAAAGTTAAGTG-1_1	0.0545767	0.0297791	740.244
CCTTCCCAGTGTTGAA-1_1	0.0208647	0.0344219	654.343	GGAATAACAGCTATTG-1_1	0.532821	0.0617389	712.122
CCTTCCCAGTTGCAGG-1_1	0.182535	0.3952	965.525	GGAATAATCCAGGGCT-1_1	0.0957071	0.0204687	815.491
CCTTCCCCAAACAACA-1_1	0.00502565	-0.0214246	539.815	GGACAAGAGAGTCGGT-1_1	0.888419	-0.0060566	455.416
CCTTCCCCAACTGCGC-1_1	0.73882	0.0909892	629.423	GGACAAGAGCGTAGTG-1_1	0.845033	0.0522151	766.935
CCTTCCCCAGTCCTTC-1_1	0.615638	0.435855	623.015	GGACAAGAGTTGCAGG-1_1	0.48197	0.414189	535.825
CCTTCCCGTCCTGCTT-1_1	0.111564	0.344524	857.381	GGACAAGCATCCTAGA-1_1	0.394633	0.124472	504.661
CCTTCGACAAGCGCTC-1_1	0.105779	-0.0154826	726.998	GGACAAGGTCACACGC-1_1	0.513855	0.926842	626.657
CCTTCGAGTACTTCTT-1_1	1.41881	0.645666	761.281	GGACAGAAGACCTAGG-1_1	0.138645	0.268916	470.333
CCTTCGAGTTGCTCCT-1_1	0.0662934	0.0785555	443.503	GGACATTCAGCGTTCG-1_1	0.0891698	0.240866	687.351
CCTTCGATCCGCTGTT-1_1	0.135294	-0.0149466	261.92	GGACATTGTCCTAGCG-1_1	0.647359	0.0248142	549.979
CCTTCGATCGAGCCCA-1_1	0.250107	0.198401	741.822	GGACGTCCAGGACCCT-1_1	0.137001	0.0626406	667.978
CCTTCGATCGTTACGA-1_1	0.0540084	0.014946	834.482	GGATGTTAGAACTGTA-1_1	0.0644542	-0.0109594	501.776
CCTTCGATCTAACTGG-1_1	1.29248	0.0672177	479.887	GGATGTTCAGACGCAA-1_1	0.461817	0.331008	348.71
CCTTTCTAGTGACATA-1_1	0.233838	-0.0649358	542.216	GGATGTTGTTCACCTC-1_1	0.110318	0.0589235	647.166
CCTTTCTAGTGTACTC-1_1	0.020472	0.0126482	559.286	GGATTACCAGTCGATT-1_1	1.13666	0.0617708	505.377
CCTTTCTCACTTCTGC-1_1	1.24366	0.705075	1242.78	GGATTACGTAAGTGGC-1_1	0.176848	0.284336	590.022
CCTTTCTGTCTGCCAG-1_1	0.0637595	0.357412	1166.53	GGATTACGTCTGCAAT-1_1	0.360698	0.496144	681.863
CGAACATAGATCCGAG-1_1	0.346749	0.0552606	422.437	GGCAATTAGCTAGTGG-1_1	0.0559533	-0.030451	526.043
CGAATGTAGTGAAGAG-1_1	0.0163394	0.0395468	611.515	GGCAATTGTCCCTTGT-1_1	0.444038	0.318629	616.323
CGAATGTGTATGAATG-1_1	0.332929	0.398336	583.456	GGCGACTTCGACGGAA-1_1	1.00205	0.0281543	555.642
CGACCTTCAGCATACT-1_1	0.00468539	-0.0100918	962.425	GGCGTGTCAAGCTGGA-1_1	0.493107	0.0281835	670.287
CGACCTTGTAGCGTCC-1_1	0.212987	0.127015	330.441	GGCGTGTTCTTGTACT-1_1	0.0827603	0.347292	516.559
CGACCTTGTATGCTTG-1_1	-0.00621373	0.0279476	442.642	GGCTCGAGTCGGATCC-1_1	0.111163	-0.0556142	502.829
CGACCTTGTTCAACCA-1_1	0.0328121	-0.00164911	966.653	GGCTGGTTCCATTCTA-1_1	0.417322	-0.0206448	521.901
CGACCTTGTTTGTTGG-1_1	0.0163421	0.00758271	1257.47	GGGAATGAGTCTCCTC-1_1	0.0104508	0.112391	563.575
CGACCTTTCCTATTCA-1_1	0.515136	0.34845	575.145	GGGAATGTCAACGGGA-1_1	0.0474218	0.862467	531.521
CGACCTTTCTTGTTTG-1_1	0.152626	0.409252	486.724	GGGACCTCATTCTCAT-1_1	0.185703	0.367834	715.164
CGACTTCGTAAGTAGT-1_1	1.42914	0.423976	474.1	GGGACCTGTCCAACTA-1_1	0.417322	0.693684	540.099
CGACTTCTCGTTGACA-1_1	0.0162945	0.0296479	643.13	GGGCACTAGCCTATGT-1_1	0.349986	0.0233682	341.709
CGAGCACAGGCCATAG-1_1	0.0251528	0.0207156	607.839	GGGCACTCACCCATGG-1_1	0.464084	0.121833	641.082
CGAGCACAGGTTCCTA-1_1	0.00409179	0.00492752	562.709	GGGCACTCATGCCTAA-1_1	0.54797	0.267073	431.942
CGAGCACTCTTCGAGA-1_1	0.0854669	0.0787681	941.526	GGGCACTTCCGCTGTT-1_1	0.174919	0.431191	531.067
CGAGCCAAGGAGTAGA-1_1	0.0394937	0.332511	504.683	GGGCATCCAACGATCT-1_1	0.277312	0.120874	503.697
CGAGCCACACCTCGGA-1_1	0.0418719	0.0554381	900.446	GGGCATCGTACCGTTA-1_1	0.0729415	0.370333	430.911
CGAGCCAGTTCCATGA-1_1	0.298986	0.012201	633.603	GGGTCTGTCCCGACTT-1_1	0.114211	-0.0544182	623.208
CGATCGGAGGCAAAGA-1_1	0.125437	0.117985	440.073	GGGTTGCCACTATCTT-1_1	0.45056	0.525516	606.096
CGATCGGCACACGCTG-1_1	0.0950576	0.282736	870.959	GGTATTGAGCAGACTG-1_1	0.0797093	0.493404	589.646
CGATCGGGTCTGGTCG-1_1	0.238983	0.427586	1329.55	GGTATTGAGTGGACGT-1_1	0.210744	0.09252	598.605
CGATCGGTCTCAAACG-1_1	0.000505078	0.0266963	731.827	GGTATTGCAGGTGGAT-1_1	0.152592	0.0646112	468.176
CGATCGGTCTTACCGC-1_1	0.616285	0.0207381	776.987	GGTGAAGAGGTGCTAG-1_1	0.151126	0.0236407	430.501
CGATGGCGTTGGTAAA-1_1	-0.00763359	0.521316	526.18	GGTGAAGAGTGTACTC-1_1	0.0461412	0.454585	598.361
CGATGTATCAACACAC-1_1	0.304265	0.0158164	924.978	GGTGCGTAGTATGACA-1_1	0.364495	-0.0107938	444.313
CGATTGAAGAGTACAT-1_1	-0.0447395	0.0157575	839.554	GGTGTTAAGTACACCT-1_1	0.729052	0.111919	542.91
CGATTGACATCTGGTA-1_1	0.406941	0.0330063	619.426	GGTGTTACAAGGGTCA-1_1	0.130917	0.0274296	650.991
CGATTGATCGTGACAT-1_1	0.270482	-0.0398715	694.992	GGTGTTACACGACGAA-1_1	0.126066	0.244445	631.767
CGCCAAGCACTCAGGC-1_1	0.92811	-0.0123295	589.477	GTAACGTAGTACATGA-1_1	0.12609	0.131112	575.757
CGCCAAGCAGTATGCT-1_1	0.00977667	0.0220411	630.844	GTAACGTGTCTCCCTA-1_1	0.82158	0.0874295	595.761
CGCCAAGTCTGGTTCC-1_1	0.0297595	0.305683	498.827	GTAACGTTCTATGTGG-1_1	0.137955	0.356956	602.611
CGCCAAGTCTTGCAAG-1_1	0.680655	0.111973	589.237	GTAACTGCATACCATG-1_1	0.959116	0.640582	534.738
CGCGGTAGTTAGGGTG-1_1	0.0407138	0.0222565	397.57	GTACGTACATGTCTCC-1_1	0.305852	0.0723796	382.56
CGCGTTTAGGACCACA-1_1	0.0173219	0.0174739	723.54	GTACGTATCTCTGAGA-1_1	0.0540347	0.121805	624.761
CGCGTTTAGTTCCACA-1_1	0.0818572	0.852554	453.645	GTACTCCAGGAACTGC-1_1	0.846618	0.128832	493.114
CGCGTTTGTGTGACCC-1_1	0.143466	0.506043	601.103	GTACTCCAGGCCCTCA-1_1	1.23137	0.407119	550.873
CGCGTTTTCGTAGGTT-1_1	0.236198	0.00383417	364.674	GTACTCCCAAAGAATC-1_1	0.180375	-0.0138188	806.337
CGCTATCAGCTGTCTA-1_1	0.0333507	0.0127784	840.361	GTACTCCCAGATCTGT-1_1	1.08573	0.841682	390.894
CGCTATCTCACTCCTG-1_1	0.0248686	0.00884627	581.727	GTACTCCCAGCAGTTT-1_1	0.0595382	0.374664	504.916
CGCTGGAAGGCTCTTA-1_1	0.556634	0.42254	756.512	GTACTCCTCAAGGTAA-1_1	0.820203	0.542887	959.861
CGCTGGAAGTCCAGGA-1_1	0.460182	0.0391096	548.808	GTACTCCTCTAACTTC-1_1	0.762422	0.130626	653.969
CGCTGGACAGGATTGG-1_1	0.0679304	-0.109403	420.509	GTACTTTCAATCTGCA-1_1	0.117959	0.0515619	565.094
CGCTGGAGTACCGCTG-1_1	0.583167	0.425869	737.861	GTACTTTGTCAGAGGT-1_1	0.0859106	0.509686	465.54
CGCTGGAGTGCAGGTA-1_1	0.406924	0.910652	655.511	GTACTTTGTCTAGTGT-1_1	0.390091	0.472256	586.291
CGCTTCAAGACAGAGA-1_1	0.0384968	-0.0119409	664.968	GTAGGCCAGCAGGCTA-1_1	0.355978	-0.0517939	609.025
CGCTTCAAGTACCGGA-1_1	0.423495	0.00692569	722.093	GTAGGCCTCATAAAGG-1_1	-0.0586734	0.017878	438.196
CGCTTCACATCACGAT-1_1	0.213524	-0.0240262	532.758	GTAGGCCTCCGCAAGC-1_1	0.0915152	0.492312	642.75
CGCTTCATCGTGGTCG-1_1	0.105295	0.367751	1136.59	GTAGGCCTCTGGTGTA-1_1	0.280927	0.141475	768.432
CGGACACAGAGTACAT-1_1	0.109509	0.019704	386.085	GTAGTCACACGAAAGC-1_1	0.179035	0.0279044	604.494
CGGACACAGCAATCTC-1_1	1.30033	-0.00902492	617.072	GTAGTCATCCACGCAG-1_1	0.415124	0.0990906	594.822
CGGACACGTGTAATGA-1_1	0.0954591	0.0125928	707.901	GTATCTTAGACAAAGG-1_1	0.0679372	0.238384	720.421
CGGACGTAGAGCCCAA-1_1	0.0891399	0.0635458	866.982	GTATTCTCACAGACAG-1_1	0.486064	0.354955	773.39
CGGACGTAGCGTGAGT-1_1	0.698598	0.320709	903.678	GTCAAGTCAAGTAGTA-1_1	0.0126545	0.0474556	358.111
CGGACGTAGGGCATGT-1_1	0.585513	-0.01014	573.852	GTCAAGTGTGTTGGGA-1_1	0.70924	0.292809	522.561
CGGACGTAGTACCGGA-1_1	1.2157	0.34523	442.829	GTCAAGTTCACTGGGC-1_1	0.613187	0.058306	229.128
CGGACGTTCACGCATA-1_1	0.278074	0.71313	692.819	GTCACAAAGACTAGGC-1_1	0.150057	0.250745	635.82
CGGACGTTCGTAGGTT-1_1	0.313398	-0.0176148	447.625	GTCACAAAGAGCCCAA-1_1	0.20462	0.00118875	398.823
CGGACTGGTGAGTGAC-1_1	0.150177	0.0368979	508.106	GTCACAAAGTAAGTAC-1_1	0.376847	0.849481	493.786
CGGAGCTAGAATAGGG-1_1	0.103398	-0.044189	1809.08	GTCACGGCATGAGCGA-1_1	0.108421	0.0583289	454.483
CGGAGCTAGAGCTGCA-1_1	1.02943	0.632481	404.827	GTCACGGCATGTTGAC-1_1	0.156402	0.125472	333.99
CGGAGCTAGATCTGCT-1_1	0.0159232	-0.0285156	543.477	GTCATTTGTACCGGCT-1_1	1.23392	0.629431	656.712
CGGAGCTAGGAACTGC-1_1	0.0766195	0.632167	544.953	GTCCTCAAGGGTGTTG-1_1	0.274312	0.4898	605.442
CGGAGCTCATGCCTTC-1_1	0.0694131	0.0116371	545.021	GTCCTCATCAGGATCT-1_1	1.04354	0.0299631	431.686
CGGAGCTCATTACCTT-1_1	0.0373037	0.00540753	695.058	GTCGTAACAGGACGTA-1_1	0.368698	0.34055	499.458
CGGAGCTTCGGAGGTA-1_1	0.0883898	-0.00567359	480.486	GTCGTAAGTACCGCTG-1_1	0.0929678	0.368693	450.588
CGGAGTCCACCGCTAG-1_1	0.490131	0.0576582	513.879	GTCGTAATCTTGCAAG-1_1	0.484155	0.028731	680.213
CGGAGTCGTTCCACGG-1_1	0.734034	0.763059	701.344	GTCTCGTAGTGAATTG-1_1	0.484473	0.615615	567.291
CGGAGTCTCGACCAGC-1_1	0.232389	0.492431	1224.62	GTCTCGTTCAAAGACA-1_1	0.484622	0.380745	628.355
CGGCTAGAGGAATCGC-1_1	0.112484	0.0338845	549.193	GTCTTCGAGATATACG-1_1	0.0517502	0.709062	452.789
CGGCTAGAGGTAGCCA-1_1	0.400585	0.0232065	574.659	GTCTTCGTCTGCGGCA-1_1	0.218209	0.49683	471.736
CGGCTAGTCAAAGACA-1_1	0.0716973	0.294279	488.985	GTGAAGGAGACATAAC-1_1	0.385091	0.0593956	501.151
CGGCTAGTCGAGGTAG-1_1	0.0499916	0.00726119	444.118	GTGAAGGAGGCGCTCT-1_1	0.157232	0.0421512	809.74
CGGGTCAAGACTTGAA-1_1	0.0192929	0.0240888	734.843	GTGAAGGCATCTCGCT-1_1	0.185997	0.282774	705.812
CGGGTCACACGGTGTC-1_1	0.0525451	-0.000362572	461.328	GTGAAGGGTAAGTTCC-1_1	0.932062	-0.0650238	469.433
CGGGTCAGTTCAGGCC-1_1	0.162445	0.330105	662.711	GTGAAGGGTCCGAACC-1_1	0.0834657	0.272758	559.465
CGGTTAACAACTGCTA-1_1	0.237809	0.0877007	862.926	GTGAAGGGTCTGCCAG-1_1	0.546526	0.169384	454.018
CGGTTAAGTGATAAGT-1_1	1.17619	0.469372	664.702	GTGCAGCCAAGCCATT-1_1	0.533118	0.103742	571.837
CGGTTAAGTTTGGGCC-1_1	1.07007	0.0289618	453.272	GTGCAGCCAGCATACT-1_1	0.340443	-0.0474703	605.377
CGGTTAATCCAAACAC-1_1	1.28059	1.02268	676.525	GTGCAGCCAGGACGTA-1_1	0.0932946	0.467936	590.661
CGGTTAATCCTGCTTG-1_1	0.120845	0.282587	523.483	GTGCAGCCAGGTCTCG-1_1	0.0855063	0.653551	692.288
CGGTTAATCCTTCAAT-1_1	0.249814	0.0169084	677.519	GTGCAGCCATCTCGCT-1_1	0.132936	0.362522	592.519
CGGTTAATCTATCCCG-1_1	0.491723	0.266201	682.562	GTGCAGCGTTATGCGT-1_1	0.23055	0.424249	506.335
CGTAGCGAGTCAAGCG-1_1	0.107381	0.245066	857.666	GTGCATACATATGGTC-1_1	0.480904	-0.00336595	457.323
CGTAGGCAGTCAAGCG-1_1	0.471279	-0.0879277	929.217	GTGCATAGTGCAACGA-1_1	0.234795	-0.00104657	761.603
CGTAGGCGTGAGTATA-1_1	0.175067	0.0467955	491.992	GTGCATATCCTGTACC-1_1	0.126789	0.0879971	453.17
CGTAGGCGTGGCAAAC-1_1	0.120296	0.115413	596.479	GTGCGGTAGAATAGGG-1_1	0.879432	0.615203	589.969
CGTCACTCACTACAGT-1_1	1.00176	0.117875	781.783	GTGCGGTCACATGGGA-1_1	0.300103	0.23321	780.773
CGTCACTCAGGTCGTC-1_1	-0.000620828	0.0777852	751.655	GTGCGGTGTCTGCCAG-1_1	0.111774	0.320954	516.891
CGTCAGGAGATCGATA-1_1	0.0353408	-0.0079553	805.482	GTGCTTCCACTCAGGC-1_1	0.6405	0.25788	430.63
CGTCAGGAGTGGACGT-1_1	0.08405	0.679123	786.026	GTGGGTCCAACTGGCC-1_1	0.093019	0.0554654	526.858
CGTCAGGGTAATAGCA-1_1	0.351784	0.76221	527.704	GTGGGTCTCCTTTCGG-1_1	0.0396566	0.295518	395.716
CGTCCATAGTCGATAA-1_1	0.136256	0.0492088	694.621	GTGTTAGAGGTTCCTA-1_1	0.715124	-0.00336348	419.966
CGTCCATAGTGGAGAA-1_1	0.472757	-0.0260755	590.627	GTGTTAGCAAATTGCC-1_1	0.20684	0.0140027	494.271
CGTCCATCACACATGT-1_1	0.0351773	-0.00421141	566.48	GTGTTAGCACGAGAGT-1_1	1.031	0.30381	539.743
CGTCCATCACACCGAC-1_1	0.0543123	0.000667884	403.15	GTGTTAGCAGCCTGTG-1_1	0.490938	0.748963	624.964
CGTCCATCATTAACCG-1_1	0.687038	0.872189	522.918	GTTACAGTCCATGAAC-1_1	0.861873	0.381887	596.606
CGTCCATGTCTAAACC-1_1	0.198263	-0.135086	732.821	GTTCATTAGAGATGAG-1_1	0.496802	0.810541	505.123
CGTCCATGTTCCGGCA-1_1	0.0078197	0.0257588	355.801	GTTCATTAGCCCGAAA-1_1	0.561064	0.318423	390.888
CGTCCATTCCGCAAGC-1_1	0.0638971	0.0523531	524.035	GTTCATTCAGCGAACA-1_1	0.558516	0.0152176	525.083
CGTCTACAGACACGAC-1_1	0.101868	0.0496999	486.008	GTTCGGGCAGCCTTTC-1_1	0.0894147	0.449511	743.645
CGTCTACCATCAGTAC-1_1	0.0797425	-0.0130034	646.813	GTTCGGGGTCAAAGCG-1_1	0.799972	0.0944684	508.971
CGTCTACTCCGAAGAG-1_1	0.486635	0.372226	579.406	GTTCGGGTCTCGGACG-1_1	0.534436	0.00485815	734.042
CGTGAGCCAAGAGGCT-1_1	0.830787	0.330114	654.295	GTTCTCGAGCAGCGTA-1_1	0.105725	0.315463	441.995
CGTGAGCCACGGTTTA-1_1	1.23871	-0.0202665	1251.21	GTTCTCGTCCACGTTC-1_1	0.550284	0.591261	399.792
CGTGAGCCAGGTTTCA-1_1	0.0659158	0.0147586	337.703	GTTTCTAGTAGCACGA-1_1	0.302036	0.0746377	708.916
CGTGAGCGTATAGTAG-1_1	0.490327	0.16039	516.123	TAAACCGGTCTAAACC-1_1	1.35098	0.0377263	498.328
CGTGAGCGTCAAGCGA-1_1	0.11235	0.0172343	432.155	TAAACCGGTGATGATA-1_1	0.176178	0.052789	578.741
CGTGAGCGTTTCGCTC-1_1	0.683627	0.498216	696.612	TAAACCGTCAGCCTAA-1_1	0.138987	0.0499367	481.431
CGTGAGCTCTCGCATC-1_1	1.13074	0.408505	481.2	TAAGAGAAGAGCCTAG-1_1	0.309279	0.154376	660.017
CGTGTAAGTATGGTTC-1_1	0.0074132	-0.0124081	479.479	TAAGAGAAGTATGACA-1_1	0.164574	0.101677	436.531
CGTGTAATCCTCATTA-1_1	0.0114253	0.0150808	505.394	TAAGAGACAAACCTAC-1_1	0.9755	0.0802609	823.09
CGTGTCTAGGCGCTCT-1_1	0.0621087	0.00879172	537.656	TAAGAGACAAGGTTTC-1_1	1.11636	0.297254	425.543
CGTGTCTGTATATGGA-1_1	0.0552822	0.0127972	541.099	TAAGAGAGTACTTCTT-1_1	0.6825	0.209766	554.338
CGTGTCTTCCTTCAAT-1_1	0.0230227	0.0160644	679.688	TAAGAGAGTGGACGAT-1_1	0.12418	0.667523	431.303
CGTTAGAAGAGGTTGC-1_1	0.0747561	-0.0424827	533.278	TAAGAGAGTGTTAAGA-1_1	0.183528	0.0517508	383.121
CGTTAGACAAGCTGTT-1_1	0.0170757	0.0266038	499.79	TAAGCGTAGACCGGAT-1_1	0.0975106	0.0470454	559.676
CGTTAGACACCCTATC-1_1	1.29447	0.0467971	260.568	TAAGCGTAGCAAATCA-1_1	0.0857179	0.31437	449.908
CGTTAGACAGACAAAT-1_1	0.0244242	0.0153731	433.508	TAAGCGTCAGGTTTCA-1_1	0.325913	-0.0360038	641.042
CGTTCTGAGAGAGCTC-1_1	0.611333	0.191554	580.886	TAAGCGTCATGGGAAC-1_1	0.0712387	0.235152	552.998
CGTTCTGAGCTAACTC-1_1	0.851865	0.0689651	483.593	TAAGCGTTCAGGTAAA-1_1	0.534576	0.489705	573.183
CGTTCTGAGGGATGGG-1_1	0.0348475	-0.0228005	457.919	TAAGTGCCAACACCCG-1_1	0.101951	0.115093	614.445
CGTTCTGCACTAGTAC-1_1	0.336524	-0.00769697	390.168	TAAGTGCCATTCGACA-1_1	0.298235	0.366076	558.01
CGTTCTGCATAGACTC-1_1	0.0246246	0.358935	751.984	TAAGTGCTCCTGTACC-1_1	0.172299	0.125555	612.672
CGTTCTGCATCGGTTA-1_1	0.00623512	-0.0309985	685.36	TACACGAAGGACGAAA-1_1	0.116406	0.1009	308.217
CGTTCTGGTAGCGCAA-1_1	0.132073	0.376755	980.76	TACACGACATGCGCAC-1_1	0.870001	0.0974441	742.485
CGTTCTGGTATAGGTA-1_1	-0.00200584	0.0127629	513.006	TACACGAGTCTTCGTC-1_1	0.293588	0.286603	380.373
CGTTGGGGTCTCCCTA-1_1	0.111266	-0.00576355	1016.62	TACACGAGTCTTGCGG-1_1	0.642452	0.26155	312.585
CGTTGGGTCAAGGTAA-1_1	1.20832	0.474388	699.323	TACAGTGCAGCTGTAT-1_1	0.128851	0.321727	411.484
CGTTGGGTCATTGCCC-1_1	0.575584	0.756448	528.416	TACAGTGGTTGGTTTG-1_1	0.949697	-0.0294925	734.759
CGTTGGGTCGCCTGTT-1_1	0.151229	-0.0341404	622.145	TACAGTGGTTGTCTTT-1_1	0.0285907	0.888912	455.368
CGTTGGGTCTGGTATG-1_1	-0.0143349	-0.0224234	556.634	TACCTATAGCGACGTA-1_1	0.393776	0.402047	405.924
CTAACTTGTAGCTCCG-1_1	0.645053	0.342844	536.811	TACCTATAGTGAAGAG-1_1	0.163463	0.0329228	395.286
CTAACTTTCATGCATG-1_1	-0.0727145	-0.0984059	389.625	TACCTATAGTGGTCCC-1_1	0.157351	0.0576358	576.88
CTAAGACAGAGACTAT-1_1	0.928724	0.414923	1043.99	TACCTATGTAAGGGCT-1_1	0.221894	-0.0623998	552.473
CTAAGACGTCCGAATT-1_1	1.02556	0.067431	461.186	TACCTTAAGAGACTAT-1_1	0.368835	0.458667	492.417
CTAAGACTCATTGCCC-1_1	0.111186	0.396695	907.02	TACCTTAGTCGCGGTT-1_1	0.545055	0.243094	653.456
CTAATGGAGTAACCCT-1_1	0.749962	0.284281	614.998	TACCTTAGTTACGCGC-1_1	0.862456	0.0034521	1416.45
CTAATGGCACGAAACG-1_1	0.875342	0.551799	672.509	TACGGATAGTACACCT-1_1	0.367643	0.639603	537.316
CTAATGGCACTGTTAG-1_1	0.0243418	0.0312238	299.885	TACGGGCAGACGACGT-1_1	0.108725	0.264794	923.351
CTAATGGTCACAATGC-1_1	0.63561	0.583379	478.221	TACGGGCAGTGCGTGA-1_1	0.515814	-0.0967871	638.752
CTACACCAGACAAGCC-1_1	0.154141	0.0927199	429.5	TACGGGCCATATACGC-1_1	0.218941	0.496653	930.288
CTACACCCAAGTTCTG-1_1	0.0189291	-0.0206058	480.734	TACGGGCGTAAGAGAG-1_1	0.603463	0.315412	394.642
CTACACCGTCTTCGTC-1_1	0.0295966	0.357041	952.815	TACGGGCGTTCTGTTT-1_1	0.35246	0.297227	500.273
CTACACCTCTCCAACC-1_1	0.167602	-0.0490728	462.036	TACTCGCCACCATGTA-1_1	0.152052	0.0856565	633.814
CTACATTAGCAAATCA-1_1	1.17338	-0.0500909	624.784	TACTCGCGTCTCTCTG-1_1	0.338689	0.263166	720.286
CTACATTCAAACCTAC-1_1	0.668983	0.286931	480.038	TACTTACAGTGTCTCA-1_1	0.992073	0.481162	460.132
CTACATTCATTCTTAC-1_1	0.0406869	0.392127	377.666	TACTTACGTTTGGGCC-1_1	0.181433	0.299454	616.92
CTACATTGTACCGAGA-1_1	0.223929	0.0167459	1152.31	TAGACCAAGAAACCTA-1_1	0.105919	0.348523	535.936
CTACATTTCCGAACGC-1_1	0.559788	0.26573	330.551	TAGAGCTAGAAACCGC-1_1	1.08102	0.219785	464.578
CTACCCAAGTGTCCCG-1_1	0.101628	0.00587265	958.412	TAGAGCTGTACCATCA-1_1	0.0840213	0.29917	648.002
CTACCCACAAGCGAGT-1_1	0.0991376	-6.29e-05	392.582	TAGAGCTGTCAACTGT-1_1	0.449123	0.0163019	517.567
CTACCCACAGCTTAAC-1_1	0.124484	-0.0906741	503.145	TAGAGCTGTCACTGGC-1_1	0.157625	0.185424	892.619
CTACGTCAGATCCTGT-1_1	0.291445	0.396996	628.141	TAGAGCTTCGACCAGC-1_1	0.220619	0.116752	416.894
CTACGTCAGGATGTAT-1_1	0.0354495	0.0272829	986.116	TAGAGCTTCTCGATGA-1_1	0.287033	0.453113	652.879
CTACGTCGTGCACGAA-1_1	0.20631	-0.03349	618.524	TAGCCGGCATACGCTA-1_1	0.236347	0.0470582	612.874
CTACGTCTCTGTCAAG-1_1	0.00463029	0.000141535	699.991	TAGGCATTCGTTTAGG-1_1	0.270669	0.31035	595.128
CTAGAGTAGCGTGAGT-1_1	0.00655636	0.00555596	444.671	TAGGCATTCTCAACTT-1_1	0.134375	0.432275	629.219
CTAGAGTAGCTGATAA-1_1	0.712414	0.253808	602.99	TAGGCATTCTCTGCTG-1_1	0.591357	0.0508927	508.324
CTAGAGTAGTGGTAGC-1_1	-0.00718186	0.0225386	659.003	TAGTGGTAGAGGTAGA-1_1	0.39537	0.482499	836.445
CTAGAGTTCAATCTCT-1_1	0.85934	0.273094	1002.24	TAGTGGTGTAATCACC-1_1	0.744861	0.284743	521.255
CTAGAGTTCATTTGGG-1_1	0.0880288	0.0255209	541.135	TAGTGGTTCTCCGGTT-1_1	0.19925	0.335224	531.636
CTAGAGTTCGGCGCAT-1_1	0.116838	-0.0231687	698.47	TATCAGGGTCATCCCT-1_1	0.402427	0.406029	626.767
CTAGAGTTCTACCAGA-1_1	0.0529598	0.00698062	624.197	TATCAGGGTTTGTTGG-1_1	0.0536847	0.368974	507.673
CTAGCCTCAGACGCTC-1_1	0.162317	0.259427	359.625	TATCTCATCGGAGGTA-1_1	0.609826	0.0650364	612.497
CTAGCCTGTTACCAGT-1_1	1.48787	0.593507	426.567	TATGCCCGTCTTGCGG-1_1	0.3649	0.596347	799.309
CTAGCCTGTTGTCGCG-1_1	0.0139298	0.00387214	659.44	TATTACCAGGGCATGT-1_1	0.187832	-0.0361641	576.977
CTAGTGAAGTTTGCGT-1_1	0.422221	0.065318	693.609	TATTACCGTCCGTTAA-1_1	1.10875	-0.027956	1019.51
CTAGTGACAGCGTAAG-1_1	0.169902	0.832878	491.019	TATTACCTCAGCTCGG-1_1	0.960921	0.811342	563.954
CTCACACAGAGTGAGA-1_1	0.844832	-0.0841665	382.4	TCAACGATCTCACATT-1_1	0.355192	0.0513283	706.913
CTCACACAGGACAGAA-1_1	0.667755	0.79583	612.647	TCAATCTAGTAGCCGA-1_1	0.131204	0.380082	575.129
CTCACACCATGAACCT-1_1	0.00209431	0.602572	505.439	TCAATCTGTCCCTTGT-1_1	0.505342	-0.0303445	806.672
CTCACACTCACCATAG-1_1	0.0205048	0.0260604	432.984	TCAATCTGTTGTCGCG-1_1	0.145302	0.183631	510.62
CTCAGAAAGCCGATTT-1_1	0.0601863	0.0245491	593.87	TCACAAGTCCAAATGC-1_1	0.204367	0.327325	589.16
CTCATTAGTGGCAAAC-1_1	0.0248023	0.0667642	476.793	TCACAAGTCCGCTGTT-1_1	0.487304	0.3505	490.648
CTCATTAGTTGCGTTA-1_1	0.0342699	0.0145189	368.696	TCACAAGTCGGTTCGG-1_1	0.559003	0.273594	735.593
CTCATTAGTTGTCGCG-1_1	0.187424	0.331798	1163.82	TCACGAAAGTACCGGA-1_1	0.829305	0.291096	463.298
CTCATTATCAAGCCTA-1_1	0.0781045	0.0198978	543.55	TCACGAACACGTAAGG-1_1	-0.0685639	0.462461	451.643
CTCATTATCTAAGCCA-1_1	0.0903185	0.024191	1043.8	TCAGATGAGTGTACGG-1_1	0.631114	-0.0593445	586.993
CTCCTAGCATGGATGG-1_1	1.35852	0.343118	557.768	TCAGATGGTTCTCATT-1_1	0.0336524	0.359326	643.255
CTCCTAGCATTCTCAT-1_1	0.306532	-0.0159211	612.41	TCAGCAACAAAGGTGC-1_1	0.763464	0.620201	366.597
CTCCTAGTCCATGAGT-1_1	0.0936571	0.670887	771.28	TCAGCAATCACTCCTG-1_1	0.753554	0.447921	607.205
CTCCTAGTCCTTGGTC-1_1	0.820568	0.415839	651.93	TCAGCAATCGCCATAA-1_1	0.166662	0.61778	573.214
CTCCTAGTCTGAGGGA-1_1	0.0695748	0.0758478	623.172	TCAGGATCAGCGTCCA-1_1	1.03358	0.406912	715.218
CTCGAAAAGGAGCGAG-1_1	0.0643186	-0.00469013	531.609	TCAGGATGTTTAGGAA-1_1	0.0678375	0.32993	653.344
CTCGAAACATATGCTG-1_1	0.0236687	0.0461549	1280.64	TCAGGTAAGCGTCAAG-1_1	0.212394	0.0792855	576.858
CTCGAGGAGACAGAGA-1_1	0.51652	0.287298	428.175	TCAGGTATCCCTTGCA-1_1	0.444957	0.321854	461.037
CTCGAGGAGCGAGAAA-1_1	0.0472301	-0.000897116	429.398	TCATTACCAAACGCGA-1_1	0.680691	0.0770581	746.255
CTCGAGGAGTGCCATT-1_1	0.0940908	0.928568	509.407	TCATTACCAGCATGAG-1_1	0.0896992	0.320337	715.495
CTCGAGGAGTGGGTTG-1_1	0.668471	0.0187439	346.148	TCATTTGGTTCAGTAC-1_1	1.11252	0.0806702	612.287
CTCGAGGCACCAGGTC-1_1	0.202741	-0.0665243	451.818	TCCACACAGATAGGAG-1_1	0.768395	0.328972	778.517
CTCGAGGCATCAGTAC-1_1	1.13546	0.0870636	421.765	TCCACACCAAGTCATC-1_1	0.381108	0.0746772	721.406
CTCGAGGCATCTATGG-1_1	0.026033	0.386968	499.281	TCCCGATAGAAACCGC-1_1	0.259231	0.302429	591.128
CTCGAGGTCCCGGATG-1_1	0.370639	0.149674	464.033	TCCCGATAGCAACGGT-1_1	0.150644	0.291851	542.137
CTCGGAGAGTACGATA-1_1	0.0116581	0.0211522	568.021	TCCCGATAGTGTTGAA-1_1	0.552931	0.365423	425.934
CTCGGAGCAAATTGCC-1_1	0.0278219	0.0304856	609.494	TCCCGATCAACACCCG-1_1	1.24748	0.433942	465.155
CTCGGGAGTAAAGGAG-1_1	0.054788	-0.0194412	308.127	TCCCGATGTCTAGAGG-1_1	1.44145	0.97878	543.11
CTCGTACAGCAACGGT-1_1	0.173529	-0.0510794	742.976	TCCCGATGTGCAGGTA-1_1	1.32523	0.448423	562.547
CTCGTACCAGGTCCAC-1_1	0.0283235	0.0260196	741.642	TCCCGATGTGGCAAAC-1_1	-0.158818	0.0345179	820.56
CTCGTACCATCTGGTA-1_1	0.923127	0.529596	573.596	TCCCGATTCGTCCAGG-1_1	1.09813	-0.00603242	434.154
CTCGTACTCACAATGC-1_1	0.0182591	-0.00295094	697.588	TCCCGATTCTATCGCC-1_1	1.39274	0.168737	748.691
CTCGTCACAATCGGTT-1_1	0.0241201	-0.0262071	387.115	TCGCGAGAGATAGTCA-1_1	0.436098	0.474122	381.114
CTCGTCACACAGACTT-1_1	0.019596	0.0388834	1327.36	TCGCGAGAGTGTGAAT-1_1	0.470068	0.688281	426.481
CTCGTCACAGTTCATG-1_1	0.0250099	0.00737146	605.469	TCGCGAGAGTTGCAGG-1_1	0.456351	0.61952	502.828
CTCGTCAGTCAACTGT-1_1	0.987223	0.517785	480.231	TCGCGAGCATGCCCGA-1_1	0.737565	0.0656251	427.234
CTCGTCAGTTTGACAC-1_1	0.0196903	0.0250475	353.204	TCGCGAGTCGATCCCT-1_1	0.106777	0.0515765	670.985
CTCTAATAGCTGAAAT-1_1	0.155085	-0.0499351	594.025	TCGCGTTGTTATCGGT-1_1	0.440178	0.277606	589.778
CTCTAATAGGGAGTAA-1_1	0.0923717	-0.0461758	481.153	TCGCGTTTCGTTACGA-1_1	0.0556505	0.461541	591.223
CTCTAATGTAAGAGAG-1_1	1.18444	0.984557	544.606	TCGGGACAGACCACGA-1_1	0.557097	0.627657	418.195
CTCTAATGTCAATACC-1_1	0.0850336	0.0394875	671.54	TCGGTAAAGTCCCACG-1_1	0.872336	0.0706238	532.006
CTCTAATGTTACGACT-1_1	0.0610881	0.476856	547.901	TCGGTAACAGGTCCAC-1_1	0.651713	0.281739	608.394
CTCTAATTCACGCATA-1_1	-0.000385365	-0.0104454	555.91	TCGGTAAGTCGCTTTC-1_1	0.465259	-0.0252036	381.553
CTCTAATTCGTCACGG-1_1	0.470421	0.571758	918.335	TCGGTAAGTTCGTCTC-1_1	0.0816456	0.0259287	605.144
CTCTACGAGACTCGGA-1_1	0.232627	0.338608	791.652	TCGGTAATCATTGCCC-1_1	0.366851	0.0829724	502.331
CTCTACGAGCACAGGT-1_1	0.0377673	-0.0231315	565.016	TCGTACCCAATGAATG-1_1	0.162799	0.0781418	482.802
CTCTACGCAATCAGAA-1_1	0.745025	0.41463	930.041	TCGTACCCACTACAGT-1_1	0.0973131	0.435573	471.064
CTCTACGCACCACCAG-1_1	0.161485	0.0799131	795.145	TCGTACCGTATAAACG-1_1	0.457889	0.292262	569.334
CTCTACGCAGCTGCAC-1_1	0.110466	0.323165	516.666	TCGTACCTCGCTTGTC-1_1	0.163201	-0.0048125	1079.68
CTCTACGTCCCGACTT-1_1	1.33047	0.811079	723.447	TCGTAGACAGACAGGT-1_1	0.469959	0.172698	544.578
CTCTGGTAGAAGCCCA-1_1	0.245774	0.154091	365.58	TCGTAGACAGTGAGTG-1_1	0.0773758	0.2917	766.133
CTCTGGTAGAGAGCTC-1_1	1.59547	1.26601	1129.51	TCGTAGAGTTCCCGAG-1_1	-0.00835457	-0.131951	506.394
CTCTGGTGTCCAGTAT-1_1	0.0208714	0.0353633	546.631	TCGTAGATCTAGAGTC-1_1	0.592479	0.539845	715.252
CTCTGGTGTGTTTGGT-1_1	-0.0946088	0.00356839	538.284	TCTATTGAGTTACGGG-1_1	0.103978	0.201707	524.116
CTCTGGTGTTGTGGAG-1_1	0.0946676	0.0645838	695.215	TCTATTGCATGCCCGA-1_1	0.262746	0.460376	499.318
CTCTGGTTCGATAGAA-1_1	0.0920543	-0.0152843	725.959	TCTATTGGTGAACCTT-1_1	0.495454	-0.0113907	584.227
CTGAAACAGTACGATA-1_1	0.0657139	-0.108866	638.219	TCTATTGGTTTGACTG-1_1	0.236869	0.0519588	528.099
CTGAAACCAAGCGAGT-1_1	0.00540853	-0.0145285	904.466	TCTCATAAGGTGCTTT-1_1	0.125918	0.0106275	483.978
CTGAAACGTTGTCGCG-1_1	0.0213581	0.0274829	852.429	TCTCTAAGTTTCCACC-1_1	0.673554	0.42427	362.277
CTGAAACTCACAGTAC-1_1	0.0554303	0.0781493	1004.61	TCTCTAATCACCTCGT-1_1	-0.0170155	0.292197	725.629
CTGAAGTCACGCATCG-1_1	0.121525	0.601341	717.194	TCTGAGAAGGTGCTTT-1_1	0.0547078	1.29633	470.245
CTGAAGTCAGCTCGCA-1_1	0.0235992	0.0244147	434.783	TCTGAGAGTGTGCGTC-1_1	0.00259962	0.130887	841.638
CTGAAGTGTCACTGGC-1_1	0.0392233	0.0208882	863.483	TCTGAGATCGGTGTTA-1_1	0.560011	0.0116143	478.738
CTGAAGTTCCCGACTT-1_1	0.0616104	0.0173052	489.405	TCTGGAAAGAGCTATA-1_1	0.228235	0.025285	979.029
CTGATAGAGACCTAGG-1_1	0.669987	0.776976	342.199	TCTGGAAAGCGTTGCC-1_1	0.109855	0.473562	556.121
CTGATAGAGTTCGATC-1_1	0.0351226	0.395967	1104.42	TCTGGAAGTCCCGACA-1_1	0.163537	0.303114	608.181
CTGATAGCAGCTGTGC-1_1	0.00657623	-0.00785358	717.735	TCTGGAATCCAAACTG-1_1	0.426011	0.488996	675.692
CTGATAGTCAACGAAA-1_1	0.0373952	0.925363	424.288	TCTTCGGGTTCAGACT-1_1	0.822547	0.0480307	714.362
CTGATAGTCAGAGGTG-1_1	0.54087	0.0376525	510.354	TCTTTCCCATACTACG-1_1	0.693004	0.160656	467.906
CTGATAGTCCCAGGTG-1_1	0.0341819	0.0019433	842.842	TGAAAGAAGCCCTAAT-1_1	0.602318	0.064927	870.681
CTGATAGTCCGCGCAA-1_1	0.0493728	0.025438	677.929	TGAAAGAAGCGTGAAC-1_1	0.0910165	0.0623954	436.093
CTGATAGTCTGCCAGG-1_1	0.691471	0.660174	481.228	TGAAAGAAGTCGATAA-1_1	0.862041	0.0198196	614.539
CTGATCCCAAGACGTG-1_1	0.816896	0.821945	521.318	TGACGGCAGAGGTTAT-1_1	0.119641	0.330331	424.8
CTGATCCGTACCGTAT-1_1	-0.00255526	-0.00975122	1131.11	TGACGGCCAGCTGCTG-1_1	-0.122273	0.0471708	864.431
CTGATCCGTGACAAAT-1_1	0.0243074	0.00681419	541.345	TGACGGCGTTCATGGT-1_1	0.608322	0.259552	527.004
CTGCCTAAGGCGTACA-1_1	1.14847	0.303516	982.102	TGACGGCTCAGCCTAA-1_1	0.333894	0.106819	489.223
CTGCCTACAATCAGAA-1_1	0.0741507	-0.00666414	403.162	TGACGGCTCCTGCCAT-1_1	0.0657718	0.269345	428.645
CTGCCTACAGCTCGAC-1_1	0.415277	0.676765	412.301	TGACTAGGTGCAGACA-1_1	0.246556	0.333245	494.341
CTGCCTATCAAAGTAG-1_1	0.331076	0.0393093	669.398	TGACTTTAGTACGCCC-1_1	0.156158	0.065459	554.033
CTGCCTATCAGCACAT-1_1	0.157276	0.289748	640.957	TGACTTTCACAACGTT-1_1	0.108321	0.256862	666.276
CTGCCTATCCTAGTGA-1_1	0.0238038	0.0277128	731.468	TGACTTTTCAGCTCGG-1_1	0.154962	0.0564349	444.875
CTGCCTATCTTCGAGA-1_1	0.0926106	0.067101	1035.01	TGAGAGGAGGGATGGG-1_1	0.140785	0.0585493	611.92
CTGCGGAGTCATTAGC-1_1	0.451007	0.0591308	480.16	TGAGCATCAGACGCTC-1_1	0.180965	-0.064682	505.608
CTGCTGTAGGCTCTTA-1_1	0.028245	0.00645108	637.318	TGAGCATCAGTAAGCG-1_1	0.49273	0.252191	873.17
CTGCTGTCAATCGGTT-1_1	0.0161731	0.00610472	622.635	TGAGCCGAGCGTTCCG-1_1	0.814144	0.616234	367.729
CTGCTGTCATACGCCG-1_1	-0.000159466	0.332546	767.679	TGAGCCGCATCCAACA-1_1	0.184343	-0.0484321	978.649
CTGCTGTCATGACATC-1_1	0.0407071	0.0175969	622.358	TGAGCCGTCTCGAGTA-1_1	0.468496	-0.037173	713.176
CTGCTGTGTTATGTGC-1_1	-0.00879234	0.00903111	560.923	TGAGGGAAGAACTCGG-1_1	0.0433406	0.187521	968.837
CTGCTGTTCACAACGT-1_1	0.205604	-0.028044	448.172	TGAGGGACAAGAGTCG-1_1	0.125238	0.334623	713.382
CTGCTGTTCACGACTA-1_1	0.880465	0.0845055	443.942	TGAGGGAGTCTAGCGC-1_1	0.799309	0.0319301	650.169
CTGCTGTTCGTTTGCC-1_1	0.412079	0.131258	624.466	TGAGGGATCCACGAAT-1_1	0.129684	0.274646	492.679
CTGCTGTTCTGGCGTG-1_1	1.14285	0.676523	674.038	TGATTTCAGTGCGATG-1_1	0.830434	0.392801	544.723
CTGGTCTAGAGGTTGC-1_1	0.183037	0.0354061	1222.38	TGATTTCGTCAGAAGC-1_1	0.919392	0.0237396	684.275
CTGGTCTCACAGGAGT-1_1	0.685544	-0.00784452	435.178	TGATTTCGTTCCCTTG-1_1	0.115536	1.10926	535.083
CTGGTCTTCCCGACTT-1_1	1.05804	0.733141	564.98	TGCACCTCACGGACAA-1_1	1.12226	0.219509	632.045
CTGGTCTTCGTTGCCT-1_1	0.154796	0.129637	396.4	TGCACCTCAGGGAGAG-1_1	0.975698	0.0825861	465.516
CTGTGCTAGTCACGCC-1_1	0.293869	0.251423	685.424	TGCCAAACATGACGGA-1_1	0.762492	0.207898	470.598
CTGTGCTCACGAGAGT-1_1	0.121755	0.542904	537.367	TGCCAAAGTTAAGGGC-1_1	0.23331	0.357672	704.903
CTGTGCTTCTGCCCTA-1_1	0.523574	-0.030687	763.681	TGCCAAATCTATGTGG-1_1	0.315089	0.664738	673.942
CTGTGCTTCTTGCAAG-1_1	0.33123	0.100111	547.525	TGCCCATAGGACATTA-1_1	0.811504	0.724819	324.358
CTGTTTAAGACTAGGC-1_1	0.135811	-0.00602683	619.592	TGCCCATAGTAGTGCG-1_1	0.0896218	0.075151	540.202
CTGTTTAGTCCAGTGC-1_1	0.0211673	-0.000512259	1089.98	TGCCCATGTTTAGGAA-1_1	0.199795	0.0586152	770.696
CTGTTTATCAACGCTA-1_1	0.75149	0.10427	606.732	TGCCCTAAGTTCCACA-1_1	1.30321	0.490698	416.353
CTGTTTATCTCACATT-1_1	0.40769	-0.021991	1663.9	TGCCCTAGTTAGAACA-1_1	0.624878	0.182007	998.879
CTGTTTATCTGTCAAG-1_1	0.128148	-0.0188914	459.625	TGCCCTAGTTCATGGT-1_1	0.150753	0.353988	446.885
CTTAACTAGGGTTCCC-1_1	1.0094	0.20064	1052.15	TGCGCAGCACGGTAAG-1_1	0.389203	0.564578	499.973
CTTAACTTCTTGAGAC-1_1	0.340839	0.39216	565.498	TGCGCAGGTGTAATGA-1_1	-0.0541041	-0.00292757	567.853
CTTACCGCATATGAGA-1_1	0.01875	0.0158243	713	TGCGGGTAGATAGTCA-1_1	0.489446	0.441714	674.043
CTTACCGTCGGCATCG-1_1	0.0526152	0.319278	445.386	TGCGGGTAGCGATTCT-1_1	0.464366	0.362299	365.124
CTTAGGAAGTCGTTTG-1_1	1.21099	0.396313	583.901	TGCGGGTGTTTCCACC-1_1	0.0684532	0.0418466	532.323
CTTCTCTAGAAGGACA-1_1	-0.0440233	-0.00998676	441.817	TGCGTGGAGCTAGTCT-1_1	1.17675	-0.0628313	468.935
CTTCTCTAGGACAGCT-1_1	0.0116265	0.0034228	482.326	TGCGTGGCAGGGTTAG-1_1	0.969686	0.350988	605.716
CTTCTCTAGTCAAGCG-1_1	0.503218	0.259712	566.056	TGCGTGGGTTCCCTTG-1_1	0.589888	0.024892	639.893
CTTCTCTCAGACGTAG-1_1	0.0362011	0.0117424	627.755	TGCGTGGTCAGCGATT-1_1	0.13154	0.031464	515.775
CTTCTCTGTACATGTC-1_1	0.205239	0.00884969	508.637	TGCTACCAGAAGGCCT-1_1	1.25755	0.665004	378.259
CTTCTCTGTTCCATGA-1_1	0.0278805	-0.0231891	719.339	TGCTACCAGTGATCGG-1_1	-0.0241715	0.115088	496.442
CTTGGCTAGCCAACAG-1_1	0.188747	0.360711	731.659	TGCTACCGTCCGACGT-1_1	0.650198	0.243659	525.55
CTTGGCTAGGTAAACT-1_1	0.098805	0.0364518	424.105	TGCTACCTCCATGAAC-1_1	-0.0461569	-0.0516078	709.538
CTTGGCTAGTTATCGC-1_1	0.463028	0.416931	660.459	TGGACGCCAAAGGAAG-1_1	0.511161	0.169195	473.065
CTTGGCTGTCATACTG-1_1	0.0225251	-0.00845992	558.613	TGGACGCCAAGTTAAG-1_1	0.4726	0.580701	468.082
CTTGGCTTCGTAGGAG-1_1	0.231168	0.15139	659.559	TGGACGCGTATCACCA-1_1	0.979673	0.415935	454.535
CTTTGCGCATCCCATC-1_1	0.00493428	0.0222872	650.273	TGGACGCGTGACTACT-1_1	0.25421	0.61585	371.197
CTTTGCGTCGTTACGA-1_1	1.45623	0.444961	759.416	TGGCCAGGTATCGCAT-1_1	0.110038	0.0706682	462.889
GAAACTCAGCTATGCT-1_1	0.0998639	-0.0694299	570.901	TGGCCAGGTCTTCAAG-1_1	0.359859	0.271781	481.102
GAAACTCCAAGCGTAG-1_1	0.0336186	-0.00258978	539.989	TGGGAAGCATCACAAC-1_1	0.361253	0.457931	710.851
GAAACTCCACCCATTC-1_1	0.110914	0.0108356	588.076	TGGGAAGTCTTCCTTC-1_1	0.977144	-0.0347744	416.434
GAAACTCGTTCAGCGC-1_1	-0.0375905	-0.0854177	660.077	TGGGCGTAGACGCTTT-1_1	0.701338	0.460635	602.322
GAAACTCTCAGCAACT-1_1	-0.014076	0.762542	321.968	TGGGCGTCATCAGTCA-1_1	0.277458	0.194607	442.916
GAAACTCTCAGCACAT-1_1	0.852129	-0.0550487	508.863	TGGTTAGGTCATATCG-1_1	0.390933	0.510202	489.811
GAAACTCTCCAGAGGA-1_1	0.29231	0.273951	353.076	TGGTTCCAGGCTAGAC-1_1	0.30498	0.0407443	753.524
GAAACTCTCCCAGGTG-1_1	0.126877	-0.0154719	597.66	TGGTTCCAGTGCCATT-1_1	0.0928086	0.375312	605.084
GAAACTCTCGTGTAGT-1_1	0.830322	0.085862	391.714	TGGTTCCGTTGTGGCC-1_1	0.143428	0.079575	810.914
GAAATGAAGGGAACGG-1_1	0.0309088	0.019353	608.933	TGTATTCAGAACAATC-1_1	0.368046	0.535279	830.321
GAAATGATCAAACAAG-1_1	0.0759183	0.020667	694.206	TGTATTCAGCCCAGCT-1_1	0.613922	0.421584	589.947
GAAATGATCGAGGTAG-1_1	1.05886	0.510219	576.248	TGTATTCAGGCTAGCA-1_1	0.361824	-0.0474482	616.993
GAACATCAGCTCCCAG-1_1	-0.0419415	-0.0783138	645.236	TGTATTCGTAAGTGGC-1_1	0.589299	0.326626	649.253
GAACCTAAGTGAAGAG-1_1	1.19477	0.661721	534.241	TGTCCCAAGACACTAA-1_1	0.402742	0.698326	710.154
GAACCTACATAACCTG-1_1	0.0142287	0.0114554	551.897	TGTCCCACATTCGACA-1_1	0.253099	0.0804796	590.533
GAACCTAGTAGTGAAT-1_1	0.015305	0.021664	465.52	TGTCCCAGTTCGTGAT-1_1	0.212987	0.494424	772.866
GAACCTAGTGACGCCT-1_1	0.446094	0.168578	455.407	TGTCCCATCACCCTCA-1_1	0.367991	0.294169	685.783
GAACCTATCTACCAGA-1_1	0.0424035	0.0291384	580.267	TGTCCCATCCCAACGG-1_1	0.612407	0.782989	671.114
GAACGGAAGGGTTTCT-1_1	0.43838	-0.000509632	446.671	TGTGGTAAGATAGCAT-1_1	0.0804492	0.285649	662.494
GAAGCAGAGAGCCTAG-1_1	0.0255862	0.0047573	490.037	TGTGGTAAGCTGTTCA-1_1	0.759515	0.4627	513.206
GAAGCAGAGGCGTACA-1_1	0.0398612	0.078856	499.759	TGTGTTTAGAGATGAG-1_1	0.756054	1.05517	1282.39
GAAGCAGCAGATGAGC-1_1	0.0169921	-0.00393756	465.418	TGTGTTTAGGCAAAGA-1_1	0.652099	0.227445	507.915
GAAGCAGGTTAAGTAG-1_1	0.135621	0.615103	457.503	TGTGTTTGTAGAGTGC-1_1	0.144863	0.405267	481.724
GAATAAGAGGAGTACC-1_1	0.162589	0.276913	535.61	TGTTCCGCACGAAAGC-1_1	0.0782736	0.107202	447.844
GAATAAGCATGCAATC-1_1	0.434506	0.475523	591.58	TGTTCCGTCAAACAAG-1_1	0.171257	0.0210311	758.106
GAATGAAAGTAGATGT-1_1	-0.00317171	0.00339786	446.375	TGTTCCGTCTTTCCTC-1_1	0.0934247	0.0338882	482.576
GAATGAAGTAAGCACG-1_1	0.164992	0.0129953	301.26	TTAACTCAGTACCGGA-1_1	0.237966	0.474009	716.363
GAATGAAGTCGAGTTT-1_1	1.06008	0.493798	399.074	TTAACTCCAAGACACG-1_1	0.586336	0.173311	395.995
GAATGAATCTTTCCTC-1_1	0.0498047	0.00331598	393.217	TTAACTCGTCCAAGTT-1_1	0.255436	0.0799796	468.704
GACACGCAGATATGGT-1_1	1.02821	0.86377	430.185	TTAGGACAGTCATCCA-1_1	0.575359	0.121222	623.572
GACACGCAGCCAGGAT-1_1	0.914617	0.468346	552.248	TTAGGACGTCCGAGTC-1_1	0.236167	0.0213606	456.902
GACACGCCATGACGGA-1_1	0.0765935	-0.00836891	451.373	TTAGGACGTTATGCGT-1_1	0.0745978	-0.0357447	840.438
GACACGCCATGTCTCC-1_1	0.0148501	-0.00190564	623.662	TTAGGACTCTTCCTTC-1_1	0.122101	0.339888	448.302
GACACGCGTACCATCA-1_1	0.352494	0.909614	511.541	TTAGGCAAGAGGTACC-1_1	0.148727	0.141217	1225.74
GACACGCTCATTCACT-1_1	1.18213	0.0964541	433.719	TTAGGCAAGTCATGCT-1_1	0.119976	0.135911	414.591
GACAGAGCACAGCGTC-1_1	0.186872	0.396301	506.554	TTAGGCACAGCGTTCG-1_1	0.556478	0.0753776	637.314
GACAGAGCACCTCGTT-1_1	0.67784	-0.00279742	393.152	TTAGTTCGTACGCACC-1_1	0.548592	0.274306	518.013
GACAGAGGTTTAGCTG-1_1	0.325001	0.513387	551.728	TTAGTTCGTACTTAGC-1_1	0.0995085	0.371677	666.804
GACAGAGTCAGTTCGA-1_1	0.0112942	-0.0113085	451.011	TTAGTTCGTCTGATTG-1_1	0.081707	0.647885	553.172
GACAGAGTCTACGAGT-1_1	0.0583756	0.0217027	612.504	TTAGTTCTCGCCAGCA-1_1	0.270097	0.684921	562.79
GACCAATAGCTATGCT-1_1	0.0239297	0.0292394	260.13	TTAGTTCTCTAACCGA-1_1	0.485141	0.485496	728.823
GACCAATAGGATATAC-1_1	0.096447	0.348252	322.544	TTATGCTAGCCCTAAT-1_1	0.312021	0.454909	523.426
GACCAATGTAAAGTCA-1_1	0.254286	0.380061	590.626	TTATGCTTCATACGGT-1_1	0.415074	-0.0611009	552.32
GACCAATGTGCACGAA-1_1	0.639054	0.710119	359.309	TTCCCAGAGGGCTTCC-1_1	1.42094	0.292598	496.536
GACCAATGTTCCACTC-1_1	0.03663	0.419885	600.705	TTCCCAGGTGGCCCTA-1_1	1.11913	0.793998	1325.82
GACCAATTCGGCGGTT-1_1	0.770977	0.320582	527.663	TTCCCAGGTTCTGTTT-1_1	0.275589	0.193728	557.958
GACCTGGAGAGACTTA-1_1	0.366126	0.251655	482.171	TTCGAAGAGTCATCCA-1_1	0.345258	0.0789423	446.191
GACCTGGAGCATGGCA-1_1	0.711923	0.247888	613.895	TTCGAAGAGTGGGTTG-1_1	0.00290742	-0.0346168	524.747
GACCTGGAGGAATTAC-1_1	0.569289	0.239905	505.372	TTCGAAGGTTATCGGT-1_1	0.0851649	-0.0289961	536.507
GACCTGGAGTCCAGGA-1_1	0.0626572	-0.00417044	620.139	TTCGAAGTCCATTCTA-1_1	0.620563	0.450066	785.77
GACCTGGCAAGTCATC-1_1	0.112055	-0.0330683	510.543	TTCGGTCAGGTGATTA-1_1	0.294298	0.267364	423.937
GACCTGGCACAGAGGT-1_1	0.0464981	0.34356	738.809	TTCGGTCAGGTTCCTA-1_1	0.39147	0.0225798	590.647
GACCTGGTCCGAACGC-1_1	0.0659319	0.463367	558.776	TTCGGTCAGTAGGTGC-1_1	0.159393	0.3496	758.869
GACCTGGTCTCGGACG-1_1	0.0520737	0.0189183	825.184	TTCGGTCCACGACGAA-1_1	0.329254	0.0476635	342.261
GACCTGGTCTGCGACG-1_1	0.0902711	0.382962	545.956	TTCGGTCGTACCAGTT-1_1	0.909349	0.436125	501.069
GACGCGTAGATCCCGC-1_1	0.0268745	0.00789101	401.83	TTCGGTCTCCAGGGCT-1_1	0.213202	0.159382	636.935
GACGCGTCACATCCAA-1_1	0.279178	0.363657	471.093	TTCGGTCTCGCGTTTC-1_1	0.134734	0.187774	581.942
GACGCGTGTCTCCATC-1_1	0.0916293	0.629612	440.932	TTCTACACAGGTCGTC-1_1	0.091163	0.602443	711.499
GACGCGTTCAAAGACA-1_1	0.0860905	0.00541957	677.583	TTCTCAAAGAGCTTCT-1_1	0.634825	0.0499434	811.086
GACGCGTTCAAGAAGT-1_1	0.285391	0.332494	572.412	TTCTCAAGTGATGTGG-1_1	1.52042	0.299463	595.072
GACGCGTTCTTGTATC-1_1	-0.0123216	0.0173495	634.348	TTCTCCTGTTATCACG-1_1	0.0802392	0.0616069	687.257
GACGGCTAGACATAAC-1_1	0.0194331	0.022142	458.234	TTCTTAGGTCGACTGC-1_1	1.10665	0.58273	580.542
GACGGCTAGCAGCGTA-1_1	0.0340145	-0.0128368	637.185	TTGAACGAGTTGAGTA-1_1	1.1574	0.77684	603.476
GACGGCTAGCGATCCC-1_1	0.000396509	0.354522	431.961	TTGACTTAGGTTCCTA-1_1	0.000446899	0.0250617	405.849
GACGGCTAGCTGAACG-1_1	0.0302348	0.00408411	478.391	TTGACTTTCCGCATCT-1_1	0.488164	0.0618281	663.598
GACGGCTCAATCTACG-1_1	0.096434	0.0783649	755.295	TTGACTTTCTTCTGGC-1_1	0.186287	0.345723	503.695
GACGGCTCACTGTTAG-1_1	0.0586599	0.0895868	489.651	TTGACTTTCTTGTATC-1_1	0.762117	0.227111	576.45
GACGGCTGTAGAAAGG-1_1	0.0137851	-0.0044969	594.091	TTGCCGTCATCACGAT-1_1	0.0544324	0.141078	468.534
GACGGCTGTTCATGGT-1_1	0.0291109	0.0180301	457.828	TTGCGTCAGTTGAGTA-1_1	0.366818	0.107248	620.304
GACGGCTTCGAATGGG-1_1	0.0259653	0.0148886	633.644	TTGCGTCGTAGGACAC-1_1	0.212655	0.00066252	434.167
GACGTGCAGTGGGTTG-1_1	0.0987004	-0.00650056	357.089	TTGCGTCGTTGAGGTG-1_1	0.862228	0.0973631	699.228
GACGTGCCATATGGTC-1_1	1.20275	0.691907	546.781	TTGGAACAGACTAAGT-1_1	-0.0188498	0.299157	535.852
GACGTGCCATGACGGA-1_1	-0.00414448	-0.001119	519.986	TTGGAACTCTAAGCCA-1_1	0.216215	0.115239	501.218
GACGTGCGTGCAGGTA-1_1	0.632048	0.552364	413.319	TTGGCAAAGAGTGAGA-1_1	0.294883	0.405698	506.49
GACGTTAAGCTAACAA-1_1	0.0578291	0.0280933	339.658	TTGGCAAAGGAGCGAG-1_1	0.379975	0.0674477	433.38
GACGTTAAGTAGGTGC-1_1	0.277384	0.48234	644.03	TTGGCAAGTCCGAGTC-1_1	0.489292	0.340582	858.253
GACGTTACAAGGTTCT-1_1	0.93847	0.0415405	578.11	TTGGCAATCCGCGGTA-1_1	0.100393	0.372525	563.028
GACGTTACAAGTTAAG-1_1	0.81731	0.293989	1404.17	TTGTAGGAGATCCCAT-1_1	0.200578	0.436874	587.027
GACGTTACAGTCACTA-1_1	0.536265	-0.011327	621.106	TTGTAGGCACCAGGCT-1_1	0.415151	0.0393563	680.381
GACGTTAGTCAGAAGC-1_1	0.693032	0.541686	455.688	TTGTAGGCACCCATTC-1_1	0.0446647	0.0674398	578.405
GACGTTATCATCATTC-1_1	-0.0202301	-0.0489953	370.563	TTGTAGGCAGGAACGT-1_1	1.20131	0.556854	588.084
GACGTTATCATTGCCC-1_1	1.10721	0.0140402	396.091	TTTACTGCACCTGGTG-1_1	0.181877	-0.0113326	377.088
GACGTTATCCACGAAT-1_1	0.0253749	0.332592	253.399	TTTACTGTCACAATGC-1_1	1.28727	-0.0148947	365.145
GACTAACAGAAGGTTT-1_1	0.132152	0.504522	707.862	TTTACTGTCTTGAGGT-1_1	0.00348884	0.00128957	804.788
GACTAACAGCAGCCTC-1_1	0.182127	0.0680204	610.192	TTTATGCAGCGATGAC-1_1	0.0359705	0.283888	760.879
GACTAACGTAAGGGAA-1_1	0.0908444	0.0537873	569.454	TTTATGCTCCGCTGTT-1_1	0.356644	0.314298	588.236
GACTAACGTACCAGTT-1_1	1.17029	0.277799	665.573	TTTCCTCCACAAGACG-1_1	0.476496	0.232478	734.675
GACTAACGTCGAATCT-1_1	0.0775054	0.0308907	428.832	TTTGCGCAGCCGCCTA-1_1	0.0577066	0.548779	586.218
GACTACACAAGCCATT-1_1	0.0452046	-0.0894501	474.576	TTTGCGCAGTGACATA-1_1	0.0995159	0.0845252	678.182
GACTACACAGCCTATA-1_1	0.498381	0.265622	338.86	TTTGCGCAGTTTGCGT-1_1	0.635392	0.0916035	664.743
GACTACAGTAACGACG-1_1	0.0648755	0.436085	558.952	TTTGCGCCAAAGTGCG-1_1	0.53406	0.404116	322.142
GACTACATCTGGAGCC-1_1	0.67965	0.337417	629.552	TTTGCGCGTCTCATCC-1_1	0.540658	0.384768	491.13
GAGCAGAAGACAATAC-1_1	0.0689533	-0.0108505	595.64	TTTGCGCGTGAAATCA-1_1	0.288939	0.472263	709.244
GAGCAGAAGTAATCCC-1_1	0.343651	0.861672	429.738	TTTGCGCGTGGCGAAT-1_1	0.113436	0.362892	518.708
GAGCAGACATATGAGA-1_1	0.783406	0.0415027	838	TTTGCGCGTGTCTGAT-1_1	0.629984	0.0795019	449.142
GAGGTGAAGAGTAAGG-1_1	0.0310085	0.0356754	561.099	TTTGCGCTCCGCGCAA-1_1	0.42026	0.361287	676.432
GAGGTGAAGCGTTTAC-1_1	1.25512	-0.042873	324.824	TTTGCGCTCGGTTAAC-1_1	0.254027	0.316026	727.925
GAGGTGACAGGGTACA-1_1	0.156883	-0.0416814	277.963	TTTGCGCTCTTACCGC-1_1	0.0847881	0.00706796	335.932
GAGGTGATCAACACAC-1_1	0.0180727	-0.00204201	615.464	TTTGGTTAGACCCACC-1_1	0.226003	-0.0916551	752.273
GAGTCCGCATGTTCCC-1_1	0.427069	0.873222	376.175	TTTGGTTAGTAACCCT-1_1	0.140522	0.509652	674.141
GATCAGTAGAATAGGG-1_1	0.0905491	0.592337	588.154	TTTGGTTCATGGAATA-1_1	0.312454	0.273939	368.054
GATCAGTCACATAACC-1_1	0.0669741	0.515592	541.729	TTTGTCAAGCAATATG-1_1	0.55324	-0.0723147	691.803
GATCAGTCAGCTGCAC-1_1	1.30025	0.439057	696.755	TTTGTCAAGGCTCAGA-1_1	0.479073	0.415088	643.985
GATCAGTTCGGCTACG-1_1	0.173754	-0.0103365	499.705	TTTGTCACACATTAGC-1_1	0.0101881	0.137284	678.302
GATCAGTTCGTCCGTT-1_1	1.09418	0.5263	599.5	TTTGTCACACCATGTA-1_1	0.40703	0.462935	548.839
GATCGATAGAGACTAT-1_1	0.0237248	0.00631922	755.664	AAACCTGGTACCATCA-1_2	0.649935	0.206082	630.682
GATCGATTCTGTCCGT-1_1	0.0631173	0.021816	561.105	AAACCTGGTCTAGAGG-1_2	0	0.492665	508.699
GATCGCGAGGTGCTAG-1_1	0.320243	0.401181	737.804	AAACGGGAGCTAAACA-1_2	0	0.356345	558.982
GATCGCGGTTTGTTTC-1_1	-0.00501456	0.01481	569.844	AAACGGGCAATGGAAT-1_2	1.02276	0	556.163
GATCGCGTCTAGCACA-1_1	-0.00641684	0.330265	768.2	AAACGGGGTCGCGTGT-1_2	0.280366	0.280366	633.613
GATCGTAAGGTGGGTT-1_1	0.99894	0.0422384	841.928	AAACGGGTCGTTTAGG-1_2	0.623449	0.359544	484.978
GATCGTACAGCCTTGG-1_1	1.24492	0.0461723	486.909	AAAGATGAGTAGGCCA-1_2	0	0.234794	710.281
GATCGTAGTGAGGGTT-1_1	0.265784	0.00495075	431.31	AAAGATGCATCCGGGT-1_2	0.771306	0.255144	581.024
GATCGTATCGTCCAGG-1_1	0.378905	-0.00546118	593.064	AAAGATGTCTTTACGT-1_2	0.32205	0	597.728
GATCTAGAGTTCGCGC-1_1	1.14531	-0.100857	721.885	AAAGCAAAGACAAGCC-1_2	0.50051	0.50051	660.384
GATCTAGTCACCTTAT-1_1	0.0592985	-0.0118762	752.086	AAAGCAAAGCTGAAAT-1_2	0.41064	0.41064	443.973
GATCTAGTCGACGGAA-1_1	0.237179	-0.132393	671.51	AAAGCAAGTGTAAGTA-1_2	0.441308	0.441308	638.191
GATGAAACAGGCTGAA-1_1	0.121772	0.553388	767.103	AAAGCAAGTTTCGCTC-1_2	0.428392	0	604.348
GATGAAAGTACAGCAG-1_1	0.00760494	0.0122726	662.089	AAAGTAGCACGGTAAG-1_2	0.378634	0	549.67
GATGAGGAGAACTGTA-1_1	0.0421913	0.0388369	365.391	AAAGTAGTCAGGCAAG-1_2	0.86915	0.207675	555.527
GATGAGGAGCCCAACC-1_1	0.0507335	0.457142	1165.73	AAAGTAGTCCCTAACC-1_2	0.770313	0.381293	681.165
GATGAGGCACTACAGT-1_1	0.119978	0.0219838	433.897	AAAGTAGTCGCCCTTA-1_2	0.20487	0.520041	739.602
GATGAGGCACTCTGTC-1_1	0.131081	-0.00799822	395.676	AAATGCCCATCTACGA-1_2	0	0.679147	532.919
GATGAGGTCCTAGGGC-1_1	0.255827	0.435317	622.763	AAATGCCTCAGGTAAA-1_2	0	0	585.338
GATGCTATCGTCCGTT-1_1	0.00387226	0.0197084	516.155	AACACGTAGACTTTCG-1_2	0.890593	0	576.629
GATGCTATCTCCTATA-1_1	1.47876	-0.0406354	604.372	AACACGTAGCGTTCCG-1_2	0.635721	0.163544	597.131
GATTCAGAGGATGTAT-1_1	0.691431	0.108588	799.759	AACACGTAGCTCCTTC-1_2	0.500305	0	523.934
GATTCAGAGTTGTCGT-1_1	0.028933	0.0281417	474.297	AACACGTGTATCACCA-1_2	0.480364	0.344375	1235.78
GATTCAGCACCGGAAA-1_1	0.0223385	0.0334577	598.507	AACACGTGTTGAACTC-1_2	0	0.191672	517.151
GCAAACTAGACGACGT-1_1	1.23657	0.63216	670.501	AACCATGGTGGTAACG-1_2	0.680384	0.680384	484.973
GCAAACTAGGTGGGTT-1_1	0.792561	0.225104	953.233	AACCATGTCCCTCTTT-1_2	0	0	545.462
GCAAACTGTTGATTCG-1_1	0.495898	0.285185	527.854	AACCGCGAGTCCATAC-1_2	0.198012	0.198012	555.945
GCAAACTTCGGAAATA-1_1	1.00309	0.347889	637.102	AACCGCGCATCGGACC-1_2	0.18944	0	432.72
GCAATCACACAAGCCC-1_1	0.51233	0.979244	1507.14	AACCGCGGTACATGTC-1_2	0.538194	0	476.792
GCAATCACACTTAAGC-1_1	0.348035	0.192585	371.612	AACCGCGGTCTTGATG-1_2	0	0.276435	561.171
GCAATCAGTGTGAAAT-1_1	0.0271608	0.00831188	587.863	AACCGCGTCAGGTAAA-1_2	0.501826	0.360809	406.155
GCACATAAGGGCTTCC-1_1	0.623247	0.048355	404.504	AACCGCGTCCTGCCAT-1_2	0.813252	0	614.664
GCACATAAGTTTCCTT-1_1	0.0791339	0.0287466	399.126	AACCGCGTCTGAAAGA-1_2	0.83276	0.359923	1099.59
GCACATACAGGATCGA-1_1	0.605324	0.300546	654.175	AACGTTGAGCCTTGAT-1_2	0.22125	0.22125	449.542
GCACATATCACTATTC-1_1	0.10426	-0.0576582	645.508	AACGTTGCAATGGTCT-1_2	0	0	564.807
GCACTCTCAAACTGCT-1_1	0.198223	0.00749459	334.161	AACGTTGGTTTGTTTC-1_2	0	0.298988	676.166
GCACTCTCAATGGAGC-1_1	-0.00982555	-0.00599093	623.223	AACGTTGTCAACACGT-1_2	1.00075	0	659.582
GCACTCTCACCACCAG-1_1	0.0116845	0.00761828	447.439	AACGTTGTCTAACTCT-1_2	0.285836	0	680.945
GCACTCTGTTGACGTT-1_1	0.0185532	0.0313217	488.494	AACGTTGTCTTACCGC-1_2	0	0.744883	549.709
GCACTCTTCCACGCAG-1_1	0.011011	0.285023	693.257	AACTCCCCAAAGGCGT-1_2	0.467724	0.467724	515.98
GCAGCCAAGGCCCTCA-1_1	0.0941086	-0.0106801	333.608	AACTCCCGTGACGGTA-1_2	0	0	762.397
GCAGCCAAGTCGCCGT-1_1	0.0362775	-0.00398432	440.266	AACTCCCTCAGTTCGA-1_2	0	0.239691	551.323
GCAGCCACATACGCTA-1_1	0.249119	0.0205343	414.101	AACTCCCTCGGTGTTA-1_2	0	0.241869	309.837
GCAGCCAGTCGAGTTT-1_1	0.0814577	-0.0956509	514.479	AACTCCCTCTAGCACA-1_2	0.698805	0.184211	594.203
GCAGCCATCGAGGTAG-1_1	0.255334	-0.0222198	583.342	AACTCTTAGCGATCCC-1_2	0.674421	0	397.391
GCAGTTAAGTGCGATG-1_1	0.322998	0.331725	460.577	AACTCTTCAGTTAACC-1_2	0	0.279435	589.206
GCAGTTACAGGACCCT-1_1	0.571913	0.0077298	814.857	AACTGGTCATTATCTC-1_2	1.15934	0.986911	588.856
GCAGTTAGTGACGCCT-1_1	0.0863983	0.249221	756.253	AACTGGTGTACAGCAG-1_2	0.455342	0.175832	542.052
GCAGTTATCATTCACT-1_1	0.0292264	0.0129009	592.023	AACTGGTTCTTCAACT-1_2	0.444327	0	433.498
GCAGTTATCTTAGCCC-1_1	1.40932	0.554791	350.448	AACTTTCCAGTGAGTG-1_2	0.917471	0.729256	539.197
GCATACAAGGGCATGT-1_1	0.387888	-0.00635674	419.514	AACTTTCGTCGTGGCT-1_2	0	0	513.445
GCATACACAGCTTAAC-1_1	-0.00764767	-0.00502314	522.097	AACTTTCGTTCAACCA-1_2	0.608331	0	443.064
GCATACAGTATTCTCT-1_1	0.0889337	0.12165	551.963	AACTTTCTCTCTGTCG-1_2	0.216442	0	405.324
GCATACATCAATACCG-1_1	0.0553829	0.141723	279.199	AAGACCTAGATGGGTC-1_2	0	0.227757	513.971
GCATGATGTATATCCG-1_1	1.17138	0.750026	721.142	AAGACCTCAAGAGTCG-1_2	0.233801	0.233801	591.005
GCATGATGTGAGGCTA-1_1	0.548758	-0.00935608	485.006	AAGACCTGTCTTTCAT-1_2	0	0.4308	569.93
GCATGATGTGGGTCAA-1_1	0.0502672	0.0301059	594.771	AAGACCTGTGCATCTA-1_2	0.30889	0	517.231
GCATGATTCAAGGTAA-1_1	0.0320473	-0.0200496	837.822	AAGACCTTCATAACCG-1_2	0.958673	0.337942	538.186
GCATGATTCACAGTAC-1_1	1.09027	0.579261	798.316	AAGACCTTCTTAGCCC-1_2	0.5029	0.5029	624.957
GCATGATTCTGATACG-1_1	0.257061	0.342488	416.314	AAGCCGCAGTCCATAC-1_2	0	0.282238	432.589
GCATGCGAGGACATTA-1_1	0.07097	0.0238022	646.351	AAGCCGCGTATTCGTG-1_2	0	0	823.059
GCATGCGCAAGTACCT-1_1	0.700584	0.0700266	476.44	AAGCCGCTCATCTGTT-1_2	0.268264	0.268264	440.568
GCATGCGCAGTCAGCC-1_1	0.0140226	-0.00307369	382.368	AAGGAGCAGCCAGAAC-1_2	0.225575	0.225575	629.255
GCATGCGTCGCCATAA-1_1	0.180482	0.481415	465.223	AAGGAGCAGTCGCCGT-1_2	0	0.614186	779.335
GCATGTAGTGAGGCTA-1_1	0.340621	-0.0715145	600.85	AAGGAGCGTGTGGTTT-1_2	0.59517	0	748.28
GCATGTATCAAGGCTT-1_1	0.379548	0.0127849	538.172	AAGGAGCTCGCGGATC-1_2	0	0.234866	615.228
GCATGTATCCTTTACA-1_1	0.162256	0.0119491	737.742	AAGGCAGCACGAGGTA-1_2	0.645935	0	513.853
GCCAAATCAAAGTGCG-1_1	0.427754	0.401445	413.911	AAGGCAGGTTATTCTC-1_2	0.53454	0.881007	531.143
GCCAAATGTAAGTAGT-1_1	0.0229373	0.269031	697.064	AAGGTTCAGACGACGT-1_2	0.236187	0	495.806
GCCAAATGTGCGATAG-1_1	1.27606	0.35504	366.041	AAGGTTCAGATTACCC-1_2	0.380933	0.380933	1512.7
GCCTCTAAGCTTTGGT-1_1	0.722943	0.0524217	516.959	AAGGTTCAGGACTGGT-1_2	0	0.342452	519.909
GCCTCTAAGGCGCTCT-1_1	1.02549	0.354008	677.945	AAGGTTCAGGCATGGT-1_2	0.341284	0.797623	690.665
GCCTCTACAGCTCCGA-1_1	-0.0232609	0.274314	446.011	AAGGTTCCATGCGCAC-1_2	0	0	569.88
GCCTCTAGTCAGAGGT-1_1	0.820988	0.488168	450.92	AAGGTTCGTATTCTCT-1_2	0	0.551551	226.016
GCCTCTAGTGTTTGGT-1_1	0.592242	0.0390106	435.978	AAGGTTCTCCGTTGTC-1_2	0.212295	0.665802	468.822
GCGACCAAGATTACCC-1_1	0.0268703	0.318648	591.848	AAGTCTGAGCTGTTCA-1_2	0.212029	0	425.345
GCGACCAAGTCCAGGA-1_1	1.19072	0.30854	496.531	AAGTCTGTCACAGTAC-1_2	0.391426	0.214743	525.532
GCGACCACATCGATGT-1_1	0.0732883	0.27341	386.504	AAGTCTGTCAGCATGT-1_2	0.546738	0.546738	781.168
GCGACCAGTGTAACGG-1_1	0.428786	0.657309	413.963	AAGTCTGTCTGGCGAC-1_2	0	0.230409	643.046
GCGACCAGTTGTGGCC-1_1	1.09123	0.0471256	529.691	AATCCAGAGCGCTTAT-1_2	0	0	788.537
GCGAGAAAGAGCAATT-1_1	0.181291	-0.0822988	753.277	AATCCAGCACAGTCGC-1_2	0	0.530706	620.955
GCGAGAAGTCTTGCGG-1_1	0.0189172	0.0157339	548.923	AATCCAGTCAGGCCCA-1_2	0	0.19981	550.764
GCGCAACAGACTCGGA-1_1	0.00676032	0.00982818	413.641	AATCGGTAGGAACTGC-1_2	0	0	678.914
GCGCAACAGCACGCCT-1_1	0.010878	0.00179448	585.832	AATCGGTAGGCAATTA-1_2	0.191132	0.191132	573.582
GCGCAACAGCCGCCTA-1_1	0.24213	0.0964424	578.282	AATCGGTCAGACGTAG-1_2	0.179196	0.331109	545.11
GCGCAACAGGACATTA-1_1	0.128779	0.0101048	638.116	AATCGGTCAGCATACT-1_2	0.671194	0.175057	345.982
GCGCAACGTAAAGGAG-1_1	0.710433	0.56056	516.039	AATCGGTCATCGGACC-1_2	0.529881	0	563.26
GCGCAACTCTGCTTGC-1_1	0.0167819	0.0310217	410.181	AATCGGTGTATGGTTC-1_2	0.198797	0.364553	613.665
GCGCAGTCAGGGTACA-1_1	0.118915	0.0356323	754.598	AATCGGTGTGCAGTAG-1_2	0	0.229606	641.931
GCGCAGTGTGGGTATG-1_1	0.0231607	0.0266983	562.15	ACACCAAAGCCAGGAT-1_2	0.271726	0.485172	255.568
GCGCAGTGTGTCCTCT-1_1	0.0464287	0.039332	788.229	ACACCAAGTCAAAGAT-1_2	0	0.630462	469.06
GCGCCAAAGAATTGTG-1_1	0.451014	0.349973	384.848	ACACCAAGTGATGCCC-1_2	0.267794	0.267794	968.178
GCGCCAAAGACAATAC-1_1	0.468729	0.32546	725.237	ACACCAAGTGCCTTGG-1_2	1.18972	0.322826	642.798
GCGCCAAAGGCTCTTA-1_1	0.0797792	-0.0266563	501.984	ACACCAATCCAGGGCT-1_2	0.265428	0.474977	537.206
GCGCCAACACTGTGTA-1_1	0.0398481	0.0337682	490.546	ACACCCTAGATGAGAG-1_2	0.915631	0.193962	672.546
GCGCCAACATTACGAC-1_1	0.00840927	0.390515	356.199	ACACCCTAGCCACTAT-1_2	0.523448	0.377448	591.693
GCGCCAAGTCAGATAA-1_1	0.118054	-0.0399127	748.497	ACACCCTAGCGTGTCC-1_2	0.310106	0.167026	547.762
GCGCCAATCTGAAAGA-1_1	0.262471	0.0421138	664.71	ACACCCTCAGTTCCCT-1_2	1.32049	0.462645	473.112
GCGCCAATCTGTCCGT-1_1	0.0899147	0.419529	427.44	ACACCCTCATCCTAGA-1_2	0.955708	0.277709	619.597
GCGCCAATCTTGCATT-1_1	0.489177	0.0323217	492.045	ACACCCTGTAGCTCCG-1_2	0	0.414952	659.427
GCGCGATAGACATAAC-1_1	0.10971	0.118247	683.266	ACACCCTGTCTCTTTA-1_2	0.359361	0.195737	584.908
GCGCGATAGTCACGCC-1_1	0.0578229	-0.0296634	267.065	ACACCCTGTGCAGGTA-1_2	0	0.219142	511.927
GCGCGATTCAGCGATT-1_1	0.0373939	-0.0171281	412.863	ACACCCTTCAGCTCTC-1_2	0.552969	0.220047	581.175
GCGCGATTCTGAGTGT-1_1	0.346789	0.0496864	758.281	ACACCCTTCTGGGCCA-1_2	0.863672	0.740739	526.48
GCGGGTTGTACCGTTA-1_1	0.103112	0.0886698	571.551	ACACCGGGTCAAGCGA-1_2	0	0	537.51
GCGGGTTGTTTACTCT-1_1	0.328544	0.0200694	1681.5	ACACCGGTCCGCGTTT-1_2	0.202193	0.3703	500.068
GCGGGTTTCCTACAGA-1_1	0.428308	0.3339	517.882	ACACCGGTCGAGCCCA-1_2	0	0	384.803
GCGGGTTTCTGGTATG-1_1	0.164923	0.69567	667.051	ACACTGAAGAACAACT-1_2	0.202099	0.751343	587.994
GCTCCTACAGCGATCC-1_1	0.696835	0.332426	465.452	ACACTGACAACGATGG-1_2	0.419866	0.231809	797.817
GCTCCTAGTAACGACG-1_1	0.765164	-0.0461004	1403.51	ACAGCCGCAAAGTCAA-1_2	0	0	528.72
GCTCCTATCATACGGT-1_1	0.249481	0.207268	589.146	ACAGCCGGTCAAACTC-1_2	0.352644	0	683.767
GCTGCAGAGTTAGGTA-1_1	0.504684	0.553736	480.572	ACAGCCGGTCTAGTCA-1_2	0	0	569.368
GCTGCGAAGGTCATCT-1_1	0.07212	0.0562607	559.749	ACAGCTAAGAGGTTGC-1_2	0.300199	0	590.635
GCTGCGAGTTACCGAT-1_1	-0.00450964	-0.00380417	273.432	ACAGCTAGTCTCTTTA-1_2	0.37854	0.37854	562.547
GCTGCGATCAACACAC-1_1	0.0257033	0.000538839	463.426	ACAGCTAGTGTTTGGT-1_2	0	0.418777	574.696
GCTGCTTAGGATGGAA-1_1	0.013214	0.0238146	608.788	ACAGCTAGTTACTGAC-1_2	0.372659	0	667.944
GCTGCTTCAGTACACT-1_1	0.726598	0.293151	957.786	ACAGCTAGTTGAGTTC-1_2	0.455082	0.325124	607.816
GCTGCTTGTCGCTTCT-1_1	0.114284	0.786465	563.624	ACAGCTATCGCTGATA-1_2	1.0151	0.301531	383.539
GCTGCTTGTGGCCCTA-1_1	0.585192	0.298254	489.472	ACATACGAGCACCGCT-1_2	0.762252	0.174387	410.696
GCTGCTTGTTCCACAA-1_1	0.103727	0.352778	687.8	ACATACGAGGCTATCT-1_2	0	0.170532	492.39
GCTGCTTTCCAAATGC-1_1	-0.00132841	0.0302468	398.111	ACATCAGAGGTGGGTT-1_2	0	0	450.215
GCTGGGTAGCCATCGC-1_1	0.134566	0.349711	627.039	ACATCAGGTCCCTACT-1_2	0	0	620.902
GCTGGGTTCAGGCCCA-1_1	0.464207	-0.00795626	417.969	ACATCAGGTCTTGTCC-1_2	0	0	626.839
GCTTCCAAGATGTAAC-1_1	0.917914	-0.008677	580.365	ACATCAGTCAAAGTAG-1_2	0	0.177978	604.086
GCTTCCATCGACCAGC-1_1	0.142719	-0.00580967	612.45	ACATGGTAGACGCAAC-1_2	0.239512	0.239512	464.052
GCTTCCATCGCCTGAG-1_1	0.834034	0.107837	505.648	ACATGGTAGAGACTAT-1_2	0.18522	0.476514	685.381
GCTTGAAAGCATGGCA-1_1	0.107324	0.297329	660.798	ACATGGTAGGAGCGAG-1_2	0	0.245843	430.08
GCTTGAAAGGCAAAGA-1_1	0.0709325	0.275633	509.886	ACATGGTCACGGTGTC-1_2	0.371678	0.203009	564.893
GCTTGAAAGTGGTAGC-1_1	0.0175785	0.0114836	1066.86	ACATGGTTCCATGAGT-1_2	0	0.301866	552.854
GCTTGAACAGTAGAGC-1_1	0.0343839	0.0274992	485.17	ACCAGTAAGATCCCGC-1_2	0.871293	0	605.841
GCTTGAACATATGGTC-1_1	0.122475	-0.0261519	542.632	ACCAGTACAGGTTTCA-1_2	0	0	714.99
GCTTGAAGTACTTCTT-1_1	0.927761	0.404063	930.356	ACCAGTAGTGTGGCTC-1_2	0.33505	0.690657	471.469
GCTTGAAGTCAGAAGC-1_1	0.419313	-0.0100822	621.255	ACCAGTATCTGCAAGT-1_2	0.715325	0	541.389
GCTTGAAGTCCGCTGA-1_1	0.598194	0.427325	448.971	ACCCACTAGATCACGG-1_2	0.447453	0.172362	412.534
GCTTGAAGTGCACTTA-1_1	0.573212	0.251563	366.92	ACCCACTAGCGTGAGT-1_2	0.362117	0	493.095
GCTTGAAGTGGTAACG-1_1	1.06957	0.375422	536.829	ACCCACTCAGCTGCTG-1_2	0.368753	0.201279	920.405
GGAAAGCAGGGTGTGT-1_1	-0.0121776	0.0280919	722.986	ACCCACTCATACTCTT-1_2	0.273897	0	584.557
GGAAAGCCATCGGAAG-1_1	0.824421	0.0460111	355.883	ACCGTAAAGATCCTGT-1_2	0.721397	0.424387	631.746
GGAACTTAGCTAGGCA-1_1	0.13976	0.312573	349.037	ACCGTAACAACTGCGC-1_2	0	0	573.613
GGAACTTAGGAGTTGC-1_1	0.201278	0.248849	500.26	ACCGTAAGTCGACTAT-1_2	0	0.391969	899.029
GGAACTTAGTCATGCT-1_1	0.0272853	0.0118052	482.819	ACCGTAAGTTAGGGTG-1_2	0.203299	0.203299	427.846
GGAACTTCAATAACGA-1_1	0.432021	-0.0504532	966.618	ACCTTTAAGCCCGAAA-1_2	0.879714	0.338554	651.101
GGAACTTGTAATTGGA-1_1	1.04238	0.649384	478.095	ACCTTTAAGGCCCTCA-1_2	0	0.200804	592.443
GGAACTTGTACAGCAG-1_1	0.636683	0.461134	408.738	ACCTTTAAGTAGTGCG-1_2	0.149911	0.280251	675.72
GGAACTTGTTAGATGA-1_1	0.787584	0.0432645	777.861	ACCTTTAAGTGCCATT-1_2	0.224994	0	511.469
GGAATAAAGGTGATAT-1_1	0.877915	0.923766	531.605	ACGAGCCAGAGGGATA-1_2	0.621578	0.195128	583.71
GGAATAAAGTGGGCTA-1_1	0.170053	0.607241	727.802	ACGAGCCAGCGATGAC-1_2	0.511823	0.368492	588.639
GGAATAATCCTCAACC-1_1	0.121758	0.047281	578.198	ACGAGCCAGTCCCACG-1_2	0	0	369.066
GGACAAGTCTCCCTGA-1_1	0.0343551	-0.0137055	442.09	ACGAGGAGTGTGGTTT-1_2	0.475069	0	607.12
GGACAGAAGCGTAGTG-1_1	0.107682	0.607487	703.931	ACGAGGATCCGAATGT-1_2	0.55601	0	571.892
GGACAGAAGGATGCGT-1_1	0.116508	0.545738	465.528	ACGATACCACGACTCG-1_2	0.556685	0.31659	493.947
GGACAGACACCAGGCT-1_1	0.0256896	-0.00459261	431.206	ACGATGTTCCCTCTTT-1_2	0	0.565672	672.816
GGACAGACATGGAATA-1_1	0.120878	0.088416	305.808	ACGCAGCAGCCAGTTT-1_2	0.515102	0	591.562
GGACAGAGTTTGTTGG-1_1	0.0201224	-0.00108495	707.924	ACGCAGCCACTGAAGG-1_2	0	0	566.981
GGACATTGTGCAACGA-1_1	0.112047	0.0107242	431.321	ACGCAGCGTATAAACG-1_2	0.397278	0.397278	849.407
GGACATTGTGCACTTA-1_1	-0.0403383	-0.0599141	628.75	ACGCCAGAGATGTGGC-1_2	0.176529	0.326521	1537.44
GGACATTGTTAAGAAC-1_1	0.479836	0.493525	790.761	ACGCCAGAGGAACTGC-1_2	0.615213	0.448972	702.211
GGACATTTCCACTCCA-1_1	0.109458	0.318735	381.058	ACGCCAGGTGAGCGAT-1_2	0	0.212173	387.73
GGACATTTCGACGGAA-1_1	0.0271406	-0.000992635	487.953	ACGCCAGTCCATTCTA-1_2	0.21732	0.21732	547.734
GGACATTTCTGCCCTA-1_1	0.22926	-0.101715	781.463	ACGCCAGTCCGCATCT-1_2	0.208658	0	678.036
GGACGTCGTTTAAGCC-1_1	0.0948737	0.0573181	742.434	ACGCCGAAGATATACG-1_2	0.724213	0	437.703
GGAGCAACAAGCGCTC-1_1	-0.0488403	0.116526	1094.53	ACGCCGAAGTGTACTC-1_2	0	0.205182	526.273
GGAGCAAGTCGAGATG-1_1	0.173168	0.314782	520.099	ACGCCGATCTGGTGTA-1_2	0.839687	0.172228	537.501
GGAGCAATCAAACCAC-1_1	0.0211069	-0.00747068	326.034	ACGGAGAAGAGCCCAA-1_2	0.740112	0.31144	669.351
GGAGCAATCCTTAATC-1_1	0.22643	0.349576	469.417	ACGGAGACAATCGGTT-1_2	0	0.179344	710.269
GGATGTTAGCCCAACC-1_1	0.131975	0.336707	387.846	ACGGAGAGTAAGAGAG-1_2	0	0.215664	560.782
GGATGTTCACTAAGTC-1_1	-0.107662	-0.0702603	568.211	ACGGAGAGTCACACGC-1_2	0.227046	0.227046	1153.9
GGATGTTCACTGCCAG-1_1	0.0564542	0.0423674	570.148	ACGGCCAAGTAAGTAC-1_2	0.696123	0	400.515
GGATGTTGTCATGCAT-1_1	0.257327	0.65548	402.664	ACGGCCAGTATCACCA-1_2	0.866363	0	666.323
GGATGTTGTTACGGAG-1_1	0.300705	0.50527	500.472	ACGGCCATCATTGCGA-1_2	0.1953	0.1953	718.591
GGATGTTTCAACCAAC-1_1	0.168777	-0.0100609	560.516	ACGGGCTCAACTGGCC-1_2	0.324103	0.175125	496.109
GGATTACAGTGCGATG-1_1	1.10183	0.652167	448.406	ACGGGCTTCAGATAAG-1_2	0.404899	0.692298	535.344
GGATTACCAACGATGG-1_1	0.047638	0.0752714	336.213	ACGGGTCGTAAGTAGT-1_2	0	0	491.313
GGATTACCAGGGTATG-1_1	0.0399101	0.0177919	440.867	ACGGGTCGTCCAAGTT-1_2	0.199682	0.199682	334.679
GGATTACTCATGCTCC-1_1	0.721283	0.504685	622.018	ACGGGTCTCAGCATGT-1_2	0.211005	0.211005	462.254
GGATTACTCTTTAGGG-1_1	0.468059	0.505948	665.416	ACGGGTCTCATCTGCC-1_2	1.06214	0.665917	554.585
GGCAATTAGTACACCT-1_1	0.190837	0.562873	789.207	ACGTCAACAGGGTTAG-1_2	0.74677	0	455.317
GGCAATTGTGTAAGTA-1_1	0.352856	0.0287944	357.629	ACGTCAAGTGCCTGCA-1_2	1.05936	0.211529	553.878
GGCCGATAGATCCGAG-1_1	0.112513	-0.0336424	467.323	ACGTCAATCTGAAAGA-1_2	0	0	508.333
GGCCGATAGCCACTAT-1_1	0.478587	0.693418	545.594	ACTATCTCAGGCGATA-1_2	0	0.411445	559.743
GGCCGATCACACTGCG-1_1	0.0320071	-0.00781434	402.561	ACTATCTCATATACCG-1_2	0.23285	0.42159	551.714
GGCCGATCACGTAAGG-1_1	0.0257594	0.00843002	817.466	ACTGAACAGACTAGGC-1_2	0.904697	0	707.365
GGCCGATCAGTCTTCC-1_1	0.46694	0.45318	437.6	ACTGAACTCACATGCA-1_2	0.216975	0	467.37
GGCCGATGTTCTCATT-1_1	0.105493	0.390042	393.154	ACTGAACTCCTATTCA-1_2	0.427323	0.236316	442.346
GGCCGATGTTCTGAAC-1_1	0.09171	0.0122116	385.081	ACTGAGTCATGTCGAT-1_2	0.219775	0	639.424
GGCCGATTCTGATACG-1_1	0.632798	-0.00892931	457.846	ACTGAGTGTGTAACGG-1_2	0	0	477.95
GGCGACTAGACTGGGT-1_1	0.454767	0.0227375	436.68	ACTGAGTTCCAAATGC-1_2	0.740518	0.363815	678.373
GGCGACTCACTTAACG-1_1	1.07096	0.322553	461.528	ACTGAGTTCGCATGGC-1_2	0	0.382482	550.124
GGCGACTCAGATGGCA-1_1	0.196926	0.379634	506.338	ACTGATGAGACCTTTG-1_2	0.659331	0.317289	619.741
GGCGACTTCGTTACAG-1_1	0.0383431	0.79248	783.333	ACTGATGAGGTTCCTA-1_2	0.217268	0.395653	646.084
GGCGACTTCTCGTATT-1_1	0.122986	-0.0357372	592.132	ACTGATGCAAATACAG-1_2	1.07216	0.193525	489.996
GGCGTGTCAGATCGGA-1_1	0.0436581	0.00479818	426.825	ACTGATGCAAGCTGGA-1_2	0.709562	0.187823	483.56
GGCGTGTCAGTGACAG-1_1	0.567196	-0.00309649	484.272	ACTGATGCAAGTTAAG-1_2	0.732888	0.359374	542.785
GGCGTGTGTCTGCGGT-1_1	0.111546	0.00163717	724.71	ACTGATGGTCTTGTCC-1_2	0	0.231803	763.393
GGCGTGTGTGAGTGAC-1_1	0.0424014	-0.030997	481.271	ACTGATGTCGGTTAAC-1_2	0.203187	0.203187	612.003
GGCGTGTGTGGTGTAG-1_1	0.0055119	0.0205267	586.652	ACTGCTCAGTTATCGC-1_2	0.253202	0	506.882
GGCGTGTTCCAAACAC-1_1	0.186333	0.0926605	440.126	ACTGCTCGTCCGACGT-1_2	1.25894	0.327828	610.577
GGCTCGAAGAATTGTG-1_1	0.311545	0.49255	617.747	ACTGCTCTCGTCCGTT-1_2	1.25237	0	977.441
GGCTCGAGTAAACCTC-1_1	0.0835074	-0.0792563	754.574	ACTGCTCTCTGTCAAG-1_2	0.570955	0.176043	581.116
GGCTGGTCAGACTCGC-1_1	0.109867	0.487984	518.331	ACTGTCCAGATGTGTA-1_2	0.206261	0.377167	641.129
GGCTGGTGTAGAGGAA-1_1	0.0609646	0.423579	631.8	ACTGTCCAGCTGAACG-1_2	1.11858	0	574.147
GGCTGGTGTCTAGCGC-1_1	0.018268	0.0103577	454.367	ACTGTCCCAAGCTGTT-1_2	0.898675	0	549.449
GGCTGGTTCTATCCTA-1_1	0.484992	0.268135	506.624	ACTGTCCCAGTATGCT-1_2	0.431982	0.165601	265.32
GGGAATGCATTGCGGC-1_1	1.42732	0.44953	512.06	ACTGTCCGTATAGGGC-1_2	1.01897	0.258553	904.177
GGGAATGGTAAAGGAG-1_1	0.185649	0.0448042	510.402	ACTTACTGTAACGCGA-1_2	1.14428	0.589212	416.559
GGGAATGTCCGTAGTA-1_1	0.0257095	0.0289097	628.276	ACTTACTGTCTGGAGA-1_2	0.499718	0	529.193
GGGAATGTCGGATGTT-1_1	0.0599389	0.0845103	826.918	ACTTACTGTGTGCCTG-1_2	0	0	484.419
GGGAATGTCTTAGCCC-1_1	0.557386	0.387421	702.075	ACTTACTTCTCGAGTA-1_2	0.945516	0.717561	613.011
GGGACCTCAAGCGCTC-1_1	0.0631444	0.911315	529.423	ACTTGTTAGGCTCAGA-1_2	0.318266	0.318266	483.869
GGGACCTCACTATCTT-1_1	1.08894	0.913978	453.824	ACTTGTTAGTAGGCCA-1_2	0.42362	0.161972	546.965
GGGACCTCATATGCTG-1_1	0.0162879	-0.0428635	422.496	ACTTGTTCATACAGCT-1_2	0.246306	0.246306	951.27
GGGACCTGTCGGCATC-1_1	0.103712	0.597487	1118.18	ACTTGTTCATCACCCT-1_2	0.423111	0.233768	527.524
GGGACCTGTTCAGGCC-1_1	0.0401821	0.00569224	482.248	ACTTGTTTCGGCATCG-1_2	0	0.238205	586.757
GGGACCTTCAGCAACT-1_1	0.0594101	0.077218	702.358	ACTTTCAAGTGGACGT-1_2	0.22686	0	1058.98
GGGACCTTCCGAAGAG-1_1	1.77826	0.576811	511.043	ACTTTCAGTAAGCACG-1_2	0.259945	0.259945	450.396
GGGACCTTCCTATTCA-1_1	1.07118	0.693951	444.024	ACTTTCATCGACGGAA-1_2	0.67459	0	498.067
GGGAGATAGGGAGTAA-1_1	0.352547	0.377224	721.558	ACTTTCATCGTTTGCC-1_2	0	0	417.027
GGGAGATCAGGACGTA-1_1	0.932867	-0.0014825	555.142	ACTTTCATCTGATACG-1_2	0.927449	0.362269	491.876
GGGAGATGTCCTAGCG-1_1	0.0909115	0.620169	646.775	AGAATAGAGGACGAAA-1_2	0.232469	0.42096	781.806
GGGATGAAGTATTGGA-1_1	0.798007	0.00275374	580.006	AGAATAGAGGCATGTG-1_2	0	0	700.579
GGGATGAGTGCACTTA-1_1	0.421163	0.174499	737.861	AGAATAGGTCGTCTTC-1_2	0.212404	0.212404	547.023
GGGATGATCAAGGCTT-1_1	0.216224	0.637135	450.742	AGAATAGGTGATAAGT-1_2	0	0.468103	619.832
GGGATGATCTCTGAGA-1_1	0.0361154	0.0706523	462.109	AGAATAGGTGTGTGCC-1_2	0.467312	0	576.682
GGGCACTAGAACAACT-1_1	0.22297	0.236729	571.884	AGAATAGGTTGGTGGA-1_2	0.58508	0.334733	521.227
GGGCACTGTCTCTCGT-1_1	0.0189182	-0.107125	442.639	AGAATAGGTTTGACTG-1_2	0.575454	0.328562	662.798
GGGCACTTCGATAGAA-1_1	0.200833	-0.0199686	546.924	AGACGTTGTAAATACG-1_2	0.209048	0.529164	414.438
GGGCACTTCGCACTCT-1_1	0.0731993	0.461911	694.744	AGACGTTTCCGTAGTA-1_2	0.19525	0.19525	560.486
GGGCACTTCGTTACGA-1_1	0.275044	0.401317	609.669	AGACGTTTCTGGTGTA-1_2	0	0.390713	734.797
GGGCATCGTCCTAGCG-1_1	0.0442417	-0.0406915	357.395	AGAGCGACAAGTAATG-1_2	0	0.219007	562.529
GGGCATCGTTTAGGAA-1_1	0.0175946	0.0513127	670.493	AGAGCGAGTCTAACGT-1_2	0.365145	0	653.47
GGGTCTGAGATGAGAG-1_1	0.115081	-0.053112	472.889	AGAGCGAGTCTAGCGC-1_2	0.290204	0	812.022
GGGTCTGAGCACAGGT-1_1	0.695363	0.214748	643.213	AGAGCGAGTCTCTCGT-1_2	0	0.55127	427.765
GGGTCTGAGTGGAGAA-1_1	0.0332929	-0.029179	632.841	AGAGCGAGTTACAGAA-1_2	0	0	423.935
GGGTCTGAGTGTACCT-1_1	0.0179821	0.0165217	998.341	AGAGCGAGTTCAGTAC-1_2	0	0	499.75
GGGTCTGGTAAATGAC-1_1	0.0173307	0.255143	437.607	AGAGCGATCTCATTCA-1_2	0.653366	0	379.575
GGGTCTGGTACTTAGC-1_1	0.0665895	0.524733	675.024	AGAGCTTAGCGCTCCA-1_2	0	0	504.948
GGGTCTGGTGACTACT-1_1	0.1543	0.0423161	499.761	AGAGCTTAGGATCGCA-1_2	0.176585	0.176585	514.318
GGGTCTGGTGTTTGTG-1_1	0.351526	0.0986305	568.587	AGAGCTTCATGTCTCC-1_2	0.585367	0.723127	532.994
GGGTCTGTCCAAACAC-1_1	0.130319	0.054803	549.131	AGAGTGGGTAAACGCG-1_2	0.755556	0	630.459
GGGTTGCAGTACTTGC-1_1	1.14564	0.066494	449.467	AGAGTGGTCTCGGACG-1_2	0.581449	0.332403	761.977
GGGTTGCCACTGTTAG-1_1	0.804444	0.558031	670.382	AGATCTGCAACACGCC-1_2	0	0	639.339
GGGTTGCCAGCTGCAC-1_1	0.0873897	0.0440142	395.314	AGATTGCAGCGGCTTC-1_2	0.725717	0.236299	575.609
GGGTTGCCAGGTTTCA-1_1	0.0352425	0.298198	518.704	AGATTGCAGTAGATGT-1_2	0	0.52522	588.605
GGGTTGCGTCCATCCT-1_1	0.142939	0.0546709	563.764	AGATTGCCAACTGCGC-1_2	0.344525	0.48056	360.512
GGGTTGCTCAGATAAG-1_1	0.0798042	-0.0408239	339.972	AGATTGCGTCGTTGTA-1_2	0	0	728.561
GGGTTGCTCGTTTGCC-1_1	0.339743	0.243247	762.76	AGCAGCCAGCTTATCG-1_2	0	0	782.684
GGTATTGAGATGTTAG-1_1	0.51229	0.409293	663.812	AGCAGCCCACCGATAT-1_2	0	0.465363	490.016
GGTATTGAGTTTCCTT-1_1	0.00719894	-0.0041482	359.881	AGCAGCCTCCGTAGTA-1_2	0.321455	0.321455	543.816
GGTATTGCAGCATGAG-1_1	0.358131	0.300022	438.425	AGCCTAAAGTGAACAT-1_2	0.209461	0.209461	476.231
GGTATTGGTAGCGATG-1_1	0.977789	0.0683936	503.565	AGCCTAACAGCTGCTG-1_2	0.483815	0	429.949
GGTGAAGAGGGCATGT-1_1	0.205213	-0.0519749	505.024	AGCCTAAGTCCAAGTT-1_2	1.07626	0.216489	521.727
GGTGAAGGTAATAGCA-1_1	0.56589	0.306608	618.549	AGCCTAAGTTGATTGC-1_2	0.594599	0.432779	497.1
GGTGAAGGTTTAAGCC-1_1	0.0127861	0.0260506	270.043	AGCCTAATCTGCCCTA-1_2	0	0	448.809
GGTGAAGTCATCACCC-1_1	0.459719	0.0173022	546.154	AGCGGTCAGACTTGAA-1_2	0.783623	0.333943	642.859
GGTGCGTAGCAGATCG-1_1	0.578119	0.390263	468.745	AGCGGTCAGATCCCAT-1_2	0	0.375006	416.587
GGTGCGTCATCACGTA-1_1	0.439209	0.0419313	608.978	AGCGGTCAGGGTGTTG-1_2	1.35114	0	468.908
GGTGCGTCATGTCTCC-1_1	0.124884	0.592774	440.324	AGCGGTCAGTTGTAGA-1_2	0	0.245473	489.394
GGTGCGTGTAGCTGCC-1_1	0.127784	0.982482	507.888	AGCGGTCGTACCGTAT-1_2	0	0.414794	626.396
GGTGCGTGTGGAAAGA-1_1	0.0080239	-0.0135989	598.602	AGCGGTCGTTAGAACA-1_2	0.821115	0.276312	464.373
GGTGCGTTCAACACTG-1_1	0.176686	0.228002	483.687	AGCGGTCTCAGGCGAA-1_2	0.408352	0.408352	300.628
GGTGTTATCGCTAGCG-1_1	0.023085	-0.00547719	426.242	AGCGGTCTCTCGGACG-1_2	0	0.433838	579.361
GGTGTTATCGGATGTT-1_1	0.00516506	0.00654097	553.991	AGCGTATAGTGAAGTT-1_2	0.715974	0.189988	615.067
GGTGTTATCGTCCAGG-1_1	0.127742	0.179729	339.338	AGCGTATCAACACCCG-1_2	0.209532	0.530217	524.423
GTAACGTCAATAAGCA-1_1	-0.0172595	0.244743	370.501	AGCGTATTCGATGAGG-1_2	0	0.175631	695.766
GTAACGTGTAAGTGTA-1_1	0.587622	0.0841866	682.853	AGCGTCGAGCTAGTCT-1_2	0.52192	0.52192	367.606
GTAACGTTCCAAACTG-1_1	0.0122292	0.0150563	451.547	AGCGTCGTCCAAGCCG-1_2	0	0	417.648
GTAACGTTCTCAAGTG-1_1	0.251329	0.0164286	602.583	AGCGTCGTCTACTCAT-1_2	0	0	773.364
GTAACTGCAAGCCGTC-1_1	0.117161	0.00353706	496.41	AGCTCCTCAAGGTGTG-1_2	1.48698	0.862674	888.44
GTAACTGTCAGCAACT-1_1	0.94806	0.00405765	485.166	AGCTCCTCACCCAGTG-1_2	0.469726	0.182198	480.588
GTACGTAAGCCAGTTT-1_1	0.938253	0.243554	683.313	AGCTCCTCATTGCGGC-1_2	0	0.250233	319.382
GTACGTAAGGCGACAT-1_1	0.021831	0.0309553	585.901	AGCTCCTGTAAGGGAA-1_2	0.847146	0	573.753
GTACGTAAGTTGCAGG-1_1	0.728237	-0.0619728	676.887	AGCTCCTGTTAAGACA-1_2	0	1.63057	567.101
GTACGTACAGATCTGT-1_1	1.63083	0.00973705	364.323	AGCTCCTTCTTAGAGC-1_2	0.480615	0.891927	460.225
GTACGTAGTCAATGTC-1_1	1.05897	0.223284	611.647	AGCTCTCTCCGCATAA-1_2	0.64925	0.64925	437.314
GTACGTATCACTCCTG-1_1	0.119941	0.0568194	412.678	AGCTTGAGTGTCAATC-1_2	0.220403	0.220403	526.671
GTACGTATCGCCATAA-1_1	0.497554	-0.0322694	349.448	AGCTTGAGTTCGGGCT-1_2	0.276051	0.276051	459.041
GTACTCCGTCCGAGTC-1_1	0.0173659	0.00750259	398.374	AGCTTGAGTTCTGGTA-1_2	0	0.410494	547.796
GTACTCCGTCCGTGAC-1_1	0.837891	0.437581	490.451	AGCTTGATCCTCTAGC-1_2	0	0	590.128
GTACTCCTCACCATAG-1_1	0.518658	-0.0650249	483.569	AGCTTGATCTCTGTCG-1_2	0.397518	0	430.457
GTACTCCTCTGCGACG-1_1	0.116435	0.257193	329.499	AGCTTGATCTGCGACG-1_2	0.191617	0.352355	527.491
GTACTCCTCTTATCTG-1_1	0.00726115	-0.0443609	893.795	AGCTTGATCTTGACGA-1_2	0.256784	0.256784	389.297
GTACTTTAGATGTGGC-1_1	0.15163	0.736587	481.263	AGGCCACAGCCAGTAG-1_2	0.403426	0	471.702
GTACTTTCAATAGAGT-1_1	0.050951	0.264607	472.495	AGGCCACAGGGCATGT-1_2	0.164493	0.429432	399.803
GTACTTTCATGAACCT-1_1	0.017705	0.00218211	458.813	AGGCCACGTCTTGTCC-1_2	0.725405	0.303941	527.998
GTACTTTCATTAGCCA-1_1	0.00194271	-0.0350704	364.282	AGGCCACGTGATGTGG-1_2	0.508226	0.365726	526.304
GTAGGCCCATGTAGTC-1_1	0.158031	-0.0133335	557.579	AGGCCGTAGAGTCGGT-1_2	0	0.235739	801.933
GTAGGCCGTTAAAGAC-1_1	0.00696688	0.00493984	759.172	AGGCCGTAGGGCTCTC-1_2	0.230297	0	683.539
GTAGTCACACGAGGTA-1_1	0.063994	0.346731	425.155	AGGCCGTCACATCCAA-1_2	0	0	512.846
GTATCTTCAATCCGAT-1_1	0.11015	-0.0481751	629.84	AGGCCGTGTTCCACAA-1_2	0.303583	0.163268	467.42
GTATCTTGTCCTCTTG-1_1	0.0638375	0.00863889	557.535	AGGCCGTTCACGCATA-1_2	0	0	458.981
GTATCTTTCTTGTTTG-1_1	0.0418856	-0.00289312	694.758	AGGCCGTTCGTTACGA-1_2	0.287724	0.847393	743.161
GTATTCTCAATGGTCT-1_1	0.352029	0.333367	553.199	AGGGAGTAGATGTTAG-1_2	0.995364	0.173553	549.133
GTATTCTCACAACGCC-1_1	1.32017	0.0133946	644.268	AGGGAGTAGCCCTAAT-1_2	0.2586	0.46388	653.442
GTATTCTCACATGGGA-1_1	0.031031	0.0362102	460.231	AGGGAGTGTATCGCAT-1_2	0.619798	0.619798	402.957
GTATTCTCACCATGTA-1_1	-0.00542449	0.0176216	390.206	AGGGAGTGTTACGCGC-1_2	0.602447	0.602447	1192.68
GTATTCTTCGGAAACG-1_1	0.0886625	0.0381615	336.397	AGGGATGAGATGCCAG-1_2	0.838631	0.233204	639.106
GTATTCTTCGGCTACG-1_1	0.0504661	0.00688035	607.985	AGGGATGAGTGAACGC-1_2	0	0.241928	579.079
GTATTCTTCTGCGACG-1_1	0.0800201	0.0998964	690.603	AGGGATGGTGCTAGCC-1_2	0	0	686.919
GTCAAGTCAATCCGAT-1_1	0.886377	0.0858768	596.527	AGGGATGGTTGTCGCG-1_2	0.963175	0.732368	553.791
GTCAAGTGTAAGAGAG-1_1	0.113553	-0.0500458	478.961	AGGGATGTCTCGAGTA-1_2	0.193646	0	370.047
GTCAAGTTCACCACCT-1_1	0.0108163	0.0286089	475.123	AGGGTGAAGGCAGGTT-1_2	0	0.327996	468.382
GTCAAGTTCCCAAGTA-1_1	0.584162	0.0194385	1184.79	AGGGTGACAACTGCGC-1_2	0.958649	0.33793	635.367
GTCAAGTTCTAAGCCA-1_1	0.046541	-0.0332785	627.544	AGGGTGACAATTCCTT-1_2	0.484584	0.271362	516.66
GTCACAACATCGGAAG-1_1	0.0165015	0.715094	307.752	AGGGTGACAGCTATTG-1_2	0.62361	0	741.056
GTCACAATCACATAGC-1_1	0.199708	-0.0298863	654.427	AGGTCCGAGTTTCCTT-1_2	0	0.322469	786.043
GTCACAATCTTTACGT-1_1	0.0608889	-0.0414261	352.539	AGGTCCGCATATACGC-1_2	0	0	718.545
GTCACGGAGCAGCGTA-1_1	0.13245	0.441728	549.276	AGGTCCGCATCTATGG-1_2	0	0	529.799
GTCACGGAGTACACCT-1_1	0.0445287	0.0232312	622.787	AGGTCCGTCATATCGG-1_2	0.503611	0	648.481
GTCACGGCATACCATG-1_1	0.0613395	0.37251	482.671	AGTAGTCAGATATGGT-1_2	0.818808	0.54491	775.577
GTCACGGGTTATCCGA-1_1	0.0122071	0.00302491	399.895	AGTAGTCCAGGCGATA-1_2	0.664455	0.448562	579.65
GTCATTTCAGTCGTGC-1_1	0.0613733	0.0414094	467.441	AGTAGTCGTACCGAGA-1_2	1.21768	0.51868	1044.2
GTCATTTGTAGGCTGA-1_1	0.0503574	-0.0253651	503.814	AGTAGTCTCCAGTATG-1_2	0	0	1254.98
GTCATTTGTGCTGTAT-1_1	0.15274	-0.0296207	595.672	AGTAGTCTCTGGTTCC-1_2	0.300681	0.300681	544.008
GTCATTTTCAGCTGGC-1_1	0.262876	0.270321	410.512	AGTCTTTAGATCGATA-1_2	0	0.551918	540.058
GTCCTCAAGCGTTGCC-1_1	0.0349058	0.0351139	374.989	AGTCTTTAGGCCCGTT-1_2	0.703042	0	574.289
GTCCTCACACATCCGG-1_1	0.871301	0.029386	524.536	AGTCTTTCACTAAGTC-1_2	0.390528	0	441.713
GTCCTCACACGTTGGC-1_1	0.0223242	0.030077	589.253	AGTCTTTCATACGCTA-1_2	0.937013	0.200296	786.994
GTCGGGTTCAACACTG-1_1	0.0228587	0.385811	513.688	AGTCTTTGTATATGAG-1_2	0.722622	0.235038	561.035
GTCGGGTTCTGGGCCA-1_1	0.0197867	-0.0289056	574.527	AGTCTTTGTCCAGTTA-1_2	0.963726	0.165651	444.49
GTCGTAACAATGGAGC-1_1	0.108567	-0.0244596	576.298	AGTCTTTTCAAGGCTT-1_2	0.851541	0.430029	670.713
GTCGTAACACAACTGT-1_1	0.669625	0.0488927	391.438	AGTCTTTTCATGTAGC-1_2	0.222694	0	713.64
GTCGTAACACAGGCCT-1_1	0.382236	0.378094	503.575	AGTCTTTTCTCGATGA-1_2	0	0.531342	398.746
GTCGTAACATGGTCTA-1_1	0.171339	-0.032034	410.051	AGTGAGGAGGTGCAAC-1_2	0.862934	0.461964	696.835
GTCGTAAGTACGAAAT-1_1	0.032099	0.514943	802.652	AGTGAGGAGTTCGATC-1_2	0.219562	0.399489	961.471
GTCTCGTAGAAACCTA-1_1	0.125128	0.019707	478.276	AGTGAGGCACTATCTT-1_2	0	0.402627	381.661
GTCTCGTAGTGTTGAA-1_1	0.129435	0.301425	741.814	AGTGAGGGTGTAAGTA-1_2	0	0.20258	575.043
GTCTCGTCACTGCCAG-1_1	0.0870348	0.322755	391.196	AGTGGGAAGCGGCTTC-1_2	0	0.544804	474.796
GTCTCGTGTCACTGGC-1_1	0.00681716	0.0185365	527.215	AGTGGGACACACCGCA-1_2	0.690375	0.508609	1055.37
GTCTCGTTCAGTCAGT-1_1	-0.00742633	0.0156116	452.789	AGTGGGAGTTCCGTCT-1_2	0	0	1236.41
GTCTCGTTCGCCAGCA-1_1	0.0334707	-0.0108239	977.605	AGTGTCAAGCCGGTAA-1_2	0.69176	0.181859	562.445
GTCTCGTTCTTGAGGT-1_1	0.431383	0.0264766	344.618	AGTGTCACATAGACTC-1_2	0.684397	0.283316	393.361
GTCTTCGAGACTGGGT-1_1	0.0565728	0.00203875	638.176	AGTGTCATCCCGGATG-1_2	0.279067	0	1006.43
GTCTTCGCATGTAGTC-1_1	0.0494891	0.00648447	670.409	AGTTGGTCAGTCCTTC-1_2	0.282222	0.502075	1399.8
GTCTTCGGTGAGGGAG-1_1	0.166816	0.418621	422.745	AGTTGGTTCAGGCCCA-1_2	0.781974	0	773.064
GTCTTCGGTGCAGACA-1_1	0.214527	0.0774718	472.035	ATAACGCAGAAACCTA-1_2	1.08089	0.245443	483.094
GTCTTCGTCATCGGAT-1_1	0.0938015	-0.0351042	589.817	ATAACGCAGTGGGATC-1_2	0	0.382452	2515.43
GTCTTCGTCGCCTGTT-1_1	0.126847	0.619722	762.173	ATAACGCCATGTCGAT-1_2	0.685262	0.1797	832.965
GTGAAGGAGTTAACGA-1_1	0.683451	0.609751	425.652	ATAACGCCATTAACCG-1_2	0.219669	0.399667	432.803
GTGAAGGGTCGAGTTT-1_1	7.08e-05	-0.0103422	637.333	ATAACGCGTCTCTTAT-1_2	0	0	1194
GTGAAGGGTGACTCAT-1_1	0.207652	-0.0418621	1006.99	ATAACGCGTTACAGAA-1_2	0.194177	0.194177	735.602
GTGAAGGTCGGAGGTA-1_1	1.32415	1.00046	545.169	ATAACGCGTTCGTTGA-1_2	0.79595	0.648364	567.139
GTGAAGGTCTAACTGG-1_1	0.352793	0.303267	574.777	ATAAGAGAGGTGCTTT-1_2	0.721745	0.191945	408.242
GTGAAGGTCTCAAGTG-1_1	0.030807	0.644211	561.245	ATAAGAGAGTCTCCTC-1_2	0	0	736.76
GTGCAGCAGCACGCCT-1_1	0.00673738	0.0202197	586.778	ATAAGAGCAAGAAAGG-1_2	0.802156	0	460.453
GTGCAGCAGGACTGGT-1_1	0.0310628	0.0963012	571.145	ATAAGAGCAGCTATTG-1_2	1.11039	0	579.448
GTGCAGCCACCAGTTA-1_1	0.376075	-0.0362642	743.108	ATAAGAGCAGTATCTG-1_2	0.204614	0.204614	431.961
GTGCAGCCAGCGAACA-1_1	0.100223	0.0272676	815.789	ATAAGAGGTGCCTGCA-1_2	0.214291	0.214291	1242.12
GTGCAGCCATGAACCT-1_1	0.560523	-0.065182	928.187	ATAGACCAGATAGCAT-1_2	0.570161	0.570161	577.099
GTGCAGCGTCGGCACT-1_1	0.0517149	0.0187759	556.199	ATAGACCCAATAAGCA-1_2	0.445565	0.445565	868.056
GTGCAGCTCGTCGTTC-1_1	0.643936	0.0359477	385.253	ATAGACCCAGCTTCGG-1_2	0	0.560636	532.242
GTGCATACAATCACAC-1_1	0.164266	0.256787	530.129	ATAGACCGTTATTCTC-1_2	1.044	0.524853	540.418
GTGCATAGTTGAGTTC-1_1	0.011784	-0.0203148	475.015	ATAGACCTCGCAAGCC-1_2	0.731393	0	845.873
GTGCATAGTTTACTCT-1_1	0.437821	-0.0784407	437.076	ATCACGAAGCGTCAAG-1_2	1.47808	0.352813	508.647
GTGCATATCATGTGGT-1_1	0.715183	0.556325	455.259	ATCACGACAGGACCCT-1_2	0.871798	0.245485	348.383
GTGCGGTAGTGACATA-1_1	0.102266	-0.0147498	1340.93	ATCATCTAGCGACGTA-1_2	0.231485	0.231485	728.37
GTGCGGTCAGAAGCAC-1_1	1.12986	0.349707	436.269	ATCATCTAGCGTCAAG-1_2	0.343319	0.186321	412.746
GTGCGGTTCAACACCA-1_1	0.286577	0.337145	407.21	ATCATCTGTCCGCTGA-1_2	0.196893	0	926.293
GTGCGGTTCAGCAACT-1_1	0.0102574	-0.00378618	485.658	ATCATCTGTGACTCAT-1_2	0	0.224892	509.42
GTGCTTCAGAAGGGTA-1_1	0.291016	0.500182	460.286	ATCATCTTCTGGCGTG-1_2	0	0.464644	413.549
GTGCTTCAGTGCCATT-1_1	0.00199802	-0.0247432	533.907	ATCATGGCACAGCCCA-1_2	0.694935	0.607761	452.415
GTGCTTCTCGCTAGCG-1_1	0.552134	0.561132	591.926	ATCATGGGTTCGAATC-1_2	0.505001	0	814.539
GTGGGTCAGGGTATCG-1_1	0.0792266	-0.01823	514.781	ATCCACCCAAGCTGAG-1_2	0.220999	0.220999	567.643
GTGGGTCCACTTCTGC-1_1	0.148445	0.00970736	824.4	ATCCACCCAGACGTAG-1_2	0.950551	0.234694	731.043
GTGGGTCGTCGTTGTA-1_1	0.792511	0.502717	572.306	ATCCGAACACAAGACG-1_2	0.167382	0.167382	521.277
GTGGGTCGTTGGTAAA-1_1	0.0343862	0.0136256	1799.41	ATCGAGTCAGACGTAG-1_2	0.180742	0.466446	770.977
GTGTGCGCATATGAGA-1_1	0.033588	0.0282579	339.024	ATCGAGTCATGGGACA-1_2	0.367595	0.510657	574.724
GTGTGCGGTCTTCGTC-1_1	0.0738912	0.0680793	494.929	ATCGAGTGTACAGACG-1_2	0.258944	0.258944	512.754
GTGTGCGGTTCCCGAG-1_1	0.0219986	0.00676837	446.561	ATCGAGTTCATCTGCC-1_2	0	0.535068	1333.78
GTGTGCGTCCGTCAAA-1_1	0.048895	0.0287726	368.03	ATCTACTGTATCACCA-1_2	0.189206	0.606041	577.142
GTGTTAGAGAGGTTAT-1_1	0.0642739	0.0235732	611.386	ATCTACTTCAGGTTCA-1_2	0.791315	0.471969	936.369
GTGTTAGCAAGAGGCT-1_1	0.0560076	-0.116798	714.772	ATCTGCCAGATAGCAT-1_2	1.07839	0.533817	525.895
GTGTTAGGTCAAAGCG-1_1	0.0564674	-0.0429801	480.603	ATCTGCCAGGGAACGG-1_2	0	0.296328	452.413
GTGTTAGGTGCGCTTG-1_1	0.531369	0.466537	421.504	ATCTGCCCACGACGAA-1_2	0	0.779218	593.161
GTTAAGCCAAGCGCTC-1_1	0.482175	-0.0155909	538.779	ATGAGGGAGAGCCCAA-1_2	0	0.752695	864.753
GTTAAGCCAAGCTGTT-1_1	0.0223418	0.00899352	533.481	ATGAGGGGTGATGATA-1_2	0.566956	0	1095.27
GTTAAGCTCAAGAAGT-1_1	0.100865	-0.0402141	551.911	ATGAGGGGTTACGTCA-1_2	1.24627	0.221328	724.326
GTTAAGCTCGTCTGAA-1_1	-0.00778125	0.020694	419.74	ATGAGGGTCGCCTGTT-1_2	0.479925	0	619.859
GTTACAGAGCAGACTG-1_1	0.0593701	0.640533	594.916	ATGCGATCAGTAAGCG-1_2	0.749044	0	845.841
GTTACAGCACCGAATT-1_1	0.0411337	0.468296	599.087	ATGCGATGTGCGATAG-1_2	0	0	679.714
GTTACAGGTCGGATCC-1_1	0.0895284	0.0310952	392.492	ATGCGATGTTATCACG-1_2	1.26462	0.434805	641.206
GTTACAGGTGACGGTA-1_1	0.0507828	-0.026591	370.408	ATGCGATTCCGTACAA-1_2	1.36037	0	604.431
GTTCATTAGGTTCCTA-1_1	0.0384306	0.029001	415.394	ATGGGAGCAGTGAGTG-1_2	0	0	446.797
GTTCATTCACTCAGGC-1_1	0.0327533	0.0468351	443.861	ATGGGAGGTCGATTGT-1_2	0	0	703.411
GTTCGGGCACCGATAT-1_1	0.632541	0.0306129	459.217	ATGGGAGTCTTTCCTC-1_2	0	0	435.031
GTTCGGGCAGTTCATG-1_1	-0.00756987	-0.00751596	547.127	ATGTGTGAGACAAAGG-1_2	0.319662	0	513.395
GTTCGGGGTGGCGAAT-1_1	0.0381456	0.0219124	592.96	ATGTGTGAGATGCCTT-1_2	1.22783	0.544733	1372.93
GTTCTCGAGAAACGAG-1_1	0.746456	0.207142	553.999	ATGTGTGAGGAGCGAG-1_2	0.213108	0.213108	570.324
GTTCTCGCAGTAAGAT-1_1	0.018912	0.00370102	653.248	ATGTGTGAGTGTGGCA-1_2	0	0	692.623
GTTCTCGCATGGTTGT-1_1	0.0725821	0.0712724	934.183	ATGTGTGCAGTTCCCT-1_2	0.419392	0.231523	972.113
GTTCTCGGTAAGTGTA-1_1	-0.00627391	-0.0144457	346.44	ATTACTCAGAGTACAT-1_2	1.241	0.684925	1402.63
GTTCTCGGTTCCGGCA-1_1	0.0770985	0.0275682	403.561	ATTACTCGTCACCTAA-1_2	0.22192	0	1060.05
GTTCTCGTCAAACCGT-1_1	0.0177209	-0.0523698	426.029	ATTACTCTCTAGCACA-1_2	0.500177	0.679819	698.324
GTTCTCGTCCGTCAAA-1_1	0.143175	0.0226547	386.277	ATTACTCTCTTGACGA-1_2	0.436057	0	1223.86
GTTTCTAAGAAACCTA-1_1	0.0248962	0.46788	592.183	ATTATCCCATACCATG-1_2	0	0	797.876
GTTTCTAAGCCAGTAG-1_1	0.044632	-0.0349067	545.683	ATTATCCGTTGTCGCG-1_2	0.410136	0	554.708
GTTTCTAAGCGTGAGT-1_1	0.0228311	0.0352553	344.024	ATTATCCTCAGTCAGT-1_2	0	0	576.689
GTTTCTACATTGAGCT-1_1	0.0527478	0.0468868	415.496	ATTATCCTCGCACTCT-1_2	0.257742	0.257742	581.363
TAAACCGAGCACACAG-1_1	0.231419	-0.0568557	503.128	ATTCTACAGATCCTGT-1_2	0.283438	0.504026	303.627
TAAACCGTCACTTCAT-1_1	0.0371649	0.060209	480.339	ATTCTACCACTATCTT-1_2	0	0.245691	558.568
TAAACCGTCCCAACGG-1_1	0.0242316	0.401824	605.043	ATTCTACCATGTTCCC-1_2	0	0	892.437
TAAGAGAGTAAAGTCA-1_1	0.309555	0.431784	304.053	ATTCTACTCACAATGC-1_2	0.745828	0	933.442
TAAGCGTAGTCCTCCT-1_1	0.0653281	0.31297	584.797	ATTGGACCATTCCTGC-1_2	0	0	426.095
TAAGCGTCAGCCAGAA-1_1	0.129341	0.278971	544.161	ATTGGACTCAGTTTGG-1_2	0.696337	0.407593	800.987
TAAGCGTCATGTAAGA-1_1	0.135693	0.980315	650.324	ATTGGACTCTTCGAGA-1_2	0.245207	0.441972	538.819
TAAGCGTGTAATCGTC-1_1	0.0845528	-0.0256716	619.187	ATTGGTGGTACGCTGC-1_2	0.213245	0	959.689
TAAGCGTGTGCACCAC-1_1	0.144714	0.703135	564.168	ATTGGTGTCCGTCAAA-1_2	1.38224	0.557301	597.924
TAAGTGCAGACCACGA-1_1	0.0131965	0.0242949	460.991	ATTTCTGAGCTAGTCT-1_2	0.222829	0.558942	399.19
TAAGTGCCAGGATCGA-1_1	0.699542	0.00271878	700.639	ATTTCTGGTCTTGTCC-1_2	0.582293	0.332944	778.937
TAAGTGCTCACCGTAA-1_1	0.018306	-0.00809354	646.228	ATTTCTGGTGTAAGTA-1_2	0.942205	0	452.332
TAAGTGCTCCTCATTA-1_1	0.0826864	0.0265069	590.852	ATTTCTGTCAGATAAG-1_2	0.261394	0.261394	412.919
TACACGAAGGCATGTG-1_1	0.50229	0.38495	518.895	ATTTCTGTCAGTTGAC-1_2	1.29596	0.393822	704.414
TACACGACAGCTCCGA-1_1	0.406229	0.0292944	516.747	CAACCTCTCACTCTTA-1_2	0.448818	0	559.656
TACACGATCACTATTC-1_1	0.98519	0.387459	537.756	CAACCTCTCCAAAGTC-1_2	1.02732	0	1027.58
TACAGTGCACGGTAGA-1_1	0.0593313	1.23678	699.006	CAACCTCTCCTGCAGG-1_2	0.572975	0.2294	604.018
TACAGTGTCATGCTCC-1_1	0.121591	0.0199339	444.432	CAACTAGAGACAAAGG-1_2	0.130662	0.246208	691.142
TACAGTGTCCGAATGT-1_1	1.31325	0.18775	605.608	CAACTAGAGAGGTAGA-1_2	0.249387	0.615031	579.629
TACCTATAGCTGCAAG-1_1	-0.0209409	-0.0275888	515.016	CAACTAGAGCGCTCCA-1_2	0	0.290476	566.366
TACCTATAGGAGTACC-1_1	0.0322166	0.0762789	1476.91	CAACTAGAGTGACTCT-1_2	0.567849	0.567849	535.59
TACCTATGTCTGATCA-1_1	0.707528	0.744089	576.675	CAACTAGCAGTGAGTG-1_2	0.445984	0.445984	949.812
TACCTATTCGCCATAA-1_1	0.0209158	-0.0443653	650.572	CAACTAGCATCTATGG-1_2	0.50847	0.286211	803.155
TACCTTACAGCTGTGC-1_1	1.47452	0.883912	494.174	CAACTAGTCCGCAAGC-1_2	0	0	853.553
TACCTTACATGACGGA-1_1	-0.030715	-0.064876	400.702	CAAGAAAGTCTCTTAT-1_2	0	0.245849	419.062
TACCTTAGTTACCGAT-1_1	-0.0306234	-0.020921	683.77	CAAGAAATCTGCTTGC-1_2	0	0.371399	716.321
TACCTTATCGCTTAGA-1_1	0.0762656	-0.0212271	459.112	CAAGATCAGATGCCTT-1_2	0	0.210996	461.083
TACGGATTCCACGAAT-1_1	0.0471156	0.0113985	524.542	CAAGATCGTAGCCTCG-1_2	0.35141	0.35141	700.946
TACGGATTCTTCAACT-1_1	1.1458	0.274582	633.583	CAAGATCTCCATTCTA-1_2	0	0.742927	468.581
TACGGGCTCGTACGGC-1_1	0.0197909	0.00331337	649.099	CAAGGCCCAGGAACGT-1_2	0.702785	0.22701	908.773
TACGGTAAGCTGAAAT-1_1	0.0740048	-0.0155672	424.461	CAAGGCCCATGAAGTA-1_2	1.80479	0	415.729
TACGGTAAGCTTATCG-1_1	1.56005	0.651898	390.901	CAAGGCCGTATTCTCT-1_2	0	0.248775	513.914
TACGGTACACCCAGTG-1_1	0.0273663	0.0133144	436.008	CAAGTTGCATTAGCCA-1_2	0.894911	0	712.252
TACGGTACACCGTTGG-1_1	0.0174801	-0.00500152	1238.21	CAAGTTGGTTACGACT-1_2	1.51257	0.434613	616.41
TACGGTAGTACTTCTT-1_1	0.0205499	0.019164	425.309	CAAGTTGGTTTAGCTG-1_2	0.211605	0.211605	683.178
TACGGTAGTTTGACTG-1_1	0.0748772	0.409645	461.427	CAAGTTGTCATTTGGG-1_2	0.389096	0.213355	978.909
TACGGTATCCGCAGTG-1_1	0.531763	0.222047	732.57	CAAGTTGTCGATCCCT-1_2	0.693648	0.223344	468.583
TACTCATGTGAACCTT-1_1	0.000438747	-0.0101173	460.84	CACAAACCAAGTTAAG-1_2	0.350856	0.48884	1185.93
TACTCATTCAGCGACC-1_1	0.137645	0.0275245	574.36	CACAAACGTACCGTAT-1_2	0.388645	0	815.51
TACTCATTCTGCAAGT-1_1	0.137253	0.35203	473.323	CACACAAAGGGCTCTC-1_2	0.248701	0.248701	609.834
TACTCGCAGCGATGAC-1_1	1.03574	0.0293207	804.954	CACACAACACTTACGA-1_2	1.06908	0.12806	661.33
TACTCGCAGGACAGCT-1_1	-0.00210021	0.013354	602.286	CACACCTAGACGCACA-1_2	0.489622	0.191088	553.867
TACTCGCGTCCAAGTT-1_1	0.445952	0.240668	545.77	CACACCTTCTAACTGG-1_2	1.05499	0	613.447
TACTCGCGTCCATGAT-1_1	0.173717	-0.0710911	557.305	CACACTCAGTTGTCGT-1_2	0.996081	0	566.845
TACTCGCGTCTCCACT-1_1	0.132576	0.404929	466.312	CACACTCCACAGGTTT-1_2	0.949691	0.583587	853.563
TACTCGCGTGACGCCT-1_1	0.554523	0.379452	1138.23	CACACTCCACGGTGTC-1_2	0.339715	0.184214	450.794
TACTCGCTCAGCAACT-1_1	0.0749308	0.00238978	357.876	CACACTCGTTACGCGC-1_2	0.340591	0	516.263
TACTTACAGGCTCATT-1_1	1.50336	0.294467	458.898	CACAGGCAGACATAAC-1_2	0.366322	0.509001	716.894
TACTTACGTCTAGCGC-1_1	0.0953085	0.0254109	749.746	CACAGGCAGCTAACTC-1_2	0.403014	0	1488.42
TACTTACTCAACGCTA-1_1	0.00876713	0.0254282	507.908	CACAGGCAGTGTTAGA-1_2	0.205136	0.37527	1095.41
TACTTACTCGGACAAG-1_1	0.0222749	0.0227623	329.465	CACAGGCGTCCATGAT-1_2	0	0.475852	886.806
TACTTGTAGATCCCGC-1_1	0.143995	0.397665	540.833	CACAGGCGTCTAGCCG-1_2	0.538828	0.213496	613.61
TACTTGTAGTAGGTGC-1_1	0.0186166	0.0205627	374.493	CACAGGCTCCAGTAGT-1_2	0.199251	0.632309	759.625
TACTTGTTCCGTAGGC-1_1	0.0402329	0.0339457	1639.48	CACAGTATCGTCCAGG-1_2	0.907103	0.352092	586.111
TACTTGTTCGACCAGC-1_1	0.168522	-0.0193334	704.264	CACATAGAGAACTCGG-1_2	0	0	798.739
TAGACCAAGATCCCGC-1_1	0.0805927	0.339806	375.632	CACATAGAGCGTGAAC-1_2	0	0	980.095
TAGACCACAGATTGCT-1_1	0.0591853	-0.0158625	377.411	CACATAGTCCGCATAA-1_2	0.593267	0	609.185
TAGACCATCAGTGTTG-1_1	0.983453	0.286669	394.96	CACATTTAGCTTTGGT-1_2	0.203631	0.372729	633.586
TAGAGCTAGTTTAGGA-1_1	0.112266	1.02822	854.362	CACATTTGTTCGTTGA-1_2	0	0.584253	626.979
TAGAGCTGTGGTACAG-1_1	0.363915	0.299246	770.233	CACCACTAGGCTATCT-1_2	0.738987	0.167463	767.424
TAGAGCTTCGCTGATA-1_1	0.00512596	0.0134463	393.498	CACCACTTCACAGGCC-1_2	0	0	432.144
TAGAGCTTCTATGTGG-1_1	1.17825	0.754721	551.159	CACCAGGAGTTTAGGA-1_2	0	0.540499	562.507
TAGCCGGCAGTGACAG-1_1	0.147235	0.0339048	658.335	CACCAGGAGTTTGCGT-1_2	0.421239	0.421239	785.003
TAGCCGGGTATGCTTG-1_1	0.0131027	0.00238166	580.767	CACCAGGCAAGGTGTG-1_2	0.395796	0	863.336
TAGCCGGTCATGGTCA-1_1	0.0267869	0.525731	318.62	CACCAGGCACGGCCAT-1_2	0.869377	0	949.29
TAGCCGGTCGATGAGG-1_1	0.458672	0.310151	704.453	CACCAGGGTAAATACG-1_2	0.294797	0.294797	649.03
TAGGCATCAGATCTGT-1_1	0.0287087	0.0172708	616.388	CACCAGGGTGACCAAG-1_2	0	0.355366	775.211
TAGGCATTCCCTCAGT-1_1	0.798209	-0.00481864	517.525	CACCAGGGTTTACTCT-1_2	0.265364	0.265364	478.402
TAGGCATTCCGGGTGT-1_1	0.112145	0.0144268	365.395	CACCAGGTCAGTGTTG-1_2	0.182128	0.336141	578.983
TAGTGGTAGCGCCTCA-1_1	0.115358	0.0484729	495.618	CACCAGGTCGCTGATA-1_2	0.236957	0.236957	476.111
TAGTGGTCACTACAGT-1_1	0.0107854	0.0211149	330.894	CACCTTGGTCACAAGG-1_2	0.776156	0.210764	504.147
TAGTGGTCAGGATCGA-1_1	0.00608885	-0.00879024	747.49	CACTCCAGTCAATGTC-1_2	0.587245	0.336124	731.78
TAGTGGTGTCTGGAGA-1_1	0.0264062	0.017479	529.307	CACTCCAGTGGGTCAA-1_2	0.453744	0.453744	482.697
TAGTGGTTCAAAGACA-1_1	0.0768032	0.014373	703.828	CACTCCAGTGGTCTCG-1_2	0.181624	0.335277	964.796
TAGTGGTTCACTCTTA-1_1	0.0140321	0.00572489	617.962	CACTCCATCATAGCAC-1_2	0.613759	0	611.542
TAGTGGTTCGCACTCT-1_1	-0.000684301	0.368637	368.821	CAGAATCGTGCTCTTC-1_2	0.667127	0.212817	597.775
TAGTTGGGTTAAGAAC-1_1	0.0337245	0.374213	354.152	CAGAATCTCGGATGGA-1_2	0.221481	0	541.864
TAGTTGGTCAATAAGG-1_1	0.0292954	0.0391904	709.501	CAGAATCTCTAACCGA-1_2	0.408742	0.408742	523.766
TAGTTGGTCACAATGC-1_1	1.4039	0.263942	467.535	CAGAGAGAGGCCGAAT-1_2	0	0	653.41
TAGTTGGTCACTCTTA-1_1	0.328395	0.0144109	518.514	CAGAGAGAGTGACATA-1_2	0	0.174692	962.933
TAGTTGGTCCGAAGAG-1_1	0.0284914	0.399152	602.432	CAGAGAGTCACCCTCA-1_2	0.216433	0	926.857
TAGTTGGTCTATCCTA-1_1	0.474342	0.0388886	609.677	CAGATCACAGATAATG-1_2	0.52385	0.295842	359.852
TAGTTGGTCTGTCAAG-1_1	0.0391346	0.265342	393.226	CAGATCATCAGTCAGT-1_2	0	0.514777	434.277
TATCAGGAGAGTGAGA-1_1	0.0085575	0.00546602	379.778	CAGATCATCTAGCACA-1_2	0.457284	0	820.503
TATCAGGGTAAAGTCA-1_1	0.399829	0.348076	497.105	CAGCAGCAGAGTAATC-1_2	0	0.482831	617.778
TATCAGGGTACCGTTA-1_1	0.0156181	0.0202715	451.094	CAGCAGCAGTGTGGCA-1_2	0.219369	0	1084.12
TATCAGGGTATGCTTG-1_1	0.0134745	-0.00868938	604.674	CAGCAGCGTCCAAGTT-1_2	0.19701	0.19701	658.82
TATCAGGGTTTGGGCC-1_1	0.00708767	0.032213	549.558	CAGCATAAGACCTTTG-1_2	0.342109	0	1953.35
TATCTCAGTTGAGTTC-1_1	0.118456	0.0322558	883.776	CAGCATACAACAACCT-1_2	0.634247	0.509346	848.161
TATCTCATCAGCTCTC-1_1	0.0114558	0.314849	602.956	CAGCATAGTACTTCTT-1_2	1.2047	0	716.984
TATGCCCAGTGACTCT-1_1	0.209837	0.00763831	617.136	CAGCCGAAGCGTGAGT-1_2	0	0.526408	412.684
TATGCCCAGTGTTGAA-1_1	0.0591585	0.00682801	543.075	CAGCCGAAGGAGTTGC-1_2	0.862256	0.577735	631.287
TATGCCCCAAGTAATG-1_1	0.0458494	0.0571487	597.995	CAGCCGACACGAAAGC-1_2	0.186897	0.186897	585.2
TATGCCCCACACTGCG-1_1	0.571084	0.468426	691.265	CAGCCGATCACATACG-1_2	0	0	721.493
TATGCCCGTCAAACTC-1_1	1.05832	0.147689	763.844	CAGCGACAGAGTGAGA-1_2	0.228936	0.228936	589.799
TATGCCCGTTACGACT-1_1	-0.0401187	-0.063041	574.536	CAGCGACAGTCATCCA-1_2	0	0.552113	583.395
TATGCCCTCGTCTGAA-1_1	1.01734	0.313477	488.293	CAGCGACCATATGGTC-1_2	0	0	650.375
TATGCCCTCTTGGGTA-1_1	0.105384	0.0562292	420.963	CAGCGACGTATCACCA-1_2	0	0.44493	654.899
TATTACCAGATCTGCT-1_1	0.110715	0.267333	640.402	CAGCGACTCAGCATGT-1_2	0.909627	0.192201	481.966
TATTACCCAAGACGTG-1_1	0.062746	0.340658	876.743	CAGCTAATCAACACCA-1_2	0.337746	0.183065	308.475
TATTACCCATGCTGGC-1_1	0.73051	0.717932	514.394	CAGCTGGAGAACAATC-1_2	0.490647	0	572.186
TATTACCCATGTCCTC-1_1	0.0689173	0.0406752	458.897	CAGCTGGAGAAGGACA-1_2	0	0.207866	770.034
TATTACCTCCGGCACA-1_1	0.264931	0.877019	524.454	CAGCTGGAGATCGATA-1_2	1.32087	0.266345	839.929
TATTACCTCGCCTGTT-1_1	0.722998	0.0219703	454.727	CAGCTGGAGCGATAGC-1_2	0	0	844.153
TCAACGACAAACGTGG-1_1	0.230233	0.302825	406.225	CAGCTGGGTTTCCACC-1_2	0.682652	0.218959	971.825
TCAACGACAGATGGCA-1_1	0.124811	0.346701	647.227	CAGGTGCAGAGCCTAG-1_2	0	0.217843	697.174
TCAACGAGTATCGCAT-1_1	0.0159236	0.0124994	458.096	CAGGTGCAGTCTCCTC-1_2	0	0	763.455
TCAACGATCAGTTAGC-1_1	0.0170355	0.041968	548.53	CAGGTGCCACACGCTG-1_2	1.00887	0.176983	701.424
TCAATCTTCACTTACT-1_1	0.0812093	-0.0391166	435.642	CAGGTGCCAGCTCCGA-1_2	0.668338	0.668338	590.127
TCAATCTTCGACCAGC-1_1	0.280805	0.39092	483.22	CAGGTGCCATCAGTAC-1_2	0	0	736.662
TCAATCTTCTCGAGTA-1_1	0.0203122	0.286077	619.901	CAGGTGCTCTCCCTGA-1_2	0.226395	0.226395	446.107
TCAATCTTCTTAACCT-1_1	0.410383	-0.000431872	795.645	CAGTAACAGACTCGGA-1_2	0	0	607.485
TCACAAGAGCCCTAAT-1_1	0.0891284	-0.0829005	661.124	CAGTAACCACGTCTCT-1_2	0	0	338.731
TCACAAGCAAGCTGAG-1_1	1.42257	-0.166966	980.777	CAGTAACGTAGCCTCG-1_2	0.828402	0.357594	465.921
TCACAAGCACCACGTG-1_1	0.00547246	0.00996321	612.892	CAGTAACGTGCGAAAC-1_2	0.914577	0.317675	464.627
TCACAAGGTTCTCATT-1_1	0.504317	0.417666	727.132	CAGTAACTCATGTCCC-1_2	0.382156	0	470.066
TCACAAGTCTCTGCTG-1_1	0.797621	0.124292	645.858	CAGTCCTCAATAGCAA-1_2	0.192833	0.4935	875.368
TCACGAAAGAATGTGT-1_1	0.0707355	-0.00236341	409.621	CAGTCCTCAGGAATGC-1_2	1.55823	0.293377	872.746
TCACGAACACGACTCG-1_1	0.0290551	0.0186031	408.737	CATATGGAGAAGGTGA-1_2	1.24464	0.401685	738.311
TCACGAAGTAATAGCA-1_1	0.162142	0.104009	579.348	CATATGGAGATGCGAC-1_2	0.743607	0	332.828
TCAGATGAGAGTGAGA-1_1	0.157781	0.0296216	469.48	CATATGGAGGCAATTA-1_2	0	0.436715	667.828
TCAGATGAGTGCGATG-1_1	0.643707	0.218681	807.644	CATATGGAGTCTCGGC-1_2	0	0.27553	592.111
TCAGATGCAGCTGCAC-1_1	0.0215168	0.343847	481.373	CATATGGCAACACCCG-1_2	0	0	858.12
TCAGATGCATGTAAGA-1_1	0.00701718	0.0297911	481.366	CATATGGCATGGATGG-1_2	0.243092	0	559.628
TCAGATGGTAAATGAC-1_1	0.144006	0.0772386	461.152	CATATGGCATGTCCTC-1_2	0.330744	0	842.804
TCAGATGTCACATACG-1_1	0.140531	0.253358	453.292	CATATGGGTCGCGTGT-1_2	0	0.321153	445.589
TCAGATGTCCTTAATC-1_1	1.36633	0.00130507	499.001	CATATGGGTGTGACCC-1_2	0.386341	0.386341	924.568
TCAGCAACACTCGACG-1_1	0.358982	0.0400778	750.048	CATATGGTCCGTCAAA-1_2	0.786369	0.181684	317.951
TCAGCAACATGCAACT-1_1	0.0948676	0.827254	646.074	CATATTCGTGCGGTAA-1_2	0.386901	0.386901	885.961
TCAGCAAGTGCCTTGG-1_1	0.00979866	-0.0441245	513.358	CATCAAGAGGGAAACA-1_2	0.215245	0.215245	988.457
TCAGCTCCACAGGAGT-1_1	0.156208	0.0712681	294.794	CATCAAGAGTGAAGTT-1_2	0	0.607274	398.826
TCAGGATAGAAACCTA-1_1	0.0289303	0.00961833	681.761	CATCAAGCAAATTGCC-1_2	0	0.96391	425.672
TCAGGATCAGTAGAGC-1_1	0.00616079	-0.0308119	488.219	CATCAAGGTGACGGTA-1_2	0.321288	0	868.135
TCAGGATGTCTCTCTG-1_1	0.330487	0.356934	602.902	CATCAAGGTGGTACAG-1_2	0	0	550.8
TCAGGTACAAACCCAT-1_1	0.275598	0.0824412	548.209	CATCAGACAGATCGGA-1_2	0.391053	0.890198	731.728
TCAGGTATCGGAATCT-1_1	0.0957094	0.33024	333.798	CATCAGAGTTGTCGCG-1_2	0.282314	0.282314	555.451
TCATTACAGAAGGTTT-1_1	0.47112	0.400315	429.461	CATCCACAGGGTATCG-1_2	0.456976	0.254367	535.331
TCATTACAGCTAGTGG-1_1	0.190315	-0.0199816	490.116	CATCCACCAAGTCATC-1_2	0.720665	0	595.602
TCATTACAGGGCATGT-1_1	0.0171727	-0.0186745	644.347	CATCGAAAGAATCTCC-1_2	0.59	0.728506	417.698
TCATTACAGGGCTTGA-1_1	1.5785	0.529851	413.212	CATCGAAAGATGCCTT-1_2	0.590215	0.338034	532.324
TCATTACGTATTCGTG-1_1	1.65039	0.180985	710.754	CATCGAACAATCGAAA-1_2	0.368122	0	409.63
TCATTTGAGTGACTCT-1_1	0.0213248	-0.00879444	358.161	CATCGAAGTTCAGGCC-1_2	0	0	334.961
TCATTTGGTCTCTCGT-1_1	0.129628	0.00829061	755.589	CATCGAATCACCGGGT-1_2	0.423411	0.23395	259.065
TCATTTGTCTACTCAT-1_1	0.0780752	-0.022584	509.111	CATCGAATCGTCTGAA-1_2	1.07902	0.913766	725.993
TCCACACCAAGCCCAC-1_1	1.04139	0.638917	476.145	CATCGAATCTAACTGG-1_2	0.184672	0.340497	539.735
TCCACACCACTGTGTA-1_1	0.454785	0.173439	991.548	CATCGAATCTGGTATG-1_2	0.2372	0.2372	709.524
TCCACACCAGGGAGAG-1_1	0.100979	0.829397	700.184	CATCGGGAGACAATAC-1_2	0.549748	0.312185	385.836
TCCACACCATGTAAGA-1_1	0.10402	0.0139767	484.218	CATCGGGAGACCTTTG-1_2	0	1.10794	504.978
TCCACACGTTGTTTGG-1_1	0.141887	0.375158	623.323	CATCGGGAGTAACCCT-1_2	0.258204	0.633296	898.711
TCCACACTCATTCACT-1_1	0.160587	0.0363372	439.952	CATCGGGCAAGCGCTC-1_2	0.940127	0	673.822
TCCACACTCGGATGTT-1_1	0.509049	0.361765	481.156	CATCGGGTCCTAGTGA-1_2	0	0	764.06
TCCCGATCAGGATCGA-1_1	1.40243	-0.030322	560.767	CATCGGGTCGACAGCC-1_2	0.405907	0	457.685
TCCCGATCATCCTAGA-1_1	0.270474	0.018722	496.414	CATGACAAGCCAACAG-1_2	1.67505	0.412426	555.003
TCCCGATTCCTTAATC-1_1	0.998993	-0.0200245	566.671	CATGACACACAGGCCT-1_2	0.57679	0.57679	1115.18
TCGAGGCAGATAGTCA-1_1	0.00160932	0.0443836	562.471	CATGCCTCATTACGAC-1_2	0	0.969717	594.449
TCGAGGCAGGGCACTA-1_1	0.307386	-0.0301481	1034.88	CATGCCTGTACTTCTT-1_2	0.250969	0.250969	1067.04
TCGAGGCCACCAGGCT-1_1	0.0187963	0.00733643	495.021	CATGCCTGTCACTTCC-1_2	0.59214	0	638.266
TCGAGGCCAGATGGGT-1_1	0.0345234	0.0312912	851.918	CATGCCTTCTGATACG-1_2	0.203274	0	560.945
TCGCGAGAGAGTAAGG-1_1	1.22485	-0.0404154	579.977	CATGGCGAGAAGGGTA-1_2	0.284774	0.401586	719.583
TCGCGAGCAGGTCGTC-1_1	0.350599	0.718293	654.38	CATGGCGGTAGGAGTC-1_2	0.237636	0.237636	801.381
TCGCGAGGTACTTGAC-1_1	0.109017	0.122693	678.009	CATGGCGTCTCGTATT-1_2	0.579551	0	485.809
TCGCGAGTCAGATAAG-1_1	0.26268	0.410829	523.335	CATTATCGTAGCTTGT-1_2	0.236889	0.236889	747.251
TCGCGAGTCGCATGAT-1_1	1.34985	-0.0832606	507.02	CATTCGCAGACTAAGT-1_2	0.157376	0.412976	581.173
TCGCGAGTCTGCGACG-1_1	0.666936	0.534119	553.293	CATTCGCAGCTTTGGT-1_2	0.229532	0.229532	1121.12
TCGCGAGTCTGTCTAT-1_1	0.160562	0.0667359	480.976	CATTCGCTCAGCCTAA-1_2	0.871488	0	995.898
TCGCGTTCACTAGTAC-1_1	0.0697775	0.0166508	495.686	CATTCGCTCATCGCTC-1_2	0.664758	0.211884	594.233
TCGCGTTCACTTAAGC-1_1	0.0976501	-0.0157306	611.151	CATTCGCTCGCAAACT-1_2	0.30915	0	538.575
TCGCGTTTCAACGGCC-1_1	0.106078	0.668615	475.283	CCAATCCAGTGTCCCG-1_2	0.19965	0	554.528
TCGGGACAGGATGTAT-1_1	0.109519	-0.0200625	463.167	CCAATCCCATATACCG-1_2	0	0	339.36
TCGGGACCATATGAGA-1_1	0.0398764	-0.00778733	443.42	CCAATCCCATTCTCAT-1_2	1.28445	0	394.318
TCGGGACTCTATCCTA-1_1	0.0581752	-0.0273875	775.246	CCAATCCTCAGCTTAG-1_2	0.40564	0	802.441
TCGGTAACACATCTTT-1_1	0.0854869	0.00690666	619.136	CCACCTATCATGCTCC-1_2	0.642584	0	625.025
TCGGTAACACCAGTTA-1_1	0.066489	-0.0964673	449.015	CCACGGAGTCAATACC-1_2	0.622061	0.25277	1093.7
TCGGTAACAGGTCGTC-1_1	0.0207232	0.0247033	466.184	CCACGGAGTGACTACT-1_2	0.631422	0.631422	857.911
TCGGTAAGTAAGCACG-1_1	0.0232381	0.0208783	558.351	CCACGGAGTTGTTTGG-1_2	0.260859	0.260859	1081.95
TCGGTAAGTCAGCTAT-1_1	0.197674	-0.0708244	513.466	CCACTACCATTTCAGG-1_2	0.845291	0.23565	653.156
TCGTACCGTCTAAAGA-1_1	0.218816	0.582199	389.104	CCACTACGTTGTGGCC-1_2	0	0.225708	396.645
TCGTACCTCATCACCC-1_1	0.0269285	0.00252949	483.725	CCAGCGAAGACATAAC-1_2	0.240612	0.240612	745.731
TCGTACCTCCACGCAG-1_1	0.0929275	0.0363681	682.476	CCAGCGAAGCTGCGAA-1_2	0.957633	0.237115	567.835
TCGTAGAGTGATGCCC-1_1	0.0792213	0.0148064	616.356	CCAGCGAAGTGAAGAG-1_2	0.612617	0.612617	717.664
TCGTAGAGTGGACGAT-1_1	0.0396003	0.0271839	523.494	CCAGCGAAGTGCGTGA-1_2	0	0.536125	748.717
TCGTAGATCGAATGCT-1_1	0.0609054	-0.0358642	452.439	CCAGCGATCTTGAGAC-1_2	0	0	664.441
TCTATTGAGCGATATA-1_1	0.745744	-0.123059	792.244	CCATGTCCACATGTGT-1_2	0	0.265626	399.576
TCTATTGAGGATGGAA-1_1	0.273489	0.742055	811.897	CCATGTCGTACAGCAG-1_2	0.149664	0.279817	850.948
TCTATTGAGTGACATA-1_1	0.0215594	-0.00225108	518.043	CCATGTCGTCGAATCT-1_2	1.2028	0.209404	752.456
TCTATTGGTTGTGGAG-1_1	0.0274401	-0.0543598	366.009	CCATTCGAGTGGGCTA-1_2	0.678748	0.280508	488.726
TCTATTGTCATCGATG-1_1	0.0379973	0.0127518	211.104	CCATTCGCAGAAGCAC-1_2	0	0	428.653
TCTATTGTCGTCTGCT-1_1	0.0519626	-0.0299494	553.736	CCATTCGCATCCGTGG-1_2	0.363795	0	677.443
TCTCATAAGGCTAGCA-1_1	0.109712	0.39281	408.195	CCATTCGCATTGGTAC-1_2	0.244725	0.244725	703.223
TCTCATATCTCTAAGG-1_1	0.143587	0.419727	537.013	CCATTCGTCACCTCGT-1_2	0	0.422675	527.955
TCTCTAAAGAGAGCTC-1_1	0.0216709	0.0218811	572.644	CCATTCGTCAGTCAGT-1_2	0	0.454577	592.632
TCTCTAAAGCCGTCGT-1_1	0.10918	0.0335872	414.982	CCATTCGTCTACTTAC-1_2	0.665952	0	1193.66
TCTCTAAAGTAATCCC-1_1	0.941392	0.306985	414.915	CCCAATCAGCCGTCGT-1_2	0.24295	0.24295	539.496
TCTCTAACATCACCCT-1_1	0.0841137	-0.0362293	411.869	CCCAATCAGCTTTGGT-1_2	0.490651	0.191551	544.255
TCTCTAAGTAGAGCTG-1_1	0.358035	-0.001375	572.909	CCCAATCAGTCATCCA-1_2	0	0	906.305
TCTCTAAGTAGCGCTC-1_1	0.152528	0.041596	891.811	CCCAATCCAAGGTTCT-1_2	0.702836	0	927.409
TCTCTAAGTTGCGTTA-1_1	0.690844	0.647898	770.93	CCCAATCCAGGCGATA-1_2	0	0	807.759
TCTCTAATCACCGGGT-1_1	0.917327	1.07781	724.921	CCCAATCCAGGGAGAG-1_2	1.1462	0	461.12
TCTCTAATCGTCCAGG-1_1	0.632268	0.302119	685.451	CCCAATCGTCAGAATA-1_2	0.394397	0.394397	490.905
TCTGAGAAGATGGGTC-1_1	1.34158	0.096422	840.404	CCCAATCTCGGCGGTT-1_2	0.272366	0	614.997
TCTGAGAGTCCGAACC-1_1	0.0487139	0.0346577	559.048	CCCAATCTCTCGCTTG-1_2	0.77456	0.329217	482.069
TCTGGAAGTAGAGCTG-1_1	0.17314	-0.0239485	243.309	CCCAGTTAGCTGAACG-1_2	0	0	857.204
TCTGGAATCGCAGGCT-1_1	0.0357754	0.0676001	585.255	CCCAGTTGTGGCCCTA-1_2	0.248161	0	428.039
TCTTCGGCAGCTGCTG-1_1	0.00434867	-0.022634	546.226	CCCAGTTTCAAGGTAA-1_2	0	0	1182.81
TCTTCGGTCCTTGACC-1_1	0.809185	0.0511642	305.946	CCCAGTTTCCTAGTGA-1_2	0.389857	0.389857	841.725
TCTTTCCAGAACTCGG-1_1	0.163224	0.0352274	325.486	CCCAGTTTCTAACGGT-1_2	0.701125	0.291679	658.718
TCTTTCCGTAAGTAGT-1_1	0.865325	0.63748	484.547	CCCAGTTTCTGATTCT-1_2	0.936057	0.573774	505.649
TCTTTCCGTCATATCG-1_1	0.0191341	0.0177163	754.133	CCCAGTTTCTGCTGTC-1_2	0.28877	0	662.692
TGAAAGACATCTGGTA-1_1	0.0676717	0.0513158	295.483	CCCATACCACTCAGGC-1_2	0	0	478.446
TGAAAGACATGGTTGT-1_1	0.0607994	0.00656756	467.669	CCCATACCAGCTGCTG-1_2	0	0	586.216
TGAAAGAGTCCATGAT-1_1	0.142234	0.258259	377.694	CCCATACGTCCCTTGT-1_2	0	0	737.18
TGACAACCACTTGGAT-1_1	0.0271535	0.0106619	560.557	CCCATACGTGCCTGGT-1_2	1.6881	0	448.591
TGACAACGTCGCGGTT-1_1	0.0313342	0.00661338	618.099	CCCTCCTCATGCCCGA-1_2	0.656864	0	469.37
TGACAACTCTGATTCT-1_1	1.58153	0.2963	559.321	CCGGGATAGCGTTTAC-1_2	0.358333	0.358333	865.295
TGACGGCCAGCGAACA-1_1	0.458092	0.224481	1057.74	CCGGGATCAAGCCGCT-1_2	0.24167	0	629.642
TGACTAGAGTTGAGTA-1_1	1.13873	0.426897	764.336	CCGGGATTCGTGGTCG-1_2	0.757188	0.373568	500.992
TGACTAGCAATGGAAT-1_1	0.0821716	-0.00932857	489.043	CCGGTAGGTCTGGAGA-1_2	0.280168	0.678063	479.974
TGACTAGCACGTTGGC-1_1	0.273527	0.0401039	328.163	CCGGTAGGTTATGTGC-1_2	0.603546	0.243885	689.82
TGACTAGCATCGACGC-1_1	0.0224927	0.00696713	680.91	CCGGTAGTCTTAGCCC-1_2	0.892631	0	642.425
TGACTAGTCCAGAGGA-1_1	0.374839	-0.0467686	462.941	CCGTACTAGTCCATAC-1_2	0.266845	0	752.749
TGACTAGTCCTTTCGG-1_1	0.0145393	-0.0586723	1727.95	CCGTACTCAAGTACCT-1_2	0.278753	0	921.9
TGACTTTAGTGTTTGC-1_1	0.116206	0.0401541	646.558	CCGTGGAAGTTCGCGC-1_2	1.17301	0	1097.06
TGACTTTCACATGTGT-1_1	0.0406073	0.425724	572.757	CCGTGGATCTACTTAC-1_2	0	0.195748	1504.66
TGACTTTGTCGGCACT-1_1	0.0433105	0.0794935	490.085	CCGTTCAAGCACGCCT-1_2	0.272979	0	966.287
TGAGAGGGTAGCCTCG-1_1	0.0467283	0.0109387	417.873	CCGTTCAAGCTCAACT-1_2	0.662353	0.486266	811.288
TGAGAGGGTTAGTGGG-1_1	0.0273396	0.0173756	506.029	CCGTTCAAGTACGACG-1_2	0.929438	0.267441	634.408
TGAGAGGTCGGACAAG-1_1	1.26197	-0.112524	309.969	CCGTTCAGTGTGCCTG-1_2	0.684815	0	972.342
TGAGAGGTCTTTACAC-1_1	0.0381071	-0.006595	445.621	CCGTTCATCCGCGTTT-1_2	0	0.395741	686.496
TGAGCATCATCAGTCA-1_1	0.112414	0.292215	670.454	CCTAAAGAGCTGTCTA-1_2	0.484476	0.18878	359.541
TGAGCCGCAAGCCGCT-1_1	0.0175723	0.0123051	703.432	CCTAAAGAGTCAAGCG-1_2	0.893682	0.215664	935.685
TGAGCCGCACAACTGT-1_1	0.143	0.51702	508.41	CCTAAAGCAGGGAGAG-1_2	0.77807	0.462874	672.83
TGAGCCGTCCGATATG-1_1	0.269035	0.491443	609.121	CCTACACCACCCATGG-1_2	0.887001	0.761866	527.673
TGAGGGACATGCCTTC-1_1	0.389042	-0.0152349	418.15	CCTACCAAGCCAGTTT-1_2	0.500902	0	587.399
TGAGGGAGTCACTGGC-1_1	0.0178382	-0.0177288	310.896	CCTACCAGTAGCTGCC-1_2	0.611744	0.247809	674.835
TGATTTCAGTCCTCCT-1_1	0.0300919	-0.0153566	546.947	CCTACCAGTGCTTCTC-1_2	0.170824	0.170824	632.3
TGATTTCCAGACGCTC-1_1	0.200054	0.0655101	272.834	CCTAGCTCATAGACTC-1_2	0	0	977.576
TGATTTCGTAAACGCG-1_1	0.18855	0.023858	935.032	CCTAGCTGTTATCCGA-1_2	0.768721	0	887.462
TGCACCTAGATCCGAG-1_1	0.136999	-0.00695679	653.162	CCTATTAGTACCATCA-1_2	0.967602	0.209523	697.551
TGCACCTAGTGCGTGA-1_1	0.0374024	0.236383	548.453	CCTATTAGTGCCTGTG-1_2	0.217843	0.548223	533.666
TGCACCTAGTTTAGGA-1_1	0.111037	0.0155851	439.18	CCTATTAGTTAGAACA-1_2	0	0	445.053
TGCACCTCACTGTGTA-1_1	0.776267	0.57108	608.429	CCTCAGTAGTGTCTCA-1_2	0.685193	0	1223.81
TGCACCTGTTATGCGT-1_1	0.448869	0.423685	420.72	CCTCTGACACTACAGT-1_2	0	0.17622	615.447
TGCACCTGTTCTGTTT-1_1	0.0066574	-0.00260303	572.002	CCTCTGAGTCCAGTGC-1_2	0.178971	0	455.004
TGCACCTTCATCATTC-1_1	0.53978	0.230881	626.548	CCTCTGAGTGCAGGTA-1_2	0	0.241312	578.705
TGCACCTTCCAAACTG-1_1	-0.00650833	-0.028146	427.056	CCTTACGAGAAACCGC-1_2	0	0	762.972
TGCACCTTCGAGCCCA-1_1	0.851396	0.540046	499.943	CCTTACGAGATGGCGT-1_2	0	0.627721	716.801
TGCCAAACAGCATGAG-1_1	0.122678	0.137131	578.318	CCTTACGCAGGGCATA-1_2	0.718195	0.190741	1097.3
TGCCAAAGTCGAACAG-1_1	0.00466166	0.00375737	582.131	CCTTCCCAGACAGACC-1_2	0.267866	0.267866	655.126
TGCCAAAGTCTAGGTT-1_1	-0.00501169	0.0178042	469.841	CCTTCCCAGATATGCA-1_2	0	0	968.139
TGCCAAAGTTCTGAAC-1_1	0.18433	0.000694495	559.928	CCTTCCCAGCTGCAAG-1_2	0.245758	0	448.829
TGCCAAATCTCGATGA-1_1	0.0176868	0.337518	503.996	CCTTCCCCACAGGAGT-1_2	1.37544	0	959.898
TGCCCATAGGAACTGC-1_1	1.25015	1.32375	818.597	CCTTCCCTCCGTACAA-1_2	0	0	468.842
TGCCCATCAACTTGAC-1_1	0.404181	-0.0348505	732.939	CCTTCGAAGAACTGTA-1_2	0.948728	0.203806	1034.85
TGCCCATGTTGACGTT-1_1	0.0286686	-0.011512	540.185	CCTTCGAAGGAATCGC-1_2	0.541493	0.306959	598.296
TGCCCATTCAGCATGT-1_1	0.167747	0.661173	552.728	CCTTCGACATAGGATA-1_2	0	0	484.678
TGCCCTACAATGAAAC-1_1	0.0630055	-0.0895904	532.68	CCTTCGATCCCATTAT-1_2	0	0	1131.78
TGCCCTACACAGCCCA-1_1	0.0918895	0.049908	709.42	CCTTTCTAGCCGATTT-1_2	0.331518	0.179435	756.513
TGCCCTACAGTGGAGT-1_1	0.455717	0.151893	468.001	CCTTTCTCACCAGGTC-1_2	0.9384	0	509.835
TGCCCTAGTCAGCTAT-1_1	0.220208	0.0384317	423.808	CGAACATGTTGCTCCT-1_2	1.10209	0	779.026
TGCCCTATCCCGACTT-1_1	0.109008	0.0105116	622.683	CGAATGTCACAGGCCT-1_2	0	0.335084	548.428
TGCCCTATCGGCTTGG-1_1	0.519604	0.0576367	1028.67	CGAATGTCACATCTTT-1_2	0	0	664.987
TGCGCAGCACCAGGCT-1_1	0.846746	0.282466	964.43	CGAATGTCAGGGCATA-1_2	0.343021	0.70458	514.082
TGCGCAGTCATAACCG-1_1	0.0925682	0.00185347	436.651	CGAATGTTCTTCCTTC-1_2	0.583044	0.333426	716.678
TGCGCAGTCGCCTGTT-1_1	0.168	0.300821	499.663	CGACCTTAGACACGAC-1_2	0.20758	0.525964	320.358
TGCGGGTTCAGCTCTC-1_1	0.0327666	0.0173287	2132.12	CGACCTTAGTCTCCTC-1_2	0	0.436115	1090.84
TGCGGGTTCGACGGAA-1_1	0.470862	0.37792	571.139	CGACCTTCAAAGAATC-1_2	0.461743	0	579.974
TGCGGGTTCGCTTAGA-1_1	1.0822	0.257379	834.183	CGACCTTTCCGCTGTT-1_2	0.289291	0	487.114
TGCGTGGGTAAGTGGC-1_1	1.38083	0.228579	460.701	CGACCTTTCTGCAAGT-1_2	0	0.629	644.09
TGCGTGGTCCATGAAC-1_1	0.136891	0.0318082	1704.34	CGACTTCCAGATGAGC-1_2	0.862877	0.330325	1192.73
TGCTACCAGGCTCATT-1_1	0.081853	-0.0323897	418.008	CGACTTCGTAATAGCA-1_2	0.942749	0	377.087
TGCTACCAGGGAACGG-1_1	0.448226	0.00955525	325.21	CGACTTCGTATTCTCT-1_2	0	0	715.826
TGCTACCAGTCGCCGT-1_1	1.09595	0.291526	736.641	CGACTTCGTGTAATGA-1_2	0.237455	0.590035	495.59
TGCTACCCAATGAATG-1_1	0.0412626	0.397068	718.541	CGACTTCGTTGGGACA-1_2	1.22262	0.336004	812.721
TGCTACCGTAAACCTC-1_1	0.0359116	0.609579	574.693	CGACTTCTCGGATGGA-1_2	0.846233	0	546.63
TGCTACCGTAGCTTGT-1_1	0.0457761	0.0263533	485.094	CGACTTCTCTGTCTCG-1_2	1.10006	0.223579	519.29
TGCTACCTCGTTGCCT-1_1	0.712844	-0.0871389	740.42	CGAGAAGAGCACCGCT-1_2	0.846866	0	586.274
TGCTGCTAGTTGCAGG-1_1	0.0713343	0.0330684	504.915	CGAGAAGAGCAGCGTA-1_2	0	0	669.378
TGCTGCTCAAGCTGGA-1_1	0.187042	0.541569	501.111	CGAGAAGAGGACAGCT-1_2	0	0.2586	467.59
TGCTGCTCAATTGCTG-1_1	0.660028	0.497476	598.796	CGAGAAGAGGGATACC-1_2	0.323997	0	687.057
TGCTGCTGTAGTACCT-1_1	0.646075	0.0189025	957.953	CGAGAAGCATCCCATC-1_2	0.728617	0.958706	827.57
TGCTGCTGTGACTACT-1_1	0.00553217	-0.0682732	404.109	CGAGAAGGTGCACCAC-1_2	0.854874	0.291004	819.449
TGCTGCTTCCGCTGTT-1_1	0.698562	-0.00483505	222.517	CGAGAAGTCACGAAGG-1_2	0	0	842.697
TGCTGCTTCTACTCAT-1_1	0.04042	0.0382345	571.092	CGAGAAGTCGCATGGC-1_2	0.53129	0.351132	680.124
TGGACGCAGAGACTAT-1_1	0.721055	0.443697	897.336	CGAGAAGTCGTCGTTC-1_2	0.863109	0	1037.83
TGGACGCAGCGCCTTG-1_1	0.0652839	0.0285534	464.79	CGAGCACAGAAGGGTA-1_2	0	0.206223	1044.25
TGGACGCCATCTATGG-1_1	0.180441	-0.000236347	417.728	CGAGCACAGTCATGCT-1_2	0.987175	0	1103.31
TGGACGCCATGCTGGC-1_1	1.21785	-0.075859	452.103	CGAGCACCAGGGATTG-1_2	0.348472	0	679.366
TGGACGCTCGTCTGCT-1_1	0.141292	0.00957605	410.476	CGAGCACTCGAGAGCA-1_2	0	0	690.5
TGGCCAGCACGGCCAT-1_1	0.557727	0.715694	380.909	CGAGCACTCTACCAGA-1_2	0.218815	0	685.606
TGGCCAGCATAGTAAG-1_1	0.0128018	-0.120424	729.593	CGAGCCACAGTCTTCC-1_2	1.01202	0.459777	701.998
TGGCCAGGTAAATACG-1_1	0.0901497	0.420357	659.397	CGAGCCACATGGTCTA-1_2	0.398537	0.398537	875.63
TGGCCAGGTATAGGGC-1_1	0.0320182	1.06926	835.95	CGAGCCAGTACCAGTT-1_2	0.923835	0.196381	979.087
TGGCCAGGTGCGAAAC-1_1	0.0191858	0.0263608	595.912	CGAGCCAGTCTTCTCG-1_2	0.241248	0.241248	666.25
TGGCCAGGTTCAGTAC-1_1	0.497433	-0.0745546	1009.94	CGAGCCAGTTCGTCTC-1_2	1.33317	0.834394	376.54
TGGCGCAAGAAACGAG-1_1	0.330403	0.501864	803.073	CGATCGGAGATAGTCA-1_2	0	0	476.542
TGGCGCACACATGTGT-1_1	0.0196294	0.0127628	749.414	CGATCGGAGGTGACCA-1_2	0	0	822.381
TGGCGCAGTGTGACGA-1_1	1.17103	0.136795	705.938	CGATCGGTCATCGCTC-1_2	0.656332	0	770.428
TGGCGCATCACCTCGT-1_1	0.107114	0.401829	646.74	CGATCGGTCGTCCAGG-1_2	0.641748	0.307425	371.411
TGGCTGGAGGTGATAT-1_1	0.147883	0.0795846	820.885	CGATGGCAGATCGATA-1_2	0	0.178638	1118.91
TGGCTGGCAAGTTAAG-1_1	0.0310001	0.389917	738.103	CGATGGCCACAGTCGC-1_2	0.230377	0	1103.51
TGGCTGGGTAATTGGA-1_1	0.0240249	0.445691	809.828	CGATGGCGTCTAGTCA-1_2	0	0.244628	648.973
TGGCTGGGTATTCTCT-1_1	0.132067	0.0339372	594.324	CGATGGCGTGTTCGAT-1_2	0.524243	0.296089	877.77
TGGCTGGGTTCCATGA-1_1	0.0862745	0.307905	731.13	CGATGGCGTGTTTGTG-1_2	0	0	415.123
TGGGAAGCAAGGTTTC-1_1	0.0611577	-0.0906201	437.604	CGATGGCTCCCTGACT-1_2	0	0	561.748
TGGGAAGCAATGACCT-1_1	0.130608	1.07452	786.375	CGATGGCTCTATGTGG-1_2	0.222466	0.404335	637.178
TGGGAAGCACGGATAG-1_1	0.0586774	0.0124957	394.686	CGATGGCTCTGTCTAT-1_2	0.379609	0.20771	477.812
TGGGAAGCATAAAGGT-1_1	0.0301219	0.0182087	908.157	CGATTGACAAGGACTG-1_2	1.21665	0.622698	647.089
TGGGAAGTCGTTTATC-1_1	0.276923	-0.00364623	954.295	CGATTGACAGGAATGC-1_2	0.787999	0.182182	1386.27
TGGGCGTCATGTAAGA-1_1	0.126248	0.491147	591.253	CGATTGATCGACGGAA-1_2	0.40151	0.40151	786.799
TGGGCGTGTTCGTGAT-1_1	0.0529859	0.00430769	401.292	CGATTGATCTGCGACG-1_2	0.216146	0.393775	629.115
TGGGCGTTCAGCACAT-1_1	0.561323	0.236329	514.845	CGCCAAGCAGTAACGG-1_2	0.658583	0.209461	939.053
TGGGCGTTCAGGATCT-1_1	0.0223002	0.0293123	435.499	CGCCAAGGTGATAAGT-1_2	0	0.286091	492.82
TGGGCGTTCGCACTCT-1_1	0.117757	-0.0172248	623.399	CGCCAAGTCACCTCGT-1_2	0.19826	0	770.473
TGGTTAGAGAAACCTA-1_1	0.105637	0.00597087	853.326	CGCCAAGTCTGGAGCC-1_2	0	0.785902	1176.01
TGGTTAGAGTAGTGCG-1_1	0.0514854	0.382839	468.737	CGCGGTACAAGAAGAG-1_2	0	0.536538	726.594
TGGTTAGCAAAGGCGT-1_1	0.850802	0.367073	421.324	CGCGGTACACCTATCC-1_2	0.464978	0.464978	589.607
TGGTTAGCAGGTCTCG-1_1	0.089803	0.757076	815.509	CGCGTTTGTACTCGCG-1_2	0.230425	0.230425	679.473
TGGTTAGCATGGTAGG-1_1	1.05821	0.421622	359.463	CGCGTTTGTGACGCCT-1_2	0.248044	0.248044	666.624
TGGTTAGTCAGCGACC-1_1	0.0772237	-0.0315772	624.165	CGCGTTTTCACTGGGC-1_2	0.728545	0	762.499
TGGTTCCAGCTACCGC-1_1	0.661808	0.296551	435.276	CGCTGGAAGAGTGACC-1_2	0	0.391736	517.405
TGGTTCCCAAGACACG-1_1	0.0262404	-0.0252202	634.08	CGCTGGAAGTACGCCC-1_2	0	0	684.851
TGGTTCCGTTACGACT-1_1	0.662517	-0.034467	483.715	CGCTGGACAACGCACC-1_2	0.21273	0	533.683
TGGTTCCTCAGGTTCA-1_1	0.0477327	0.0244149	496.311	CGCTGGAGTCCGAACC-1_2	0.337734	0	617.262
TGGTTCCTCTTAGAGC-1_1	0.131925	0.433989	710.653	CGCTGGATCGCGTTTC-1_2	0.217757	0.396472	864.997
TGTATTCAGTTTGCGT-1_1	0.381844	0.0718613	595.239	CGCTGGATCTACTTAC-1_2	1.35274	0.540579	743.647
TGTATTCCACCTCGGA-1_1	0.231016	0.30712	753.104	CGCTTCATCACCTTAT-1_2	0.267838	0	730.076
TGTATTCCACTTCGAA-1_1	0.371092	0.161064	822.682	CGGACACAGATACACA-1_2	2.05033	0	771.187
TGTATTCTCCTTGCCA-1_1	0.799624	0.248069	548.766	CGGACACAGCCAACAG-1_2	0.27942	0	598.629
TGTCCCAAGATATGGT-1_1	0.158837	0.246262	444.215	CGGACACAGGGCTTGA-1_2	1.13444	0	525.8
TGTCCCACAATGTTGC-1_1	0.950982	0.745013	282.547	CGGACACTCAGTTTGG-1_2	0.265775	0.265775	522.367
TGTCCCAGTAGCGTGA-1_1	1.12724	0.342214	475.365	CGGACGTAGTGTTGAA-1_2	0.749926	0.512887	600.374
TGTCCCAGTCCTCCAT-1_1	0.0121573	0.00149017	920.401	CGGACGTCAGATAATG-1_2	0.454945	0	555.587
TGTCCCATCATCGGAT-1_1	0.638662	-0.0184391	581.737	CGGACGTGTCTCTCGT-1_2	0.279443	0.279443	585.284
TGTCCCATCGAACGGA-1_1	0.0332939	0.482552	639.964	CGGACGTGTCTGGAGA-1_2	0.707044	0.228725	1027.78
TGTGGTACACCGAATT-1_1	0.284223	0.108188	534.487	CGGACGTTCGGCCGAT-1_2	0.248347	0.248347	658.574
TGTGGTACATGCCACG-1_1	0.0814051	-0.0476038	401.66	CGGACTGAGGACAGCT-1_2	1.39068	0.183297	662.424
TGTGGTAGTTAGGGTG-1_1	0.237084	0.0791003	457.929	CGGACTGAGTGAACGC-1_2	0.987304	0.215571	536.69
TGTGGTATCCCTAATT-1_1	0.141741	0.653151	650.358	CGGAGCTAGCTAGCCC-1_2	0.777037	0	567.928
TGTGGTATCCGGCACA-1_1	0.00350826	0.0237535	370.73	CGGAGCTCAGCTTAAC-1_2	0	0	826.533
TGTGGTATCTTGTCAT-1_1	0.195477	-0.00958505	599.389	CGGAGCTGTACGAAAT-1_2	0.282471	0.502474	692.5
TGTGTTTAGCAATCTC-1_1	-0.0245335	0.0118033	632.777	CGGAGCTGTCTCTTAT-1_2	0	0	988.707
TGTGTTTAGGAATCGC-1_1	0.421393	0.164406	623.61	CGGAGCTTCTCGGACG-1_2	0.363969	0.630239	549.949
TGTGTTTAGTAGATGT-1_1	0.369114	0.442574	685.826	CGGAGTCAGAAGAAGC-1_2	0.448205	0.249006	324.382
TGTGTTTGTTGTTTGG-1_1	0.0201271	-0.0165198	640.772	CGGAGTCCACAGCCCA-1_2	0	0	576.904
TGTGTTTTCACGCATA-1_1	0.0688619	0.0417964	677.171	CGGAGTCGTAAGTAGT-1_2	0.70272	0.226984	355.987
TGTGTTTTCTTCTGGC-1_1	0.0421412	-0.0722168	599.62	CGGAGTCGTCGACTAT-1_2	0	0.303802	516.102
TGTTCCGGTCCGAGTC-1_1	0.0286686	-0.0462945	756.993	CGGAGTCGTTCGAATC-1_2	0.401619	0.687373	403.466
TGTTCCGTCAACCATG-1_1	0.981595	0.431145	515.955	CGGCTAGAGTGGACGT-1_2	0.66998	0.39008	766.248
TGTTCCGTCGGCATCG-1_1	0.110705	0.493914	539.121	CGGCTAGGTGCAACGA-1_2	0.289536	0	732.398
TTAACTCAGTCATGCT-1_1	0.0602725	0.0284155	471.476	CGGCTAGGTGCGGTAA-1_2	0.657658	0.316347	448.744
TTAACTCCACCAGCAC-1_1	0.271059	0.664526	732.896	CGGGTCAAGCCGATTT-1_2	0.265017	0	687.366
TTAACTCTCAACACAC-1_1	0.861692	0.3775	372.299	CGGGTCACAAACTGCT-1_2	0.907943	0.55366	823.127
TTAACTCTCAGAGCTT-1_1	0.0234419	0.035549	836.721	CGGGTCACATTGGCGC-1_2	0	0.57988	474.438
TTAACTCTCATGTCCC-1_1	1.46144	1.03462	696.158	CGGTTAACACTGTCGG-1_2	0.268307	0.268307	555.703
TTAACTCTCTTAGCCC-1_1	0.0475448	0.627763	297.457	CGGTTAAGTACGCACC-1_2	0.649177	0	375.436
TTAGGACAGACTTTCG-1_1	1.14798	1.06785	662.085	CGTAGCGAGAACAACT-1_2	0.827749	0.357246	462.46
TTAGGACGTGAGCGAT-1_1	0.0431643	0.0452441	740.901	CGTAGCGAGCCACGTC-1_2	0.712665	0.230997	606.303
TTAGGACGTTCGGCAC-1_1	0.00527828	0.0216832	296.606	CGTAGCGCAAAGCGGT-1_2	0.222084	0	580.071
TTAGGACTCCTAGAAC-1_1	0.0998242	0.345327	507.903	CGTAGCGTCATCGATG-1_2	0	0	564.23
TTAGGCAAGGCATTGG-1_1	0.0354461	0.320018	601.661	CGTAGGCCACATGTGT-1_2	0.228767	0	684.477
TTAGGCACAAACAACA-1_1	0.197772	0.231671	561.255	CGTAGGCCACTGTTAG-1_2	0.443216	0.607896	717.08
TTAGGCAGTAGCGTAG-1_1	0.171342	0.0257683	551.534	CGTAGGCGTTGGTGGA-1_2	1.19893	0	469.381
TTAGGCAGTTCCACTC-1_1	0.0286161	0.0188993	770.101	CGTAGGCTCACAATGC-1_2	0.231136	0	886.565
TTAGGCATCAAGGTAA-1_1	0.476587	0.351945	673.55	CGTAGGCTCCAGTAGT-1_2	0.502249	0.502249	418.72
TTAGGCATCATAGCAC-1_1	0.113408	-0.12852	1586.08	CGTAGGCTCGAACGGA-1_2	0.705419	0.22807	722.554
TTAGTTCCACCGCTAG-1_1	0.0283511	0.00560747	743.873	CGTCACTAGCATCATC-1_2	0.190155	0.190155	580.887
TTAGTTCCACTAGTAC-1_1	0.959324	0.0386186	730.048	CGTCACTAGGCTCATT-1_2	0	0	390.481
TTAGTTCCAGTAACGG-1_1	1.28375	0.0586585	548.853	CGTCACTTCAACCATG-1_2	0	0.530572	526.183
TTAGTTCTCCATTCTA-1_1	0.0856125	0.0382621	416.939	CGTCAGGTCGGTGTTA-1_2	0	0	684.078
TTATGCTAGACCGGAT-1_1	0.261159	0.312708	465.973	CGTCCATAGAAGATTC-1_2	1.20802	0.330127	749.143
TTATGCTGTAGCGCAA-1_1	0.373166	0.342505	563.915	CGTCCATTCAACCAAC-1_2	1.0879	0.331896	594.931
TTATGCTGTTCAGGCC-1_1	1.56907	0.0540877	579.926	CGTCCATTCCTAGTGA-1_2	0.460606	0.774759	792.434
TTATGCTTCGCACTCT-1_1	0.280003	-0.0217096	461.753	CGTCCATTCTCGTATT-1_2	0.920921	0	461.929
TTCCCAGAGTCCCACG-1_1	0.137445	0.278909	383.62	CGTCTACAGCAGCGTA-1_2	0	0	946.152
TTCCCAGCATTTGCTT-1_1	1.75278	0.027206	646.506	CGTCTACAGGATGGTC-1_2	0.724975	0.235996	1007.29
TTCCCAGGTCTGGAGA-1_1	0.599327	0.0664306	524.069	CGTCTACCAGGGTACA-1_2	0.226442	0	487.309
TTCGAAGCAATTGCTG-1_1	0.52416	0.703559	455.46	CGTCTACGTGCTCTTC-1_2	0.964864	0	1488.7
TTCGAAGCATATGAGA-1_1	0.596019	0.0252131	769.088	CGTGAGCAGGGTTTCT-1_2	0.208803	0.528629	478.91
TTCGAAGGTACCGCTG-1_1	0.0289956	0.0121999	795.323	CGTGAGCCATCGGTTA-1_2	0.362449	0.362449	666.667
TTCGAAGTCCGGGTGT-1_1	0.118917	0.0151185	478.277	CGTGAGCGTTAAGAAC-1_2	0.261662	0.261662	908.099
TTCGGTCAGTCCTCCT-1_1	0.114726	-0.041642	587.522	CGTGTAAAGCCGCCTA-1_2	0.845777	0.634736	450.431
TTCGGTCGTGTCCTCT-1_1	0.490452	-0.00215738	910.992	CGTGTAAAGTGGAGAA-1_2	0.343545	0	792.444
TTCTACAAGAGATGAG-1_1	0.0610796	0.409241	753.146	CGTGTAACAAGGTTCT-1_2	0.50691	0	518.071
TTCTACAAGAGCTGCA-1_1	0.907682	0.34302	249.071	CGTGTAACAAGTAGTA-1_2	1.3516	0.305975	350.5
TTCTACAAGAGCTGGT-1_1	0.0331519	0.0239708	517.404	CGTGTAACAGGTCGTC-1_2	0	0.407391	589.101
TTCTACAAGGTAAACT-1_1	0.161471	0.0235265	757.772	CGTGTAACATGTTCCC-1_2	1.34613	0	776.394
TTCTACACACAGGCCT-1_1	0.0637273	-0.0166703	836.837	CGTGTAAGTGACGCCT-1_2	0	0	363.004
TTCTACACACGGTTTA-1_1	0.078508	0.000486269	857.872	CGTGTCTAGGGCATGT-1_2	0	0	941.532
TTCTACACACTTAAGC-1_1	0.624197	0.533061	670.854	CGTTAGAAGCGCTTAT-1_2	0	0.539384	780.775
TTCTACACAGTCAGCC-1_1	0.0137396	0.0031679	651.279	CGTTAGAGTCAATGTC-1_2	0	0	280.189
TTCTACACATGTTCCC-1_1	0.0676879	-0.064432	685.422	CGTTCTGAGTGGTCCC-1_2	0.516312	0	472.274
TTCTACATCGGAAACG-1_1	0.575076	0.325674	643.503	CGTTCTGCATAGACTC-1_2	0.537335	0.667104	566.615
TTCTCAAAGCGATATA-1_1	0.13773	0.033957	300.945	CGTTCTGGTAGCTCCG-1_2	0.455187	0	730.074
TTCTCAACACACGCTG-1_1	0.061294	0.330731	365.349	CGTTCTGGTCTCACCT-1_2	1.10295	0.549283	443.846
TTCTCAACATGCCTAA-1_1	0.04127	-0.0022839	718.291	CGTTCTGTCTCTTATG-1_2	0.461161	0.178401	615.664
TTCTCAAGTCCTAGCG-1_1	0.017359	0.043979	367.176	CGTTGGGAGGCCCGTT-1_2	0	0.217169	547.69
TTCTCAATCAACGCTA-1_1	0.0114742	0.0167958	510.365	CGTTGGGGTAGCACGA-1_2	0.174506	0.566808	692.681
TTCTCAATCTGCCCTA-1_1	0.0672094	0.0368806	428.625	CTAACTTAGCGTTTAC-1_2	0.867301	0.867301	483.865
TTCTCCTAGTCGCCGT-1_1	0.0272562	0.0221903	555.098	CTAACTTAGTCTCGGC-1_2	0.193811	0.495672	570.079
TTCTCCTCACTAGTAC-1_1	0.0307829	0.0156923	524.339	CTAACTTTCACGCGGT-1_2	0	0.392937	395.464
TTCTCCTGTACTTAGC-1_1	0.0133156	0.59761	810.177	CTAAGACAGCAGCGTA-1_2	0.827852	0.313433	465.112
TTCTCCTTCAATCACG-1_1	0.1103	0.263788	421.424	CTAAGACCATCGACGC-1_2	1.31261	0.220657	590.587
TTCTTAGCACTAAGTC-1_1	0.0276594	0.125779	205.866	CTAAGACCATCTCCCA-1_2	0	0	638.416
TTCTTAGCATATACCG-1_1	0.0462999	0.0711894	633.134	CTAAGACGTATAGGTA-1_2	0.192572	0.353981	634.537
TTCTTAGGTATTCTCT-1_1	0.999392	0.819797	492.959	CTAAGACGTATGAAAC-1_2	0.626496	0.502762	577.077
TTCTTAGGTCACCTAA-1_1	0.818589	-0.0158922	798.58	CTAAGACTCCACGCAG-1_2	0	0	639.513
TTCTTAGGTCACTTCC-1_1	0.522227	0.534047	653.698	CTAATGGGTATAGTAG-1_2	0.82036	0.646099	623.012
TTCTTAGGTCGGCTCA-1_1	0.389579	0.0170009	402.316	CTACACCAGTCCATAC-1_2	0.811869	0.272336	811.078
TTGAACGCAATGAATG-1_1	0.270908	0.392436	645.827	CTACACCCACCAGTTA-1_2	0.331629	0.463643	848.753
TTGACTTAGACACTAA-1_1	0.0107717	0.00801601	941.683	CTACACCCACCCATTC-1_2	0	0.314571	537.373
TTGACTTAGGTGCAAC-1_1	0.478349	-0.0235835	355.721	CTACACCGTCGGCATC-1_2	1.18709	0.375355	566.976
TTGACTTCACCGCTAG-1_1	0.544458	-0.0103174	860.6	CTACACCTCGCTTGTC-1_2	1.42305	0.350632	813.411
TTGACTTTCCTGTACC-1_1	0.0183186	0.000892682	420.259	CTACATTGTGGACGAT-1_2	0.548295	0	558.654
TTGCCGTCATTGGGCC-1_1	0.033563	0.293778	666.918	CTACATTTCCCAAGAT-1_2	0.787597	0.469412	593.702
TTGCGTCAGACACTAA-1_1	0.347203	0.0174773	454.102	CTACATTTCCGGGTGT-1_2	0.262318	0	844.564
TTGCGTCCATCTGGTA-1_1	0.146281	0.0950797	1008.62	CTACCCAAGATCTGCT-1_2	1.20502	0	588.826
TTGCGTCGTCGACTGC-1_1	0.103296	0.579256	874.593	CTACCCACACGGCGTT-1_2	0.525088	0.29662	444.066
TTGCGTCTCACCTCGT-1_1	0.0320795	0.0103844	629.583	CTACCCATCAGGCAAG-1_2	0.902465	0.257069	368.454
TTGCGTCTCGCAGGCT-1_1	0.0389467	0.028569	415.765	CTACGTCAGGTTACCT-1_2	0.870828	0	551.922
TTGGAACTCCAGGGCT-1_1	0.0852014	0.0306342	426.002	CTACGTCTCATCGGAT-1_2	0.191613	0.352349	926.09
TTGGCAAAGACAGAGA-1_1	0.0112841	0.0201529	652.465	CTAGAGTGTCGAGATG-1_2	0.479362	0	716.634
TTGGCAATCGTATCAG-1_1	0.529627	0.0650921	1080.78	CTAGAGTTCATGCAAC-1_2	0.294884	0	402.74
TTGTAGGAGCGATAGC-1_1	0.147756	-0.0032995	675.202	CTAGAGTTCATTATCC-1_2	0.263976	0.645159	443.238
TTGTAGGAGGTCGGAT-1_1	1.03139	-0.0109924	409.773	CTAGCCTAGAGTACAT-1_2	0	0	686.444
TTGTAGGGTTATTCTC-1_1	0.391389	0.437331	785.446	CTAGCCTAGCCCAGCT-1_2	0	0	706.329
TTTACTGGTAGGGTAC-1_1	0.762647	0.00435835	493.226	CTAGCCTAGCCTTGAT-1_2	0.385956	0.385956	401.848
TTTACTGTCGAGCCCA-1_1	-0.00105245	0.0286628	647.172	CTAGCCTGTGAGTGAC-1_2	0.863057	0	944.278
TTTATGCCAGTATAAG-1_1	0.108489	0.000621799	706.39	CTAGTGAAGGCAATTA-1_2	0.467434	0.260784	511.941
TTTATGCCAGTGGAGT-1_1	0.57919	0.313194	451.177	CTAGTGAAGGGTTTCT-1_2	0.223615	0	1124.31
TTTATGCGTCTCGTTC-1_1	0.470714	-0.000447149	490.411	CTAGTGACAGACAAAT-1_2	0.861669	0.461154	620.38
TTTATGCGTTGGAGGT-1_1	0.0588915	0.0202453	773.577	CTAGTGACAGCTTCGG-1_2	0.357582	0.194689	416.821
TTTCCTCAGGTCATCT-1_1	0.439811	-0.0777813	866.487	CTAGTGAGTGCGCTTG-1_2	0	0.251333	665.329
TTTCCTCAGTCGTACT-1_1	0.413332	0.277056	763.546	CTAGTGAGTTGATTGC-1_2	0.605568	0	571.426
TTTCCTCCACAGATTC-1_1	1.1322	-0.0432145	426.065	CTAGTGATCAGAGACG-1_2	1.30918	0.239264	889.333
TTTGCGCAGCCAGGAT-1_1	0.272699	0.262675	682.07	CTCACACGTCGATTGT-1_2	0	0.538343	865.455
TTTGCGCCACGACTCG-1_1	0.0145538	-0.00129694	524.874	CTCACACGTTGGAGGT-1_2	1.32311	0.406083	476.196
TTTGCGCGTATAATGG-1_1	-0.0147556	0.459482	473.103	CTCAGAACATGTAAGA-1_2	0.508754	0.690557	364.655
TTTGCGCGTCGCGAAA-1_1	0.233772	0.123945	759.412	CTCAGAAGTCTCCACT-1_2	0	0.679687	1135.4
TTTGCGCTCAAGGTAA-1_1	-0.000965305	-0.0126323	673.611	CTCATTAAGAGTAAGG-1_2	0.596413	0	615.834
TTTGCGCTCATGTGGT-1_1	0.669471	0.0132645	1167.1	CTCATTAAGCCAGGAT-1_2	0	0	919.811
TTTGCGCTCCTCGCAT-1_1	0.0245038	0.0212847	745.411	CTCATTAAGGATCGCA-1_2	0	0.369153	583.737
TTTGGTTAGCCGTCGT-1_1	0.246737	-0.0702285	478.011	CTCATTATCAGCTCTC-1_2	0.381846	0.381846	914.556
TTTGGTTAGCTTCGCG-1_1	1.5719	0.397832	466.884	CTCCTAGAGCCCAGCT-1_2	0.37055	0	963.714
TTTGGTTCACCAGCAC-1_1	-0.00111495	0.0276144	590.64	CTCCTAGAGCCCTAAT-1_2	0.503227	0	489.436
TTTGGTTCACCATCCT-1_1	0.538368	0.07259	285.634	CTCCTAGCAATACGCT-1_2	0.459121	0	647.024
TTTGGTTCAGCCTTTC-1_1	1.31328	0.0992405	693.383	CTCCTAGGTAGCGCAA-1_2	0	0	637.271
TTTGGTTCAGGTCTCG-1_1	1.02634	0.238612	787.215	CTCCTAGGTTGTCTTT-1_2	1.30415	0.175427	886.792
TTTGTCAAGACACGAC-1_1	0.0156684	-0.00863961	649.985	CTCCTAGTCAACGAAA-1_2	1.18047	0	901.912
TTTGTCAAGCTTCGCG-1_1	0.427197	0.00113775	499.552	CTCGAAAAGTTATCGC-1_2	0.606249	0.34838	440.881
TTTGTCAAGGGTGTGT-1_1	0.0240247	0.0275656	523.563	CTCGAGGAGAGGGCTT-1_2	0	1.35901	800.609
TTTGTCAGTAAGTTCC-1_1	0.862654	0.214291	388.447	CTCGAGGAGTTGCAGG-1_2	0.193293	0.193293	487.25
TTTGTCAGTACGAAAT-1_1	0.827594	0.19706	550.34	CTCGAGGGTGTCCTCT-1_2	0.997835	0.618532	658.918
TTTGTCAGTCGACTAT-1_1	0.0801012	0.535406	414.778	CTCGAGGGTTAAGATG-1_2	0.619646	0	667.662
TTTGTCAGTGCCTTGG-1_1	0.0173761	-0.00784967	622.263	CTCGGAGCAAAGGCGT-1_2	0.211291	0.211291	339.693
TTTGTCAGTGGACGAT-1_1	0.0186238	0.00524367	552.604	CTCGGAGGTCCGAACC-1_2	0	0.501163	915.689
AAACCTGAGAGGACGG-1_2	0.293663	0	477.581	CTCGGAGTCATGTCCC-1_2	0	0	398.565
AAACCTGAGCTCCTCT-1_2	0	0	571.462	CTCGGAGTCGATAGAA-1_2	0	0.207615	624.258
AAACCTGCAAGACGTG-1_2	0	0	508.368	CTCGGGAAGACAAGCC-1_2	0.276481	0	532.251
AAACCTGCAAGGTTCT-1_2	0.826169	0	369.036	CTCGGGACAGCTATTG-1_2	0.340574	0	664.077
AAACCTGGTCAACTGT-1_2	0	0	483.711	CTCGGGACATGTAGTC-1_2	1.06326	0.489764	472.707
AAACCTGGTGCTCTTC-1_2	0	0	521.503	CTCGGGACATTGGGCC-1_2	0.204988	0.37502	832.204
AAACCTGTCAAGGTAA-1_2	0	0	237.188	CTCGGGATCAAAGTAG-1_2	0.412573	0.157203	816.484
AAACGGGAGTGAACAT-1_2	0	0	494.84	CTCGGGATCGCTTAGA-1_2	0	0	548.762
AAACGGGCACGGCGTT-1_2	0	0	474.792	CTCGGGATCGTTGACA-1_2	0.41796	0.230659	483.189
AAAGATGAGTCTCAAC-1_2	0.757763	0.449003	406.179	CTCGGGATCTATCCTA-1_2	0.453654	0.252334	352.493
AAAGATGAGTGGCACA-1_2	0	0	649.36	CTCGGGATCTTGCAAG-1_2	0.416477	0	503.446
AAAGCAACAGGTGGAT-1_2	0	0	426.867	CTCGTACAGGAACTGC-1_2	0	0	459.572
AAAGCAATCATAAAGG-1_2	0	0	521.782	CTCGTACAGGCCGAAT-1_2	0	0	657.037
AAAGTAGAGACTGTAA-1_2	0	0	664.198	CTCGTACCATCTATGG-1_2	0	0.23771	389.62
AAAGTAGGTATGCTTG-1_2	0.260422	0	704.712	CTCGTACGTGACTCAT-1_2	0.212612	0.212612	528.889
AAATGCCTCTGGCGAC-1_2	0	0.226627	490.616	CTCGTACTCAGAGACG-1_2	0	0.233587	660.044
AACACGTAGGGATGGG-1_2	0.390126	0	730.129	CTCGTACTCCTTGCCA-1_2	0.959666	0.590789	509.018
AACACGTCACAGGTTT-1_2	0.523471	0	416.375	CTCGTCAAGCATCATC-1_2	1.20213	0.229983	965.111
AACACGTGTTATCCGA-1_2	0.812656	0.223765	462.083	CTCGTCAAGTACGCGA-1_2	0.442011	0.747478	828.018
AACCATGCAAGGGTCA-1_2	0	0	790.789	CTCGTCAGTATCAGTC-1_2	1.34109	0.932134	269.128
AACCATGCATCTACGA-1_2	0	0.359544	470.676	CTCGTCATCTAACTCT-1_2	0.371623	0	386.738
AACCGCGCACTAAGTC-1_2	0.534277	0.302404	385.29	CTCTAATAGGAGTTGC-1_2	0.264207	0.264207	543.38
AACCGCGGTTACTGAC-1_2	0	0.288225	326.297	CTCTAATCAGCGTTCG-1_2	0	0	956.579
AACCGCGGTTGAGTTC-1_2	0.630927	0	390.827	CTCTACGCAGACAAGC-1_2	0.205246	0.375455	975.536
AACCGCGTCTGTCTCG-1_2	0.619719	0	655.596	CTCTACGGTGCAACTT-1_2	0.187548	0.481724	668.796
AACGTTGAGTGTCCAT-1_2	0	0	413.536	CTCTACGGTTTAGCTG-1_2	0.460822	0.329485	1068.09
AACGTTGTCAAAGACA-1_2	0.241658	0	505.423	CTCTACGTCTTGTATC-1_2	0.62402	0.62402	758.472
AACGTTGTCCCTAACC-1_2	0	0.408606	464.233	CTGAAACAGAACAACT-1_2	1.17016	0.367766	361.395
[truncated: 23,021 more rows]

## Sheet: Figure 4 i
	pathway	pval	padj	"log2 fold change"	nMoreExtreme	size	leadingEdge
1	HALLMARK_OXIDATIVE_PHOSPHORYLATION	0.00107643	0.00675037	3.70381	0	162	c("SLC25A5", "ATP6V0C", "NDUFA4", "UQCRC1", "ALAS1", "CYCS", "SLC25A4", "ATP6V0B", "IDH3A", "COX5A", "COX8A", "NDUFA6", "SURF1", "MRPL34", "ATP6V1D", "SLC25A12", "UQCRFS1", "CYC1", "PMPCA", "ISCU", "UQCRC2", "NDUFA9", "NNT", "NDUFV1", "GOT2", "HCCS", "NDUFB2", "COX7B", "NDUFS3", "PDHX", "COX7A2", "PDHB", "NDUFC2", "SDHA", "SLC25A3", "MRPS12", "PDHA1", "ATP6V1H", "MRPL15", "DLST", "FH", "PHYH", "I…
2	HALLMARK_FATTY_ACID_METABOLISM	0.00110132	0.00675037	2.49125	0	118	c("GSTZ1", "ODC1", "CEL", "ADIPOR2", "CA2", "GABARAPL1", "HSPH1", "HCCS", "GCDH", "PDHB", "SDHA", "PDHA1", "BMPR1B", "FASN", "RDH11", "DLST", "FH", "PTS", "SDHD", "GRHPR", "HSP90AA1", "PRDX6", "MCEE", "IDI1", "HMGCS1", "SUCLG1", "DLD", "MDH1", "MDH2", "ACOT8", "ACO2", "BCKDHB", "AADAT", "ACADS", "ERP29", "ACSS1", "IDH3B", "METAP1", "AUH", "CYP1A1", "CBR1", "HADHB", "DECR1", "DHCR24", "RAP1GDS1", …
3	HALLMARK_ADIPOGENESIS	0.0010846	0.00675037	2.22636	0	147	c("DHRS7", "UQCRC1", "IDH3A", "COX8A", "COQ3", "CYC1", "ADIPOR2", "COX7B", "NDUFS3", "PIM3", "ESRRA", "COQ9", "MRPL15", "PHYH", "DHCR7", "IMMT", "APLP2", "CHCHD10", "NDUFA5", "SUCLG1", "NDUFAB1", "DLD", "CAT", "GHITM", "MDH2", "ACO2", "DLAT", "CS", "ACADS", "NDUFB7", "ATL2", "COX6A1", "GPAM", "TST", "UQCR11", "UQCR10", "NKIRAS1", "ELOVL6", "PPM1B", "SDHB", "ATP1B3", "ABCB8", "GADD45A", "PTCD3", "…
4	HALLMARK_BILE_ACID_METABOLISM	0.00115473	0.00675037	2.12753	0	78	c("AGXT", "PFKM", "PNPLA8", "HACL1", "PHYH", "IDH2", "IDI1", "PEX7", "CAT", "TTR", "PRDX5", "PEX11G", "CROT", "ISOC1", "GC", "NR3C2", "NUDT12", "BMP6", "TFCP2L1", "DHCR24", "HSD17B4", "SLC27A5", "LONP2", "PXMP2", "PEX26", "PEX16", "NR0B2", "SULT2B1", "PEX12", "ABCG4", "LIPE", "ACSL1", "PECR", "SERPINA6", "CH25H", "BCAR3", "HAO1", "GSTK1", "APOA1", "ABCA4", "PEX19")
5	HALLMARK_ESTROGEN_RESPONSE_LATE	0.0010977	0.00675037	2.06714	0	129	c("DHRS2", "KRT13", "CD9", "ST14", "ABHD2", "DCXR", "CA2", "HPRT1", "RBBP8", "CKB", "BAG1", "ITPK1", "AMFR", "CISH", "LLGL2", "PPIF", "IDH2", "DHCR7", "FDFT1", "FAM102A", "GJB3", "WFS1", "PCP4", "TNNC1", "TPD52L1", "TJP3", "XBP1", "SCNN1A", "HOMER2", "CDH1", "TST", "TH", "PRLR", "IMPA2", "PGR", "DYNLT3", "HR", "MOCS2", "CA12", "FKBP4", "ETFB", "LAMC2", "PLXNB1", "SULT2B1", "LSR", "ST6GALNAC2", "M…
6	HALLMARK_CHOLESTEROL_HOMEOSTASIS	0.00121507	0.00675037	1.99294	0	54	c("CD9", "ADH4", "LDLR", "FASN", "DHCR7", "TM7SF2", "ACTG1", "FDFT1", "SREBF2", "IDI1", "HMGCS1", "ATF3", "CYP51A1", "PCYT2", "SQLE", "CHKA", "STX5", "HMGCR", "LGALS3", "AVPR1A", "PPARG", "MAL2")
7	HALLMARK_ESTROGEN_RESPONSE_EARLY	0.00110132	0.00675037	1.92971	0	120	c("DHRS2", "KRT13", "SLC19A2", "ABHD2", "RBBP8", "AKAP1", "MREG", "BAG1", "PMAIP1", "ITPK1", "CLDN7", "FASN", "AMFR", "CISH", "PPIF", "DHCR7", "KCNK15", "ESRP2", "FDFT1", "FAM102A", "WFS1", "UNC119", "RHOD", "TPD52L1", "TJP3", "XBP1", "THSD4", "SCNN1A", "MPPED2", "SYNGR1", "SNX24", "ELF3", "RHOBTB3", "AQP3", "PGR", "DYNLT3", "HR", "RAB17", "NAV2", "CA12", "FKBP4", "MED24", "SULT2B1", "TMEM164", "…
8	HALLMARK_APICAL_SURFACE	0.00708215	0.0224921	1.91552	4	21	c("ADIPOR2", "RHCG", "SLC2A4", "PCSK9", "ATP6V0A4", "MAL", "LYPD3", "TMEM8B", "GSTM3", "SHROOM2", "GATA3")
9	HALLMARK_PEROXISOME	0.00116009	0.00675037	1.89991	0	70	c("ALB", "SLC25A4", "CEL", "FIS1", "RDH11", "IDH2", "ABCC5", "IDI1", "SLC25A17", "CAT", "ACOT8", "TTR", "PRDX5", "ISOC1", "PEX2", "HSD11B2", "CLN8", "PRDX1", "DHCR24", "ITGB1BP1", "HSD17B4", "ACAA1", "LONP2", "CACNA1B", "SULT2B1", "CRABP2", "ACSL1", "SERPINA6", "GSTK1", "CRAT", "ACOX1", "FDPS", "CRABP1", "CNBP", "SEMA3C", "EPHX2")
10	HALLMARK_MYC_TARGETS_V1	0.0022173	0.0110865	1.88447	1	99	c("EXOSC7", "AIMP2", "COX5A", "ODC1", "CYC1", "GOT2", "HPRT1", "PHB", "TUFM", "SLC25A3", "PSMC4", "NDUFAB1", "PRPS2", "GSPT1", "KPNA2", "RRP9", "PSMD8", "PSMB3", "PSMA7", "PRDX3", "TRA2B", "STARD7", "CCT7", "NCBP2", "CSTF2", "MCM4", "HDDC2", "ACP1", "PPM1G", "EIF4G2", "MRPS18B", "GLO1", "TXNL4A", "HSPE1", "CCT2", "GNL3", "CCT5", "DHX15", "PSMD7", "ILF2", "NCBP1", "HNRNPA2B1", "C1QBP", "PSMD3", "U…
11	HALLMARK_MYC_TARGETS_V2	0.00784314	0.0224921	1.83236	5	33	c("AIMP2", "PHB", "SLC29A2", "NDUFAF4", "DCTPP1", "UTP20", "UNG", "RRP9", "FARSA", "GRWD1", "RABEPK", "TFB2M", "MCM4", "HSPE1", "GNL3", "RCL1", "TMEM97", "TBRG4", "PRMT3", "HSPD1", "NIP7", "DUSP2")
12	HALLMARK_MTORC1_SIGNALING	0.00109649	0.00675037	1.73503	0	131	c("CD9", "INSIG1", "ATP6V1D", "ADIPOR2", "HPRT1", "LDLR", "HMBS", "GOT1", "PSMC4", "RDH11", "DHCR7", "TM7SF2", "IMMT", "MTHFD2L", "PSME3", "IDI1", "HMGCS1", "CYP51A1", "CDC25A", "MAP2K3", "XBP1", "PNP", "ACSL3", "UNG", "STIP1", "CYB5B", "CTH", "GGA2", "ARPC5L", "BTG2", "SQLE", "RRP9", "ELOVL6", "PRDX1", "HSPA4", "HMGCR", "HSPA9", "DHCR24")
13	HALLMARK_REACTIVE_OXYGEN_SPECIES_PATHWAY	0.0228188	0.0380313	1.68972	16	30	c("NDUFA6", "PRDX2", "EGLN2", "TXNRD2", "PRDX6", "CAT", "NDUFS2", "HMOX2", "SRXN1", "PRDX1", "ERCC2", "IPCEF1", "TXNRD1", "MBP", "GSR", "GCLC", "NDUFB4", "JUNB")
14	HALLMARK_XENOBIOTIC_METABOLISM	0.00330033	0.0146714	1.68074	2	122	c("DHRS7", "ALAS1", "AKR1C2", "UPP1", "DCXR", "CA2", "GABARAPL1", "HPRT1", "RAP1GAP", "HACL1", "NDRG2", "PTS", "SERTAD1", "PGD", "CAT", "ACO2", "BCAR1", "CROT", "GSTT2", "CYP1A1", "CBR1", "CDO1", "MCCC2", "SAR1B", "IGF1", "ETFDH", "LPIN2", "HES6", "GCH1", "CYP2S1", "ADH5", "CYFIP2", "CYP2C18", "ACP1", "PTGR1", "ADH1C", "FABP1", "HRG", "NFS1", "CCL25", "NMT1", "ACOX2", "F11", "SERPINA6", "ASL", "D…
15	HALLMARK_UV_RESPONSE_UP	0.00447427	0.0172087	1.65067	3	94	c("PRKCD", "ALAS1", "SLC25A4", "CA2", "DNAJB1", "PPIF", "ATF3", "BCL2L11", "FURIN", "STIP1", "CYB5B", "HSPA2", "PARP2", "BTG2", "TST", "CHKA", "CYP1A1", "CDO1", "ATP6V1F", "NR4A1", "CNP", "AQP3", "EPCAM", "C4BPB", "ACAA1", "FKBP4", "GCH1", "CCK", "MARK2", "COL2A1", "BSG", "GAL", "BTG3", "PPP1R2", "GRPEL1", "PLCL1", "SPR", "IGFBP2", "RAB27A", "CLCN2", "TUBA4A", "JUNB", "DNAJA1", "SQSTM1", "BAK1", …
16	HALLMARK_ANDROGEN_RESPONSE	0.0176263	0.0314756	1.59669	14	64	c("GPD1L", "INSIG1", "KLK3", "ABHD2", "BMPR1B", "IDI1", "HMGCS1", "AZGP1", "ACSL3", "HOMER2", "VAPA", "KLK2", "HMGCR", "NGLY1", "DHCR24", "TMPRSS2", "PTPN21", "PTK2B", "INPP4B", "SRF", "MYL12A", "ALDH1A3", "AKT1", "MERTK", "GSR", "UAP1", "HPGD", "IQGAP2")
17	HALLMARK_HEME_METABOLISM	0.0121547	0.0225087	1.54971	10	123	c("TSPAN5", "GLRX5", "GDE1", "BPGM", "NNT", "CA2", "UBAC1", "RAP1GAP", "HMBS", "RNF123", "PRDX2", "HEBP1", "SLC25A38", "SELENBP1", "SNCA", "FBXO34", "DCAF11", "ATG4A", "HAGH", "CAT", "TMEM9B", "MAP2K3", "BCAM", "SLC4A1", "BTG2", "ACSL6", "TMCC2", "CDR2", "AQP3", "LPIN2", "FBXO7", "OSBP2", "PSMD9", "LRP10", "FECH", "TOP1", "BSG", "KAT2B", "PIGQ", "MGST3", "MARK3", "FBXO9", "RCL1", "EIF2AK1", "NFE2…
18	HALLMARK_DNA_REPAIR	0.0288684	0.0465619	1.51293	24	78	c("SURF1", "NUDT9", "EIF1B", "HPRT1", "VPS37B", "TSG101", "AK1", "PNP", "ARL6IP1", "BCAM", "AK3", "PDE6G", "USP11", "GTF3C5", "COX17", "DDB1", "ERCC2", "GTF2A2", "NCBP2", "SUPT4H1", "BOLA2", "VPS37D", "SNAPC5", "TAF9", "POLR2F", "ELL", "RFC3", "UMPS", "POLR2K", "RAE1", "GTF2B", "POLR2C", "GMPR2", "NUDT21")
19	HALLMARK_P53_PATHWAY	0.079558	0.116997	1.32895	71	123	c("GPX2", "ST14", "UPP1", "SLC19A2", "MAPKAPK3", "ISCU", "DCXR", "KIF13B", "BLCAP", "AK1", "ABCC5", "PRKAB1", "TPD52L1", "ATF3", "LDHB", "CDKN2AIP", "TRAF4", "SLC3A2", "CGRRF1", "GLS2", "BTG2", "RGS16", "WWP1", "CD82", "SERTAD3", "OSGIN1", "GADD45A", "KRT17")
20	HALLMARK_PROTEIN_SECRETION	0.121462	0.168698	1.31665	102	63	c("ATP6V1H", "ICA1", "ATP6V1B1", "DNM1L", "TSG101", "NAPA", "NAPG", "SCRN1", "ARFGEF2", "ATP1A1", "RAB5A", "SNX2", "TSPAN8", "TOM1L1", "ARFGAP3", "SGMS1", "GOLGA4", "COPE", "RAB9A", "ARFIP1", "ARFGEF1", "STAM", "SH3GL2", "CLTA", "CLN5", "AP1G1", "COPB1", "CLCN3", "SCAMP1", "YKT6", "TPD52", "AP2B1", "RAB14", "VPS45", "DST", "COG2")
21	HALLMARK_KRAS_SIGNALING_DN	0.113687	0.162409	1.28476	102	124	c("KRT13", "ITIH3", "SLC16A7", "DTNB", "PTPRJ", "BMPR1B", "GPRC5C", "ATP6V1B1", "SNN", "CKM", "LYPD3", "PLAG1", "SPHK2", "AKR1B10", "CDH16", "CALCB", "BTG2", "TG", "THRB", "HSD11B2", "MYH7", "PAX3", "KCNQ2", "GP2", "TFCP2L1", "GTF3C5", "PNMT", "EFHD1", "SPTBN2", "ABCB11")
22	HALLMARK_E2F_TARGETS	0.139169	0.188067	1.28328	123	90	c("HMGA1", "SLBP", "HUS1", "MLH1", "DCTPP1", "GSPT1", "CDC25A", "UNG", "KPNA2", "RBBP7", "TRA2B", "MCM4", "HMGB3", "PHF5A", "KIF22", "WEE1", "BRMS1L", "RAD51C", "ASF1A", "SNRPB", "HMMR", "TIMELESS", "MCM3", "RFC3", "TBRG4", "DIAPH3", "NUDT21", "XRCC6", "CCNE1", "NME1", "CIT", "AURKA", "RAD21", "DUT", "TOP2A", "UBR7", "TFRC", "DCK", "CDKN1A", "RACGAP1", "MCM2", "HELLS", "TK1", "PPP1R8", "TUBG1", "…
23	HALLMARK_UNFOLDED_PROTEIN_RESPONSE	0.16445	0.216381	1.26912	135	57	c("TUBB2A", "SPCS1", "ATP6V0D1", "WFS1", "ATF3", "XBP1", "EIF4A3", "LSM4", "DNAJA4", "HERPUD1", "BAG3", "RRP9", "HSPA9", "EIF4G1", "TATDN2", "SDAD1", "EIF2AK3", "LSM1")
24	HALLMARK_G2M_CHECKPOINT	0.216435	0.277481	1.19074	186	82	c("ODC1", "HMGA1", "HUS1", "GSPT1", "RBM14", "CDC25A", "SMAD3", "UPF1", "KPNA2", "SQLE", "HSPA8", "TRA2B", "HMGB3", "CUL3", "TOP1", "KIF22", "SS18", "SFPQ", "HIF1A", "EGF", "HMMR", "E2F4", "MCM3", "EWSR1", "RAD23B", "MT2A", "NUP98", "CUL5", "CENPF", "DBF4", "AURKA", "RAD21", "TOP2A", "PRMT5", "WRN", "MNAT1", "RACGAP1", "MCM2", "TRAIP", "HIRA", "CKS2", "CTCF", "FOXN3", "TTK", "CUL4A", "KIF23", "PT…
25	HALLMARK_SPERMATOGENESIS	0.437931	0.547414	1.03655	380	76	c("SCG3", "PACRG", "CFTR", "LPIN1", "STRBP", "PHF7", "HSPA2", "CLPB", "PARP2", "GSTM3", "SNAP91", "PEBP1", "ZC3H14", "CCT6B", "TULP2", "IP6K1", "ADAM2", "MLF1", "PCSK1N", "TALDO1", "AKAP4", "POMC", "RAD17", "DBF4", "AURKA", "PHKG2", "YBX2", "HOXB1", "GAD1", "VDAC3", "STAM2", "CCNA1", "HSPA1L", "MTOR", "NPY5R", "HSPA4L", "PIAS2", "DDX25", "TTK", "NCAPH", "SYCP1", "ADCYAP1", "CRISP2", "TLE4", "MAP7…
26	HALLMARK_PI3K_AKT_MTOR_SIGNALING	0.519666	0.633739	0.971017	435	60	c("PAK4", "RAF1", "PPP2R1B", "THEM4", "MAP2K3", "ITPR2", "MAPKAP1", "PIN1", "CAB39L", "ECSIT", "PPP1CA", "UBE2N", "RPTOR", "PRKAG1", "CAB39", "AKT1", "YWHAB", "ACACA", "DDIT3", "UBE2D3", "NFKBIB")
27	HALLMARK_MYOGENESIS	0.585683	0.681027	0.939066	539	140	c("TNNC2", "AKT2", "PKIA", "LPIN1", "PFKM", "PVALB", "GADD45B", "CKB", "COX7A1", "BAG1", "GABARAPL2", "CKM", "AK1", "ATP6AP1", "TNNC1", "CKMT2", "TPD52L1")
28	HALLMARK_PANCREAS_BETA_CELLS	0.546961	0.651144	0.93628	395	25	c("NKX6-1", "SPCS1", "PDX1")
29	HALLMARK_TGF_BETA_SIGNALING	0.614765	0.698597	0.887041	457	30	c("SLC20A1", "FURIN", "SMAD3", "CDH1", "TGIF1", "PPM1A", "PPP1CA", "ID1", "SMURF1", "BCAR3", "UBE2D3", "RHOA", "JUNB")
30	HALLMARK_IL2_STAT5_SIGNALING	0.682713	0.75857	0.880776	623	117	c("ST3GAL4", "DCPS", "COCH", "ODC1", "CA2", "GABARAPL1", "MAFF", "GADD45B", "CISH", "RNH1", "SLC29A2", "XBP1", "PNP", "FURIN", "RGS16", "PIM1", "RRAGD", "IRF4")
31	HALLMARK_KRAS_SIGNALING_UP	0.751375	0.816712	0.826914	682	122	c("SCG3", "AKT2", "BPGM", "CA2", "RBM4", "SATB1", "GADD45G", "PCP4", "MMD", "GPRC5B", "BTC", "TSPAN7", "PLEK2", "CROT", "TRIB1", "RGS16", "ST6GAL1", "SNAP91", "CAB39L")
32	HALLMARK_COMPLEMENT	0.772527	0.821838	0.80837	702	130	c("SCG3", "PRKCD", "KLK1", "CA2", "F7", "MAFF", "RAF1", "HSPA1A", "PRDM4", "PDP1", "PCSK9", "CTSH", "CD59", "C9", "MMP12", "PIM1", "PLA2G4A", "FDX1", "PRSS3", "LGALS3", "C4BPB", "DUSP5", "CD46", "CD55", "GATA3")
33	HALLMARK_TNFA_SIGNALING_VIA_NFKB	0.896061	0.933397	0.705505	818	117	c("LITAF", "TUBB2A", "LDLR", "MAFF", "GADD45B", "SNN", "ATF3", "CCRL2", "MAP2K3", "SMAD3", "BTG2", "TRIB1", "TGIF1", "NR4A1", "GADD45A", "PHLDA2", "DUSP5", "SDC4", "GCH1", "IER2", "IL12B", "EIF1", "RCAN1", "IL18", "BHLHE40", "BTG3", "YRDC", "FOSL2", "PFKFB3", "NFE2L2", "EGR2", "ZC3H12A", "NFAT5", "EGR3", "CLCF1", "JUNB", "HES1", "PLAU")
34	HALLMARK_APOPTOSIS	0.931492	0.945652	0.648235	842	101	c("GADD45B", "DAP", "SATB1", "PMAIP1", "BIK", "DNM1L", "SLC20A1", "ATF3", "BCL2L11", "CTH", "BTG2", "PSEN2", "GADD45A", "LGALS3", "ERBB2", "AVPR1A", "CD38", "GCH1", "EBP", "BCL2L2", "WEE1", "IL18", "BTG3", "BCL2L10")
35	HALLMARK_MITOTIC_SPINDLE	0.945652	0.945652	-0.719178	86	112	c("ITSN1", "SYNPO", "HOOK3", "WASF2", "ARHGAP10", "MARCKS", "ARAP3", "FGD6", "RAPGEF5", "NOTCH2", "WASF1", "ARHGEF7", "CEP250", "PCNT", "CNTROB", "PLEKHG2", "EPB41L2", "TUBGCP3", "TUBD1", "TIAM1", "MID1", "PREX1", "NET1", "ARHGEF2")
36	HALLMARK_NOTCH_SIGNALING	0.0780142	0.116997	-1.49168	21	26	c("SAP30", "LFNG", "CCND1", "NOTCH3", "FZD1", "HEYL", "JAG1", "NOTCH2", "NOTCH1", "DTX4", "PPARD", "MAML2")
37	HALLMARK_APICAL_JUNCTION	0.0227273	0.0380313	-1.50012	1	132	c("CDH15", "CDSN", "CDH6", "CADM3", "CDH8", "PECAM1", "ITGB1", "TGFBI", "PBX2", "CD34", "BMP1", "ADAMTS5", "VWF", "EXOC4", "PARD6G", "CDH4", "NRXN2", "THBS3", "CDH11", "MMP2", "MSN", "CD99", "SHC1", "MPZL1", "RSU1", "CLDN18", "GAMT", "PTEN", "TSPAN4", "AMH", "SORBS3", "CD276", "STX4", "ADAM9", "NLGN2", "EPB41L2", "FLNC", "ADRA1B", "COL17A1", "ACTN1", "SIRPA", "VCAM1", "NEGR1", "MYL9", "MDK", "MMP…
38	HALLMARK_WNT_BETA_CATENIN_SIGNALING	0.0528169	0.0825264	-1.5796	14	24	c("JAG2", "NOTCH4", "FZD1", "JAG1", "HEY2", "NOTCH1", "NCSTN", "RBPJ", "TP53", "CCND2", "PPARD")
39	HALLMARK_GLYCOLYSIS	0.0107527	0.0224921	-1.74355	0	122	c("MPI", "P4HA1", "SAP30", "PPFIA4", "TGFBI", "SPAG4", "SRD5A3", "DPYSL4", "MXI1", "ENO2", "PLOD1", "TPI1", "PGAM1", "AGRN", "P4HA2", "PHKA2", "EFNA3", "LDHA", "PFKP", "IGFBP3", "PAM", "PLOD2", "VEGFA", "CXCR4", "TGFA", "HS2ST1", "ABCB6", "GYS1", "ARTN", "CHST1", "HK2", "EGLN3", "NOL3", "B3GALT6", "COL5A1", "PGK1", "DDIT4", "ANG", "GAL3ST1", "IDUA", "SLC16A3", "GUSB", "NT5E", "ENO1")
40	HALLMARK_IL6_JAK_STAT3_SIGNALING	0.0114286	0.0224921	-1.83965	1	57	c("IFNGR2", "IFNAR1", "IL10RB", "STAT2", "OSMR", "CD36", "INHBE", "IL3RA", "ACVRL1", "EBI3", "REG1A", "LTBR", "IL18R1", "IL7", "PF4", "ITGA4", "PDGFC", "IL1R2", "A2M", "TNFRSF1A", "FAS")
41	HALLMARK_HEDGEHOG_SIGNALING	0.00949367	0.0224921	-1.87765	2	17	c("NRP1", "NRP2", "DPYSL2", "SCG2", "VEGFA", "PML", "HEY2", "CRMP1", "UNC5C")
42	HALLMARK_COAGULATION	0.01	0.0224921	-1.89204	0	100	c("F8", "SPARC", "PECAM1", "PROS1", "MMP14", "P2RY1", "HTRA1", "FGA", "BMP1", "LRP1", "FYN", "VWF", "C3", "MMP11", "MMP2", "CFH", "MASP2", "CFB", "PRSS23", "S100A1", "TMPRSS6", "CFI", "OLR1", "CTSE", "SH2B2", "CFD", "PF4", "FGG", "APOC1", "ADAM9", "DPP4", "TIMP1", "A2M", "HNF4A", "F2", "ANG")
43	HALLMARK_UV_RESPONSE_DN	0.00757576	0.0224921	-1.93453	0	76	c("NRP1", "PTPRM", "ATP2B4", "ATXN1", "DAB2", "GRK5", "NFIB", "RUNX1", "MMP16", "PDGFRB", "NR3C1", "FYN", "GJA1", "CACNA1A", "PMP22", "COL5A2", "CDON", "ANXA4", "COL1A2", "TFPI", "NOTCH2", "CAP2", "KCNMA1", "PTEN", "COL3A1")
44	HALLMARK_INTERFERON_GAMMA_RESPONSE	0.0107527	0.0224921	-2.06277	0	122	c("SSPN", "HLA-G", "IFI44L", "IFNAR2", "HLA-A", "HLA-DRB1", "STAT2", "BST2", "IFI44", "SOD2", "TAPBP", "ST8SIA4", "CASP1", "DDX58", "CFH", "HLA-B", "PFKP", "P2RY14", "PELI1", "CFB", "TNFSF10", "PML", "NMI", "IL7", "OAS2", "XAF1", "TNFAIP6", "RIPK1", "CD74", "FAS", "TRIM14", "IRF7", "MX1", "SAMHD1", "VCAM1", "RSAD2", "DDX60", "IFITM3", "HLA-DMA", "HLA-DQA1", "PSMB9", "IL4R", "ARL4A", "NOD1", "CMPK…
45	HALLMARK_INFLAMMATORY_RESPONSE	0.0113636	0.0224921	-2.06622	0	117	c("IFNGR2", "BEST1", "MMP14", "IFNAR1", "TNFSF9", "APLNR", "CALCRL", "CD70", "BST2", "TLR3", "OSMR", "PTPRE", "SLC7A2", "TAPBP", "P2RX4", "SCARF1", "P2RX7", "EBI3", "NMUR1", "ABCA1", "TNFSF10", "CXCL6", "IL18R1", "EMP3", "NMI", "NDP", "OLR1", "MEFV", "TNFAIP6", "CLEC5A", "KCNJ2", "ITGB8", "C3AR1", "TIMP1", "MSR1", "IRF7", "NOD2", "AXL", "ADM", "PTGIR", "GABBR1", "IL4R", "ITGA5", "CX3CL1", "NLRP3"…
46	HALLMARK_INTERFERON_ALPHA_RESPONSE	0.0116959	0.0224921	-2.12592	1	56	c("IFI44L", "LPAR6", "OAS1", "STAT2", "BST2", "PROCR", "IFI44", "CASP1", "TRIM5", "NMI", "IL7", "CD74", "TMEM140", "TRIM14", "IRF7", "MX1", "RSAD2", "DDX60", "IFITM3", "PSMB9", "IL4R", "HLA-C", "CMPK2", "MOV10", "LY6E", "IFI35", "SAMD9", "GBP2", "CASP8", "IFITM1", "ISG15")
47	HALLMARK_HYPOXIA	0.0103093	0.0224921	-2.28492	0	123	c("P4HA1", "SAP30", "PFKL", "PPFIA4", "TGFBI", "SCARB1", "DPYSL4", "MXI1", "BNIP3L", "ENO2", "NR3C1", "PLIN2", "ETS1", "RORA", "NDRG1", "PYGM", "BRS3", "TPI1", "PGF", "BGN", "P4HA2", "PDK1", "TIPARP", "LOX", "EFNA3", "LDHA", "PFKP", "IGFBP3", "PAM", "VEGFA", "CXCR4", "PKP1", "ALDOC", "SLC2A5", "IGFBP1", "GYS1", "HK2", "GAPDH", "SLC2A3", "SLC2A1", "PHKG1", "B3GALT6", "XPNPEP1", "COL5A1", "PGK1", "…
48	HALLMARK_ALLOGRAFT_REJECTION	0.011236	0.0224921	-2.51824	0	110	c("IFNGR2", "HLA-G", "IFNAR2", "HLA-A", "TLR3", "ETS1", "INHBB", "TAPBP", "DYRK3", "ST8SIA4", "CD1D", "LY86", "IL7", "RPS3A", "PF4", "F2R", "RPL39", "GPR65", "TIMP1", "CDKN2A", "RPL9", "ITGB2", "F2", "CD74", "IL2", "LY75", "FAS", "IRF7", "HLA-DRA", "CCND2", "HCLS1", "HLA-DMA", "MMP9", "IFNGR1", "HLA-DQA1", "TGFB2", "CD40LG", "IL4R", "HLA-DOA", "CFP", "NLRP3", "SPI1", "HDAC9", "ELANE", "INHBA", "I…
49	HALLMARK_ANGIOGENESIS	0.00352113	0.0146714	-2.61703	0	23	c("NRP1", "JAG2", "PRG2", "COL5A2", "FSTL1", "VEGFA", "MSX1", "JAG1", "CXCL6", "OLR1", "COL3A1", "PF4", "TIMP1", "PGLYRP1")
50	HALLMARK_EPITHELIAL_MESENCHYMAL_TRANSITION	0.0114943	0.0224921	-3.53518	0	138	c("CDH6", "SPARC", "TPM1", "MMP14", "ITGB1", "LGALS1", "TGFBI", "SGCB", "DAB2", "IL32", "VIM", "HTRA1", "COL6A2", "ENO2", "SERPINH1", "PDGFRB", "EFEMP2", "CALD1", "BMP1", "SCG2", "LRP1", "COL4A1", "COL4A2", "GJA1", "FSTL3", "CTHRC1", "PLOD1", "NID2", "PMP22", "BGN", "FOXC2", "CDH11", "COL5A2", "GLIPR1", "MMP2", "FSTL1", "LOX", "ECM1", "ADAM12", "IGFBP3", "PLOD2", "VEGFA", "COL1A2", "MSX1", "NNMT"…
1	chr3p21	0.0010917	0.0450066	3.16857	0	134	c("PRKCD", "ZDHHC3", "EXOSC7", "SACM1L", "UQCRC1", "ALAS1", "C3orf18", "CYB561D2", "MAPKAPK3", "APEH", "DHX30", "TEX264", "SPCS1", "ITIH3", "TUSC2", "LARS2", "DOCK3", "RNF123", "CISH", "PHF7", "GLYCTK", "CCDC71", "NME6", "NBEAL2", "HYAL1", "TNNC1", "SCAP", "USP19", "FYCO1", "QRICH1", "ARIH2", "P4HTM", "CCRL2", "CDC25A", "KLHL18", "BAP1", "ACTR8", "SLC25A20", "TDGF1", "ABHD14A", "ABHD5", "CCDC12",…
2	chr3p22	0.00124533	0.0450066	2.39859	0	51	c("HHATL", "GPD1L", "MYRIP", "HIGD1A", "EIF1B", "GORASP1", "MLH1", "GLB1", "TRAK1", "CNOT10", "SLC25A38", "CTDSPL", "UBP1", "SEC22C", "FBXL2", "PLCD1", "PDCD6IP", "CSRNP1", "LRRFIP2", "VIPR1", "CMTM8", "TMPPE", "ACAA1", "DYNC1LI1", "CLASP2", "CCK", "GOLGA4", "CCDC13", "ULK4", "ZBTB47")
3	chr3p25	0.00124533	0.0450066	2.36338	0	51	c("OXNAD1", "MKRN2", "THUMPD3", "MRPS25", "RAF1", "HACL1", "HDAC11", "SEC13", "CHCHD4", "DPH3", "LSM3", "MTMR14", "GRIP2", "CAND2", "IL17RE", "BRPF1", "PRRT3", "BTD", "TADA3", "PPARG", "NUP210", "JAGN1", "TATDN2", "CAV3", "VHL", "ANKRD28", "CRELD1", "SRGAP3", "IL17RC", "VGLL4", "OGG1", "ARPC4", "METTL6", "TSEN2")
4	chr3p14	0.00131406	0.0450066	2.04386	0	37	c("PXK", "PDE12", "RPP14", "PDHB", "SLC25A26", "PSMD6", "WNT5A", "FAM3D", "KCTD6", "ARF4", "SLMAP", "MAGI1", "UBA3", "ACOX2", "SUCLG2", "ERC2", "CCDC66", "ARHGEF3", "DNASE1L3", "TMF1", "LRIG1", "DNAH12", "C3orf14", "FAM107A")
5	chr14q24	0.00121359	0.0450066	2.02874	0	57	c("SMOC1", "GSTZ1", "ISCA2", "VTI1B", "DCAF4", "AHSA1", "ADCK1", "PIGH", "RDH11", "DLST", "ACOT1", "SYNJ2BP", "COQ6", "TTC9", "PLEK2", "ZNF410", "COX16", "SPTLC2", "PTGR2", "ZFYVE1", "ANGEL1")
6	chr17q22	0.00267023	0.0812936	2.00507	1	27	c("AKAP1", "CUEDC1", "PPM1E", "MMD", "MSI2", "COX11", "SCPEP1", "EPX", "MRPS23", "DYNLL2", "RNF126P1", "RNF43", "TOM1L1", "TRIM37", "SUPT4H1")
7	chr9q34	0.00111857	0.0450066	1.95569	0	105	c("LCN10", "SH3GLB2", "SURF1", "PTGES2", "CEL", "PMPCA", "UBAC1", "SLC27A4", "TRUB2", "SLC25A25", "ENTPD8", "AK1", "ENDOG", "FAM102A", "TMEM141", "MRPS2", "MRPL41", "PTRH1", "DOLPP1", "DOLK", "LCN2", "AGPAT2", "C8G", "VAV2", "TMEM203", "GTF3C5", "PHYHD1", "FPGS", "POMT1", "SURF2", "LCN12", "ARRDC1", "CACNA1B", "USP20", "C9orf78", "FBXW5", "TPRN", "ASB6", "ZDHHC12", "PIP5KL1", "SEC16A", "SURF6", "…
8	chr17q25	0.00111857	0.0450066	1.95161	0	105	c("MRPL38", "RAB40B", "METRNL", "DCXR", "MRPL12", "GPS1", "SLC16A5", "ZNF750", "FASN", "GPRC5C", "PRPSAP1", "LLGL2", "ACTG1", "MRPS7", "FOXK2", "ANAPC11", "ARMC7", "PCYT2", "SLC26A11", "EIF4A3", "FOXJ1", "CDC42EP4", "GCGR", "EVPL", "ASPSCR1", "PDE6G", "CBX4", "CDR2L", "QRICH2", "GALR2", "RAC3", "TSEN54", "RECQL5", "TMEM104", "NOTUM", "UTS2R", "SLC25A10", "RPTOR", "ST6GALNAC2", "AFMID")
9	chr19p12	0.00582242	0.0886301	1.90922	3	14	c("ZNF98", "ZNF254", "ZNF431", "ZNF91", "ZNF675", "ZNF99", "ZNF493", "ZNF100", "ZNF257", "ZNF676")
10	chr3p26	0.00447761	0.0819194	1.87187	2	11	c("SETMAR", "ITPR1", "TRNT1", "SUMF1", "ARL8B", "IL5RA", "CHL1", "BHLHE40", "CRBN")
11	chr3p24	0.00692521	0.0903575	1.84903	4	21	c("SATB1", "CMC1", "NR1D2", "PLCL2", "NKIRAS1", "THRB", "NGLY1", "RAB5A", "OXSM", "AZI2", "DAZL", "KAT2B", "TOP2B", "UBE2E1", "RARB", "NEK10", "EFHB", "TBC1D5")
12	chr9p13	0.005	0.0819194	1.84268	3	49	c("C9orf24", "BAG1", "DCTN3", "GRHPR", "HINT2", "TMEM8B", "ENHO", "GALT", "STOML2", "GBA2", "IL11RA", "NOL6", "FBXO10", "PIGO", "AQP3", "PRSS3", "AQP7", "EXOSC3", "CHMP5", "GNE", "UBAP1", "SHB", "TOMM5", "CNTFR", "CLTA", "SPINK4")
13	chr3q13	0.00508259	0.0819194	1.78191	3	45	c("ZDHHC23", "STXBP5L", "ATP6V1A", "TMPRSS7", "LSAMP", "GTPBP8", "C3orf52", "ILDR1", "GRAMD1C", "NAA50", "ABHD10", "TAGLN3", "COX17", "ATG3", "ZBED2", "HGD", "ALCAM", "EAF2", "BBX", "GUCA1C", "NDUFB4", "RABL3", "RETNLB", "SLC15A2", "GSK3B")
14	chr16p13	0.00110375	0.0450066	1.76856	0	121	c("SYNGR3", "ATP6V0C", "C16orf91", "CLDN6", "SOX8", "NUDT16L1", "LITAF", "DNASE1", "SNRNP25", "DNAJA3", "CLEC16A", "SNN", "POLR3K", "GLYR1", "PGP", "TXNDC11", "HAGH", "GSPT1", "CLDN9", "HMOX2", "USP7", "NHLRC4", "HAGHL", "NOMO1", "PRSS22", "C16orf89", "TBC1D24", "PDXDC1", "STUB1", "FLYWCH2", "ROGDI", "RAB26", "SRL", "DEXI", "NDUFB10", "WDR24", "SSTR5", "NUBP2", "NUBP1", "PIGQ", "RRN3", "TBL3", "T…
15	chr14q23	0.0132802	0.129956	1.73956	9	36	c("GPX2", "DHRS7", "ATP6V1D", "TMEM30B", "RAB15", "HSPA2", "PPM1A", "PLEKHG3", "SLC35F4", "SGPP1", "GPHN", "SIX4", "ACTR10", "FAM71D", "HIF1A", "DAAM1", "SNAPC1", "PPP2R5E", "PSMA3", "ZBTB1", "MNAT1", "JKAMP", "MTHFD1", "C14orf39", "SPTB", "EIF2S1")
16	chr18p11	0.0182292	0.156087	1.66435	13	35	c("NAPG", "COLEC12", "CLUL1", "MPPE1", "VAPA", "TGIF1", "IMPA2", "CHMP1B", "PPP4R1", "LPIN2", "CEP76", "MYL12A", "MYL12B", "TWSG1", "RALBP1", "USP14", "CIDEA", "AFG3L2", "NDUFV2", "POTEC", "DLGAP1")
17	chr18q11	0.0243553	0.190667	1.64212	16	16	c("ABHD3", "LAMA3", "RBBP8", "KCTD1", "CTAGE1", "ANKRD29")
18	chr16p12	0.017284	0.156087	1.62452	13	52	c("SYT17", "GDE1", "UQCRC2", "DNAH3", "NDUFAB1", "GPRC5B", "COG7", "ARL6IP1", "COQ7", "GGA2", "GP2", "CDR2", "EARS2", "CLN3", "POLR3E", "LCMT1", "DCTN5", "ITPRIPL2", "SBK1", "SCNN1B", "THUMPD1", "UMOD", "EIF3CL", "CHP2", "XPO6", "SCNN1G", "CRYM", "HS3ST4", "ZP2", "GTF3C1")
19	chr2p11	0.0289655	0.219963	1.62103	20	22	c("SFTPB", "IMMT", "SUCLG1", "MRPL35", "FOXI3", "USP39", "PTCD3", "FABP1", "EIF2AK3", "VAMP8", "RNF103", "CAPG", "RGPD1", "TCF7L1", "POLR1A")
20	chr4p12	0.0313433	0.220207	1.59675	20	11	c("NIPAL1", "TXK", "ATP10D", "COMMD8", "CORIN", "CNGA1", "GUF1", "GABRA2", "COX7B2")
21	chr4p13	0.0415385	0.270989	1.5938	26	9	c("TMEM33", "LIMCH1", "ATP8A1", "BEND4", "SLC30A9", "UCHL1")
22	chr17q21	0.00650759	0.089154	1.56853	5	152	c("TMEM101", "KRT13", "SLC25A39", "HAP1", "KRT20", "PHB", "KRT39", "TNS4", "ARL4D", "PYY", "HSPB9", "PSME3", "EPN3", "VPS25", "SNX11", "RAB5C", "HOXB6", "SP2", "SLC4A1", "NAGLU", "KLHL10", "HOXB2", "HOXB5", "MLX", "WFIKKN2", "HOXB7", "CNP", "KRT17", "KRT40", "RUNDC1", "ORMDL3", "RND2", "HOXB9", "COASY", "B4GALNT2", "CHAD", "ASB16", "BECN1", "MRPL27", "RUNDC3A", "MED24", "ETV4", "FAM117A", "HOXB8"…
23	chr13q12	0.0540184	0.311718	1.5351	40	33	c("HSPH1", "PDX1", "CDX2", "PSPC1", "UBL3", "PCOTH", "SHISA2", "RASL11A", "LNX2", "FGF9", "SPATA13", "PABPC3", "MIPEP", "CRYL1", "WASF3")
24	chr6q16	0.0527859	0.311718	1.51868	35	13	c("COQ3", "FUT9", "NDUFAF4", "CCNC", "PRDM13", "GPR63")
25	chr16q23	0.0464807	0.29618	1.5141	34	36	c("FA2H", "PLCG2", "GABARAPL2", "NUDT7", "VAT1L", "LDHD", "BCAR1", "RFWD3", "TERF2IP", "OSGIN1", "ADAT1", "HSBP1", "ZNRF1", "SDR42E1", "MON1B", "PSMD7")
26	chr5p12	0.0637636	0.319962	1.50842	40	8	c("NNT", "HMGCS1", "MRPS30")
27	chr2q14	0.0642202	0.319962	1.48847	48	34	c("IWS1", "SLC20A1", "PROC", "CHCHD5", "CBWD2", "DPP10", "SLC35F5", "CNTNAP5", "TMEM177", "TFCP2L1", "EN1", "TTL", "HS6ST1")
28	chr5q34	0.0730949	0.323032	1.47599	46	8	c("ATP10B", "WWC1", "MAT2B", "HMMR", "FBLL1", "NUDCD2", "PANK3")
29	chr14q22	0.070761	0.323032	1.47577	52	27	c("GNPNAT1", "FBXO34", "SAV1", "CGRRF1", "MAPK1IP1L", "NAA30", "LGALS3", "KTN1", "GCH1", "SOCS4", "SAMD4A", "PTGER2", "CDKL1", "GMFB")
30	chr13q22	0.0777605	0.326524	1.46586	49	8	c("KCTD12", "KLF5", "LMO7", "TBC1D4", "CLN5", "UCHL3")
31	chr3q21	0.0768229	0.326524	1.45195	58	35	c("ALG1L", "KBTBD12", "GATA2", "RUVBL1", "SLC41A3", "CHCHD6", "KPNA1", "RAB7A", "KLF15", "SLC12A8", "ROPN1B", "MUC13", "TPRA1", "ACAD9", "UMPS", "CNBP", "ISY1", "ALDH1L1")
32	chr19q13	0.00505561	0.0819194	1.44065	4	380	c("KLK1", "KLK15", "EIF3K", "AKT2", "KLK3", "PPP5C", "B3GNT8", "PAK4", "PSG5", "COX7A1", "CBLC", "MRPS12", "PSMC4", "EML2", "SERTAD1", "CKM", "EGLN2", "CEACAM7", "ZNF552", "PRRG2", "COX6B1", "FAM71E1", "FOXA3", "NAPA", "TRPM4", "PVR", "LYPD3", "CEACAM6", "TRAPPC6A", "SPHK2", "C19orf47", "KLKP1", "BCAT2", "TIMM50", "ZNF468", "TMC4", "ZNF460", "GRIK5", "MAG", "BCAM", "FKRP", "SDHAF1", "KLC3", "ZNF5…
33	chr7q31	0.0773263	0.326524	1.43987	58	34	c("HYAL4", "LAMB4", "CFTR", "PNPLA8", "NDUFA5", "DLD", "WNT2", "LAMB1", "ST7", "WASL", "GPR37", "CAPZA2", "CTTNBP2")
34	chr4p16	0.0675676	0.319962	1.43465	54	55	c("TBC1D14", "CLNK", "MAEA", "SLBP", "WDR1", "GAK", "TMEM129", "WFS1", "DOK7", "TADA2B", "STX18", "LRPAP1", "LETM1", "MRFAP1", "NAT8L", "SH3TC1", "MAN2B2", "TMEM128", "KIAA0232", "MRFAP1L1", "GRPEL1")
35	chr3q23	0.100865	0.371831	1.43105	69	15	c("SPSB4", "RBP2", "NMNAT3", "MRPS22", "ATP1B3", "GK5", "TFDP2", "ATR", "XRN1", "RBP1")
36	chr8q11	0.115385	0.385553	1.42708	74	9	c("ATP6V1H", "MRPL15", "MCM4", "RP1", "LYPLA1")
37	chr2q12	0.0907738	0.365765	1.41859	60	12	c("RGPD3", "UXS1", "MRPS9", "SLC9A2", "SULT1C2", "IL1RL1", "SLC9A4")
38	chr9p24	0.10585	0.371831	1.41061	75	19	c("DMRT2", "AK3", "CDC37L1", "CD274", "ERMP1", "RANBP6", "CBWD1", "RLN2", "RCL1", "INSL4")
39	chr5p15	0.100806	0.371831	1.40556	74	30	c("LRRC14B", "UBE2QL1", "DAP", "MYO10", "SDHA", "CTNND2", "IRX1", "NDUFS6", "TPPP", "PLEKHG4B", "IRX2", "SLC9A3", "CCT5")
40	chr8q21	0.102497	0.371831	1.40232	77	37	c("JPH1", "ATP6V0D2", "CA2", "PKIA", "SLC26A7", "PEX2", "WWP1", "RDH10", "MRPS28", "DECR1")
41	chr17q12	0.102628	0.371831	1.39877	81	46	c("DHRS11", "MYO19", "CISD3", "DDX52", "PIGW", "RDM1", "GRB7", "PNMT", "PSMB3", "ERBB2", "MRPL45", "CCT6B", "STAC2", "TCAP", "PEX12", "PGAP3", "MRM1", "ACACA", "TADA2A", "CWC25", "PPP1R1B", "GGNBP2", "FBXO47", "AP2B1", "CDK12", "CCL23", "MLLT6")
42	chr11q24	0.100522	0.371831	1.38867	76	38	c("VSIG2", "ST3GAL4", "ST14", "DCPS", "FOXRED1", "APLP2", "TMEM45B")
43	chr11p11	0.111402	0.376843	1.38257	84	34	c("NDUFS3", "PTPRJ", "PTPMT1", "SLC39A13", "CD82", "HARBI1", "HSD17B12", "KBTBD4", "ARFGAP2", "MAPK8IP1", "PEX16", "CRY2", "CREB3L1", "MTCH2", "AMBRA1")
44	chr4q22	0.126939	0.410036	1.37689	89	17	c("NUDT9", "BMPR1B", "SNCA", "PIGY", "PYURF", "GPRIN3", "KLHL8")
45	chr14q32	0.0825581	0.337626	1.37614	70	81	c("GLRX5", "CKB", "DDX24", "ITPK1", "WDR20", "HSP90AA1", "ZFYVE21", "PPP4R4", "TTC7B", "CCDC85C", "ANKRD9", "IFI27L1", "NDUFB1", "DEGS2", "CINP", "BAG5", "CHGA", "PPP1R13B", "SLC25A29", "WDR25", "SETD3", "BDKRB1", "CCNK", "CDC42BPB", "MOAP1", "AKT1", "CPSF2", "SERPINA6", "MARK3", "LGMN", "BDKRB2")
46	chr3q27	0.126302	0.410036	1.36181	96	35	c("AHSG", "ABCC5", "MAGEF1", "FAM131A", "LIPH", "VWA5B2", "ST6GAL1", "EIF4G1", "TRA2B", "ABCF3", "MCCC1", "HRG", "SENP2", "EIF4A2", "CLCN2", "KNG1", "HTR3D", "IGF2BP2")
47	chr4q24	0.127976	0.410036	1.35408	85	12	c("PPA2", "INTS12", "ARHGEF38", "DDIT4L", "UBE2D3", "AIMP1", "NPNT", "BDH2")
48	chr18q12	0.130194	0.410036	1.3478	93	21	c("SLC14A2", "B4GALT6", "DSG2", "TTR")
49	chr11q13	0.0671723	0.319962	1.33894	61	146	c("STARD10", "WNT11", "COX8A", "NDUFV1", "ESRRA", "RBM4", "OTUB1", "MRPL49", "DHCR7", "TM7SF2", "KRTAP5-8", "SLC29A2", "PLEKHB1", "RHOD", "KLC2", "RBM14", "NDUFS8", "PRDX5", "FOLR3", "OVOL1", "ARL2", "CAPN1", "MRPL48", "STIP1", "CLPB", "CHKA", "NUDT22", "ARAP1", "MAP4K2", "CST6", "ALDH3B2", "SPTBN2", "PPP1CA", "NAA40", "CDC42EP2", "CPT1A", "MACROD1", "NUDT8")
50	chr14q12	0.135348	0.419816	1.33041	102	37	c("COCH", "NRL", "SDR39U1", "DCAF11", "REC8", "TINF2", "AP4S1", "SCFD1", "ARHGAP5", "HECTD1", "RABGGTA", "NUBPL", "STXBP6", "GMPR2", "RIPK3", "NEDD8", "AKAP6", "FITM1", "PSME1", "HEATR5A", "PRKD1", "MDP1", "GZMB", "G2E3", "DHRS1")
51	chr12q23	0.15629	0.465472	1.30925	122	40	c("ASCL4", "ISCU", "SLC25A3", "PRDM4", "C12orf75", "POLR3B", "UTP20", "IGF1", "SLC17A8", "ANO4", "SCYL2", "AMDHD1", "CHPT1", "CRY1", "TXNRD1", "EID3")
52	chr2p21	0.184767	0.511376	1.28159	130	18	c("KCNG3", "COX7A2L", "PPM1B", "CALM2", "EPCAM", "ZFP36L2", "PKDCC", "PRKCE", "TTC7A", "LRPPRC", "ATP6V1E2", "ABCG5", "MTA3", "DYNC2LI1", "ABCG8")
53	chr16q13	0.194842	0.524959	1.27455	135	16	c("OGFOD1", "AMFR", "PLLP", "HERPUD1", "NUP93", "MT1X", "BBS2", "NUDT21", "MT2A")
54	chr16q11	0.111111	0.376843	1.26902	55	1	DNAJA2
55	chr4p15	0.18254	0.511376	1.26767	137	28	c("FAM184B", "FGFBP1", "SLIT2", "HS3ST1", "DCAF16", "PPARGC1A", "PACRGL", "CD38", "SOD3", "FAM200B", "DHX15", "LGI2")
56	chr15q25	0.200762	0.528932	1.24517	157	40	c("IDH3A", "ZFAND6", "ARNT2", "CTSH", "HOMER2", "DNAJA4", "BNC1", "KLHL25", "WDR61", "C15orf40", "MRPL46", "BTBD1", "MRPS11")
57	chr5p14	0.195423	0.524959	1.23981	110	3	c("CDH12", "CDH18", "PRDM9")
58	chr15q15	0.2175	0.556963	1.23723	173	49	c("PLA2G4F", "CKMT1B", "LTK", "BAHD1", "LRRC57", "BUB1B-PAK6", "PAK6", "ADAL", "PPIP5K1", "CKMT1A", "VPS18")
59	chr11q23	0.199275	0.528932	1.23101	164	62	c("PPP2R1B", "HMBS", "PTS", "SDHD", "C11orf53", "REXO2", "DLAT", "TMPRSS13", "C11orf71", "TRAPPC4", "POU2AF1", "APOC3", "FXYD2", "BUD13", "C2CD2L", "NLRX1", "C11orf52", "ABCG4", "RNF26", "IL18", "USP2", "TRIM29", "APOA1", "USP28", "FXYD6", "BCO2", "TMEM25", "POU2F3")
60	chr8q24	0.207547	0.53649	1.21837	175	71	c("CYC1", "LY6K", "ARC", "MFSD3", "MTSS1", "NDUFB9", "LYNX1", "FER1L6", "ST3GAL1", "TRIB1", "TG", "SQLE", "PUF60", "MAFA", "SLC45A4", "MAL2", "PSCA", "SAMD12", "COLEC10", "GPT", "TRMT12")
61	chr2q34	0.255486	0.610467	1.21787	162	7	c("MAP2", "CPS1", "SPAG16", "RPE", "ACADL", "IDH1", "IKZF2")
62	chr5q13	0.227151	0.567982	1.21564	168	30	c("GFM2", "TMEM171", "FAM169A", "MARVELD2", "MCCC2", "HMGCR", "OCLN", "MRPS36", "GCNT4", "SERF1A", "TAF9", "PDE8B", "IQGAP2", "RAD17", "GTF2H2C")
63	chr7p12	0.260997	0.610467	1.1946	177	13	c("UPP1", "HUS1", "COBL", "C7orf57", "ABCA13")
64	chr9q13	0.222222	0.563786	1.1941	111	1	FAM27C
65	chr12q14	0.26513	0.610467	1.19253	183	15	c("SLC16A7", "GRIP1", "TSFM", "PPM1H", "AVPR1A", "TMBIM4")
66	chr2q13	0.271642	0.620249	1.19068	181	11	c("ACOXL", "LIMS3", "BCL2L11")
67	chr14q13	0.263464	0.610467	1.18446	180	14	c("MBIP", "CFL2", "NKX2-1", "EAPP", "BRMS1L", "PAX9", "SRP54")
68	chr2q36	0.257493	0.610467	1.18289	188	23	c("AP1S3", "ACSL3", "MFF", "IRS1", "PAX3", "CUL3", "FBXO36", "SPHKAP", "COL4A4", "SGPP2", "MRPL44", "COL4A3", "CCDC140", "SLC19A3")
69	chr21p11	0.261905	0.610467	1.16763	131	1	TPTE
70	chr3q11	0.292379	0.628755	1.16558	187	8	c("ARL6", "STX19", "NSUN3", "CRYBG3")
71	chr17q11	0.282084	0.628755	1.16431	221	43	c("TLCD1", "TMEM199", "UNC119", "C17orf75", "SLC6A4", "TRAF4", "SDF2", "ERAL1", "RAB11FIP4", "POLDIP2", "SUZ12", "NLK", "RHBDL3", "FOXN1", "PROCA1", "PYY2", "IFT20", "TMEM97")
72	chr2p23	0.289708	0.628755	1.16071	227	45	c("MFSD2B", "DTNB", "MRPL33", "CAPN13", "HADHB", "MAPRE3", "FKBP1B", "PPM1G", "FOSL2", "DNAJC27", "SLC5A6", "PPP1CB", "FNDC4", "POMC", "YPEL5", "HADHA", "GTF3C2", "SNX17", "C2orf16", "TP53I3", "SRD5A2", "CCDC121")
73	chr19p13	0.193449	0.524959	1.1599	188	292	c("TMEM38A", "HCN2", "PLEKHJ1", "MRPL34", "MPV17L2", "CAPS", "KLHL26", "LDLR", "GADD45B", "EVI5L", "DNAJB1", "MRPL4", "GCDH", "ATG4D", "NDUFA11", "GNA11", "PRDX2", "ILVBL", "TMED1", "GIPC1", "GDF15", "FBN3", "DIRAS1", "NDUFS7", "TLE2", "FEM1A", "TJP3", "SH2D3A", "AP1M2", "RAB11B", "ZNF44", "NDUFA13", "LSM4", "UPF1", "PEX11G", "ARHGEF18", "NDUFB7", "CHERP", "PIN1", "ARMC6", "CRTC1", "UQCR11", "PLI…
74	chr16q22	0.287574	0.628755	1.15284	242	70	c("PARD6A", "DDX28", "ESRP2", "SLC7A6OS", "ATP6V0D1", "PHLPP2", "PDP2", "CDH16", "CYB5B", "CDH1", "HSD11B2", "PSKH1", "MARVELD3", "CMTM4", "CDH3", "CHTF8", "DERPC", "WWP2", "SLC7A6")
75	chr7p21	0.293725	0.628755	1.15279	219	27	c("NDUFA4", "VWDE", "ICA1", "SCIN", "THSD7A")
76	chr4p14	0.301153	0.639658	1.15036	208	15	c("TBC1D1", "NSUN7", "C4orf19", "RBM47")
77	chr2q11	0.288437	0.628755	1.14959	226	40	c("MRPS5", "FAHD2A", "INPP4A", "MAL", "UNC50", "C2orf15", "FAHD2B", "CNNM4", "STARD7", "COX5B", "LONRF2", "VWA3B")
78	chr12q24	0.25864	0.610467	1.14547	231	111	c("MAP1LC3B2", "SDSL", "TMEM116", "GLTP", "VPS37B", "RHOF", "PGAM5", "PRKAB1", "ACACB", "MYO1H", "ACADS", "UNG", "ERP29", "COX6A1", "GPN3", "AACS", "MAPKAPK5", "ATP6V0A2", "ZNF664", "CLIP1", "BRI3BP", "ANAPC7", "PEBP1", "RAB35", "PXMP2", "TCHP", "RNF10", "PSMD9")
79	chr11p14	0.324047	0.668461	1.13153	220	13	c("SVIP", "MPPED2", "GAS2", "LGR4", "CCDC34", "FSHB", "MUC15", "KCNA4", "LIN7C", "LUZP2", "KIF18A", "ANO3", "FIBIN")
80	chr2p12	0.339036	0.668461	1.13055	217	10	c("CTNNA2", "LRRTM1")
81	chr6q22	0.317523	0.664132	1.12946	240	33	c("TPD52L1", "ARHGAP18", "NCOA7", "GPRC6A", "PKIB", "HDDC2", "TSPYL4", "TSPYL1", "RSPH4A", "NT5DC1", "HINT3", "ASF1A", "FAM184A", "NKAIN2")
82	chr12p11	0.33931	0.668461	1.11905	245	22	c("SYT10", "MRPS35", "DNM1L", "ITPR2", "MED21", "FGD4", "AMN1", "YARS2", "FGFR1OP2")
83	chr10p15	0.332863	0.668461	1.11857	235	18	c("AKR1C2", "AKR1C1", "IDI1", "TUBB8", "CALML3", "PITRM1", "PFKFB3", "GTPBP4")
84	chr14q11	0.32875	0.668461	1.11728	262	49	c("DHRS2", "NDRG2", "CCNB1IP1", "THTPA", "PNP", "PARP2", "MYH7", "HOMEZ", "DHRS4", "TOX4", "RBM23", "PSMB5", "LRP10", "BCL2L2")
85	chr9q32	0.337047	0.668461	1.10959	241	19	c("C9orf43", "SUSD1", "BSPRY", "ATP6V1G1", "SLC31A1", "AMBP", "ORM2", "KIF12", "HDHD3", "PRPF4", "HSDL2")
86	chr6q26	0.341549	0.668461	1.10511	193	3	c("PACRG", "PLG")
87	chr9q21	0.350461	0.676242	1.10256	265	33	c("FAM189A2", "GOLM1", "CEP78", "GCNT1", "TLE1", "GKAP1", "UBQLN1", "NAA35", "FXN", "TJP2", "ZFAND5", "NTRK2", "PIP5K1B", "C9orf135", "RFK", "ISCA1", "RMI1")
88	chr15q23	0.378963	0.711204	1.09078	262	15	c("CT62", "AAGAB", "THSD4", "C15orf61", "PAQR5")
89	chr14q21	0.363893	0.692393	1.09047	257	17	c("FBXO33", "TRAPPC6B", "FOXA1", "KLHDC2", "FKBP3", "SOS2", "ARF6", "PRPF39", "L2HGDH", "LRFN5", "SSTR1", "RPL36AL")
90	chr2p25	0.354659	0.679557	1.08911	254	20	c("ODC1", "LPIN1", "GRHL1", "ITGB1BP1", "RNASEH1", "CYS1", "ACP1", "NOL10", "SH3YL1")
91	chr7q34	0.389253	0.715807	1.06802	296	34	c("NDUFB2", "TMEM213", "PIP", "CLCN1", "ATP6V0A4", "PRSS1", "MRPS33", "AGK", "SVOPL", "KLRG2", "TRPV6", "GSTK1")
92	chr8q23	0.42163	0.75228	1.05255	268	7	c("TMEM74", "ANGPT1", "KCNV1", "SYBU", "PKHD1L1")
93	chr8q12	0.396333	0.723968	1.05165	280	18	c("CHCHD7", "FAM110B", "PLAG1", "SDR16C5", "TOX", "TGS1", "PENK")
94	chr6q12	0.405505	0.735816	1.05131	220	2	c("PTP4A1", "LGSN")
95	chr18q21	0.4225	0.75228	1.04078	337	48	c("ST8SIA5", "NEDD4L", "PMAIP1", "CCBE1", "KATNAL2", "RAX", "IER3IP1", "PHLPP1", "RNF152", "FECH", "MYO5B", "TXNL1", "RAB27B", "MAPK4", "SEC11C", "SERPINB13", "ONECUT2", "LIPG", "MBD1", "SERPINB10", "ATP8B1", "ELAC1", "SMAD2", "CCDC68", "SERPINB12")
96	chr9q22	0.424242	0.75228	1.03427	321	33	c("GADD45G", "ZNF367", "IPPK", "SECISBP2", "AUH", "ALG2", "TSTD2", "FOXE1", "FGD3", "XPA", "NCBP1", "HABP4", "TMOD1", "SEMA4D", "SYK", "WNK2", "CDC14B", "SUSD3", "HEMGN", "CKS2")
97	chr15q24	0.42556	0.75228	1.03365	322	33	c("NRG4", "COX5A", "SCAMP5", "CYP11A1", "NPTN", "ETFA", "CYP1A1")
98	chrXq24	0.428378	0.752408	1.03342	316	25	c("SLC25A5", "GLUD2", "RHOXF2B", "NKRF", "KLHL13", "LONRF3", "NDUFA1", "C1GALT1C1", "UBE2A", "CT47A10", "WDR44", "CT47A9")
99	chr3q29	0.449735	0.775016	1.02216	339	28	c("MUC20", "BDH1", "FGF12", "LSG1")
100	chr1p32	0.482024	0.800452	1.00151	361	32	c("PCSK9", "TMEM61", "RAB3B", "DHCR24", "TACSTD2", "YIPF1", "OMA1", "DMRTA2", "OSBPL9", "CPT2", "KTI12", "BSND", "TTC4", "MRPL37", "C8B", "LDLRAD1", "SCP2")
101	chr1q31	0.464828	0.781367	0.997386	336	22	c("LHX9", "C1orf53")
102	chrXq13	0.502674	0.819476	0.988556	375	29	c("FAM155B", "CITED1", "DMRTC1B", "MAGEE1", "PHKA1", "GJB1", "DLG3", "MAGEE2", "PJA1")
103	chr13q32	0.476728	0.796484	0.987993	337	17	c("HS6ST3", "OXGR1", "STK24", "CLYBL", "CLDN10", "PCCA")
104	chr20p12	0.502865	0.819476	0.982826	350	16	c("TRMT6", "MKKS", "TMX4", "MCM8", "CHGB", "HAO1", "KIF16B")
105	chr12q22	0.505443	0.819476	0.97802	324	10	c("MRPL42", "UBE2N", "NTN4", "NDUFA12", "USP44", "SOCS2", "METAP2")
106	chr3p23	0.533945	0.84081	0.971244	290	2	c("STT3B", "GADL1")
107	chr4q33	0.522569	0.832465	0.969022	300	4	c("AADAT", "CLCN3", "SH3RF1", "MFAP3L")
108	chr9q33	0.511831	0.824951	0.966773	410	47	c("OR1L8", "STRBP", "NDUFA8", "RALGPS1", "MRRF", "MAPKAP1", "ARPC5L", "LRSAM1", "RABEPK", "DAB2IP", "MEGF9", "PAPPA", "SLC2A8", "RBM18", "PBX3", "PSMB7", "C5")
109	chr12q12	0.522562	0.832465	0.95953	358	14	c("KIF21A", "TMEM117", "PDZRN4")
110	chr7q11	0.556511	0.863023	0.952359	452	55	c("TRIM50", "CLDN4", "GTF2IRD2P1", "STAG3L4", "MDH2", "ZNF138", "CRCP", "ZNF680", "ABHD11", "DNAJC30", "RABGEF1", "NSUN5", "RHBDD2")
111	chrXp11	0.572254	0.870442	0.943139	494	83	c("WNK3", "ATP6AP2", "MID1IP1", "SPIN2B", "SYTL5", "UBA1", "TSPAN7", "TIMM17B", "USP11", "MAGEH1", "RRAGB", "TSR2", "DYNLT3", "CDK16", "HSD17B10", "EBP", "PIM2", "RGN", "SLC35A2", "ARAF", "GAGE13", "OTC", "GAGE1", "SYP", "NDUFB11", "FAAH2", "PCSK1N", "SLC9A7", "AKAP4", "MAGED2", "CCDC120", "PHF8", "SPIN3", "XAGE2", "BCOR")
112	chr15q21	0.5575	0.863023	0.926368	445	49	c("SCG3", "TNFAIP8L3", "DUOX2", "DUOXA2", "DUOXA1", "GNB5", "SECISBP2L", "CEP152", "MYO5C", "GABPB1", "MYO5A", "PYGO1", "BCL2L10", "UNC13C", "SPPL2A", "RAB27A", "PRTG", "DUT", "CGNL1", "SEMA6D", "LYSMD2", "GLDN", "SLC12A1", "SORD", "WDR72")
113	chr3q12	0.583204	0.87801	0.910211	374	10	c("ST3GAL6", "TFG", "ZBTB11", "TBC1D23", "ZPLD1", "PCNP", "IMPG2")
114	chr9q31	0.607923	0.890754	0.909708	444	26	c("C9orf152", "EPB41L4B", "PTPN3", "ALDOB", "DNAJC25", "PPP3R2", "PTGR1", "FSD1L", "CTNNAL1", "NIPSNAP3A", "RAD23B", "SLC44A1", "MRPL50")
115	chr7q22	0.603774	0.88943	0.901011	511	71	c("PMPCB", "CYP3A4", "FIS1", "AGFG2", "AZGP1", "BAIAP2L1", "CYP3A7", "MEPCE", "ZSCAN21", "TSC22D4", "LRCH4", "CUX1", "FAM200A", "SLC26A4", "DUS4L", "MBLAC1", "LHFPL3", "SLC26A5", "SMURF1", "ZKSCAN5")
116	chr3q22	0.621871	0.894301	0.896042	471	33	c("PCCB", "MRPL3", "ANAPC13", "ARMC8", "CDV3", "NUDT16", "CEP70", "BFSP2", "ATP2C1", "PIK3R4", "DBR1", "SRPRB", "RYK", "ESYT3")
117	chr3p13	0.595645	0.885244	0.892887	382	8	c("SHQ1", "MITF", "PPP4R2", "GPR27", "FOXP1", "RYBP", "PDZRN3")
118	chr9p23	0.670635	0.894301	0.879062	337	1	TYRP1
119	chr15q26	0.632051	0.894301	0.872952	492	41	c("ABHD2", "RHCG", "IDH2", "GABARAPL3", "FURIN", "HDDC3", "VPS33B", "PGPEP1L", "NGRN", "ALDH1A3")
120	chr6p24	0.62536	0.894301	0.866658	433	15	c("C6orf52", "BMP6", "TMEM14B", "DSP")
121	chr3q26	0.651436	0.894301	0.861928	498	38	c("DNAJC19", "NDUFB5", "PDCD10", "MFN1", "SI", "MECOM", "PRKCI", "MRPL47", "ECT2")
122	chr15q22	0.670651	0.894301	0.854648	504	36	c("GCNT3", "SMAD3", "ZWILCH", "FAM81A", "GTF2A2", "CA12", "APH1B", "CLPX", "MAP2K1", "SLC24A1", "SNAPC5", "RAB11A", "C2CD4B")
123	chr6q23	0.638621	0.894301	0.850774	462	22	c("PEX7", "OLIG3", "SLC2A12", "IL20RA")
124	chr6p23	0.663383	0.894301	0.850546	403	6	c("SIRT5", "RNF182", "NOL7", "RANBP9", "CD83")
125	chr7q35	0.673134	0.894301	0.840975	450	11	c("EPHA1", "ARHGEF35")
126	chr4p11	0.674877	0.894301	0.839306	410	6	c("OCIAD1", "SLC10A4")
127	chr16q12	0.671745	0.894301	0.838174	484	21	c("SLC6A2", "PHKB", "LONP2", "RBL2", "BRD7", "AKTIP", "TOX3", "LPCAT2")
128	chrYp11	0.697183	0.905413	0.836971	395	3	c("AMELY", "TBL1Y", "TSPY4")
129	chr15q12	0.755952	0.946902	0.832998	380	1	GABRG3
130	chr8p12	0.678886	0.894301	0.828271	462	13	c("KIF13B", "PURG", "DUSP26", "UNC5D", "GSR")
131	chr2p24	0.676856	0.894301	0.824191	464	14	c("RDH14", "VSNL1", "SDC1", "GDF7", "MATN3", "PUM2", "DDX1")
132	chr12p12	0.721311	0.919253	0.811929	527	26	c("ERP27", "LDHB", "STRAP", "ETNK1")
133	chr18q23	0.705329	0.911605	0.80515	449	7	c("CTDP1", "TXNL4A", "MBP", "ADNP2")
134	chr16q21	0.715646	0.916295	0.802761	525	24	c("GOT2", "CIAPIN1", "COQ9")
135	chr5q12	0.697234	0.905413	0.798844	478	14	c("PART1", "ELOVL7", "NLN", "ZSWIM6", "PDE4D", "RNF180")
136	chr6q14	0.736486	0.929941	0.79363	544	25	c("ELOVL4", "COX7A2", "BCKDHB", "SNAP91", "MRAP2", "RIPPLY2", "CGA", "SNX14", "IRAK1BP1")
137	chr3p12	0.729167	0.924961	0.785358	419	4	c("CNTN3", "CADM2", "ZNF717")
138	chr14q31	0.715397	0.916295	0.783762	459	10	c("ZC3H14", "PTPN21", "TTC8", "SEL1L")
139	chr7p15	0.756831	0.946902	0.778048	553	26	c("CYCS", "HOXA7", "TAX1BP1", "HIBADH", "HOXA11", "CCDC126", "HOXA13", "HNRNPA2B1", "NPY", "OSBPL3", "HOXA6", "IL6", "TRA2A", "HOXA2", "HOXA10")
140	chrXq22	0.7725	0.953446	0.764886	617	49	c("TAF7L", "TCEAL5", "TCEAL6", "ARMCX2", "ATG4A", "TIMM8A", "BEX2", "TCEAL3", "CSTF2", "BEX5", "NRK", "BEX4")
141	chr12q21	0.770751	0.953446	0.761206	584	33	c("SLC6A15", "LIN7A", "ACSS3", "MYF6", "KITLG", "TSPAN8")
142	chr22q13	0.84292	0.96931	0.756903	761	114	c("NDUFA6", "MAFF", "PIM3", "BIK", "ARHGAP8", "SREBF2", "SERHL", "CCDC134", "SLC25A17", "ACO2", "CPT1B", "PACSIN2", "APOBEC3B", "SYNGR1", "FAM83F", "TEF", "SERHL2", "ATXN10", "GCAT", "ARFGAP3", "MEI1", "PHF5A", "SGSM3", "RANGAP1", "GTPBP1", "TOMM22", "PRR5")
143	chr9p12	0.865079	0.983534	0.756224	435	1	CNTNAP3
144	chr5q23	0.795014	0.965189	0.747684	573	21	c("ISOC1", "SNX24", "HSD17B4", "SNX2", "FBN2", "SRFBP1", "COMMD10", "SLC27A6", "ALDH7A1", "CSNK1G3", "PPIC", "ZNF474", "PHAX", "SNCAIP")
145	chr11q14	0.801075	0.965189	0.739107	595	30	c("THRSP", "NDUFC2", "DLG2")
146	chrXp22	0.840336	0.96931	0.723801	699	64	c("ARHGAP6", "HCCS", "APOO", "PDHA1", "ASB9", "PRPS2", "SYAP1", "PNPLA4", "RBBP7", "SHROOM2", "RAI2", "SLC25A6", "KLHL34", "NLGN4X", "MAP3K15", "RAB9A")
147	chr5q21	0.80721	0.965832	0.717193	514	7	c("NUDT12", "FBXL17", "MAN2A1", "GIN1")
148	chr20p11	0.837432	0.96931	0.714497	612	26	c("ACSS1", "NINL", "GZF1", "RALGAPA2", "PYGB", "NAA20", "INSM1", "NANP", "OVOL2", "POLR3F", "CST9", "ABHD12", "SNX5", "SEC23B", "XRN2", "CRNKL1", "ENTPD6", "PAX1")
149	chr4q26	0.81182	0.967124	0.714409	521	10	c("UGT8", "USP53")
150	chr8q22	0.84585	0.96931	0.697137	641	33	c("RIMS2", "NCALD", "PDP1", "TSPYL5", "GRHL2", "ESRP1")
151	chr2q32	0.84903	0.96931	0.696378	612	21	c("C2orf88", "PDE1A", "GULP1", "ZC3H15", "STAT1", "MFSD6")
152	chr4q27	0.826019	0.96931	0.691584	526	7	c("PRDM5", "TRPC3")
153	chr20q12	0.840067	0.96931	0.674154	498	5	c("TOP1", "ZHX3", "LPIN3", "PLCG1", "EMILIN3")
154	chr7p14	0.893817	0.984532	0.657009	664	30	c("EPDR1", "PDE1C", "PRR15", "SCRN1")
155	chr16q24	0.888041	0.984532	0.654636	697	42	c("COX4I1", "DEF8", "MAP1LC3B", "ZC3H18", "CENPBD1", "SPATA2L", "ACSF3", "SPIRE2", "CTU2", "HSDL1", "ZDHHC7", "FBXO31", "ZNF778", "MVD", "ADAD2", "KIAA0513", "MBTPS1", "TCF25", "SPG7", "DBNDD1", "BANP", "DPEP1", "USP10", "CHMP1A", "ATP2C2", "PABPN1L", "MC1R", "CRISPLD2", "CYBA", "SNAI3", "CA5A", "IRF8", "WFDC1", "C16orf74", "RPL13")
156	chr4q25	0.875358	0.984532	0.642383	610	16	c("LRIT3", "ELOVL6", "HADH", "EGF", "LARP7", "PAPSS1")
157	chr11q25	0.894246	0.984532	0.634312	574	10	c("ACAD8", "SNX19", "NCAPD3", "B3GAT1", "THYN1")
158	chr17q23	0.923284	0.984532	0.610669	685	31	c("TACO1", "STRADA", "DDX5", "PSMC5", "METTL2A", "FTSJ3", "NACA2", "MAP3K3", "CA4", "SMARCD2", "CYB561", "USP32", "TEX2", "PTRH2", "MED13", "CLTC", "APPBP2")
159	chr6q25	0.931669	0.984532	0.608388	708	37	c("RAET1L", "UST", "TIAM2", "LRP11", "IPCEF1", "ACAT2", "SNX9", "TFB1M", "ESR1", "ZDHHC14", "NOX3")
160	chr20p13	0.93257	0.984532	0.603452	732	42	c("SDCBP2", "DEFB132", "SLC4A11", "IDH3B", "SRXN1", "RSPO4", "SNPH", "FASTKD5")
161	chr10p14	0.902821	0.984532	0.603092	575	7	c("GATA3", "ECHDC3", "ITIH2")
162	chr20q13	0.967778	0.984532	0.602587	870	112	c("TNNC2", "RIMS4", "WFDC2", "KCNK15", "SGK2", "GDAP1L1", "ACOT8", "OSBPL2", "COL9A3", "KCNQ2", "ARFGEF2", "BMP7", "SLCO4A1", "ATP9A", "PSMA7", "TOMM34", "FITM2", "SDC4")
163	chr2q24	0.922563	0.984532	0.595117	690	27	c("ACVR1C", "SLC38A11", "GRB14", "COBLL1", "UPP2", "GALNT3", "CYTIP", "SCN2A", "XIRP2", "GPD2", "ITGB6", "GCA", "WDSUB1", "PKP4", "TBR1", "RBMS1", "TTC21B", "IFIH1", "FAP", "NOSTRIN", "SCN9A", "SLC4A10", "SCN1A", "FIGN", "LY75", "KCNH7", "DPP4")
164	chr5p13	0.944892	0.984532	0.582658	702	30	c("OXCT1", "C9", "PRLR", "C5orf22", "CAPSL", "GHR", "GOLPH3", "RANBP3L", "CARD6", "UGT3A2", "ZFR", "DNAJC21")
165	chr15q11	0.931232	0.984532	0.580095	649	16	c("SNRPN", "NIPA2", "SNURF")
166	chr17p11	0.940582	0.984532	0.579888	743	44	c("FOXO3B", "MED9", "RASD1", "MAP2K3", "UBB")
167	chr16p11	0.955665	0.984532	0.577661	775	53	c("TUFM", "DCTPP1", "ZNF48", "PRSS8", "CD2BP2", "SH2B1", "ZNF629", "SEPHS2", "CD19", "BOLA2", "KIF22", "IL27", "ARMC5", "ZNF720", "CTF1", "AHSP", "SULT1A2", "PPP4C", "PHKG2", "SRCAP", "RABEP2", "RNF40", "QPRT")
168	chr6q24	0.952045	0.984532	0.567349	674	18	c("GRM1", "SF3B5", "FBXO30", "PEX3", "REPS1", "SAMD5", "LTV1", "CCDC28A", "SASH1", "EPM2A", "NHSL1", "UTRN", "AIG1", "HECA", "PHACTR2", "RAB32")
169	chrXq23	0.941791	0.984532	0.551484	630	11	c("LRCH2", "TMEM164", "PLS3", "ALG13", "GUCY2F", "ACSL4", "SLC6A14")
170	chrXq26	0.959893	0.984532	0.542712	717	29	c("HPRT1", "FRMD7", "ZIC3", "RAP2C", "HTATSF1", "GPC3", "ENOX2", "CCDC160", "SMARCA1", "VGLL1", "PHF6", "MBNL3")
171	chr10q25	0.96049	0.984532	0.537816	704	23	c("ADRB1", "GPAM", "GSTO2", "DUSP5", "VWA2", "AFAP1L2", "ATRNL1", "VTI1A", "TRUB1", "NHLRC2")
172	chr2q23	0.964286	0.984532	0.529756	647	12	c("LYPD6B", "LYPD6", "RPRM", "CACNB4", "GALNT13", "STAM2", "ARL5A")
173	chr6q15	0.970451	0.984532	0.518887	623	10	c("RRAGD", "BACH2", "LYRM2", "AKIRIN2")
174	chr2p15	0.96112	0.984532	0.513479	617	8	c("MDH1", "TMEM17", "UGP2", "B3GNT2", "OTX1")
175	chr2q33	0.971166	0.984532	0.503976	740	34	c("NIF3L1", "MARS2", "NDUFB3", "NDUFS1", "COQ10B", "C2orf69", "HSPE1", "PLCL1", "HSPD1", "TRAK2", "GTF3C3", "ZDBF2", "NOP58", "SUMO1", "FZD7", "FASTKD2")
176	chr5q14	0.974599	0.984532	0.493372	728	29	c("CKMT2", "TMEM161B", "HOMER1", "ACOT12", "ZCCHC9")
177	chrXp21	0.980938	0.984532	0.488272	668	13	c("MAGEB2", "PRRG1", "TAB3", "XK", "MAGEB3", "NR0B1", "FAM47C", "MAGEB10", "MAGEB18", "DCAF8L1", "IL1RAPL1", "TMEM47", "ARX")
178	chr2q31	0.97967	0.984532	0.482902	770	43	c("SLC25A12", "PPP1R1C", "FASTKD1", "MTX2", "TLK1", "ABCB11", "PRKRA", "HOXD1", "MYO3B", "NFE2L2", "ZNF385B", "HOXD8")
179	chr2p16	0.990127	0.990127	0.474973	701	18	c("CHAC2", "RTN4", "PSME4")
180	chr1p12	0.980501	0.984532	-0.526029	351	10	c("NOTCH2", "SPAG17", "HSD3B2", "WARS2", "HSD3B1", "HMGCS2", "VTCN1", "GDAP2", "TBX15", "REG4")
181	chr5q22	0.964664	0.984532	-0.569668	272	20	c("AP3S1", "TMED7-TICAM2", "TRIM36", "KCNN2", "SNORA13", "TICAM2", "ATG12", "EPB41L4A", "FEM1C", "DCP2", "CCDC112", "TMED7", "SRP19", "SLC25A46", "STARD4", "TSSK1B", "MCC", "TSLP", "REEP5", "CDO1")
182	chr11p12	0.958333	0.984532	-0.573283	390	5	c("LRRC4C", "TTC17", "TRAF6", "API5", "RAG2")
183	chr4q32	0.928571	0.984532	-0.604077	259	21	c("CPE", "TLL1", "FGG", "PDGFC", "TDO2", "DDX60")
184	chr7q32	0.946565	0.984532	-0.616195	247	25	c("OPN1SW", "ZC3HC1", "CPA4", "FSCN3", "FLNC", "KLHDC10", "CALU")
185	chr5q15	0.911932	0.984532	-0.648709	320	9	c("FAM172A", "NR2F1", "POU5F2", "ERAP1", "ERAP2")
186	chr3q28	0.842239	0.96931	-0.688575	330	6	c("IL1RAP", "CCDC50", "CLDN16", "CLDN1", "TPRG1", "TP63")
187	chrXq28	0.926554	0.984532	-0.692934	163	59	c("F8", "PLXNB3", "FATE1", "HAUS7", "BGN", "TREX2", "RPL10")
188	chr4q35	0.848057	0.96931	-0.719	239	20	c("C4orf47", "TLR3", "FAT1")
189	chrXq25	0.800875	0.965189	-0.741758	365	2	c("THOC2", "DCAF12L2")
190	chr7p13	0.784983	0.962529	-0.750227	229	17	c("AEBP1", "SNORA5C")
191	chr1q22	0.80315	0.965189	-0.751735	203	29	c("RIT1", "THBS3", "GBA", "GON4L", "VHLL", "BGLAP", "SYT11", "ARHGEF2", "SSR2", "TMEM79", "CLK2", "TRIM46", "SCARNA4", "MSTO1", "MEF2D", "FAM189B", "ASH1L")
192	chr7p22	0.767635	0.953446	-0.785213	184	37	c("AMZ1", "LFNG", "SDK1", "TTYH3", "PMS2CL", "KDELR2", "RBAK")
193	chr9q12	0.827309	0.96931	-0.795436	411	1	FAM74A4
194	chr8q13	0.696429	0.905413	-0.820419	194	21	c("PREX2", "MSC", "PDE7A", "CPA6")
195	chr20q11	0.786885	0.962529	-0.83482	143	56	c("SPAG4", "COX4I2", "MYLK2", "PROCR", "LBP", "VSTM2L", "FOXS1", "CEP250", "REM1", "TGM2", "SNORA71A", "XKR7", "MYH7B", "SAMHD1", "MYL9")
196	chr1q41	0.671378	0.894301	-0.844625	189	20	c("HLX", "AIDA", "DISP1", "KCNK2", "MIA3", "USH2A")
197	chrXq27	0.626741	0.894301	-0.8518	224	10	c("SPANXN2", "SPANXN3", "SLITRK4", "MAGEC3", "UBE2NL", "LDOC1", "FMR1", "FGF13", "MAGEC1", "MAGEC2")
198	chr17q24	0.64311	0.894301	-0.856933	181	20	c("LRRC37A3", "KCNJ2", "CACNG1", "CACNG5", "RGS9", "ABCA10", "HELZ", "ABCA6", "FAM20A", "PRKCA", "SNORA38B", "WIPI1", "ABCA9", "ABCA5", "PRKAR1A", "AXIN2", "PSMD12", "NOL11")
199	chrXq11	0.617371	0.894301	-0.869861	262	4	c("ZC3H12B", "SPIN4", "ASB12", "MTMR8")
200	chr5q33	0.63786	0.894301	-0.873577	154	33	c("SPARC", "SYNPO", "EBF1", "TNIP1", "SLC36A1", "ADRA1B", "CD74", "SLC36A3", "GM2A", "NDST1", "MYOZ3", "RNF145", "FABP6", "KIF4B")
201	chr13q14	0.654028	0.894301	-0.884669	137	44	c("LPAR6", "TNFSF11", "KCNRG", "RB1", "THSD1", "KCTD4", "SERPINE3", "RCBTB2")
202	chr6p11	0.676707	0.894301	-0.887084	336	1	RAB23
203	chr6q13	0.568245	0.869828	-0.890339	203	10	c("CD109", "EEF1A1", "B3GAT2", "OGFRL1")
204	chr7p11	0.54039	0.846096	-0.911956	193	8	c("SEC61G", "PHKG1", "PSPH", "SNORA15", "VOPP1")
205	chr7q21	0.618605	0.894301	-0.915307	132	40	c("HGF", "CD36", "DYNC1I1", "FZD1", "DLX5", "RUNDC3B", "COL1A2")
206	chr2p22	0.575	0.870442	-0.92023	160	21	c("RASGRP3", "SULT6B1", "NLRC4", "PRKD3", "TTC27", "SPAST", "DHX57", "HEATR5B", "SOS1", "SLC8A1", "CDKL4", "MEMO1", "MORN2", "DPY30", "GALM", "CEBPZ", "YIPF4", "FEZ2")
207	chr10p12	0.561069	0.863668	-0.926288	146	25	c("MYO3A", "PLXDC2", "APBB1IP", "ENKUR", "MSRB2", "ST8SIA6", "GPR158", "PIP4K2A", "WAC", "C10orf67", "THNSL1", "DNAJC1", "ANKRD26", "GAD2", "RAB18", "NEBL", "ARL5B", "PTCHD3", "CACNB2", "NSUN6", "LYZL1", "ACBD5", "SPAG6")
208	chr5q35	0.597403	0.885244	-0.936675	91	71	c("ARL10", "RASGEF1C", "NEURL1B", "FLT4", "FAM153B", "ADAMTS2", "BTNL9", "SCGB3A1", "DDX41", "CANX", "NKX2-5", "ZNF354C", "TBC1D9B", "COL23A1", "KCNMB1", "FAM153A", "SH3PXD2B", "RNF130", "CDHR2", "SLIT3", "SNCB", "ZNF454", "GFPT2", "STK10", "RAB24", "LTC4S", "LCP2", "SNORD95", "PDLIM7", "DOK3", "UNC5A")
209	chr10q24	0.597701	0.885244	-0.938135	103	62	c("SH3PXD2A", "SUFU", "SFXN3", "ENTPD1", "DPCD", "PGAM1", "MARVELD1", "CALHM1", "PCGF6", "CUTC", "CALHM2")
210	chr22q12	0.526627	0.83408	-0.963606	88	63	c("TTC28", "MN1", "SLC5A4", "APOL5", "RASD2", "C1QTNF6", "APOL1", "TCN2", "RNF215", "CABP7", "LIMK2", "TMPRSS6", "CRYBB1", "APOL2", "RASL10A", "GAL3ST1", "SNORD125", "MORC2", "KCTD17")
211	chr4q12	0.464789	0.781367	-0.975177	131	19	c("SGCB", "SRD5A3", "KDR")
212	chr1p34	0.492308	0.812604	-0.979026	63	85	c("ZMYM4", "GRIK3", "BTBD19", "RIMKLA", "GJA4", "GJA9", "HEYL", "BEST4", "SCMH1", "SNORD55", "ZSWIM5", "RLF", "ARTN", "C1orf216", "HECTD3", "ST3GAL3", "SLC2A1", "SNORA55", "SNORA63", "FAM183A", "FHL3", "INPP5B", "TIE1", "PPT1", "CITED4")
213	chr13q13	0.457237	0.778155	-0.99649	138	16	c("N4BP2L1", "DCLK1", "TRPC4", "STOML3", "SMAD9", "NHLRC3", "STARD13", "ZAR1L", "POSTN", "BRCA2", "NBEA")
214	chr4q31	0.452991	0.775748	-1.0012	105	35	c("SFRP2", "EDNRA", "FGA", "FGB", "ARHGAP10", "DCHS2")
215	chr1p22	0.449612	0.775016	-1.0084	115	30	c("SH3GLB1", "LRRC8C", "SNORD21", "ODF2L", "GBP7", "HS2ST1")
216	chr1q32	0.43662	0.761999	-1.03254	61	81	c("ATP2B4", "PPFIA4", "AVPR1B", "SRGAP2", "CDK18", "CD34", "PHLDA3", "PLXNA2", "REN", "DYRK3", "LPGAT1", "PKP1", "PIK3C2B", "NAV1", "SNORA77", "KLHDC8A", "CTSE")
217	chr2q21	0.389078	0.715807	-1.03282	113	17	c("C2orf27A", "TUBA3E", "TUBA3D", "CCDC74A", "PTPN18", "POTEF", "POTEE", "CCDC74B", "LCT", "ZRANB3")
218	chrXq21	0.385666	0.715807	-1.04197	112	18	c("PGAM4", "DIAPH2", "RPA4", "CYSLTR1", "PGK1", "KLHL4", "LPAR4")
219	chr3p11	0.366412	0.692393	-1.07353	143	6	c("HTR1F", "EPHA3")
220	chr12q13	0.35	0.676242	-1.08006	27	152	c("ATF7", "KRT82", "FMNL3", "SLC26A10", "ERBB3", "RBMS2", "STAT2", "PDE1B", "B4GALNT1", "INHBC", "LRP1", "KRT75", "SHMT2", "INHBE", "NDUFA4L2", "SP7", "MAP3K12", "ACVRL1", "RARG", "DNAJC22", "TUBA1A", "SP1", "KRT86", "KRT81", "KRT78", "RPL41", "RDH16", "KRT6C", "ITGA7", "KRT4", "HNRNPA1", "EIF4B", "HIGD1C", "KRT6B", "R3HDM2", "LMBR1L", "SNORA2A", "HOXC8", "KRT73", "MYL6B", "GPR84", "DCD", "RDH5",…
221	chr6p25	0.327465	0.668461	-1.08611	92	19	c("PPP1R3G", "NRN1", "C6orf201", "SERPINB6", "LY86", "RIPK1", "SERPINB9")
222	chr1p31	0.333333	0.668461	-1.12666	71	42	c("IFI44L", "IFI44", "NFIA", "LRRC7", "ROR1", "MSH4", "DNASE2B", "RPE65", "NEGR1", "SNORD45B", "ALG6", "IL12RB2", "SNORD45A", "LRRC40", "AK5", "GIPC2", "DOCK7", "JAK1", "ATG4C")
223	chr17p13	0.284091	0.628755	-1.13112	24	132	c("RPL29P2", "MYH13", "CHRNE", "BCL6B", "ZNF232", "PIK3R6", "SERPINF2", "NLRP1", "PLSCR3", "ARHGEF15", "SCARF1", "FBXO39", "FGF11", "KCTD11", "ALOX12", "C17orf107", "OR1G1", "PLD2", "SLC16A13", "ATP1B2", "XAF1", "ASGR1", "CD68", "ZMYND15", "TNFSF12", "SPNS3", "NLGN2", "CNTROB", "GUCY2D", "CXCL16", "CHRNB1", "SERPINF1", "OR3A3", "TNFSF12-TNFSF13", "TP53", "CAMKK1", "HIC1", "SMYD4")
224	chr1q23	0.310976	0.655441	-1.14177	50	66	c("CRP", "CADM3", "CYCSP52", "PEA15", "RGS5", "IFI16", "OLFML2B", "MNDA", "CD1D", "PEAR1", "ATP1A2", "FCER1A", "ADAMTS4", "DEDD", "NCSTN", "AIM2", "CASQ1", "DUSP23", "TAGLN2", "FCGR2A", "DDR2", "UFC1", "FCGR3A", "HSD17B7", "FCER1G", "NES", "FCRL6", "ARHGAP30", "CD48", "CD244", "FCGR3B", "DCAF8", "NHLH1", "RGS4")
225	chr7q36	0.274419	0.621411	-1.15149	58	45	c("ATG9B", "CRYGN", "GIMAP4", "CNPY1", "KRBA1", "TMEM176A", "RARRES2", "LRRC61", "GIMAP8", "GIMAP6", "GIMAP1", "TMEM176B", "GIMAP7", "WDR86", "PDIA4")
226	chr2q35	0.263374	0.610467	-1.15407	63	33	c("GLB1L", "TUBA4B", "PTPRN", "SLC11A1", "ABCB6", "CDK5R2", "NHEJ1", "CXCR2", "CRYBA2", "ABCA12", "FN1", "IGFBP5", "USP37", "CXCR1", "SMARCAL1", "TNS1")
227	chr1q43	0.244444	0.603403	-1.16556	76	14	c("KMO", "MAP1LC3C", "OPN3", "CHML", "CHRM3", "CEP170", "RYR2", "ACTN2", "MTR", "HEATR1", "PLD5", "WDR64", "GREM2")
228	chr15q13	0.228022	0.567982	-1.20626	82	7	c("GOLGA8F", "GOLGA8G", "OCA2")
229	chr6q21	0.206107	0.53649	-1.20651	53	25	c("CDK19", "NR2E1", "FYN", "MARCKS", "TRAF3IP2", "WASF1", "SEC63")
230	chr1p13	0.183432	0.511376	-1.2121	30	63	c("CHI3L2", "FAM102B", "ALX3", "OLFML3", "SLC16A1", "VANGL1", "ADORA3", "CTTNBP2NL", "DENND2C", "NGF", "DCLRE1B", "CAPZA1", "AMPD2", "CLCC1", "NRAS", "CD58", "WNT2B", "C1orf162", "KCNA2", "ST7L", "MYBPHL", "MOV10", "SYT6", "RSBN1", "CASQ2", "SIKE1", "SLC16A4", "GNAI3", "WDR47", "PHTF1")
231	chr8p22	0.18125	0.511376	-1.25608	57	13	c("SLC7A2", "MSR1", "FGF20", "PDGFRL", "MTMR7", "C8orf48", "TUSC3")
232	chr1q21	0.107843	0.374038	-1.27892	10	112	c("LIX1L", "MTMR11", "ADAMTSL4", "NBPF9", "GNRHR2", "NBPF14", "SETDB1", "NBPF10", "ANKRD34A", "NUP210L", "ECM1", "RPS27", "EFNA3", "SHC1", "SNX27", "GPR89B", "C1orf54", "S100A1", "NBPF15", "SEMA6C", "TNFAIP8L2", "TDRD10", "SPRR3", "PPIAL4E", "ARNT", "SLC39A1", "CREB3L4", "IVL", "POLR3GL", "GOLPH3L", "TCHH", "RPRD2", "UBE2Q1")
233	chr6q27	0.174342	0.511376	-1.28062	52	16	c("PDE10A", "RNASET2", "CCR6", "TTLL2", "THBS2")
234	chr9p11	0.182028	0.511376	-1.28564	78	3	c("FOXD4L6", "PGM5P2", "FAM95B1")
235	chr1q24	0.147287	0.443479	-1.29702	37	30	c("SFT2D2", "FAM78B", "RCSD1", "TBX19", "POU2F1", "MPZL1", "ANKRD36BP1", "C1orf112", "MAEL", "PRRX1", "CREG1", "VAMP4", "TIPRL", "FMO2", "GPR161", "NME7", "FMO3", "GPA33", "CD247", "GORAB", "XCL1")
236	chr1p36	0.0666667	0.319962	-1.30228	2	198	c("MXRA8", "GABRD", "SKI", "LDLRAD2", "IGSF21", "PADI3", "TNFRSF4", "PLA2G2C", "RHCE", "VWA1", "NBPF1", "HSPG2", "TRIM63", "WASF2", "SLC2A7", "ZNF436", "PLEKHG5", "PLOD1", "CLIC4", "AGRN", "FBXO42", "IFFO2", "MASP2", "PADI1", "SNORA59A", "HNRNPCL1", "RPL22", "SLC2A5", "HMGN2", "GNB1", "UTS2", "MYOM3", "CLCN6", "RCC2", "SPATA21", "ATP13A2", "CROCC", "MTHFR", "CTRC", "IL22RA1", "UBXN11", "B3GALT6",…
237	chr13q33	0.181058	0.511376	-1.30237	64	8	c("ERCC5", "EFNB2", "BIVM", "SLC10A2", "NALCN")
238	chr22q11	0.0718232	0.323032	-1.30817	12	60	c("PPM1F", "RIMBP3", "RIMBP3C", "TSSK2", "GGT3P", "TUBA8", "MMP11", "KIAA1671", "PI4KAP2", "MICAL3", "LZTR1", "ZNF70", "ADORA2A", "RAB36", "RGL4", "DGCR5", "BID", "SCARF2", "MED15", "ZDHHC8", "GGT1", "MAPK1", "CRKL", "YPEL1")
239	chr3q25	0.100402	0.371831	-1.3275	24	36	c("KCNAB1", "TM4SF18", "P2RY12", "P2RY1", "P2RY13", "TIPARP", "P2RY14")
240	chr17p12	0.136364	0.419816	-1.34451	41	15	c("ZNF286A", "PMP22", "MYOCD", "DNAH9", "HS3ST3A1", "CDRT15", "TEKT3", "ZNF18", "ADORA2B")
241	chr10q22	0.0591133	0.319962	-1.35398	11	46	c("UNC5B", "NODAL", "P4HA1", "FUT11", "CDH23", "ADAMTS14", "C10orf105")
242	chr12q15	0.146875	0.443479	-1.36213	46	13	c("CNOT2", "DYRK2", "BEST3", "LRRC10", "MDM2", "RAP1B", "PTPRB", "PTPRR", "LYZ")
243	chr10p13	0.129693	0.410036	-1.37346	37	17	c("VIM", "OPTN", "RSU1", "TRDMT1", "CUBN", "NMT2", "PTER")
244	chr8p23	0.0677291	0.319962	-1.39363	16	32	c("ARHGEF10", "DEFA1B", "ZNF705D", "ANGPT2", "USP17L2", "USP17L1", "DEFA4", "TNKS", "FAM66E", "KBTBD11", "PPP1R3B", "DEFB103B", "XKR5")
245	chr1p33	0.105263	0.371831	-1.39609	31	16	c("BEND5", "SLC5A9", "LRRC41", "CYP4A22")
246	chr2p13	0.0540541	0.311718	-1.42848	11	41	c("DYSF", "LBX2", "TET3", "PROKR1", "APLF", "LOXL3", "ANXA4", "ANKRD53", "TGFA", "INO80B", "WDR54", "CCDC142", "GKN1", "ARHGAP25", "ANTXR1")
247	chrYq11	0.104396	0.371831	-1.43198	37	7	c("DAZ3", "DAZ2", "DAZ4", "DAZ1")
248	chr11q12	0.00649351	0.089154	-1.43217	0	73	c("BEST1", "TCN1", "APLNR", "PGA4", "PGA5", "PRG2", "SLC43A3", "LRRN4CL", "FADS3", "FTH1", "OR10Q1", "MS4A2", "GLYATL2", "VWCE", "PGA3", "ZP1", "ROM1", "EML3", "SLC15A3", "MS4A6A", "AHNAK", "DTX4", "MS4A3", "LGALS12", "TMEM132A", "SLC22A25", "MS4A7", "GLYAT", "EEF1G", "BTBD18", "TMEM109", "MS4A14", "RAB3IL1", "MS4A4A", "SNORD28", "MPEG1", "LPXN")
249	chr10q26	0.029703	0.219963	-1.45727	5	48	c("BNIP3", "GRK5", "HTRA1", "CHST15", "DPYSL4", "PTPRE", "CALY", "EBF3", "ADAM12", "VENTX", "CLRN3", "C10orf88", "C10orf90", "FANK1", "ADAM8")
250	chr8p11	0.0786517	0.326524	-1.46971	20	24	c("HOOK3", "PLEKHA2", "ZMAT4", "ADAM18", "ANK1", "EIF4EBP1", "HGSNAT", "ADAM9", "AP3M2")
251	chr2p14	0.09375	0.371831	-1.47601	32	9	c("CNRIP1", "PELI1", "SERTAD2", "MEIS1")
252	chr1q42	0.0325581	0.223023	-1.48095	6	40	c("NID1", "DISC1", "TMEM63A", "LYST", "SIPA1L2", "CNIH3", "FBXO28", "WDR26", "TSNAX-DISC1", "OBSCN", "ARID4B", "PGBD5", "TTC13", "RNF187", "EGLN1", "LEFTY2", "CNIH4", "GJC2", "DEGS1", "ABCB10", "TOMM20", "ENAH")
253	chr21q11	0.0576037	0.319962	-1.49764	24	3	c("LIPI", "HSPA13")
254	chr1p21	0.0727273	0.323032	-1.54507	23	12	c("GPR88", "SNX7", "SLC30A7", "VCAM1", "FRRS1", "S1PR1")
255	chr15q14	0.063253	0.319962	-1.54656	20	11	c("SPRED1", "AVEN", "GOLGA8A", "GOLGA8B", "CHRM5", "MEIS2", "SLC12A6", "ACTC1", "AQR", "GJD2")
256	chr7q33	0.0649351	0.319962	-1.55535	19	15	c("AGBL3", "CALD1", "EXOC4", "AKR1B15", "LRGUK", "STRA8", "TMEM140", "SLC13A4")
257	chr1q25	0.0147783	0.13963	-1.57129	2	46	c("RGL1", "HMCN1", "ABL2", "NMNAT2", "STX6", "ACBD6", "XPR1", "GAS5", "TEDDM1", "GPR52", "SNORA63", "CACNA1E", "SEC16B", "CRYZL2P-SEC16B", "TNN", "RASAL2", "RNASEL", "IER5", "TNFSF18", "TNR", "NCF2", "KLHL20", "LAMC1", "C1orf21", "RC3H1", "KIAA1614", "EDEM3", "ARPC5")
258	chr5q11	0.0546075	0.311718	-1.59779	15	18	c("GAPT", "ESM1", "GPX8", "PLK2", "ANKRD55", "IL31RA", "ITGA1", "ISL1")
259	chr6p21	0.0126582	0.128458	-1.60388	0	146	c("CDSN", "RSPH9", "KCNK17", "STK19", "PBX2", "HLA-DRB5", "HLA-DRB1", "C4A", "NOTCH4", "CAPN11", "POU5F1", "TAPBP", "HLA-DQB1", "TDRG1", "RUNX2", "HLA-B", "ZNF318", "HLA-DPA1", "TREM2", "VEGFA", "CFB", "TREML1", "SPDEF", "LST1", "HLA-DPB1", "HLA-DRB6", "SYNGAP1", "KCTD20", "C6orf223", "POLH", "EHMT2", "NRM", "UNC5CL", "PRICKLE4", "RPS18", "GTPBP2", "APOBEC2", "DAAM2", "GPSM3", "HLA-DRA", "AIF1", …
260	chr13q31	0.0514706	0.311718	-1.62651	20	5	c("SLITRK6", "SLITRK5", "RBM26", "GPC6")
261	chr11q22	0.0193798	0.160911	-1.6681	4	30	c("MMP13", "SLN", "TRPC6", "GUCY1A2", "CARD16", "CASP1", "PDGFD", "GRIA4", "ATM", "ARHGAP42", "CARD17", "DYNC2H1", "MMP1")
262	chr2q22	0.0412088	0.270989	-1.68067	14	7	c("ZEB2", "CXCR4", "GTDC1", "ARHGAP15")
263	chr8p21	0.0049505	0.0819194	-1.6913	0	50	c("ZNF395", "PNMA2", "BNIP3L", "SLC39A14", "LZTS1", "DPYSL2", "BMP1", "C8orf58", "CDCA2", "SLC25A37", "LOXL2", "SORBS3", "ADAM28", "TNFRSF10B", "ADAM7", "FBXO16", "NEFL", "GNRH1", "EBF2", "CLU", "TNFRSF10A", "HMBOX1", "PDLIM2")
264	chrXq12	0.0305164	0.22004	-1.7026	12	4	c("MSN", "EDA2R", "HEPH")
265	chr10q23	0.00492611	0.0819194	-1.81936	0	46	c("C10orf99", "PDLIM1", "GRID1", "NRG3", "RGR", "OPN4", "TBC1D12", "MYOF", "HTR7", "STAMBPL1", "PTEN", "ACTA2", "MMRN2", "FAS", "LIPJ", "CYP2C8", "SH2D4B", "BTAF1", "TNKS2", "LIPA", "CDHR1", "PLCE1", "MINPP1", "LIPF", "LDB3")
266	chr10q21	0.0230263	0.185565	-1.82241	6	16	c("ZNF365", "CTNNA3", "PCDH15", "TMEM26", "CCDC6", "RHOBTB1")
267	chr1p35	0.00502513	0.0819194	-1.83891	0	51	c("CSMD2", "SYNC", "PTPRU", "RAB42", "S100PBP", "ZNF362", "DCDC2B", "MATN1", "RBBP4", "TMEM200B", "TMEM54", "FAM167B", "HPCA", "TMEM39B", "NKAIN1", "MARCKSL1", "LAPTM5", "EPB41", "SDC3", "IFI6", "KHDRBS1", "TAF12", "PHACTR4", "PTAFR", "AK2", "KPNA6", "TRNAU1AP", "SNHG3", "RPA2", "FGR", "SNHG12", "PUM1", "C1orf94", "TSSK3", "SPOCD1", "PHC2", "ZBTB8OS")
268	chr10q11	0.00740741	0.0922559	-1.85048	1	26	c("SLC18A3", "RASSF4", "CHAT", "ZNF487", "CSGALNACT2", "ZNF485", "ALOX5", "ARHGAP22")
269	chr18q22	0.0181818	0.156087	-1.85614	5	12	c("DOK6", "DSEL", "CCDC102B", "TMX3", "FBXO15", "CNDP2")
270	chr6p22	0.0049505	0.0819194	-2.02596	0	50	c("HLA-G", "ATXN1", "HLA-J", "HLA-A", "MYLIP", "HCG11", "DTNBP1", "BTN3A2", "CDKAL1", "BTN3A3", "SLC17A4", "BTN3A1", "HLA-L", "SCGN", "CAP2", "OR2H1", "HLA-F", "ZKSCAN4", "OR11A1", "ZNF391", "TRIM38", "BTN2A2", "GABBR1", "KDM1B", "UBD", "BTN2A1", "HLA-E")
271	chr12p13	0.00862069	0.0953043	-2.09043	0	103	c("ACSM4", "CACNA2D4", "PHC1", "CACNA1C", "ENO2", "FOXJ2", "CLEC2B", "TULP3", "VWF", "NRIP2", "GSG1", "TPI1", "CLSTN3", "C1RL", "PZP", "CLEC7A", "SLC2A14", "ANO2", "SLC6A13", "ZNF705A", "APOLD1", "IQSEC3", "CLEC1A", "LTBR", "ACRBP", "CLEC4A", "GAPDH", "SLC2A3", "IFFO1", "TAS2R20", "LPAR5", "OLR1", "ZNF384", "CLEC12B", "CLEC12A", "C3AR1", "A2M", "TNFRSF1A", "TAS2R46")
272	chr21q21	0.0120482	0.126969	-2.14619	3	11	c("ADAMTS5", "GABPA", "CYYR1", "BACH1", "MIR155HG", "C21orf91", "NRIP1", "CCT8")
273	chr5q31	0.00869565	0.0953043	-2.29321	0	102	c("PCDHB10", "PCDHB14", "ECSCR", "PCDHB13", "PCDHGA4", "PCDHGB2", "PCDHGA9", "TGFBI", "PCDH12", "PCDHGB1", "PCDHB12", "PCDHGB3", "PCDHGA11", "PCDHGA8", "NR3C1", "PCDHGA6", "PCDHGB6", "PCDHGA3", "SPRY4", "PCDHGC5", "P4HA2", "ARAP3", "PCDHGC4", "PSD2", "HMHB1", "PCDHGA1", "PCDHGB7", "PCDHGA7", "PCDHGA10", "C5orf15")
274	chr21q22	0.00840336	0.0953043	-2.80551	0	91	c("TFF2", "ADARB1", "ITSN1", "C2CD2", "HMGN1", "PRMT2", "CRYZL1", "IFNGR2", "PFKL", "PTTG1IP", "IFNAR1", "CBR3", "RUNX1", "MCM3AP", "IL10RB", "IFNAR2", "COL6A2", "MORC3", "LCA5L", "POFUT2", "TTC3", "ERG", "BRWD1", "B3GALT5", "DIP2A", "DONSON", "RRP1", "PCNT", "PWP2", "PIGP", "SLC19A1", "DSCR9", "UBE2G2", "URB1", "OLIG2", "TIAM1", "ITGB2", "MRAP", "MX1", "COL18A1", "RRP1B")
1	MOOTHA_VOXPHOS	0.00121951	0.0461085	3.46473	0	62	c("NDUFA4", "UQCRC1", "CYCS", "COX5A", "COX8A", "NDUFA6", "SURF1", "UQCRFS1", "CYC1", "UQCRC2", "NDUFA9", "NDUFB2", "COX7B", "NDUFS3", "COX7A1", "COX7A2", "NDUFC2", "SDHA", "NDUFA10", "SDHD", "NDUFB8", "NDUFB6", "COX6B1", "NDUFA8", "COX4I1", "NDUFS7", "NDUFA5", "NDUFAB1", "NDUFS8", "NDUFS2", "NDUFA13", "UQCRH", "NDUFB7", "COX11", "NDUFB5", "COX6A1", "UQCR11", "UQCR10", "NDUFA7", "NDUFB3", "COX7A2…
2	STEIN_ESRRA_TARGETS_UP	0.00102354	0.0461085	3.44288	0	270	c("SYNGR3", "SETMAR", "UQCRC1", "ALAS1", "FA2H", "CYCS", "SLC25A4", "IDH3A", "EIF3K", "COX5A", "AMPD3", "MRPL34", "COQ3", "SLC25A12", "UQCRFS1", "HIGD1A", "MAEA", "CKMT1B", "ISCU", "UQCRC2", "NDUFA9", "NNT", "SCAMP5", "GABARAPL1", "NDUFV1", "GOT2", "UBAC1", "PFKM", "HCCS", "CIAPIN1", "COX7B", "APOO", "FAHD2A", "NDUFS3", "AKAP1", "RHOF", "CKB", "ESRRA", "TMEM184C", "RAP1GAP", "PDHX", "MRPL4", "ZNF…
3	WONG_MITOCHONDRIA_GENE_MODULE	0.00108108	0.0461085	3.38808	0	166	c("OXCT1", "NDUFA4", "GSTZ1", "COX5A", "COX8A", "NDUFA6", "SURF1", "SLC25A39", "COQ3", "ATP6V1D", "UQCRFS1", "CYC1", "CKMT1B", "NDUFA9", "NDUFV1", "GOT2", "HCCS", "NDUFB2", "COX7B", "PCCB", "NDUFS3", "TUFM", "COX7A1", "MRPL12", "PDHX", "SLC16A5", "GCDH", "COX7A2", "PDHB", "NDUFC2", "NDUFA10", "PDHA1", "MRPL3", "FH", "ATP6V1B1", "MRPL49", "PPIF", "IDH2", "NDUFB8", "PDP1", "NDUFB6", "COX6B1", "NDUF…
4	MOOTHA_MITOCHONDRIA	0.00101833	0.0461085	3.29456	0	316	c("PRKCD", "SLC25A15", "SLC25A5", "NDUFA4", "UQCRC1", "ALAS1", "CYCS", "SLC25A4", "IDH3A", "COX5A", "COX8A", "NDUFA6", "SURF1", "BDH1", "MRPL34", "SLC25A12", "UQCRFS1", "CYC1", "CKMT1B", "UQCRC2", "NNT", "GOT2", "HCCS", "PMPCB", "NDUFB2", "MRPL16", "COX7B", "PCCB", "MRPS35", "NDUFS3", "DDX28", "RAF1", "TUFM", "COX7A1", "LARS2", "MRPL12", "PDHX", "MRPL4", "GCDH", "COX7A2", "PDHB", "NDUFC2", "SDHA"…
5	MOOTHA_HUMAN_MITODB_6_2002	0.00102041	0.0461085	3.29188	0	317	c("OXCT1", "SLC25A15", "SLC25A5", "NDUFA4", "UQCRC1", "ALAS1", "CYCS", "SLC25A4", "IDH3A", "COX5A", "COX8A", "NDUFA6", "SURF1", "BDH1", "MRPL34", "SLC25A12", "UQCRFS1", "ODC1", "CYC1", "AGXT", "CKMT1B", "UQCRC2", "NDUFA9", "NNT", "GOT2", "HCCS", "PMPCB", "NDUFB2", "MRPL16", "COX7B", "PCCB", "MRPS35", "NDUFS3", "AKAP1", "RAF1", "TUFM", "COX7A1", "LARS2", "MRPL12", "PDHX", "MRPL4", "GCDH", "COX7A2"…
6	STEIN_ESRRA_TARGETS	0.0010142	0.0461085	3.11265	0	345	c("SYNGR3", "ST3GAL4", "SETMAR", "UQCRC1", "ALAS1", "FA2H", "CYCS", "SLC25A4", "IDH3A", "EIF3K", "COX5A", "AMPD3", "MRPL34", "COQ3", "SLC25A12", "UQCRFS1", "HIGD1A", "MAEA", "CKMT1B", "ISCU", "UQCRC2", "NDUFA9", "NNT", "SCAMP5", "CA2", "GABARAPL1", "NDUFV1", "GOT2", "UBAC1", "PFKM", "HCCS", "CIAPIN1", "COX7B", "APOO", "FAHD2A", "NDUFS3", "PHB", "AKAP1", "RHOF", "CKB", "ESRRA", "TMEM184C", "RAP1GA…
7	RODWELL_AGING_KIDNEY_NO_BLOOD_DN	0.00113379	0.0461085	2.94768	0	104	c("OXCT1", "FA2H", "CYCS", "COX8A", "NNT", "NEDD4L", "GABARAPL1", "GOT2", "COX7B", "PPP2R1B", "SLC16A7", "ITPR1", "KLHL3", "B4GALNT3", "PHYH", "NUDT7", "APLP2", "C1orf226", "DSG2", "THSD7A", "CCNB1IP1", "RBM14", "DLAT", "GMNN", "LDHB", "BCKDHB", "ARHGAP18", "TSPAN7", "MPPED2", "RALGPS1", "RTN4", "ISOC1", "SP2", "CTH", "WDR61", "THRB", "HADHB", "NDUFS1", "RHOBTB3", "BMP7", "HSPA9", "TBC1D24", "CEP…
8	CHARAFE_BREAST_CANCER_LUMINAL_VS_MESENCHYMAL_UP	0.00102249	0.0461085	2.94278	0	294	c("GPD1L", "FA2H", "STARD10", "ST14", "TUFT1", "INPP5J", "CKMT1B", "PPFIBP2", "CLDN4", "EPHA1", "MREG", "CBLC", "PPP2R5A", "BIK", "ITPK1", "CLDN7", "ARHGAP8", "ICA1", "AAGAB", "LLGL2", "GOLT1A", "IDH2", "TM7SF2", "PIP4K2C", "S100A14", "LNX1", "SELENBP1", "ESRP2", "RMND5B", "FAM102A", "SLC29A2", "CDS1", "ATP6AP1", "SIGIRR", "TMEM30B", "WFS1", "TRPM4", "SEMA4A", "DCAF11", "TPD52L1", "SYT7", "AZGP1"…
9	HOLLERN_EMT_BREAST_TUMOR_DN	0.00114416	0.0461085	2.82437	0	93	c("STARD10", "ST14", "THRSP", "PPFIBP2", "CLDN4", "EPHA1", "CBLC", "KIF21A", "CLDN7", "LLGL2", "PPIF", "ESRP2", "DSG2", "ACOT1", "TMEM30B", "TJP3", "AP1M2", "ILDR1", "OVOL1", "TMPRSS13", "TMC4", "DDR1", "KLC3", "CDH1", "ELF5", "CKMT1A", "EPB41L4B", "EVPL", "BSPRY", "GRB7", "PRSS8", "GRHL1", "MARVELD2", "IL17RE", "FXYD3", "CDH3", "GRHL2", "OCLN", "RNF43", "EPCAM", "SPTBN2", "IRF6", "SHROOM3", "DED…
10	RODWELL_AGING_KIDNEY_DN	0.00113895	0.0461085	2.81978	0	101	c("OXCT1", "CYCS", "AMPD3", "ABTB2", "NNT", "NEDD4L", "GABARAPL1", "GOT2", "COX7B", "SLC16A7", "FNDC5", "KLHL3", "B4GALNT3", "PHYH", "NUDT7", "APLP2", "SELENBP1", "GABARAPL3", "C1orf226", "THSD7A", "CCNB1IP1", "RBM14", "DLAT", "GMNN", "LDHB", "BCKDHB", "TSPAN7", "MPPED2", "RTN4", "ISOC1", "SP2", "SLC4A1", "CTH", "WDR61", "HADHB", "NDUFS1", "RHOBTB3", "BMP7", "CEP70", "FAM83F", "GNG7", "FMO5", "PE…
11	KAAB_HEART_ATRIUM_VS_VENTRICLE_DN	0.00106838	0.0461085	2.68123	0	180	c("UQCRC1", "ALAS1", "AIMP2", "COX5A", "COX8A", "BDH1", "UQCRFS1", "CYC1", "MAPKAPK3", "ISCU", "NDUFA9", "PKIA", "GLUD2", "GOT2", "UBAC1", "PFKM", "NDUFS3", "PDHX", "COX7A2", "SDHA", "SLC25A3", "MLH1", "COQ9", "KCNQ1", "FH", "PHYH", "IDH2", "CLCN1", "SDHD", "NDUFS7", "GRM1", "HYAL1", "TNNC1", "PDE1C", "MRPL33", "CKMT2", "DLD", "AZGP1", "ARIH2", "ACAT1", "PCYT2", "LDHB", "SLC25A20", "TSFM", "BCAT2…
12	CHARAFE_BREAST_CANCER_BASAL_VS_MESENCHYMAL_UP	0.00117096	0.0461085	2.61186	0	85	c("ST14", "CKMT1B", "LITAF", "EPHA1", "CBLC", "TLCD1", "S100A14", "ESRP2", "CDS1", "GJB3", "TMEM30B", "RHOD", "EPN3", "FGFBP1", "SH2D3A", "ZNF165", "BLNK", "AKR1B10", "OVOL1", "SCNN1A", "MPP7", "LCN2", "WDR61", "CDH1", "KIAA0040", "BSPRY", "PRSS8", "ELF3", "MARVELD2", "FXYD3", "KIAA1522", "ATP1A1", "CDH3", "GRHL2", "RNF43", "TACSTD2", "IRF6", "ESRP1", "MAL2", "COX5B", "C1orf116", "FAM83B", "RAB25…
13	MOOTHA_TCA	0.00147929	0.0502809	2.59302	0	15	c("IDH3A", "SDHA", "FH", "IDH2", "SDHD", "SUCLG1", "MDH2", "ACO2", "CS", "IDH3B", "OGDH", "SDHB")
14	COLDREN_GEFITINIB_RESISTANCE_DN	0.00107875	0.0461085	2.56206	0	157	c("ERP27", "PRKCD", "STARD10", "ST14", "CAPS", "CLDN4", "LIMA1", "EPHA1", "BIK", "CLDN7", "S100A14", "LNX1", "ESRP2", "PRRG2", "CDS1", "CNKSR1", "TMEM30B", "RHOD", "EPN3", "DOK7", "FGFBP1", "ADAP1", "SLC2A12", "TJP3", "SYTL5", "AP1M2", "BLNK", "TMEM45B", "CAPN8", "LIPH", "OVOL1", "MPP7", "ZNF468", "CLDN9", "TMC4", "GRAMD1C", "DDR1", "KLC3", "CDH1", "KIAA0040", "HS3ST1", "LMO7", "BSPRY", "PRSS8", …
15	BURTON_ADIPOGENESIS_5	0.00118343	0.0461085	2.54013	0	78	c("CYCS", "MRPL34", "PTGES2", "CYC1", "ISCA2", "LPIN1", "PHB", "PIM3", "MRPL12", "ESRRA", "RPP14", "COQ9", "MRPL15", "PPIF", "SDHD", "NDUFA8", "NDUFAB1", "RASD1", "MDH2", "ACO2", "XBP1", "ABHD5", "UQCRH", "MTX2", "ATL2", "COX6A1", "TIMM8A", "UQCR11", "PTCD3", "ORMDL3", "COX17", "FDX1", "IVD", "PRDX3", "GPHN", "PPARG", "JAGN1", "ETFB", "NDUFB10", "BCL2L13", "ACSL1", "MGST3", "GRPEL1", "TOMM40", "C…
16	MOOTHA_PGC	0.00102354	0.0461085	2.50945	0	288	c("OXCT1", "SLC25A5", "SACM1L", "UQCRC1", "ALAS1", "CYCS", "SLC25A4", "GLRX5", "IDH3A", "COX8A", "NDUFA6", "MRPL34", "UPP1", "ATP6V1D", "PTGES2", "CYC1", "INPP5J", "CA2", "GABARAPL1", "LPIN1", "PFKM", "HCCS", "COX7B", "DNAJA3", "NDUFS3", "AKAP1", "TUFM", "COX7A1", "ESRRA", "MRPL4", "GCDH", "COX7A2", "PDHB", "SDHA", "MRPS12", "PDHA1", "ITPK1", "ATP6V0E2", "PRDX2", "MRPL15", "AVPI1", "FH", "PHYH", …
17	ELVIDGE_HIF1A_TARGETS_UP	0.00129032	0.047195	2.48174	0	45	c("GYG1", "IDH3A", "HSPH1", "TMEM33", "LARS2", "MRPS12", "POLR3K", "GLYR1", "PSME3", "LSG1", "DOLK", "RRS1", "CHKA", "PSEN2", "HSPA4", "ATP6V0A2", "GULP1", "KPNA1", "SCYL2", "RAB35", "ABCF2", "ADAT1", "SLC7A6", "GCH1", "FASTKD5")
18	LIM_MAMMARY_STEM_CELL_DN	0.00102881	0.0461085	2.45845	0	268	c("SDCBP2", "STARD10", "ST14", "SDSL", "BDH1", "TUFT1", "PPFIBP2", "CA2", "CLDN4", "THUMPD3", "SLC25A35", "GOLM1", "SLC16A5", "CBLC", "ZNF750", "BIK", "CLDN7", "ATP6V0E2", "ICA1", "GIPC1", "CMC1", "DHCR7", "WFDC2", "TM7SF2", "HDAC11", "TSG101", "TRIM68", "COBL", "SIRT5", "SIGIRR", "PGD", "HAGH", "ATP6V1E1", "CASZ1", "LYPD3", "TJP3", "ACOT8", "TMEM9B", "AP1M2", "TRAPPC6A", "ILDR1", "TSPAN33", "BTC…
19	LIEN_BREAST_CARCINOMA_METAPLASTIC_VS_DUCTAL_DN	0.00121065	0.0461085	2.40907	0	69	c("SLC25A4", "THRSP", "INPP5J", "BIK", "CLDN7", "PIP", "ZNF552", "TSTD1", "AZGP1", "EPN3", "CEACAM6", "AP1M2", "XBP1", "FOXA1", "IL20RA", "CDH1", "GSTM3", "FXYD3", "DHCR24", "CST6", "GRHL2", "MB", "EFHD1", "EPCAM", "KLHDC9", "TOM1L1", "ERBB2", "MAL2", "REEP6", "TBC1D9", "SCGB2A1", "CA12", "GATA3", "CRB3", "REEP5", "C11orf52", "MYO5C", "PTGER3", "ACOX2", "MUCL1", "PRR15L")
20	HORTON_SREBF_TARGETS	0.00141044	0.0502809	2.40578	0	22	c("INSIG1", "LDLR", "FASN", "RDH11", "TM7SF2", "FDFT1", "IDI1", "HMGCS1", "PCSK9", "CYP51A1", "SQLE", "ELOVL6", "AACS")
21	BURTON_ADIPOGENESIS_6	0.00109529	0.0461085	2.4018	0	140	c("UQCRC1", "ALAS1", "THRSP", "UQCRC2", "NDUFA9", "CA2", "C6orf136", "NDUFB2", "COX7B", "NDUFS3", "TUFM", "COX7A2", "PDHB", "SDHA", "PPP2R5A", "FASN", "DLST", "DHCR7", "NDUFB8", "GRHPR", "NDUFB6", "SLC2A4", "NDUFA5", "NDUFB9", "UNC119", "SUCLG1", "DLD", "CAT", "DLAT", "CS", "LDHB", "BCKDHB", "BCAT2", "ACADS", "NDUFB7", "NDUFB5", "ISOC1", "LCN2", "CYB5B", "TST", "UQCR10", "CBR1", "NDUFB3", "HSD17B…
22	LANDIS_ERBB2_BREAST_PRENEOPLASTIC_DN	0.0012837	0.047195	2.39509	0	44	c("DHRS7", "GYG1", "GSTZ1", "ADIPOR2", "NDUFV1", "LPIN1", "ST3GAL6", "PPP2R5A", "PDHA1", "APLP2", "CHCHD10", "NDUFAB1", "BCKDHB", "BCAT2", "ABHD5", "GPAM", "UQCR10", "HADHB", "ATP1B3", "DECR1", "ACAA1", "MCCC1", "ETFB")
23	FRASOR_RESPONSE_TO_ESTRADIOL_DN	0.00126743	0.047195	2.32393	0	52	c("GPRC5A", "INPP5J", "LITAF", "PVALB", "KRT7", "RAP1GAP", "SLC16A5", "BIK", "SELENBP1", "ASB9", "ABCC5", "DBN1", "MMD", "TTC9", "BLNK", "ARNT2", "SMPD1", "CTSH", "SMAD3", "SLIT2", "ANXA3", "MB", "LAMB1", "FMO5", "ERBB2")
24	ELVIDGE_HYPOXIA_DN	0.00114155	0.0461085	2.32074	0	100	c("GYG1", "IDH3A", "ODC1", "CA2", "HSPH1", "TMEM33", "LARS2", "GPS1", "MRPS12", "POLR3K", "PPIF", "GLYR1", "PSME3", "KLC2", "DOLK", "CDV3", "STIP1", "CHKA", "ASPSCR1", "OGDH", "PSEN2", "ZWILCH", "HSPA4", "ATP6V0A2", "GULP1", "NDUFS6", "KPNA1", "QRSL1", "SCYL2", "POLR3E", "RAB35", "ABCF2", "ADAT1", "SLC7A6", "FKBP4", "GCH1", "FASTKD5", "RNASEH1", "DCTN5", "RANGAP1", "TOMM22", "LRRC59", "ZMPSTE24",…
25	LI_DCP2_BOUND_MRNA	0.00257069	0.0661282	2.31759	1	43	c("UQCRC1", "CYC1", "APEH", "DCXR", "FAHD2A", "MRPL12", "MRPS12", "TACO1", "NME6", "NDUFS7", "NDUFS8", "LSM3", "NDUFA13", "NDUFB7", "HMOX2", "POLR2L", "TST", "PSMC5", "MRPS11", "ETFB", "HSD17B10", "ZNF593", "BHLHE40", "PITRM1", "DUS1L")
26	LEE_LIVER_CANCER_SURVIVAL_UP	0.00113122	0.0461085	2.30162	0	114	c("RHBG", "ALAS1", "MYRIP", "STARD10", "WNT11", "INSIG1", "BDH1", "KLK3", "DCXR", "LPIN1", "CYP3A4", "PCCB", "WNK3", "ATP6V0E2", "TACO1", "AMFR", "NDRG2", "EGLN2", "SELENBP1", "MTSS1", "PRDX6", "FAM169A", "HYAL1", "HAGH", "PCYT2", "OGDHL", "ITPR2", "ACADS", "NDUFS2", "CAND2", "CDO1", "ACSL6", "ENPP5", "APOC3", "MRPL46", "IVD", "C4BPB", "SLC27A5", "COBLL1", "HSD17B10", "GJB1", "HGD", "SLC25A10", "…
27	FLECHNER_BIOPSY_KIDNEY_TRANSPLANT_REJECTED_VS_OK_DN	0.00101626	0.0461085	2.30094	0	356	c("OXCT1", "UQCRC1", "GPD1L", "CD9", "ALB", "CYCS", "SLC25A4", "ATP6V1A", "RAB40B", "UQCRFS1", "UQCRC2", "NNT", "AKR1C1", "CA2", "GABARAPL1", "VTI1B", "GLUD2", "TUBB2A", "GOT2", "PFN2", "PMPCB", "COX7B", "DEFB1", "PHB", "DAP", "COX7A1", "UGT8", "SLC16A7", "RPP14", "PDHX", "GCDH", "SDHA", "GOT1", "PRDX2", "FH", "PLEKHB2", "PHYH", "IDH2", "DNM1L", "IMMT", "APLP2", "GRHPR", "TRIM2", "SELENBP1", "MTS…
28	VECCHI_GASTRIC_CANCER_ADVANCED_VS_EARLY_DN	0.00113895	0.0461085	2.26646	0	101	c("VSIG2", "STARD10", "CFTR", "COX8A", "CYC1", "CKMT1B", "AKR1C1", "CA2", "GCNT3", "SNRNP25", "GOLM1", "GOT1", "HEPACAM2", "DHRS11", "AK1", "CHCHD10", "ATP10B", "EPN3", "GCNT1", "CHAC2", "BLNK", "C9orf152", "TMEM45B", "CHCHD5", "FAM3D", "CAPN13", "NDUFA7", "GP2", "ALDOB", "FXYD3", "REG4", "FMO5", "PRSS3", "BTD", "CPS1", "TMPRSS2", "SULT1C2", "REEP6", "HGD", "ODAM", "GMDS", "ADH1C", "WNK4", "CA13"…
29	TIEN_INTESTINE_PROBIOTICS_24HR_UP	0.00101937	0.0461085	2.26253	0	322	c("EXOSC7", "SLC25A4", "GLRX5", "ST14", "NDUFA6", "HIGD1A", "NDUFA9", "DCXR", "TUBB2A", "HPRT1", "UBAC1", "HCCS", "SLBP", "NDUFB2", "CIAPIN1", "SNRNP25", "PHB", "LARS2", "AHSA1", "PPP2R1B", "PDHX", "PDHB", "ARHGAP8", "PRDX2", "RDH11", "SNN", "POLR3K", "PPIF", "PLEKHB2", "PTS", "DHCR7", "TOMM6", "NDUFB6", "NDUFA8", "PSME3", "NDUFA5", "IDI1", "HMGCS1", "DCTPP1", "MRPS2", "MMD", "NPTN", "RBM14", "CD…
30	LANDIS_BREAST_CANCER_PROGRESSION_UP	0.00134409	0.0486328	2.25252	0	35	c("ATP6V1A", "LITAF", "DAP", "ATP6AP2", "CLDN7", "STRBP", "DSG2", "XBP1", "LCN2", "CD82", "FXYD3", "IRF6", "SHROOM3", "EBP", "CHMP2B", "LSR", "GALNT3", "WWC1", "VDR", "GOLPH3", "SS18L2", "EHF", "SERP1", "TFAP2C", "SPINT1", "LRRFIP1")
31	KIM_ALL_DISORDERS_OLIGODENDROCYTE_NUMBER_CORR_UP	0.00101215	0.0461085	2.24345	0	470	c("SYNGR3", "ATP6V0C", "SACM1L", "UQCRC1", "CD9", "MYRIP", "SLC25A4", "ATP6V0B", "EIF3K", "COX5A", "COX8A", "SLC25A12", "RAB40B", "UQCRFS1", "NCALD", "CYC1", "ISCU", "DCXR", "CA2", "NDUFV1", "TUBB2A", "GOT2", "DHX30", "PFN2", "DNAJB1", "NDUFS3", "CKB", "TUFM", "COX7A1", "TUSC2", "AHSA1", "INA", "PDHX", "BAG1", "DOCK3", "COX7A2", "PDHB", "SDHA", "SLC25A3", "GOT1", "ATP6V0E2", "GABARAPL2", "AMFR", …
32	GAZDA_DIAMOND_BLACKFAN_ANEMIA_MYELOID_DN	0.00144928	0.0502809	2.24115	0	19	c("PRKCD", "PHB", "DCTN3", "ARIH2", "TAX1BP1", "CD59", "DNAJA4", "PNPLA4", "COX11", "ZNF91", "PXMP2", "COX5B")
33	YAO_TEMPORAL_RESPONSE_TO_PROGESTERONE_CLUSTER_17	0.00113636	0.0461085	2.22407	0	112	c("MRPL34", "SLC25A39", "BPGM", "MRPL16", "NDUFS3", "CKB", "BAG1", "HMBS", "MRPS12", "NDUFA11", "DNAJC19", "POLR3K", "NDUFB6", "MRPS7", "NDUFB9", "HMGCS1", "NDUFAB1", "MDH2", "COQ7", "UBA1", "EIF4A3", "RUVBL1", "LSM4", "CCDC12", "NDUFB7", "ERP29", "LRPAP1", "CLPB", "TRAPPC4", "PUF60", "HSD17B12", "SDHB", "MRPS22", "PSMD8", "NDUFS6", "PSMA7", "HSD17B4", "CAPN2", "STARD7", "STUB1", "ARF4", "MRPS11"…
[truncated: 21,494 more rows]
