# Supplementary material for: Interferon signaling promotes tolerance to chromosomal instability during metastatic evolution in renal cancer
Source: Nat Cancer. 2023 Jun 26;4(7):984–1000. doi: 10.1038/s43018-023-00584-1 (PMC10368532; doi:10.1038/s43018-023-00584-1)
Supplement: Source Data Fig. 5 — Statistical source data. [file 43018_2023_584_MOESM8_ESM.xlsx]

## Sheet: Fig 5 a-e
DepMap ID	Aneuploidy score Arm Events Aneuploidy	IFNGR2 Copy Number log2(relative to ploidy + 1) Copy Number 21Q3 Public	IFNAR1 Copy Number log2(relative to ploidy + 1) Copy Number 21Q3 Public	IL10RB	IFNAR2	Cell Line Name	Primary Disease	Lineage
ACH-000001	26	1.29997	1.29997	1.29997	1.29997	NIHOVCAR3	Ovarian Cancer	Ovary
ACH-000007	8	0.961224	0.961224	0.961224	0.961224	LS513	Colon/Colorectal Cancer	Colorectal
ACH-000008	22	1.27642	1.27642	1.27642	1.27642	A101D	Skin Cancer	Skin
ACH-000009	16	0.957757	0.957757	0.957757	0.957757	C2BBE1	Colon/Colorectal Cancer	Colorectal
ACH-000012	21	0.804414	0.804414	0.804414	0.804414	HCC827	Lung Cancer	Lung
ACH-000013	21	1.23204	1.23204	1.23204	1.23204	ONCODG1	Ovarian Cancer	Ovary
ACH-000014	8	1.27889	1.27889	1.27889	1.27889	HS294T	Skin Cancer	Skin
ACH-000015	19	1.07749	1.07749	1.07749	1.07749	NCIH1581	Lung Cancer	Lung
ACH-000016	8	0.953524	0.953524	0.953524	0.953524	SLR21	Kidney Cancer	Kidney
ACH-000017	27	1.04787	1.04787	1.04787	1.04787	SKBR3	Breast Cancer	Breast
ACH-000018	24	0.904041	0.904041	0.904041	0.904041	T24	Bladder Cancer	Urinary Tract
ACH-000019	18	0.797926	0.797926	0.797926	0.797926	MCF7	Breast Cancer	Breast
ACH-000021	26	1.26236	1.26236	1.26236	1.26236	NCIH1693	Lung Cancer	Lung
ACH-000022	26	0.723845	0.723845	0.723845	0.723845	PATU8988S	Pancreatic Cancer	Pancreas
ACH-000023	23	0.757647	0.757647	0.757647	0.757647	PATU8988T	Pancreatic Cancer	Pancreas
ACH-000025	10	0.939702	0.939702	0.939702	0.939702	CH157MN	Brain Cancer	Central Nervous System
ACH-000027	9	1.0226	1.0226	1.0226	1.0226	GOS3	Brain Cancer	Central Nervous System
ACH-000028	20	0.671367	0.671367	0.671367	0.671367	KPL1	Breast Cancer	Breast
ACH-000030	19	0.849353	0.849353	0.849353	0.849353	PC14	Lung Cancer	Lung
ACH-000031	13	0.641735	0.641735	0.641735	0.641735	PANC0213	Pancreatic Cancer	Pancreas
ACH-000035	13	1.02975	1.02975	1.02975	1.02975	NCIH1650	Lung Cancer	Lung
ACH-000036	14	1.03155	1.03155	1.03155	1.03155	U343	Brain Cancer	Central Nervous System
ACH-000037	34	0.723897	0.723897	0.723897	0.723897	S117	Sarcoma	Soft Tissue
ACH-000039	8	1.00003	1.00003	1.00003	1.00003	SKNMC	Bone Cancer	Bone
ACH-000040	25	0.977944	0.977944	0.977944	0.977944	U118MG	Brain Cancer	Central Nervous System
ACH-000041	24	1.19913	1.19913	1.19913	1.19913	RDES	Bone Cancer	Bone
ACH-000042	18	0.887656	0.887656	0.887656	0.887656	PANC0203	Pancreatic Cancer	Pancreas
ACH-000044	8	1.02704	1.02704	1.02704	1.02704	MDAMB134VI	Breast Cancer	Breast
ACH-000046	7	0.939701	0.939701	0.939701	0.939701	ACHN	Kidney Cancer	Kidney
ACH-000047	22	1.32501	1.32501	1.32501	1.15798	GCIY	Gastric Cancer	Gastric
ACH-000048	6	1.15835	1.15835	1.15835	1.15835	TOV112D	Ovarian Cancer	Ovary
ACH-000051	0	0.998999	0.998999	0.998999	0.998999	TE617T	Sarcoma	Soft Tissue
ACH-000052	3	1.04291	1.04291	1.04291	1.04291	A673	Bone Cancer	Bone
ACH-000054	4	0.988283	0.988283	0.988283	0.988283	HT1080	Sarcoma	Soft Tissue
ACH-000055	7	1.00909	1.00909	1.00909	1.00909	D283MED	Brain Cancer	Central Nervous System
ACH-000058	18	0.987383	0.987383	0.987383	0.987383	ML1	Thyroid Cancer	Thyroid
ACH-000060	13	0.630265	0.630265	0.630265	0.630265	PANC1005	Pancreatic Cancer	Pancreas
ACH-000062	12	0.908543	0.908543	0.908543	0.908543	RERFLCMS	Lung Cancer	Lung
ACH-000066	20	0.829005	0.829005	0.829005	0.829005	HCC4006	Lung Cancer	Lung
ACH-000067	5	1.05082	1.05082	1.05082	1.05082	HS683	Brain Cancer	Central Nervous System
ACH-000075	6	1.0246	1.0246	1.0246	1.0246	U87MG	Brain Cancer	Central Nervous System
ACH-000078	8	0.907968	0.907968	0.907968	0.907968	MHHNB11	Neuroblastoma	Peripheral Nervous System
ACH-000082	11	0.954455	0.954455	0.954455	0.954455	G292CLONEA141B1	Bone Cancer	Bone
ACH-000085	26	0.814239	0.814239	0.814239	0.814239	T3M4	Pancreatic Cancer	Pancreas
ACH-000086	5	0.85895	0.85895	0.85895	0.85895	ACCMESO1	Lung Cancer	Lung
ACH-000087	9	0.954317	0.954317	0.954317	0.954317	SKES1	Bone Cancer	Bone
ACH-000090	29	1.23867	1.23867	1.23867	1.23867	PC3	Prostate Cancer	Prostate
ACH-000091	7	1.05669	1.05669	1.05669	1.05669	OV56	Ovarian Cancer	Ovary
ACH-000092	15	1.09021	1.09021	1.09021	1.09021	NCIH2452	Lung Cancer	Lung
ACH-000093	16	1.0372	1.0372	1.0372	1.0372	PANC0504	Pancreatic Cancer	Pancreas
ACH-000094	27	0.8588	0.799499	0.799499	0.799499	HPAFII	Pancreatic Cancer	Pancreas
ACH-000095	9	0.955587	0.955587	0.955587	0.955587	D341	Brain Cancer	Central Nervous System
ACH-000096	0	0.996661	0.996661	0.996661	0.996661	G401	Rhabdoid	Kidney
ACH-000097	15	0.722939	0.722939	0.722939	0.722939	ZR751	Breast Cancer	Breast
ACH-000098	22	1.04801	1.04801	1.04801	1.04801	GAMG	Brain Cancer	Central Nervous System
ACH-000099	3	1.00907	1.00907	1.00907	1.00907	SIMA	Neuroblastoma	Peripheral Nervous System
ACH-000100	22	0.98138	0.98138	0.98138	0.98138	RH41	Sarcoma	Soft Tissue
ACH-000102	10	0.97976	0.97976	0.97976	0.97976	GMS10	Brain Cancer	Central Nervous System
ACH-000103	26	1.12499	1.12499	1.12499	1.12499	CAOV4	Ovarian Cancer	Ovary
ACH-000107	17	0.924929	0.924929	0.924929	0.924929	CAPAN2	Pancreatic Cancer	Pancreas
ACH-000108	25	1.05718	1.05718	1.05718	1.05718	KP3	Pancreatic Cancer	Pancreas
ACH-000109	30	1.03969	1.03969	1.03969	1.03969	NCIH3255	Lung Cancer	Lung
ACH-000110	16	1.16742	1.16742	1.16742	1.16742	NCCSTCK140	Gastric Cancer	Gastric
ACH-000111	14	1.1928	1.1928	1.1928	1.1928	HCC1187	Breast Cancer	Breast
ACH-000114	21	0.94787	0.94787	0.94787	0.94787	SU8686	Pancreatic Cancer	Pancreas
ACH-000115	17	1.45159	1.45159	1.45159	1.45159	VCAP	Prostate Cancer	Prostate
ACH-000116	15	1.22983	1.22983	1.27285	1.27285	OAW28	Ovarian Cancer	Ovary
ACH-000117	19	0.733613	0.733613	0.733613	0.733613	EFM192A	Breast Cancer	Breast
ACH-000118	13	1.03818	1.03818	1.03818	1.03818	HUPT3	Pancreatic Cancer	Pancreas
ACH-000120	4	0.988147	0.988147	0.988147	0.988147	CHP212	Neuroblastoma	Peripheral Nervous System
ACH-000121	12	1.01859	1.01859	1.01859	1.01859	NCIH2405	Lung Cancer	Lung
ACH-000123	0	1.00328	1.00328	1.00328	1.00328	COV434	Ovarian Cancer	Ovary
ACH-000126	27	1.26704	1.26704	1.26704	1.26704	KG1C	Brain Cancer	Central Nervous System
ACH-000127	16	0.779702	0.779702	0.779702	0.779702	SLR20	Kidney Cancer	Kidney
ACH-000128	20	0.92901	0.92901	0.92901	0.92901	LN319	Brain Cancer	Central Nervous System
ACH-000129	7	1.07615	1.07615	1.07615	1.07615	NCIH1341	Lung Cancer	Lung
ACH-000132	14	1.20235	1.20235	1.20235	1.20235	JHOS2	Ovarian Cancer	Ovary
ACH-000136	6	0.985657	0.985657	0.985657	0.985657	CHP126	Neuroblastoma	Peripheral Nervous System
ACH-000137	10	1.12415	1.12415	1.12415	1.12415	8MGBA	Brain Cancer	Central Nervous System
ACH-000138	12	1.09606	1.09606	1.09606	1.09606	CFPAC1	Pancreatic Cancer	Pancreas
ACH-000139	21	0.96851	0.96851	0.96851	0.96851	PANC0327	Pancreatic Cancer	Pancreas
ACH-000141	23	1.1234	1.1234	1.1234	1.1234	SNU308	Gallbladder Cancer	Bile Duct
ACH-000142	21	0.759791	0.759791	0.759791	0.759791	CAL29	Bladder Cancer	Urinary Tract
ACH-000144	23	0.806088	0.806088	0.806088	0.806088	RERFGC1B	Gastric Cancer	Gastric
ACH-000145	6	0.869196	0.869196	0.869196	0.869196	SKLMS1	Sarcoma	Soft Tissue
ACH-000147	30	1.07786	1.07786	1.07786	1.07786	T47D	Breast Cancer	Breast
ACH-000148	24	1.11373	1.11373	1.11373	1.11373	HS578T	Breast Cancer	Breast
ACH-000149	2	0.973259	0.973259	0.973259	0.973259	SKNSH	Neuroblastoma	Peripheral Nervous System
ACH-000150	22	0.75458	0.75458	0.75458	0.75458	HCC2935	Lung Cancer	Lung
ACH-000152	26	1.02366	1.02366	1.02366	1.02366	M059K	Brain Cancer	Central Nervous System
ACH-000153	31	1.08352	1.08352	1.08352	1.08352	NCIH2052	Lung Cancer	Lung
ACH-000155	20	1.3581	1.3581	1.3581	1.3581	SW1990	Pancreatic Cancer	Pancreas
ACH-000159	16	0.922559	0.922559	0.922559	0.922559	OSRC2	Kidney Cancer	Kidney
ACH-000161	11	1.0801	1.0801	1.0801	1.0801	CORL105	Lung Cancer	Lung
ACH-000163	22	1.12295	1.12295	1.12295	1.12295	SW579	Thyroid Cancer	Thyroid
ACH-000164	23	0.804327	0.804327	0.804327	0.804327	PANC1	Pancreatic Cancer	Pancreas
ACH-000169	14	0.91778	0.91778	0.91778	0.91778	RD	Sarcoma	Soft Tissue
ACH-000171	11	1.0617	1.0617	1.0617	1.0617	VMRCRCZ	Kidney Cancer	Kidney
ACH-000173	9	0.889203	0.889203	0.889203	0.889203	JHUEM3	Endometrial/Uterine Cancer	Uterus
ACH-000174	21	0.730533	0.730533	0.730533	0.730533	CAL62	Thyroid Cancer	Thyroid
ACH-000176	7	0.961723	0.961723	0.961723	0.961723	LOUNH91	Lung Cancer	Lung
ACH-000177	26	0.960759	0.960759	0.960759	0.960759	NCIH660	Prostate Cancer	Prostate
ACH-000178	24	0.887499	0.887499	0.887499	0.887499	HS766T	Pancreatic Cancer	Pancreas
ACH-000179	19	0.978131	0.978131	0.978131	0.978131	NCIH1618	Lung Cancer	Lung
ACH-000181	22	1.16944	1.16944	1.16944	1.16944	SCC9	Head and Neck Cancer	Upper Aerodigestive
ACH-000186	26	1.19033	1.19033	1.19033	1.19033	NCIH2444	Lung Cancer	Lung
ACH-000187	24	1.1718	1.1718	1.1718	1.1718	CORL311	Lung Cancer	Lung
ACH-000188	12	1.00517	1.00517	1.00517	1.00517	SCC25	Head and Neck Cancer	Upper Aerodigestive
ACH-000189	31	1.11049	1.11049	1.11049	1.11049	RCC10RGB	Kidney Cancer	Kidney
ACH-000191	27	0.920045	0.849593	0.848912	0.791726	BHT101	Thyroid Cancer	Thyroid
ACH-000192	28	1.13847	1.13847	1.13847	1.13847	MFE280	Endometrial/Uterine Cancer	Uterus
ACH-000196	18	0.894976	0.894976	0.894976	0.894976	HCC1599	Breast Cancer	Breast
ACH-000200	8	1.26192	1.26192	1.26192	1.26192	NMCG1	Brain Cancer	Central Nervous System
ACH-000201	0	0.997331	0.997331	0.997331	0.997331	A204	Rhabdoid	Soft Tissue
ACH-000202	13	0.878014	0.878014	0.878014	0.878014	COLO320	Colon/Colorectal Cancer	Colorectal
ACH-000203	4	0.986718	0.986718	0.986718	0.986718	NH6	Neuroblastoma	Peripheral Nervous System
ACH-000205	22	1.1189	1.1189	1.1189	1.1189	PK59	Pancreatic Cancer	Pancreas
ACH-000207	22	0.783596	0.783596	0.783596	0.783596	DETROIT562	Head and Neck Cancer	Upper Aerodigestive
ACH-000208	6	1.02093	1.02093	1.02093	1.02093	U178	Brain Cancer	Central Nervous System
ACH-000209	19	1.03444	1.03444	1.03444	1.03444	SNU1079	Bile Duct Cancer	Bile Duct
ACH-000210	2	0.975611	0.975611	0.975611	0.975611	CADOES1	Bone Cancer	Bone
ACH-000211	21	1.22218	1.22218	1.22218	1.22218	DAOY	Brain Cancer	Central Nervous System
ACH-000212	34	0.973314	0.973314	0.973314	0.973314	CAL120	Breast Cancer	Breast
ACH-000213	24	1.12763	1.12763	1.12763	1.12763	HUPT4	Pancreatic Cancer	Pancreas
ACH-000215	27	0.925458	0.925458	0.925458	0.925458	LN382	Brain Cancer	Central Nervous System
ACH-000216	22	0.744661	0.744661	0.744661	0.744661	JHESOAD1	Esophageal Cancer	Esophagus
ACH-000217	16	1.00642	1.00642	1.00642	1.00642	JHH6	Liver Cancer	Liver
ACH-000219	16	0.779583	0.779583	0.779583	0.779583	A375	Skin Cancer	Skin
ACH-000221	22	0.80682	0.80682	0.80682	0.80682	SNU398	Liver Cancer	Liver
ACH-000222	25	0.851292	0.851292	0.851292	0.851292	ASPC1	Pancreatic Cancer	Pancreas
ACH-000223	24	0.823741	0.823741	0.823741	0.823741	HCC1937	Breast Cancer	Breast
ACH-000225	13	0.915407	0.915407	0.915407	0.915407	ECC12	Gastric Cancer	Gastric
ACH-000227	4	1.00972	1.00972	1.00972	1.00972	KPNYN	Neuroblastoma	Peripheral Nervous System
ACH-000228	15	0.971298	0.971298	0.971298	0.971298	BICR31	Head and Neck Cancer	Upper Aerodigestive
ACH-000231	22	1.03488	1.03488	1.03488	1.03488	KALS1	Brain Cancer	Central Nervous System
ACH-000232	17	0.824005	0.824005	0.824005	0.824005	U251MG	Brain Cancer	Central Nervous System
ACH-000234	16	1.14439	1.14439	1.14439	1.14439	CAKI2	Kidney Cancer	Kidney
ACH-000235	20	0.906703	0.906703	0.906703	0.906703	PANC0403	Pancreatic Cancer	Pancreas
ACH-000236	18	1.01294	1.01294	1.01294	1.01294	SW1417	Colon/Colorectal Cancer	Colorectal
ACH-000237	22	0.704832	0.704832	0.704832	0.704832	JHOM1	Ovarian Cancer	Ovary
ACH-000238	21	0.777251	0.777251	0.777251	0.777251	SCC4	Head and Neck Cancer	Upper Aerodigestive
ACH-000239	28	0.823946	0.823946	0.823946	0.823946	HUG1N	Gastric Cancer	Gastric
ACH-000242	19	0.843075	0.843075	0.843075	0.843075	RT4	Bladder Cancer	Urinary Tract
ACH-000243	24	1.03889	1.03889	1.03889	1.03889	DANG	Pancreatic Cancer	Pancreas
ACH-000244	8	1.01213	1.01213	1.01213	1.01213	DKMG	Brain Cancer	Central Nervous System
ACH-000247	10	0.958244	0.958244	0.958244	0.958244	OCUM1	Gastric Cancer	Gastric
ACH-000248	31	1.08715	1.08715	1.08715	1.08715	AU565	Breast Cancer	Breast
ACH-000249	9	1.00715	1.00715	1.00715	1.00715	CL11	Colon/Colorectal Cancer	Colorectal
ACH-000250	11	0.726702	0.726702	0.726702	0.726702	KMRC20	Kidney Cancer	Kidney
ACH-000252	16	0.724848	0.724848	0.724848	0.724848	LS1034	Colon/Colorectal Cancer	Colorectal
ACH-000254	21	0.755363	0.755363	0.755363	0.755363	SCC15	Head and Neck Cancer	Upper Aerodigestive
ACH-000255	25	0.891737	0.891737	0.891737	0.891737	LMSU	Gastric Cancer	Gastric
ACH-000256	29	1.0397	1.0397	1.0397	1.0397	COV318	Ovarian Cancer	Ovary
ACH-000257	10	1.04106	1.04106	1.04106	1.04106	CORL279	Lung Cancer	Lung
ACH-000258	4	0.990009	0.990009	0.990009	0.990009	DU4475	Breast Cancer	Breast
ACH-000259	10	0.978337	0.978337	0.978337	0.978337	KELLY	Neuroblastoma	Peripheral Nervous System
ACH-000260	10	1.01792	1.01792	1.01792	1.01792	SKNAS	Neuroblastoma	Peripheral Nervous System
ACH-000261	10	0.916567	0.916567	0.916567	0.916567	RERFLCAI	Lung Cancer	Lung
ACH-000262	23	1.13663	1.13663	1.13663	1.13663	UOK101	Kidney Cancer	Kidney
ACH-000264	19	0.819614	0.819614	0.819614	0.819614	CALU6	Lung Cancer	Lung
ACH-000265	19	1.10879	1.10879	1.10879	1.10879	KP4	Pancreatic Cancer	Pancreas
ACH-000266	18	1.01763	1.01763	1.01763	1.01763	SNU213	Pancreatic Cancer	Pancreas
ACH-000268	18	0.967635	0.967635	0.967635	0.967635	SNU245	Bile Duct Cancer	Bile Duct
ACH-000269	6	0.675814	0.675814	0.675814	0.675814	AM38	Brain Cancer	Central Nervous System
ACH-000270	16	0.806419	0.806419	0.806419	0.806419	HPAC	Pancreatic Cancer	Pancreas
ACH-000272	6	1.04933	1.04933	1.04933	1.04933	SLR24	Kidney Cancer	Kidney
ACH-000274	10	0.994122	0.994122	0.994122	0.994122	HS852T	Skin Cancer	Skin
ACH-000276	24	1.08333	1.08333	1.08333	1.08333	HCC38	Breast Cancer	Breast
ACH-000277	8	1.04267	1.04267	1.04267	1.04267	HCC1419	Breast Cancer	Breast
ACH-000278	17	0.694076	0.694076	0.694076	0.694076	COV362	Ovarian Cancer	Ovary
ACH-000279	19	1.12531	1.12531	1.12531	1.12531	EWS502	Bone Cancer	Bone
ACH-000280	22	0.991242	0.991242	0.991242	0.991242	SNU840	Ovarian Cancer	Ovary
ACH-000281	16	0.980886	0.980886	0.980886	0.980886	KP2	Pancreatic Cancer	Pancreas
ACH-000282	21	0.753628	0.753628	0.752469	0.752469	NCIH1755	Lung Cancer	Lung
ACH-000283	24	1.10915	1.10915	1.10915	1.10915	A1207	Brain Cancer	Central Nervous System
ACH-000288	10	0.983759	0.983759	0.983759	0.983759	BT549	Breast Cancer	Breast
ACH-000289	7	1.16601	1.16601	1.16601	1.16601	SNU466	Brain Cancer	Central Nervous System
ACH-000290	10	0.992493	0.992493	0.992493	0.992493	NCIH209	Lung Cancer	Lung
ACH-000291	13	1.0954	1.0954	1.0954	1.0954	OV90	Ovarian Cancer	Ovary
ACH-000292	25	0.855206	0.855206	0.855206	0.855206	NCIH841	Lung Cancer	Lung
ACH-000293	22	1.31026	1.31026	1.31026	1.31026	KLE	Endometrial/Uterine Cancer	Uterus
ACH-000296	16	1.09366	1.09366	1.09366	1.09366	OUMS23	Colon/Colorectal Cancer	Colorectal
ACH-000297	22	1.26585	1.26585	1.26585	1.26585	NCIH889	Lung Cancer	Lung
ACH-000298	10	1.14091	1.14091	1.14091	1.14091	NCIH2029	Lung Cancer	Lung
ACH-000300	16	0.913227	0.913227	0.913227	0.913227	SLR25	Kidney Cancer	Kidney
ACH-000302	31	0.810645	0.810645	0.810645	0.810645	SNU1077	Endometrial/Uterine Cancer	Uterus
ACH-000303	17	0.82533	0.82533	0.82533	0.82533	SNU5	Gastric Cancer	Gastric
ACH-000304	5	0.9824	0.9824	0.9824	0.9824	WM115	Skin Cancer	Skin
ACH-000305	28	0.862888	0.862888	0.862888	0.862888	ECGI10	Esophageal Cancer	Esophagus
ACH-000307	16	0.740585	0.740585	0.740585	0.740585	PK1	Pancreatic Cancer	Pancreas
ACH-000308	21	0.75076	0.75076	0.75076	0.75076	EFO21	Ovarian Cancer	Ovary
ACH-000309	27	1.18824	1.24174	1.13186	1.13186	SKLU1	Lung Cancer	Lung
ACH-000310	8	0.941499	0.941499	0.941499	0.941499	IMR32	Neuroblastoma	Peripheral Nervous System
ACH-000311	20	1.18726	1.09252	1.0904	0.917184	NCIH2122	Lung Cancer	Lung
ACH-000312	7	1.00912	1.00912	1.00912	1.00912	SKNBE2	Neuroblastoma	Peripheral Nervous System
ACH-000313	5	1.00315	1.00315	1.00315	1.00315	KMRC3	Kidney Cancer	Kidney
ACH-000316	7	1.01101	1.01101	1.01101	1.01101	SNU886	Liver Cancer	Liver
ACH-000317	11	1.01489	1.01489	1.01489	1.01489	TUHR14TKB	Kidney Cancer	Kidney
ACH-000318	29	0.785794	0.785794	0.785794	0.785794	TE10	Esophageal Cancer	Esophagus
ACH-000319	12	1.22714	1.22714	1.22714	1.22714	MPP89	Lung Cancer	Lung
ACH-000320	24	1.01427	1.01427	1.01427	1.01427	PSN1	Pancreatic Cancer	Pancreas
ACH-000322	16	0.901543	0.901543	0.901543	0.923626	HT144	Skin Cancer	Skin
ACH-000323	13	1.32709	1.32709	1.32709	1.32709	42MGBA	Brain Cancer	Central Nervous System
ACH-000324	27	1.04946	1.04946	1.04946	1.04946	JHOC5	Ovarian Cancer	Ovary
ACH-000325	13	0.96728	0.96728	0.96728	0.96728	SNU620	Gastric Cancer	Gastric
ACH-000327	19	1.31215	1.31215	1.31215	1.31215	NCIH1395	Lung Cancer	Lung
ACH-000329	4	1.01569	1.01569	1.01569	1.01569	CCFSTTG1	Brain Cancer	Central Nervous System
ACH-000330	26	0.990544	0.990544	0.990544	0.990544	EFM19	Breast Cancer	Breast
ACH-000331	7	1.00798	1.00798	1.00798	1.00798	ISTMES2	Lung Cancer	Lung
ACH-000332	27	0.933689	0.933689	0.933689	0.933689	YAPC	Pancreatic Cancer	Pancreas
ACH-000333	11	1.01266	1.01266	1.01266	1.01266	JHOM2B	Ovarian Cancer	Ovary
ACH-000335	6	0.906779	0.906779	0.906779	0.906779	MSTO211H	Lung Cancer	Lung
ACH-000341	7	0.965304	0.965304	0.965304	0.965304	SKNFI	Neuroblastoma	Peripheral Nervous System
ACH-000342	13	0.640708	0.640708	0.640708	0.640708	CL14	Colon/Colorectal Cancer	Colorectal
ACH-000343	18	1.26011	1.26011	1.26011	1.26011	NCIH522	Lung Cancer	Lung
ACH-000344	24	1.30208	1.30208	1.30208	1.30208	SNU668	Gastric Cancer	Gastric
ACH-000345	2	1.0043	1.0043	1.0043	1.0043	KPNRTBM1	Neuroblastoma	Peripheral Nervous System
ACH-000347	26	0.88932	0.88932	0.88932	0.88932	QGP1	Pancreatic Cancer	Pancreas
ACH-000348	29	0.91084	0.91084	0.91084	0.91084	RPMI7951	Skin Cancer	Skin
ACH-000349	18	1.10335	1.10335	1.10335	1.10335	HCC1500	Breast Cancer	Breast
ACH-000350	17	0.88294	0.88294	0.88294	0.88294	COLO678	Colon/Colorectal Cancer	Colorectal
ACH-000351	19	1.08497	1.08497	1.08497	1.08497	MKN1	Gastric Cancer	Gastric
ACH-000352	15	1.1218	1.1218	1.1218	1.1218	HCC1428	Breast Cancer	Breast
ACH-000353	27	0.803187	0.803187	0.803187	0.803187	TE15	Esophageal Cancer	Esophagus
ACH-000354	24	0.797342	0.797342	0.797342	0.797342	CAPAN1	Pancreatic Cancer	Pancreas
ACH-000355	18	1.15587	1.15587	1.15587	1.15587	NCIH82	Lung Cancer	Lung
ACH-000356	17	1.08335	1.08335	1.08335	1.08335	MKN45	Gastric Cancer	Gastric
ACH-000358	16	1.12386	1.12386	1.12386	1.12386	NCIH69	Lung Cancer	Lung
ACH-000359	21	0.962846	0.962846	0.962846	0.962846	MG63	Bone Cancer	Bone
ACH-000360	9	1.17684	1.17684	1.17684	1.17684	NCIH508	Colon/Colorectal Cancer	Colorectal
ACH-000361	19	1.00956	1.00956	1.00956	1.00956	SKHEP1	Liver Cancer	Liver
ACH-000364	16	0.941509	0.941509	0.941509	0.941509	U2OS	Bone Cancer	Bone
ACH-000366	7	0.859857	0.859857	0.859857	0.859857	SKNDZ	Neuroblastoma	Peripheral Nervous System
ACH-000367	5	1.02287	1.02287	1.02287	1.02287	NCIH226	Lung Cancer	Lung
ACH-000368	5	1.05473	1.05473	1.05473	1.05473	SNU1105	Brain Cancer	Central Nervous System
ACH-000370	26	1.14188	1.14188	1.14188	1.14188	SNU626	Brain Cancer	Central Nervous System
ACH-000374	29	1.25786	1.25786	1.25786	1.25786	HCC1143	Breast Cancer	Breast
ACH-000375	2	1.00188	1.00188	1.00188	1.00188	G402	Kidney Cancer	Soft Tissue
ACH-000376	14	1.23012	1.23012	1.23012	1.23012	SF295	Brain Cancer	Central Nervous System
ACH-000377	23	0.791557	0.791557	0.791557	0.791557	SNU478	Bile Duct Cancer	Bile Duct
ACH-000378	16	1.14226	1.14226	1.14226	1.14226	NCIH647	Lung Cancer	Lung
ACH-000379	29	1.16993	1.16993	1.16993	1.16993	NCIH1781	Lung Cancer	Lung
ACH-000381	19	1.03912	1.03912	1.03912	1.03912	T84	Colon/Colorectal Cancer	Colorectal
ACH-000382	12	0.871098	0.871098	0.871098	0.871098	CORL24	Lung Cancer	Lung
ACH-000383	27	0.689995	0.689995	0.689995	0.689995	OE33	Esophageal Cancer	Esophagus
ACH-000384	6	1.05037	1.05037	1.05037	1.05037	SW780	Bladder Cancer	Urinary Tract
ACH-000389	16	1.1633	1.1633	1.1633	1.1633	H4	Brain Cancer	Central Nervous System
ACH-000390	23	0.880351	0.880351	0.880351	0.880351	LUDLU1	Lung Cancer	Lung
ACH-000391	10	0.9286	0.9286	0.9286	0.9286	MHHES1	Bone Cancer	Bone
ACH-000392	24	0.752897	0.752897	0.752897	0.752897	CALU3	Lung Cancer	Lung
ACH-000393	18	1.05987	1.05987	1.05987	1.05987	HLF	Liver Cancer	Liver
ACH-000394	23	0.77076	0.77076	0.77076	0.77076	NCIH2081	Lung Cancer	Lung
ACH-000395	23	1.26044	1.26044	1.26044	1.26044	NCIH520	Lung Cancer	Lung
ACH-000396	8	0.752982	0.752982	0.752982	0.752982	J82	Bladder Cancer	Urinary Tract
ACH-000397	29	0.674201	0.674201	0.674201	0.674201	TEN	Endometrial/Uterine Cancer	Uterus
ACH-000399	11	1.06598	1.06598	1.06598	1.06598	NCIH2196	Lung Cancer	Lung
ACH-000400	31	0.902492	0.902492	0.902492	0.902492	SKCO1	Colon/Colorectal Cancer	Colorectal
ACH-000401	27	1.07345	1.07345	1.07345	1.07345	COLO800	Skin Cancer	Skin
ACH-000403	25	0.747286	0.747286	0.747286	0.747286	NCIH747	Colon/Colorectal Cancer	Colorectal
ACH-000404	12	1.02008	1.02008	1.02008	1.02008	K029AX	Skin Cancer	Skin
ACH-000407	29	0.770611	0.770611	0.770611	0.770611	SNU685	Endometrial/Uterine Cancer	Uterus
ACH-000408	24	0.759024	0.759024	0.759024	0.759024	TE5	Esophageal Cancer	Esophagus
ACH-000409	31	0.871806	0.871806	0.871806	0.871806	OVSAHO	Ovarian Cancer	Ovary
ACH-000411	5	1.02031	1.02031	1.02031	1.02031	769P	Kidney Cancer	Kidney
ACH-000412	12	0.930754	0.930754	0.930754	0.930754	SNU1197	Colon/Colorectal Cancer	Colorectal
ACH-000414	7	0.971653	0.971653	0.971653	0.971653	NCIH1944	Lung Cancer	Lung
ACH-000415	23	0.751296	0.751296	0.751296	0.751296	BICR6	Head and Neck Cancer	Upper Aerodigestive
ACH-000416	9	0.969573	0.969573	0.969573	0.969573	NCIH838	Lung Cancer	Lung
ACH-000417	28	0.8618	0.8618	0.8618	0.8618	PANC0813	Pancreatic Cancer	Pancreas
ACH-000418	2	0.994283	0.994283	0.994283	0.994283	SW1353	Bone Cancer	Bone
ACH-000420	17	0.987046	0.987046	0.987046	0.987046	SNU449	Liver Cancer	Liver
ACH-000421	13	1.02309	1.02309	1.02309	1.02309	SW837	Colon/Colorectal Cancer	Colorectal
ACH-000422	22	1.00064	1.00064	1.00064	1.00064	SNU475	Liver Cancer	Liver
ACH-000423	20	0.95171	0.95171	0.95171	0.95171	SKMEL3	Skin Cancer	Skin
ACH-000424	3	1.05949	1.05949	1.05949	1.05949	TC71	Bone Cancer	Bone
ACH-000425	9	0.886542	0.886542	0.886542	0.886542	UACC62	Skin Cancer	Skin
ACH-000427	15	1.0314	1.0314	1.0314	1.0314	NCIN87	Gastric Cancer	Gastric
ACH-000429	12	1.01224	1.01224	1.01224	1.01224	A704	Kidney Cancer	Kidney
ACH-000430	17	0.876757	0.876757	0.876757	0.876757	TYKNU	Ovarian Cancer	Ovary
ACH-000431	17	1.42944	1.42944	1.42944	1.42944	NCIH1694	Lung Cancer	Lung
ACH-000433	23	0.852633	0.852633	0.852633	0.852633	CAKI1	Kidney Cancer	Kidney
ACH-000434	9	0.95734	0.95734	0.95734	0.95734	NCIH1915	Lung Cancer	Lung
ACH-000435	13	0.910957	0.910957	0.910957	0.910957	EFE184	Endometrial/Uterine Cancer	Uterus
ACH-000437	27	1.09251	1.09251	1.09251	1.09251	SW1088	Brain Cancer	Central Nervous System
ACH-000438	11	0.91406	0.91406	0.91406	0.91406	LU65	Lung Cancer	Lung
ACH-000441	13	0.901785	0.901785	0.901785	0.901785	SH4	Skin Cancer	Skin
ACH-000442	22	0.740628	0.740628	0.740628	0.740628	RERFLCSQ1	Lung Cancer	Lung
ACH-000443	17	1.03016	1.03016	1.03016	1.03016	OVKATE	Ovarian Cancer	Ovary
ACH-000444	24	0.826262	0.826262	0.826262	0.826262	LU99	Lung Cancer	Lung
ACH-000445	11	1.05492	1.05492	1.05492	1.05492	KNS60	Brain Cancer	Central Nervous System
ACH-000446	12	1.21928	1.21928	1.21928	1.21928	KPNSI9S	Neuroblastoma	Peripheral Nervous System
ACH-000447	24	1.03888	1.03888	1.03888	1.03888	NCIH2228	Lung Cancer	Lung
ACH-000448	17	1.09325	1.09325	1.09325	1.09325	NCIH1666	Lung Cancer	Lung
ACH-000449	2	1.00124	1.00124	1.00124	1.00124	MESSA	Sarcoma	Soft Tissue
ACH-000450	18	0.963417	0.963417	0.963417	0.963417	MELHO	Skin Cancer	Skin
ACH-000451	30	0.884682	0.884682	0.884682	0.884682	NCIH2085	Lung Cancer	Lung
ACH-000452	24	0.855831	0.855831	0.855831	0.855831	TE8	Esophageal Cancer	Esophagus
ACH-000454	29	0.893092	0.893092	0.893092	0.893092	HCC95	Lung Cancer	Lung
ACH-000456	18	0.891428	0.891428	0.891428	0.891428	BCPAP	Thyroid Cancer	Thyroid
ACH-000457	15	0.935154	0.935154	0.935154	0.935154	CAL54	Kidney Cancer	Kidney
ACH-000458	14	0.799951	0.799951	0.799951	0.799951	CJM	Skin Cancer	Skin
ACH-000459	12	1.36336	1.36336	1.36336	1.36336	TUHR10TKB	Kidney Cancer	Kidney
ACH-000460	28	1.03534	1.03534	1.03534	1.03534	SNU8	Ovarian Cancer	Ovary
ACH-000461	31	0.916163	0.916163	0.916163	0.916163	SNU1196	Bile Duct Cancer	Bile Duct
ACH-000463	21	0.865683	0.865683	0.865683	0.865683	NCIH460	Lung Cancer	Lung
ACH-000464	13	0.961095	0.961095	0.961095	0.961095	CAS1	Brain Cancer	Central Nervous System
ACH-000465	20	1.06183	1.06183	1.06183	1.06183	SKMEL1	Skin Cancer	Skin
ACH-000466	15	0.957157	0.957157	0.957157	0.957157	SNU216	Gastric Cancer	Gastric
ACH-000467	22	1.05066	0.924517	0.921815	0.696099	HCC56	Colon/Colorectal Cancer	Colorectal
ACH-000468	11	0.873091	0.873091	0.873091	0.873091	PK45H	Pancreatic Cancer	Pancreas
ACH-000469	9	1.03827	1.03827	1.03827	1.03827	YH13	Brain Cancer	Central Nervous System
ACH-000470	21	0.982572	0.982572	0.982572	0.982572	SW1463	Colon/Colorectal Cancer	Colorectal
ACH-000471	23	0.787732	0.787732	0.787732	0.787732	LI7	Liver Cancer	Liver
ACH-000472	25	0.865756	0.865756	0.865756	0.865756	HSC2	Head and Neck Cancer	Upper Aerodigestive
ACH-000473	12	1.4801	1.4801	1.4801	1.4801	RT112	Bladder Cancer	Urinary Tract
ACH-000475	17	0.739316	0.739316	0.739316	0.739316	HUH1	Liver Cancer	Liver
ACH-000476	22	0.887629	0.887629	0.887629	0.887629	JHH4	Liver Cancer	Liver
ACH-000477	7	1.04869	1.04869	1.04869	1.04869	MALME3M	Skin Cancer	Skin
ACH-000478	25	0.609063	0.609063	0.609063	0.609063	SNU387	Liver Cancer	Liver
ACH-000479	6	1.01984	1.01984	1.01984	1.01984	KNS81	Brain Cancer	Central Nervous System
ACH-000480	26	0.859334	0.859334	0.859334	0.859334	HUH7	Liver Cancer	Liver
ACH-000481	24	0.804547	0.804547	0.804547	0.804547	NCIH2170	Lung Cancer	Lung
ACH-000482	18	1.44941	1.28235	1.27871	0.966248	RERFLCKJ	Lung Cancer	Lung
ACH-000483	20	0.971102	0.971102	0.971102	0.971102	SNU182	Liver Cancer	Liver
ACH-000484	14	0.941966	0.941966	0.941966	0.941966	VMRCRCW	Kidney Cancer	Kidney
ACH-000485	29	0.896372	0.896372	0.896372	0.896372	GSU	Gastric Cancer	Gastric
ACH-000486	14	1.07427	1.07427	1.07427	1.07427	KU1919	Bladder Cancer	Urinary Tract
ACH-000488	19	1.07964	1.07964	1.07964	1.07964	TE11	Esophageal Cancer	Esophagus
ACH-000489	24	1.04445	1.04445	1.04445	1.04445	SW1116	Colon/Colorectal Cancer	Colorectal
ACH-000491	29	0.788039	0.788039	0.788039	0.788039	NCIH716	Colon/Colorectal Cancer	Colorectal
ACH-000493	33	0.913404	0.913404	0.913404	0.913404	SNU423	Liver Cancer	Liver
ACH-000495	19	0.932872	0.932872	0.932872	0.932872	TUHR4TKB	Kidney Cancer	Kidney
ACH-000496	16	0.944899	0.944899	0.944899	0.944899	NCIH1792	Lung Cancer	Lung
ACH-000499	20	1.15752	1.15752	1.15752	1.15752	EW8	Bone Cancer	Bone
ACH-000500	25	0.755057	0.755057	0.755057	0.755057	SNU46	Head and Neck Cancer	Upper Aerodigestive
ACH-000501	26	1.01646	1.01646	1.01646	1.01646	LS123	Colon/Colorectal Cancer	Colorectal
ACH-000502	34	1.17669	1.17669	1.17669	1.17669	TCCPAN2	Pancreatic Cancer	Pancreas
ACH-000503	22	0.773265	0.773265	0.773265	0.773265	BICR16	Head and Neck Cancer	Upper Aerodigestive
ACH-000505	33	1.00442	1.00442	1.00442	1.00442	RKN	Sarcoma	Soft Tissue
ACH-000506	20	0.768117	0.768117	0.768117	0.768117	NCIH146	Lung Cancer	Lung
ACH-000507	23	0.804297	0.804297	0.804297	0.804297	KE39	Gastric Cancer	Gastric
ACH-000508	13	0.873258	0.873258	0.873258	0.873258	CORL88	Lung Cancer	Lung
ACH-000510	27	1.01022	1.01022	1.01022	1.01022	NCIH1299	Lung Cancer	Lung
ACH-000511	20	0.800685	0.800685	0.800685	0.800685	CALU1	Lung Cancer	Lung
ACH-000513	8	1.03676	1.03676	1.03676	1.03676	SNU1272	Kidney Cancer	Kidney
ACH-000514	21	1.00684	1.00684	1.00684	1.00684	NCIH1092	Lung Cancer	Lung
ACH-000515	21	1.09473	1.09473	1.09473	1.09473	HCC33	Lung Cancer	Lung
ACH-000516	35	1.06928	1.06928	1.06928	1.06928	CAL78	Bone Cancer	Bone
ACH-000517	24	1.04125	1.04125	1.04125	1.04125	SNU410	Pancreatic Cancer	Pancreas
ACH-000518	10	0.969063	0.969063	0.969063	0.969063	CAL33	Head and Neck Cancer	Upper Aerodigestive
ACH-000520	27	0.847404	0.847404	0.847404	0.847404	59M	Ovarian Cancer	Ovary
ACH-000521	15	1.0058	1.0058	1.0058	1.0058	NCIH2030	Lung Cancer	Lung
ACH-000522	24	0.88882	0.88882	0.88882	0.88882	UMUC3	Bladder Cancer	Urinary Tract
ACH-000523	23	0.951113	0.951113	0.951113	0.951113	NCIH1184	Lung Cancer	Lung
ACH-000524	30	1.00662	1.00662	1.00662	1.00662	KURAMOCHI	Ovarian Cancer	Ovary
ACH-000525	13	1.05371	1.05371	1.05371	1.05371	NCIH2171	Lung Cancer	Lung
ACH-000527	23	1.26851	1.26851	1.26851	1.26851	OVISE	Ovarian Cancer	Ovary
ACH-000528	32	0.943424	0.943424	0.943424	0.943424	ABC1	Lung Cancer	Lung
ACH-000530	24	0.972384	0.972384	0.972384	0.972384	DMS114	Lung Cancer	Lung
ACH-000532	26	0.814049	0.814049	0.803658	0.803658	SNU61	Colon/Colorectal Cancer	Colorectal
ACH-000535	23	0.834958	0.834958	0.834958	0.834958	BXPC3	Pancreatic Cancer	Pancreas
ACH-000536	25	1.15808	1.15808	1.15808	1.15808	BT20	Breast Cancer	Breast
ACH-000537	15	0.923017	0.923017	0.923017	0.923017	SNU761	Liver Cancer	Liver
ACH-000538	0	0.99736	0.99736	0.99736	0.99736	HUTU80	Gastric Cancer	Gastric
ACH-000542	5	0.905375	0.905375	0.905375	0.905375	HEYA8	Ovarian Cancer	Ovary
ACH-000543	13	1.11975	1.11975	1.11975	1.11975	SNU489	Brain Cancer	Central Nervous System
ACH-000544	25	0.87887	0.87887	0.87887	0.87887	OE21	Esophageal Cancer	Esophagus
ACH-000545	5	0.911431	0.911431	0.911431	0.911431	VMCUB1	Bladder Cancer	Urinary Tract
ACH-000546	28	0.666325	0.666325	0.666325	0.666325	HSC4	Head and Neck Cancer	Upper Aerodigestive
ACH-000547	20	1.12275	1.12275	1.12275	1.12275	HT1197	Bladder Cancer	Urinary Tract
ACH-000548	21	0.796962	0.796962	0.796962	0.796962	BHY	Head and Neck Cancer	Upper Aerodigestive
ACH-000549	27	0.657683	0.657683	0.657683	0.657683	SNU1076	Head and Neck Cancer	Upper Aerodigestive
ACH-000550	18	0.885771	0.885771	0.885771	0.885771	IGR39	Skin Cancer	Skin
ACH-000552	18	0.728158	0.728158	0.728158	0.728158	HT29	Colon/Colorectal Cancer	Colorectal
ACH-000553	20	1.01836	1.01836	1.01836	1.01836	SQ1	Lung Cancer	Lung
ACH-000554	29	0.910404	0.910404	0.910404	0.910404	UACC893	Breast Cancer	Breast
ACH-000555	24	1.12883	1.12883	1.12883	1.12883	A498	Kidney Cancer	Kidney
ACH-000558	4	1.23361	1.23361	1.23361	1.23361	A172	Brain Cancer	Central Nervous System
ACH-000559	18	0.999623	0.999623	0.999623	0.999623	NCIH1836	Lung Cancer	Lung
ACH-000560	21	0.84429	0.84429	0.84429	0.84429	ECC10	Gastric Cancer	Gastric
ACH-000561	28	0.646886	0.646886	0.646886	0.646886	TDOTT	Esophageal Cancer	Esophagus
ACH-000562	7	0.828067	0.828067	0.828067	0.828067	HCC78	Lung Cancer	Lung
ACH-000563	25	0.81026	0.81026	0.81026	0.81026	EBC1	Lung Cancer	Lung
ACH-000565	18	0.893221	0.893221	0.893221	0.893221	RCM1	Colon/Colorectal Cancer	Colorectal
ACH-000566	6	1.04867	1.04867	1.04867	1.04867	SW1710	Bladder Cancer	Urinary Tract
ACH-000568	23	1.29845	1.29845	1.29845	1.29845	UACC812	Breast Cancer	Breast
ACH-000569	19	0.907548	0.907548	0.907548	0.907548	ISTMES1	Lung Cancer	Lung
ACH-000570	20	0.955011	0.955011	0.955011	0.955011	YKG1	Brain Cancer	Central Nervous System
ACH-000571	14	1.15037	1.15037	1.15037	1.15037	T98G	Brain Cancer	Central Nervous System
ACH-000572	28	0.935111	0.935111	0.935111	0.935111	G361	Skin Cancer	Skin
ACH-000573	20	1.17179	1.17179	1.17179	1.17179	MDAMB436	Breast Cancer	Breast
ACH-000574	22	0.772618	0.772618	0.772618	0.772618	FUOV1	Ovarian Cancer	Ovary
ACH-000575	18	1.02486	1.02486	1.02486	1.02486	HCC364	Lung Cancer	Lung
ACH-000577	22	1.06743	1.06743	1.06743	1.06743	JHH2	Liver Cancer	Liver
ACH-000578	25	1.15222	1.15222	1.15222	1.15222	HCC1171	Lung Cancer	Lung
ACH-000579	30	1.06387	1.06387	1.06387	1.06387	UACC257	Skin Cancer	Skin
ACH-000580	5	0.980045	0.980045	0.966955	0.966955	C32	Skin Cancer	Skin
ACH-000581	22	0.88333	0.88333	0.88333	0.88333	SNU16	Gastric Cancer	Gastric
ACH-000582	17	1.11949	1.11949	1.11949	1.11949	COLO741	Skin Cancer	Skin
ACH-000584	20	0.962527	0.962527	0.962527	0.962527	JHOS4	Ovarian Cancer	Ovary
ACH-000585	26	0.777295	0.777295	0.777295	0.777295	EPLC272H	Lung Cancer	Lung
ACH-000586	28	0.910415	0.910415	0.910415	0.910415	NCIH1876	Lung Cancer	Lung
ACH-000587	23	0.809955	0.809955	0.809955	0.809955	NCIH1975	Lung Cancer	Lung
ACH-000589	21	0.879246	0.879246	0.879246	0.879246	NCIH1437	Lung Cancer	Lung
ACH-000590	32	0.883427	0.883427	0.883427	0.883427	NCIH2073	Lung Cancer	Lung
ACH-000591	21	1.18174	1.18174	1.18174	1.18174	LN235	Brain Cancer	Central Nervous System
ACH-000592	20	0.792721	0.792721	0.792721	0.792721	TM31	Brain Cancer	Central Nervous System
ACH-000593	22	0.952644	0.952644	0.952644	0.952644	BC3C	Bladder Cancer	Urinary Tract
ACH-000594	13	1.03863	1.03863	1.03863	1.03863	DMS153	Lung Cancer	Lung
ACH-000595	26	0.988927	0.988927	0.988927	0.988927	LN229	Brain Cancer	Central Nervous System
ACH-000596	22	1.04957	1.04957	1.04957	1.04957	LCLC97TM1	Lung Cancer	Lung
ACH-000599	26	0.814728	0.814728	0.814728	0.814728	PATU8902	Pancreatic Cancer	Pancreas
ACH-000600	20	0.970971	0.940624	0.940624	0.940624	SLR26	Kidney Cancer	Kidney
ACH-000601	17	1.0754	1.0754	1.0754	1.0754	MIAPACA2	Pancreatic Cancer	Pancreas
ACH-000603	31	0.891302	0.849332	0.848931	0.815482	BEN	Lung Cancer	Lung
ACH-000605	27	1.05625	1.05625	1.05625	1.05625	TE6	Esophageal Cancer	Esophagus
ACH-000606	16	1.03958	1.03958	1.03958	1.03958	PECAPJ34CLONEC12	Head and Neck Cancer	Upper Aerodigestive
ACH-000607	2	1.01734	1.01734	1.01734	1.01734	KYM1	Rhabdoid	Soft Tissue
ACH-000608	24	1.11915	1.11915	1.11915	1.11915	COV644	Ovarian Cancer	Ovary
ACH-000609	6	0.996197	0.996197	0.996197	0.996197	SF126	Brain Cancer	Central Nervous System
ACH-000610	23	1.1767	1.1767	1.1767	1.1767	NCIH2227	Lung Cancer	Lung
ACH-000613	9	0.933342	0.933342	0.933342	0.933342	HOS	Bone Cancer	Bone
ACH-000614	14	0.963889	0.963889	0.963889	0.963889	RVH421	Skin Cancer	Skin
ACH-000615	25	0.935286	0.935286	0.935286	0.935286	SKMEL28	Skin Cancer	Skin
ACH-000616	29	0.769479	0.769479	0.769479	0.769479	HS746T	Gastric Cancer	Gastric
ACH-000617	27	1.25118	1.25118	1.25118	1.25118	OVCAR4	Ovarian Cancer	Ovary
ACH-000619	24	0.723345	0.723345	0.723345	0.723345	PECAPJ15	Head and Neck Cancer	Upper Aerodigestive
ACH-000620	26	0.988786	0.988786	0.988786	0.988786	JHH1	Liver Cancer	Liver
ACH-000621	17	1.37684	1.37684	1.37684	1.37684	MDAMB157	Breast Cancer	Breast
ACH-000622	21	0.69387	0.69387	0.69387	0.69387	KNS42	Brain Cancer	Central Nervous System
ACH-000623	27	1.11523	1.11523	1.11523	1.11523	SNU201	Brain Cancer	Central Nervous System
ACH-000624	16	0.915033	0.915033	0.915033	0.915033	HCC1806	Breast Cancer	Breast
ACH-000625	21	1.10063	1.10063	1.10063	1.10063	HEP3B217	Liver Cancer	Liver
ACH-000627	14	1.00696	1.00696	1.00696	1.00696	LCLC103H	Lung Cancer	Lung
ACH-000628	23	1.15966	1.15966	1.15966	1.15966	NCIH596	Lung Cancer	Lung
ACH-000630	24	0.910142	0.910142	0.910142	0.910142	YD8	Head and Neck Cancer	Upper Aerodigestive
ACH-000631	8	1.07017	1.07017	1.07017	1.07017	KS1	Brain Cancer	Central Nervous System
ACH-000632	21	0.794144	0.794144	0.794144	0.794144	HS944T	Skin Cancer	Skin
ACH-000633	35	0.967167	0.967167	0.967167	0.967167	FU97	Gastric Cancer	Gastric
ACH-000634	30	1.25224	1.25224	1.25224	1.25224	LN340	Brain Cancer	Central Nervous System
ACH-000635	27	1.02013	1.02013	1.02013	1.02013	SNU119	Ovarian Cancer	Ovary
ACH-000637	24	0.797827	0.797827	0.797827	0.797827	KYSE520	Esophageal Cancer	Esophagus
ACH-000638	19	1.07683	1.07683	1.07683	1.07683	NCIH441	Lung Cancer	Lung
ACH-000639	14	1.05317	1.05317	1.05317	1.05317	NCIH211	Lung Cancer	Lung
ACH-000640	25	1.04061	1.04061	1.04061	1.04061	SKMEL31	Skin Cancer	Skin
ACH-000643	34	1.1284	1.1284	1.1284	1.1284	HDQP1	Breast Cancer	Breast
ACH-000644	22	0.995195	0.995195	0.995195	0.995195	COLO829	Skin Cancer	Skin
ACH-000645	7	0.983754	0.983754	0.983754	0.983754	JL1	Lung Cancer	Lung
ACH-000646	27	1.0456	1.0456	1.0456	1.0456	OVMANA	Ovarian Cancer	Ovary
ACH-000647	26	1.1462	1.1462	1.1462	1.1462	TE1	Esophageal Cancer	Esophagus
ACH-000648	22	1.00442	1.00442	1.00442	1.00442	NCIH28	Lung Cancer	Lung
ACH-000649	24	1.05204	1.05204	1.05204	1.05204	786O	Kidney Cancer	Kidney
ACH-000650	13	1.12825	1.12825	1.12825	1.12825	IGR37	Skin Cancer	Skin
ACH-000651	10	0.927757	0.927757	0.927757	0.927757	SW620	Colon/Colorectal Cancer	Colorectal
ACH-000652	21	0.857499	0.857499	0.857499	0.857499	SUIT2	Pancreatic Cancer	Pancreas
ACH-000657	2	1.00845	1.00845	1.00845	1.00845	A2780	Ovarian Cancer	Ovary
ACH-000659	10	1.01727	1.01727	1.01727	1.01727	SCLC21H	Lung Cancer	Lung
ACH-000661	25	1.10033	1.10033	1.10033	1.10033	WM1799	Skin Cancer	Skin
ACH-000662	9	0.812683	0.812683	0.812683	0.812683	CORL23	Lung Cancer	Lung
ACH-000663	24	0.909645	0.909645	0.909645	0.909645	OVTOKO	Ovarian Cancer	Ovary
ACH-000665	23	1.12655	1.12655	1.12655	1.12655	SKMES1	Lung Cancer	Lung
ACH-000666	17	1.14426	1.14426	1.14426	1.14426	NCIH1355	Lung Cancer	Lung
ACH-000667	32	1.06532	1.06532	1.06532	1.06532	HCC44	Lung Cancer	Lung
ACH-000668	36	0.953608	0.953608	0.953608	0.953608	HCC70	Breast Cancer	Breast
ACH-000669	25	0.835966	0.835966	0.835966	0.835966	SW900	Lung Cancer	Lung
ACH-000670	19	1.04575	1.04575	1.04575	1.04575	SBC5	Lung Cancer	Lung
ACH-000671	15	0.985535	0.985535	0.985535	0.985535	HUH6	Liver Cancer	Liver
ACH-000672	15	0.873373	0.873373	0.873373	0.873373	IALM	Lung Cancer	Lung
ACH-000673	25	1.28689	1.28689	1.28689	1.28689	LN443	Brain Cancer	Central Nervous System
ACH-000674	14	0.933463	0.933463	0.933463	0.933463	NUGC4	Gastric Cancer	Gastric
ACH-000675	25	0.845626	0.845626	0.845626	0.845626	NCIH1734	Lung Cancer	Lung
ACH-000677	27	0.895485	0.895485	0.895485	0.895485	SW1573	Lung Cancer	Lung
ACH-000678	22	0.991427	0.991427	0.991427	0.991427	MKN7	Gastric Cancer	Gastric
ACH-000679	26	0.91782	0.91782	0.91782	0.91782	OE19	Esophageal Cancer	Esophagus
ACH-000680	22	0.791777	0.791777	0.791777	0.791777	SW948	Colon/Colorectal Cancer	Colorectal
ACH-000681	23	0.79493	0.79493	0.79493	0.79493	A549	Lung Cancer	Lung
ACH-000683	26	0.740066	0.740066	0.740066	0.740066	SNU503	Colon/Colorectal Cancer	Colorectal
ACH-000684	6	0.848476	0.848476	0.848476	0.848476	KMRC1	Kidney Cancer	Kidney
ACH-000685	8	0.937186	0.937186	0.937186	0.937186	L33	Pancreatic Cancer	Pancreas
ACH-000686	29	0.968139	0.968139	0.968139	0.968139	SNU878	Liver Cancer	Liver
ACH-000688	8	1.045	1.045	1.045	1.045	OV7	Ovarian Cancer	Ovary
ACH-000689	24	1.2276	1.2276	1.2276	1.2276	RH18	Sarcoma	Soft Tissue
ACH-000690	27	0.774831	0.774831	0.774831	0.774831	HCC2814	Lung Cancer	Lung
ACH-000691	30	1.11021	1.11021	1.11021	1.11021	HCC2157	Breast Cancer	Breast
ACH-000692	25	0.949903	0.949903	0.949903	0.949903	SNU899	Head and Neck Cancer	Upper Aerodigestive
ACH-000693	27	0.876077	0.876077	0.876077	0.876077	KYSE180	Esophageal Cancer	Esophagus
ACH-000694	24	0.690875	0.690875	0.690875	0.690875	TE9	Esophageal Cancer	Esophagus
ACH-000695	9	1.05636	1.05636	1.05636	1.05636	CORL47	Lung Cancer	Lung
ACH-000696	28	0.891422	0.891422	0.891422	0.891422	OVCAR8	Ovarian Cancer	Ovary
ACH-000698	24	0.808173	0.808173	0.808173	0.808173	DMS53	Lung Cancer	Lung
ACH-000699	14	0.833033	0.833033	0.833033	0.833033	HCC1395	Breast Cancer	Breast
ACH-000701	15	0.627616	0.627616	0.627616	0.627616	RMUGS	Ovarian Cancer	Ovary
ACH-000703	21	1.06797	1.06797	1.06797	1.06797	DMS79	Lung Cancer	Lung
ACH-000704	24	0.85858	0.85858	0.85858	0.85858	OAW42	Ovarian Cancer	Ovary
ACH-000705	33	0.959823	0.959823	0.959823	0.959823	LC1F	Lung Cancer	Lung
ACH-000708	11	1.04062	1.04062	1.04062	1.04062	SNU283	Colon/Colorectal Cancer	Colorectal
ACH-000709	5	1.06044	1.06044	1.06044	1.06044	KMRC2	Kidney Cancer	Kidney
ACH-000710	21	0.838405	0.838405	0.838405	0.838405	NCIH854	Lung Cancer	Lung
ACH-000711	24	1.12623	1.12623	1.12623	1.12623	JIMT1	Breast Cancer	Breast
ACH-000713	18	1.14374	1.14374	1.14374	1.14374	CAOV3	Ovarian Cancer	Ovary
ACH-000715	8	1.00075	1.00075	1.00075	1.00075	SNU1214	Head and Neck Cancer	Upper Aerodigestive
ACH-000716	16	0.720755	0.720755	0.720755	0.720755	TT2609C02	Thyroid Cancer	Thyroid
ACH-000717	22	0.956741	0.956741	0.956741	0.956741	COLO680N	Esophageal Cancer	Esophagus
ACH-000718	23	0.740344	0.740344	0.740344	0.740344	NCIH2291	Lung Cancer	Lung
ACH-000719	6	0.974493	0.974493	0.974493	0.974493	RMGI	Ovarian Cancer	Ovary
ACH-000720	18	0.913271	0.913271	0.913271	0.913271	TCCSUP	Bladder Cancer	Urinary Tract
ACH-000721	26	0.892761	0.892761	0.892761	0.892761	HMC18	Breast Cancer	Breast
ACH-000722	18	1.16457	1.16457	1.16457	1.16457	SNUC1	Colon/Colorectal Cancer	Colorectal
ACH-000723	21	0.706272	0.706272	0.706272	0.706272	YD10B	Head and Neck Cancer	Upper Aerodigestive
ACH-000724	23	0.845104	0.845104	0.845104	0.845104	HT1376	Bladder Cancer	Urinary Tract
ACH-000725	28	0.767958	0.767958	0.767958	0.767958	HCC202	Breast Cancer	Breast
ACH-000726	18	0.689605	0.689605	0.689605	0.689605	TE14	Esophageal Cancer	Esophagus
ACH-000727	14	1.22442	1.22442	1.22442	1.22442	NCIH2066	Lung Cancer	Lung
ACH-000729	10	1.01774	1.01774	1.01774	1.01774	NCIH1963	Lung Cancer	Lung
ACH-000730	25	0.856674	0.856674	0.856674	0.856674	SKMEL5	Skin Cancer	Skin
ACH-000731	25	1.06793	1.06793	1.06793	1.06793	HCC2279	Lung Cancer	Lung
ACH-000732	9	0.998233	0.998233	0.998233	0.998233	PECAPJ41CLONED2	Head and Neck Cancer	Upper Aerodigestive
ACH-000733	25	0.772692	0.772692	0.772692	0.772692	NCIH1838	Lung Cancer	Lung
ACH-000734	14	0.737505	0.737505	0.737505	0.737505	JHH5	Liver Cancer	Liver
ACH-000735	9	0.834429	0.834429	0.834429	0.834429	PECAPJ49	Head and Neck Cancer	Upper Aerodigestive
ACH-000736	12	0.949401	0.949401	0.949401	0.949401	SNU601	Gastric Cancer	Gastric
ACH-000737	32	0.867098	0.867098	0.867098	0.867098	NCIH1385	Lung Cancer	Lung
ACH-000738	18	1.19617	1.19617	1.19617	1.19617	GB1	Brain Cancer	Central Nervous System
ACH-000739	8	0.939113	0.939113	0.939113	0.939113	HEPG2	Liver Cancer	Liver
ACH-000740	23	1.04621	1.04621	1.04621	1.04621	A253	Head and Neck Cancer	Upper Aerodigestive
ACH-000743	16	0.760187	0.760187	0.760187	0.760187	CORL95	Lung Cancer	Lung
ACH-000744	23	0.994155	0.994155	0.994155	0.994155	NCIH1623	Lung Cancer	Lung
ACH-000746	23	1.06846	1.06846	1.06846	1.06846	GSS	Gastric Cancer	Gastric
ACH-000747	16	0.912874	0.912874	0.912874	0.912874	NCIH1703	Lung Cancer	Lung
ACH-000748	4	1.02734	1.02734	1.02734	1.02734	SJSA1	Bone Cancer	Bone
ACH-000749	18	1.08298	1.08298	1.08298	1.08298	DMS273	Lung Cancer	Lung
ACH-000750	17	1.20251	1.20251	1.20251	1.20251	LOXIMVI	Skin Cancer	Skin
ACH-000752	15	0.931602	0.931602	0.931602	0.931602	NCIH196	Lung Cancer	Lung
ACH-000753	16	1.1272	1.1272	1.1272	1.1272	JMSU1	Bladder Cancer	Urinary Tract
ACH-000755	14	1.0139	1.0139	1.0139	1.0139	HCC2218	Breast Cancer	Breast
ACH-000756	11	0.984709	0.984709	0.984709	0.984709	GI1	Brain Cancer	Central Nervous System
ACH-000758	14	1.27688	1.27688	1.27688	1.27688	MKN74	Gastric Cancer	Gastric
ACH-000759	12	1.12764	1.12764	1.12764	1.12764	MDAMB175VII	Breast Cancer	Breast
ACH-000760	16	0.946144	0.946144	0.946144	0.946144	LNZ308	Brain Cancer	Central Nervous System
ACH-000761	32	0.779537	0.779537	0.779537	0.779537	NUGC2	Gastric Cancer	Gastric
ACH-000762	14	0.872076	0.872076	0.872076	0.872076	YD38	Head and Neck Cancer	Upper Aerodigestive
ACH-000764	28	1.19879	1.19879	1.19879	1.19879	SH10TC	Gastric Cancer	Gastric
ACH-000765	25	1.1112	1.1112	1.1112	1.1112	WM983B	Skin Cancer	Skin
ACH-000766	16	1.1379	1.1379	1.1379	1.1379	NCIH1648	Lung Cancer	Lung
ACH-000767	23	1.02098	1.02098	1.02098	1.02098	NCIH526	Lung Cancer	Lung
ACH-000768	17	0.941773	0.941773	0.941773	0.941773	MDAMB231	Breast Cancer	Breast
ACH-000769	3	1.13636	1.13636	1.13636	1.13636	LK2	Lung Cancer	Lung
ACH-000771	7	0.994323	0.994323	0.994323	0.994323	BICR56	Head and Neck Cancer	Upper Aerodigestive
ACH-000772	2	0.978111	0.978111	0.978111	0.978111	TE441T	Sarcoma	Soft Tissue
ACH-000774	29	1.23413	1.23413	1.23413	1.23413	RERFLCAD2	Lung Cancer	Lung
ACH-000775	23	1.06	1.06	1.06	1.06	NCIH727	Lung Cancer	Lung
ACH-000776	26	0.911114	0.911114	0.911114	0.911114	ONS76	Brain Cancer	Central Nervous System
ACH-000777	15	0.946619	0.946619	0.946619	0.946619	KYSE30	Esophageal Cancer	Esophagus
ACH-000778	19	0.817158	0.817158	0.817158	0.817158	HSC3	Head and Neck Cancer	Upper Aerodigestive
ACH-000780	15	1.15872	1.15872	1.15872	1.15872	NCIH1105	Lung Cancer	Lung
ACH-000781	21	1.07348	1.07348	1.07348	1.07348	NCIH2023	Lung Cancer	Lung
ACH-000783	11	0.890852	0.890852	0.890852	0.890852	CAMA1	Breast Cancer	Breast
ACH-000784	23	0.993323	0.993323	0.993323	0.993323	KYSE70	Esophageal Cancer	Esophagus
ACH-000785	18	0.924147	0.924147	0.924147	0.924147	NCIH2126	Lung Cancer	Lung
ACH-000787	17	0.79591	0.79591	0.79591	0.79591	LXF289	Lung Cancer	Lung
ACH-000788	8	0.966148	0.966148	0.966148	0.966148	A2058	Skin Cancer	Skin
ACH-000789	28	1.06444	1.06444	1.06444	1.06444	NCIH810	Lung Cancer	Lung
ACH-000790	14	1.00497	1.00497	1.00497	1.00497	SHP77	Lung Cancer	Lung
ACH-000791	19	0.943281	0.943281	0.943281	0.943281	RERFLCAD1	Lung Cancer	Lung
ACH-000792	8	1.07036	1.07036	1.07036	1.07036	BFTC909	Kidney Cancer	Kidney
ACH-000793	24	0.746302	0.746302	0.746302	0.746302	KATOIII	Gastric Cancer	Gastric
ACH-000794	8	0.733203	0.733203	0.733203	0.733203	BICR22	Head and Neck Cancer	Upper Aerodigestive
ACH-000796	6	0.896897	0.896897	0.896897	0.896897	MCAS	Ovarian Cancer	Ovary
ACH-000798	3	0.987168	0.987168	0.987168	0.987168	CL40	Colon/Colorectal Cancer	Colorectal
ACH-000799	27	1.14666	1.14666	1.14666	1.14666	HS695T	Skin Cancer	Skin
ACH-000800	20	1.17903	1.17903	1.17903	1.17903	NCIH446	Lung Cancer	Lung
ACH-000802	20	0.795409	0.795409	0.795409	0.795409	BFTC905	Bladder Cancer	Urinary Tract
ACH-000803	22	1.23515	1.23515	1.23515	1.23515	COLO668	Lung Cancer	Lung
ACH-000804	6	0.879738	0.879738	0.879738	0.879738	NB1	Neuroblastoma	Peripheral Nervous System
ACH-000805	9	0.968548	0.968548	0.968548	0.968548	COLO679	Skin Cancer	Skin
ACH-000807	24	0.77511	0.77511	0.77511	0.77511	SNU738	Brain Cancer	Central Nervous System
ACH-000808	14	0.94407	0.94407	0.94407	0.94407	HUH28	Bile Duct Cancer	Bile Duct
ACH-000809	11	0.91906	0.91906	0.91906	0.91906	KYSE410	Esophageal Cancer	Esophagus
ACH-000810	18	1.01969	1.01969	1.01969	1.01969	SKMEL30	Skin Cancer	Skin
ACH-000811	5	1.04301	1.04301	1.04301	1.04301	SKOV3	Ovarian Cancer	Ovary
ACH-000812	19	1.26695	1.26695	1.26695	1.26695	COLO783	Skin Cancer	Skin
ACH-000813	7	1.00155	1.00155	1.00155	1.00155	T3M10	Lung Cancer	Lung
ACH-000816	13	1.20534	1.20534	1.20534	1.20534	NCIH524	Lung Cancer	Lung
ACH-000818	19	0.875174	0.875174	0.875174	0.875174	BT483	Breast Cancer	Breast
ACH-000819	23	1.05972	1.05972	1.05972	1.05972	LN18	Brain Cancer	Central Nervous System
ACH-000820	21	1.03463	1.03463	1.03463	1.03463	SW403	Colon/Colorectal Cancer	Colorectal
ACH-000822	8	1.01371	1.01371	1.01371	1.01371	SKMEL24	Skin Cancer	Skin
ACH-000823	21	0.762478	0.762478	0.762478	0.762478	KYSE140	Esophageal Cancer	Esophagus
ACH-000824	24	0.846576	0.846576	0.846576	0.846576	KYSE510	Esophageal Cancer	Esophagus
ACH-000826	27	1.32483	1.32483	1.32483	1.32483	CAL12T	Lung Cancer	Lung
ACH-000827	7	0.954265	0.954265	0.954265	0.954265	WM793	Skin Cancer	Skin
ACH-000828	13	0.862679	0.862679	0.862679	0.862679	ZR7530	Breast Cancer	Breast
ACH-000830	5	0.996837	0.996837	0.996837	0.996837	NCIH1436	Lung Cancer	Lung
ACH-000831	10	1.25329	1.25329	1.25329	1.25329	HEC50B	Endometrial/Uterine Cancer	Uterus
ACH-000832	8	0.995727	0.995727	0.995727	0.995727	CAL27	Head and Neck Cancer	Upper Aerodigestive
ACH-000833	30	1.00842	1.00842	1.00842	1.00842	RH30	Sarcoma	Soft Tissue
ACH-000834	20	1.21403	1.21403	1.21403	1.21403	UMUC1	Bladder Cancer	Urinary Tract
ACH-000835	16	0.77478	0.77478	0.77478	0.77478	GCT	Sarcoma	Soft Tissue
ACH-000836	18	1.22162	1.22162	1.22162	1.22162	YD15	Head and Neck Cancer	Upper Aerodigestive
ACH-000837	14	0.933492	0.933492	0.933492	0.933492	NCIH322	Lung Cancer	Lung
ACH-000839	19	0.744474	0.744474	0.744474	0.744474	SCABER	Bladder Cancer	Urinary Tract
ACH-000840	16	0.865169	0.865169	0.865169	0.865169	HCC366	Lung Cancer	Lung
ACH-000841	24	1.04322	1.04322	1.04322	1.04322	NCIH2087	Lung Cancer	Lung
ACH-000842	24	1.15934	1.15934	1.15934	1.15934	SW480	Colon/Colorectal Cancer	Colorectal
ACH-000843	23	0.78602	0.78602	0.78602	0.78602	HARA	Lung Cancer	Lung
ACH-000844	24	1.07161	1.07161	1.07161	1.07161	DMS454	Lung Cancer	Lung
ACH-000845	25	0.794392	0.794392	0.794392	0.794392	NCIH1373	Lung Cancer	Lung
ACH-000846	20	1.56731	1.56731	1.56731	1.56731	FADU	Head and Neck Cancer	Upper Aerodigestive
ACH-000847	15	0.990639	0.990639	0.990639	0.990639	HGC27	Gastric Cancer	Gastric
ACH-000848	18	0.727104	0.727104	0.727104	0.727104	JHH7	Liver Cancer	Liver
ACH-000849	22	1.26185	1.26185	1.26185	1.26185	MDAMB468	Breast Cancer	Breast
ACH-000851	6	1.07495	1.07495	1.07495	1.07495	MORCPR	Lung Cancer	Lung
ACH-000852	18	1.05529	1.05529	1.05529	1.05529	NCIH1435	Lung Cancer	Lung
ACH-000853	12	1.08397	1.08397	1.08397	1.08397	NCIH661	Lung Cancer	Lung
ACH-000855	14	0.980518	0.980518	0.980518	0.980518	KYSE150	Esophageal Cancer	Esophagus
ACH-000856	0	0.993864	0.993864	0.993864	0.993864	CAL51	Breast Cancer	Breast
ACH-000857	27	1.09327	1.09327	1.09327	1.09327	CAL851	Breast Cancer	Breast
ACH-000858	24	0.883132	0.883132	0.883132	0.883132	KNS62	Lung Cancer	Lung
ACH-000859	30	1.17055	1.17055	1.17055	1.17055	HCC1954	Breast Cancer	Breast
ACH-000860	24	0.918544	0.918544	0.918544	0.918544	NCIH358	Lung Cancer	Lung
ACH-000862	14	1.00665	1.00665	1.00665	1.00665	KMBC2	Bladder Cancer	Urinary Tract
ACH-000863	27	1.44568	1.44568	1.44568	1.44568	DBTRG05MG	Brain Cancer	Central Nervous System
ACH-000864	10	0.907195	0.907195	0.907195	0.907195	COLO684	Endometrial/Uterine Cancer	Uterus
ACH-000865	19	0.963007	0.963007	0.963007	0.963007	KYSE450	Esophageal Cancer	Esophagus
ACH-000866	3	1.00971	1.00971	1.00971	1.00971	NCIH1048	Lung Cancer	Lung
ACH-000867	16	0.978164	0.978164	0.978164	0.978164	CHAGOK1	Lung Cancer	Lung
ACH-000868	19	0.955611	0.955611	0.955611	0.955611	HCC1195	Lung Cancer	Lung
ACH-000869	29	0.895738	0.895738	0.895738	0.895738	NCIH1568	Lung Cancer	Lung
ACH-000870	22	0.929864	0.929864	0.929864	0.929864	NCIH1930	Lung Cancer	Lung
ACH-000871	21	1.12283	1.12283	1.12283	1.12283	NCIH510	Lung Cancer	Lung
ACH-000873	12	1.00104	1.00104	1.00104	1.00104	KYSE270	Esophageal Cancer	Esophagus
ACH-000875	10	0.950934	0.950934	0.950934	0.950934	NCIH2347	Lung Cancer	Lung
ACH-000876	15	0.846003	0.846003	0.846003	0.846003	MDAMB415	Breast Cancer	Breast
ACH-000878	14	1.07819	1.07819	1.07819	1.07819	HCC15	Lung Cancer	Lung
ACH-000879	0	1.00959	1.00959	1.00959	1.00959	MFE296	Endometrial/Uterine Cancer	Uterus
ACH-000880	6	0.990086	0.990086	0.990086	0.990086	AGS	Gastric Cancer	Gastric
ACH-000881	11	0.946647	0.946647	0.946647	0.946647	MELJUSO	Skin Cancer	Skin
ACH-000882	18	0.707234	0.707234	0.707234	0.707234	IGR1	Skin Cancer	Skin
ACH-000883	7	1.04672	1.04672	1.04672	1.04672	SW1783	Brain Cancer	Central Nervous System
ACH-000884	21	1.14983	1.14983	1.14983	1.14983	MDAMB435S	Skin Cancer	Skin
ACH-000885	2	0.983262	0.983262	0.983262	0.983262	TOV21G	Ovarian Cancer	Ovary
ACH-000886	9	0.883106	0.883106	0.883106	0.883106	NCIH2009	Lung Cancer	Lung
ACH-000888	19	0.908974	0.908974	0.908974	0.908974	NCIH1793	Lung Cancer	Lung
ACH-000890	21	0.879983	0.879983	0.856847	0.856847	SW1271	Lung Cancer	Lung
ACH-000892	24	1.043	1.043	1.043	1.043	NCIH1563	Lung Cancer	Lung
ACH-000893	24	0.756158	0.756158	0.756158	0.756158	NCIH1651	Lung Cancer	Lung
ACH-000894	31	0.868651	0.868651	0.868651	0.868651	NCIH1869	Lung Cancer	Lung
ACH-000895	1	0.972988	0.972988	0.972988	0.972988	CL34	Colon/Colorectal Cancer	Colorectal
ACH-000896	28	0.844784	0.844784	0.844784	0.844784	647V	Bladder Cancer	Urinary Tract
ACH-000897	15	1.09653	1.09653	1.09653	1.09653	FTC238	Thyroid Cancer	Thyroid
ACH-000898	10	0.946419	0.946419	0.946419	0.946419	SNU719	Gastric Cancer	Gastric
ACH-000899	16	1.20259	1.20259	1.20259	1.20259	WM88	Skin Cancer	Skin
ACH-000900	27	0.925032	0.925032	0.925032	0.925032	NCIH23	Lung Cancer	Lung
ACH-000901	19	0.988	0.988	0.988	0.988	HCC1359	Lung Cancer	Lung
ACH-000902	9	0.97531	0.97531	0.97531	0.97531	CAL148	Breast Cancer	Breast
ACH-000903	8	0.954495	0.954495	0.954495	0.954495	FTC133	Thyroid Cancer	Thyroid
ACH-000904	24	1.44227	1.44227	1.44227	1.44227	NCIH2106	Lung Cancer	Lung
ACH-000905	21	1.21085	1.21085	1.21085	1.21085	5637	Bladder Cancer	Urinary Tract
ACH-000906	13	0.963704	0.963704	0.963704	0.963704	ES2	Ovarian Cancer	Ovary
ACH-000907	15	0.953139	0.953139	0.953139	0.953139	SNU349	Kidney Cancer	Kidney
ACH-000908	7	0.95672	0.95672	0.95672	0.95672	SNU520	Gastric Cancer	Gastric
ACH-000909	4	0.958657	0.958657	0.958657	0.958657	JHUEM2	Endometrial/Uterine Cancer	Uterus
ACH-000910	13	0.979327	0.979327	0.979327	0.979327	MDAMB453	Breast Cancer	Breast
ACH-000911	13	0.921503	0.921503	0.921503	0.921503	NUGC3	Gastric Cancer	Gastric
ACH-000912	9	1.05229	1.05229	1.05229	1.05229	NCIH2286	Lung Cancer	Lung
ACH-000913	1	0.989924	0.989924	0.989924	0.989924	ESS1	Endometrial/Uterine Cancer	Uterus
ACH-000915	25	1.22155	1.22155	1.22155	1.22155	IPC298	Skin Cancer	Skin
ACH-000916	15	1.08364	1.08364	1.08364	1.08364	NCIH1573	Lung Cancer	Lung
ACH-000917	31	0.863701	0.863701	0.863701	0.863701	TE4	Esophageal Cancer	Esophagus
ACH-000919	5	0.998427	0.998427	0.998427	0.998427	IM95	Gastric Cancer	Gastric
ACH-000921	12	0.995442	0.995442	0.995442	0.995442	NCIH1339	Lung Cancer	Lung
ACH-000924	33	0.916357	0.916357	0.916357	0.916357	NCIH2172	Lung Cancer	Lung
ACH-000925	2	0.99558	0.99558	0.99558	0.99558	DV90	Lung Cancer	Lung
ACH-000926	11	0.759351	0.759351	0.759351	0.759351	HT55	Colon/Colorectal Cancer	Colorectal
ACH-000927	27	0.895394	0.895394	0.895394	0.895394	BT474	Breast Cancer	Breast
ACH-000928	0	1.02676	1.02676	1.02676	1.02676	JHUEM1	Endometrial/Uterine Cancer	Uterus
ACH-000929	27	0.867564	0.867564	0.867564	0.867564	NCIH2110	Lung Cancer	Lung
ACH-000930	20	1.19188	1.19188	1.19188	1.19188	HCC1569	Breast Cancer	Breast
ACH-000931	27	0.889303	0.889303	0.889303	0.889303	HMCB	Skin Cancer	Skin
ACH-000932	2	0.986588	0.986588	0.986588	0.986588	SNU1	Gastric Cancer	Gastric
ACH-000933	8	0.997115	0.997115	0.997115	0.997115	SNU324	Pancreatic Cancer	Pancreas
ACH-000934	23	0.796019	0.796019	0.796019	0.796019	MDAMB361	Breast Cancer	Breast
ACH-000935	14	1.19397	1.19397	1.19397	1.19397	MDST8	Colon/Colorectal Cancer	Colorectal
ACH-000936	3	1.00635	1.00635	1.00635	1.00635	EFO27	Ovarian Cancer	Ovary
ACH-000939	1	1.01644	1.01644	1.01644	1.01644	SKUT1	Sarcoma	Soft Tissue
ACH-000940	7	0.960084	0.960084	0.960084	0.960084	AN3CA	Endometrial/Uterine Cancer	Uterus
ACH-000941	6	1.05695	1.05695	1.05695	1.05695	HEC1B	Endometrial/Uterine Cancer	Uterus
ACH-000943	5	0.983258	0.983258	0.983258	0.983258	RKO	Colon/Colorectal Cancer	Colorectal
ACH-000945	25	1.05902	0.893435	0.891952	0.745278	NCIH650	Lung Cancer	Lung
ACH-000946	0	0.992396	0.992396	0.992396	0.992396	HEC265	Endometrial/Uterine Cancer	Uterus
ACH-000947	3	0.996744	0.996744	0.996744	0.996744	OVK18	Ovarian Cancer	Ovary
ACH-000948	4	0.974682	0.974682	0.974682	0.974682	2313287	Gastric Cancer	Gastric
ACH-000949	5	0.977616	0.977616	0.977616	0.977616	TGBC11TKB	Gastric Cancer	Gastric
ACH-000950	7	0.968374	0.968374	0.968374	0.968374	LOVO	Colon/Colorectal Cancer	Colorectal
ACH-000951	27	1.21257	1.21257	1.21257	1.21257	NCIH2342	Lung Cancer	Lung
ACH-000952	3	0.992087	0.992087	0.992087	0.992087	MDAPCA2B	Prostate Cancer	Prostate
ACH-000954	5	1.08005	1.08005	1.08005	1.08005	HEC1A	Endometrial/Uterine Cancer	Uterus
ACH-000955	2	0.983952	0.983952	0.983952	0.983952	SNU407	Colon/Colorectal Cancer	Colorectal
ACH-000956	6	0.959127	0.959127	0.959127	0.959127	22RV1	Prostate Cancer	Prostate
ACH-000957	0	1.01296	1.01296	1.01296	1.01296	LS180	Colon/Colorectal Cancer	Colorectal
ACH-000958	4	1.00225	1.00225	1.00225	1.00225	SW48	Colon/Colorectal Cancer	Colorectal
ACH-000959	0	0.999309	0.999309	0.999309	0.999309	SNUC4	Colon/Colorectal Cancer	Colorectal
ACH-000961	2	1.00456	1.00456	1.00456	1.00456	ISHIKAWAHERAKLIO02ER	Endometrial/Uterine Cancer	Uterus
ACH-000962	10	1.17074	1.17074	1.17074	1.17074	OC314	Ovarian Cancer	Ovary
ACH-000963	4	1.03396	1.03396	1.03396	1.03396	CCK81	Colon/Colorectal Cancer	Colorectal
ACH-000965	3	1.02164	1.02164	1.02164	1.02164	RL952	Endometrial/Uterine Cancer	Uterus
ACH-000966	0	0.838172	0.838172	0.838172	0.838172	IGROV1	Ovarian Cancer	Ovary
ACH-000967	4	1.0192	1.0192	1.0192	1.0192	SNUC2A	Colon/Colorectal Cancer	Colorectal
ACH-000968	22	0.87227	0.87227	0.87227	0.87227	COLO792	Skin Cancer	Skin
ACH-000969	7	0.629488	0.629488	0.629488	0.629488	KM12	Colon/Colorectal Cancer	Colorectal
ACH-000970	4	0.985911	0.985911	0.985911	0.985911	SNUC5	Colon/Colorectal Cancer	Colorectal
ACH-000971	0	0.968922	0.968922	0.968922	0.968922	HCT116	Colon/Colorectal Cancer	Colorectal
ACH-000972	0	0.994219	0.994219	0.994219	0.994219	HEC151	Endometrial/Uterine Cancer	Uterus
ACH-000973	13	0.886158	0.886158	0.886158	0.886158	639V	Bladder Cancer	Urinary Tract
ACH-000974	0	1.11414	1.11414	1.11414	1.11414	SNGM	Endometrial/Uterine Cancer	Uterus
ACH-000976	21	0.916914	0.916914	0.916914	0.916914	HUCCT1	Bile Duct Cancer	Bile Duct
ACH-000977	1	0.946139	0.946139	0.946139	0.946139	LNCAPCLONEFGC	Prostate Cancer	Prostate
ACH-000978	1	0.909136	0.909136	0.909136	0.909136	EN	Endometrial/Uterine Cancer	Uterus
ACH-000979	24	1.21946	1.21946	1.21946	1.21946	DU145	Prostate Cancer	Prostate
ACH-000980	4	0.96645	0.96645	0.96645	0.96645	NCIH1155	Lung Cancer	Lung
ACH-000982	0	1.01229	1.01229	1.01229	1.01229	GP2D	Colon/Colorectal Cancer	Colorectal
ACH-000984	4	0.87205	0.87205	0.87205	0.87205	HEC6	Endometrial/Uterine Cancer	Uterus
ACH-000985	17	0.710988	0.710988	0.710988	0.710988	LS411N	Colon/Colorectal Cancer	Colorectal
ACH-000986	7	1.00243	1.00243	1.00243	1.00243	HT115	Colon/Colorectal Cancer	Colorectal
ACH-000987	3	1.03599	1.03599	1.03599	1.03599	MEWO	Skin Cancer	Skin
ACH-000988	0	1.02183	1.02183	1.02183	1.02183	MFE319	Endometrial/Uterine Cancer	Uterus
ACH-000989	2	0.993556	0.993556	0.993556	0.993556	SNU175	Colon/Colorectal Cancer	Colorectal
ACH-000990	13	1.03884	1.03884	1.03884	1.03884	HEC108	Endometrial/Uterine Cancer	Uterus
ACH-000991	1	0.994218	0.994218	0.994218	0.994218	SNU81	Colon/Colorectal Cancer	Colorectal
ACH-000992	24	0.804342	0.804342	0.804342	0.804342	BICR18	Head and Neck Cancer	Upper Aerodigestive
ACH-000993	1	0.995975	0.995975	0.995975	0.995975	JHUEM7	Endometrial/Uterine Cancer	Uterus
ACH-000994	5	0.993554	0.993554	0.993554	0.993554	HEC59	Endometrial/Uterine Cancer	Uterus
ACH-000996	1	0.998654	0.998654	0.998654	0.998654	HEC251	Endometrial/Uterine Cancer	Uterus
ACH-000997	0	0.992849	0.992849	0.992849	0.992849	HCT15	Colon/Colorectal Cancer	Colorectal
ACH-000998	1	0.998936	0.998936	0.998936	0.998936	CW2	Colon/Colorectal Cancer	Colorectal
ACH-000999	2	0.852281	0.852281	0.852281	0.852281	SNU1040	Colon/Colorectal Cancer	Colorectal
ACH-001000	16	0.95304	0.95304	0.95304	0.95304	1321N1	Brain Cancer	Central Nervous System
ACH-001001	20	0.888113	0.888113	0.888113	0.888113	143B	Bone Cancer	Bone
ACH-001015	0	0.99925	0.99925	0.99925	0.99925	AZ521	Gastric Cancer	Gastric
ACH-001016	19	0.773829	0.773829	0.773829	0.773829	BECKER	Brain Cancer	Central Nervous System
ACH-001021	9	0.909921	0.909921	0.909921	0.909921	C3A	Liver Cancer	Liver
ACH-001023	18	0.91821	0.91821	0.91821	0.91821	CGTHW1	Thyroid Cancer	Thyroid
ACH-001024	19	0.870249	0.870249	0.870249	0.870249	CHL1	Skin Cancer	Skin
ACH-001039	19	0.930444	0.930444	0.930444	0.930444	COLO205	Colon/Colorectal Cancer	Colorectal
ACH-001042	9	0.930319	0.930319	0.930319	0.930319	COLO704	Ovarian Cancer	Ovary
ACH-001044	25	0.862904	0.862904	0.862904	0.862904	COLO818	Skin Cancer	Skin
ACH-001045	24	1.10598	1.10598	1.10598	1.10598	COLO849	Skin Cancer	Skin
ACH-001047	5	1.05969	1.05969	1.05969	1.05969	CORL51	Lung Cancer	Lung
ACH-001048	17	0.718831	0.718831	0.718831	0.718831	COV504	Ovarian Cancer	Ovary
ACH-001049	10	0.949171	0.949171	0.949171	0.949171	CPCN	Lung Cancer	Lung
ACH-001061	0	1.0302	1.0302	1.0302	1.0302	DLD1	Colon/Colorectal Cancer	Colorectal
ACH-001063	14	1.34609	1.34609	1.34609	1.34609	DOV13	Ovarian Cancer	Ovary
ACH-001065	23	1.0614	1.0614	1.0614	1.0614	EVSAT	Breast Cancer	Breast
ACH-001067	2	0.995611	0.995611	0.995611	0.995611	F5	Brain Cancer	Central Nervous System
ACH-001072	19	1.05035	1.05035	1.05035	1.05035	GRM	Skin Cancer	Skin
ACH-001075	7	0.978404	0.978404	0.978404	0.978404	NCIH292	Lung Cancer	Lung
ACH-001079	16	1.15123	1.15123	1.15123	1.15123	HCC1897	Lung Cancer	Lung
ACH-001088	15	1.1824	1.1824	1.1824	1.1824	HLC1	Lung Cancer	Lung
ACH-001089	25	0.788813	0.788813	0.788813	0.788813	HLE	Liver Cancer	Liver
ACH-001090	19	0.9349	0.9349	0.960716	0.960716	HN	Head and Neck Cancer	Upper Aerodigestive
ACH-001091	1	1.0024	1.0024	1.0024	1.0024	HRT18	Colon/Colorectal Cancer	Colorectal
ACH-001092	17	1.16897	1.16897	1.16897	1.16897	HS571T	Ovarian Cancer	Ovary
ACH-001098	18	0.813434	0.813434	0.813434	0.813434	KCIMOH1	Pancreatic Cancer	Pancreas
ACH-001101	26	0.490976	0.490976	0.490976	0.490976	KLM1	Pancreatic Cancer	Pancreas
ACH-001113	28	1.13032	1.13032	1.13032	1.13032	LC1SQSF	Lung Cancer	Lung
ACH-001125	19	1.3053	1.3053	1.3053	1.3053	MOGGCCM	Brain Cancer	Central Nervous System
ACH-001126	9	1.04215	1.04215	1.04215	1.04215	MOGGUVW	Brain Cancer	Central Nervous System
ACH-001138	23	1.00914	1.00914	1.00914	1.00914	NCIH2141	Lung Cancer	Lung
ACH-001145	10	1.19889	1.19889	1.19889	1.19889	OC316	Ovarian Cancer	Ovary
ACH-001150	13	1.30325	1.30325	1.30325	1.30325	OUMS27	Bone Cancer	Bone
ACH-001171	11	0.682345	0.682345	0.682345	0.682345	PL45	Pancreatic Cancer	Pancreas
ACH-001175	7	1.0799	1.0799	1.0799	1.0799	RCC4	Kidney Cancer	Kidney
ACH-001183	9	1.40722	1.40722	1.40722	1.40722	RT11284	Bladder Cancer	Urinary Tract
ACH-001188	4	0.9633	0.9633	0.9633	0.9633	SHSY5Y	Neuroblastoma	Peripheral Nervous System
ACH-001190	12	0.970371	0.970371	0.970371	0.970371	SKMEL2	Skin Cancer	Skin
ACH-001194	15	1.03113	1.03113	1.03113	1.03113	SKRC31	Kidney Cancer	Kidney
ACH-001198	16	0.821086	0.821086	0.821086	0.821086	SNB19	Brain Cancer	Central Nervous System
ACH-001205	3	0.979624	0.979624	0.979624	0.979624	TC32	Bone Cancer	Bone
ACH-001214	16	0.865699	0.865699	0.865699	0.865699	U138MG	Brain Cancer	Central Nervous System
ACH-001224	20	0.902905	0.902905	0.902905	0.902905	UMRC2	Kidney Cancer	Kidney
ACH-001225	25	0.862095	0.862095	0.862095	0.862095	UMRC6NEO	Kidney Cancer	Kidney
ACH-001233	20	0.901483	0.901483	0.901483	0.901483	VMRCLCD	Lung Cancer	Lung
ACH-001234	16	1.07159	1.07159	1.07159	1.07159	VMRCLCP	Lung Cancer	Lung
ACH-001239	10	1.05543	1.05543	1.05543	1.05543	WM2664	Skin Cancer	Skin
ACH-001249	16	0.764783	0.764783	0.764783	0.764783	YMB1	Breast Cancer	Breast
ACH-001306	23	0.970715	0.970715	0.970715	0.970715	8305C	Thyroid Cancer	Thyroid
ACH-001307	24	1.17141	1.17141	1.17141	1.17141	8505C	Thyroid Cancer	Thyroid
ACH-001318	20	1.36049	1.36049	1.36049	1.36049	PLCPRF5	Liver Cancer	Liver
ACH-001321	11	1.01764	1.01764	1.01764	1.01764	TT	Thyroid Cancer	Thyroid
