# Supplementary material for: Interferon signaling promotes tolerance to chromosomal instability during metastatic evolution in renal cancer
Source: Nat Cancer. 2023 Jun 26;4(7):984–1000. doi: 10.1038/s43018-023-00584-1 (PMC10368532; doi:10.1038/s43018-023-00584-1)
Supplement: Source Data Fig. 6 — Statistical source data. [file 43018_2023_584_MOESM9_ESM.xlsx]

## Sheet: Fig 6b
		NES	q value
	cell surface receptor signaling pathway involved in cell-cell signaling	1.70303	5.53313
	cell-cell signaling by wnt	1.68172	4.25414
	cell fate commitment	1.86252	4.23284
	cytokine metabolic process	2.32221	3.98716
	forebrain development	1.61545	3.82391
	covalent chromatin modification	1.58981	3.78781
	response to steroid hormone	1.57935	3.10458
	glutamate receptor signaling pathway	2.23677	3.04624
	regulation of DNA-binding transcription factor activity	1.55031	2.97193
	muscle cell differentiation	1.52469	2.68059
	Olfactory Signaling Pathway	1.66483	5.99516
	G alpha (s) signalling events	1.54104	5.27391
	Signaling by GPCR	1.35724	4.86523
	GPCR downstream signalling	1.35775	4.78506
	Neurotransmitter receptors and postsynaptic signal transmission	1.93585	3.13426
	Transmission across Chemical Synapses	1.63803	2.45879
	Glucagon-like Peptide-1 (GLP1) regulates insulin secretion	2.73785	2.38811
	RUNX1 interacts with co-factors whose precise effect on RUNX1 targets is not known	2.6618	2.30011
	IRF3-mediated induction of type I IFN	4.73209	2.17903
	Apoptotic execution phase	2.29645	2.17097
	Wnt signaling pathway	1.87647	5.23866
	Angiotensin II-stimulated signaling through G proteins and beta-arrestin	2.30305	1.73813
	Gonadotropin-releasing hormone receptor pathway	1.40593	1.54426
	Androgen/estrogene/progesterone biosynthesis	3.10026	1.48323
	Ubiquitin proteasome pathway	2.06684	1.47063
	p53 pathway by glucose deprivation	2.51896	1.38508
	Histamine H1 receptor mediated signaling pathway	1.91921	1.29941
	Muscarinic acetylcholine receptor 1 and 3 signaling pathway	1.6793	1.09464
	Heterotrimeric G-protein signaling pathway-Gq alpha and Go alpha mediated pathway	1.42667	1.05907
	Vasopressin synthesis	2.74795	1.05818
	negative regulation of locomotion	-1.92742	5.83
	negative regulation of cellular component movement	-1.90705	5.41
	mammary gland development	-2.03694	4.01
	peptidyl-tyrosine modification	-1.65125	3.8
	negative regulation of nervous system development	-1.68276	3.76
	negative regulation of response to external stimulus	-1.70107	3.68
	adaptive thermogenesis	-2.00707	3.36
	negative regulation of cell development	-1.60394	3.32
	negative regulation of cell projection organization	-1.83028	3.24
	respiratory system development	-1.73067	3.17
	Olfactory transduction	-1.3071	3.50146
	Taste transduction	-2.1812	2.94126
	Inflammatory bowel disease (IBD)	-2.34962	2.56701
	Phosphonate and phosphinate metabolism	-5.33183	1.8784
	Neuroactive ligand-receptor interaction	-1.40214	1.70371
	Axon guidance	-1.52338	1.66816
	JAK-STAT signaling pathway	-1.48645	1.46543
	Notch signaling pathway	-1.95863	1.44087
	Th17 cell differentiation	-1.56819	1.28064
	Glycosphingolipid biosynthesis	-2.66591	1.25105
	Signaling by GPCR	-1.31278	9.66e-05
	GPCR downstream signalling	-1.30454	0.000165
	Class C/3 (Metabotropic glutamate/pheromone receptors)	-2.72033	0.00100926
	RUNX1 interacts with co-factors whose precise effect on RUNX1 targets is not known	-2.89664	0.00156482
	Aflatoxin activation and detoxification	-3.33693	0.00169834
	Metabolism of lipids	-1.34347	0.00260848
	Olfactory Signaling Pathway	-1.36511	0.00348965
	WNT mediated activation of DVL	-5.21396	0.00428822
	Phospholipid metabolism	-1.5833	0.00839425
	Signaling by Hippo	-3.12838	0.00914003

## Sheet: Fig 6 c
	Days	sgCTR	sgIfnar1	sgIfngr2
	53	1
	60	1
	61	1
	61	1
	62	1
	64	1
	67	1
	68	1
	21		1
	28		1
	28		1
	29		1
	29		1
	29		1
	29		1
	30		1
	36		1
	25			1
	25			1
	25			1
	28			1
	30			1
	31			1
	31			1
	32			1
	32			1

## Sheet: Fig 6 d
			Tumor volume mm3			Metastasis
			sgCTR	sgIfnar1	sgIfngr2	sgCTR	sgIfnar1	sgIfngr2
		M1	352	1224	850	25	42	57
		M2	198	650	607.5	NA	NA	NA
		M3	269.5	850	1267.5	20	38	48
		M4	6394.5	550	2250	33	64	46
		M5	1267.5	607.5	2176	11	50	47
		M6	2250	405	2137	34	47	44
		M7	6250	1800	6250	21	42	40
		M8	2137.5	2176	1224	10	35	20

## Sheet: Fig 6 h
		Disomic					Trisomic
Weeks	0	0	0	0	0	0	0	0	0	0	0
	2	12.5	12.5	0	4	12.5	0	0	0	0	0
	4	50	32	50	50	40	0	0	0	0	0
	6	125	108	170	125	150	4	0	0	4	4
	8	325	365	500	365	500	12.5	13.5	0	12.5	0
	10	500	665	864	500	864	55	32	12.5	50	45
	12	750	1100	800	750	1100	115	125	50	170	255
	14						325	365	170	365	500
	16						450	665	325	500	864
	18						1100	1100	665	1250	750
	Values are expressed in mm^3

## Sheet: Fig 6 k
	Ts65dn		Wild type
	Vehicle	Baricitinib	Vehicle	Baricitinib
	95	50	35	4
	88	45	5	45
	95	12	17	19
	85	35	35	35
	65	50	50	20
	80	40	28	40
	90	35	35	15
	92	38	38	78
	84	40	40	40
	98	58	48	58
	Values are expressed in percentage
