# Supplementary material for: Interferon signaling promotes tolerance to chromosomal instability during metastatic evolution in renal cancer
Source: Nat Cancer. 2023 Jun 26;4(7):984–1000. doi: 10.1038/s43018-023-00584-1 (PMC10368532; doi:10.1038/s43018-023-00584-1)
Supplement: Source Data Extended Data Fig. 2 — Statistical source data. [file 43018_2023_584_MOESM10_ESM.xlsx]

## Sheet: Fig b
		Wild type	Homozygous deletion	Homozygous indels
	Cdkn2a	1	4	5
	Cdkn2b	1	4	5

## Sheet: Fig c
		Mutant					Wild type
	Cdkn2a	98.5	92.9	94.7	92.7		1.5	7.1	5.3	7.3
	Cdkn2b	93.8	84.6	100	93.3	81.9	6.3	15.4	0	6.7	18.1
