# Supplementary material for: Interferon signaling promotes tolerance to chromosomal instability during metastatic evolution in renal cancer
Source: Nat Cancer. 2023 Jun 26;4(7):984–1000. doi: 10.1038/s43018-023-00584-1 (PMC10368532; doi:10.1038/s43018-023-00584-1)
Supplement: Source Data Extended Data Fig. 4 — Statistical source data. [file 43018_2023_584_MOESM11_ESM.xlsx]

## Sheet: Extended data Fig 4 B
	Primitive tumor				Metastasis
	Mouse ID	RFP+ area			Mouse ID	RFP+ area
	4	76.15			1	88.75
		85.36				87.53
		87.13				81.52
		85.47				82.89
		83.76				81.16
	5	91.11			6	86.49
		98.7				84.45
		97.5				81.73
		89.52				83.44
		95.19				91.78
	7	99.72				null
		95.56			7	80.49
		97.28				61.65
		97.83				75.66
		83.72				72.5
		91.76				null
	6	91.4			8	65.02
		88.87				66.7
		92.93				83.3
		88.79				61.88
		90.88				67.31
	1	92.28
		92.36
		94.95
		87.75
		90.15
	8	96.61
		68.5
		83.95
		85
		83.95
		84.47

## Sheet: Extended data Fig 4 D
	M#7	M#1	M#8	M#6	M#5	M#4
	42	60	55	52	80	60
	85	48	58	78	54	58
	72	84	57	60	66	64
	50	78	94	52	40	58
	76	50	72	50	44	44

## Sheet: Extended data 4 Fig c
	Mouse ID	T	T	T	CL	LIM	M
	Mouse 8
Estimated Tumor Purity %		41.6199	57.6114	42.0234	80.7971	18.9414	36.0877
	Mouse ID	T	T	T	CL	LIM	LIM	LUM	LUM	M	M	PAM	PAM
	Mouse 7
Estimated Tumor Purity %		60.1678	64.41	61.4296	95.9182	51.5847	45.6365	43.3724	46.4974	47.8471	42.3353	57.2537	50.4066
