# Supplementary material for: Interferon signaling promotes tolerance to chromosomal instability during metastatic evolution in renal cancer
Source: Nat Cancer. 2023 Jun 26;4(7):984–1000. doi: 10.1038/s43018-023-00584-1 (PMC10368532; doi:10.1038/s43018-023-00584-1)
Supplement: Source Data Extended Data Fig. 5 — Statistical source data. [file 43018_2023_584_MOESM12_ESM.xlsx]

## Sheet: Extended data fig 5
	Mouse 1									Mouse 7
	1_18-20FC_T_7	72								7_37-39FC_T_7	69
	1_19-21FC_T_7	67								7_38-40FC_T_7	49
	1_74-22BFC_T_7	35								7_39-41FC_T_7	13
	1_21-23FC_KM_7	15								7_44-46FC_LIM_7	39
	1_22-24FC_LIM_7	61								7_45-47FC_LIM_7	9
	1_24-26FC_LIM_7	21								7_41-43FC_LUM_7	27
	1_75-25BFC_LIM_7	28								7_42-44FC_LUM_7	10
	1_25-27FC_LUM_7	19								7_48-50FC_M_7	13
	1_26-28FC_LUM_7	7								7_49-51FC_M_7	17
	1_18-20FC_T_7	1_74-22BFC_T_7	11							7_46-48FC_PAM_7	24
	1_26-28FC_LUM_7	1_25-27FC_LUM_7	1							7_47-49FC_PAM_7	54
	1_75-25BFC_LIM_7	1_22-24FC_LIM_7	4							7_37-39FC_T_7	7_38-40FC_T_7	4
	1_24-26FC_LIM_7	1_19-21FC_T_7	0							7_39-41FC_T_7	7_42-44FC_LUM_7	4
	1_75-25BFC_LIM_7	1_22-24FC_LIM_7	1_24-26FC_LIM_7	1_19-21FC_T_7	2					7_41-43FC_LUM_7	7_49-51FC_M_7	0
	1_75-25BFC_LIM_7	1_22-24FC_LIM_7	1_24-26FC_LIM_7	1_19-21FC_T_7	1_21-23FC_KM_7	3				7_45-47FC_LIM_7	7_44-46FC_LIM_7	4
	1_75-25BFC_LIM_7	1_22-24FC_LIM_7	1_24-26FC_LIM_7	1_19-21FC_T_7	1_21-23FC_KM_7	1_26-28FC_LUM_7	1_25-27FC_LUM_7	0		7_46-48FC_PAM_7	7_47-49FC_PAM_7	8
										7_41-43FC_LUM_7	7_49-51FC_M_7	7_48-50FC_M_7	0
										7_41-43FC_LUM_7	7_49-51FC_M_7	7_48-50FC_M_7	7_39-41FC_T_7	7_42-44FC_LUM_7	0
										7_41-43FC_LUM_7	7_49-51FC_M_7	7_48-50FC_M_7	7_39-41FC_T_7	7_42-44FC_LUM_7	7_37-39FC_T_7	7_38-40FC_T_7	0
										7_45-47FC_LIM_7	7_44-46FC_LIM_7	7_46-48FC_PAM_7	7_47-49FC_PAM_7	0
										7_37-39FC_T_7	7_38-40FC_T_7	7_39-41FC_T_7	7_44-46FC_LIM_7	7_45-47FC_LIM_7	7_41-43FC_LUM_7	7_42-44FC_LUM_7	7_48-50FC_M_7	7_49-51FC_M_7	7_46-48FC_PAM_7	7_47-49FC_PAM_7	10
