# Supplementary material for: Interferon signaling promotes tolerance to chromosomal instability during metastatic evolution in renal cancer
Source: Nat Cancer. 2023 Jun 26;4(7):984–1000. doi: 10.1038/s43018-023-00584-1 (PMC10368532; doi:10.1038/s43018-023-00584-1)
Supplement: Source Data Extended Data Fig. 6 — Statistical source data. [file 43018_2023_584_MOESM13_ESM.xlsx]

## Sheet: Extended fig 8 d-e
	Cell cycle score	EMT score	Genomic group
AAACCTGAGAAAGTGG-1_4	2.03997	11.4438	9ploss_21qloss
AAACCTGAGAAGGTGA-1_3	1.02161	7.32544	9ploss_21qloss
AAACCTGAGAATAGGG-1_12	1.848	0.526627	nf2_setd2
AAACCTGAGACACGAC-1_13	1.39747	3.15385	nf2_setd2
AAACCTGAGACAGGCT-1_3	2.72802	3.5503	9ploss_21qloss
AAACCTGAGACCACGA-1_3	2.43785	7.5503	9ploss_21qloss
AAACCTGAGACCCACC-1_6	-0.306238	6.42604	9ploss_21wt
AAACCTGAGACCGGAT-1_7	1.87185	5.7929	9ploss_21wt
AAACCTGAGAGATGAG-1_3	1.41607	5.70414	9ploss_21qloss
AAACCTGAGAGGACGG-1_2	2.91278	4.42604	9ploss_21qloss
AAACCTGAGCACACAG-1_12	1.23165	2.34911	nf2_setd2
AAACCTGAGCAGACTG-1_2	0.550492	6.89941	9ploss_21qloss
AAACCTGAGCCCAACC-1_1	2.74283	3.14793	9ploss_21wt
AAACCTGAGCCTTGAT-1_7	1.7249	7.3787	9ploss_21wt
AAACCTGAGCGTGAGT-1_4	1.14875	0.289941	9ploss_21qloss
AAACCTGAGCTCCTCT-1_2	2.77159	3.97041	9ploss_21qloss
AAACCTGAGGACAGAA-1_6	0.143446	9.76331	9ploss_21wt
AAACCTGAGGACAGCT-1_9	1.35594	2.02367	nf2_setd2
AAACCTGAGGAGCGAG-1_1	2.14747	3.74556	9ploss_21wt
AAACCTGAGGAGCGTT-1_5	0.544463	10.497	9ploss_21wt
AAACCTGAGGCAATTA-1_11	0.460099	0.0887574	normal
AAACCTGAGGCAGTCA-1_4	1.30109	8.26627	9ploss_21qloss
AAACCTGAGGCTACGA-1_1	2.07751	5.82249	9ploss_21wt
AAACCTGAGGGCATGT-1_4	1.66113	11.0237	9ploss_21qloss
AAACCTGAGGGTCTCC-1_6	2.03668	5.62722	9ploss_21wt
AAACCTGAGGGTGTTG-1_4	2.06362	12.3728	9ploss_21qloss
AAACCTGAGGGTGTTG-1_6	1.1276	6.69822	9ploss_21wt
AAACCTGAGGTACTCT-1_9	2.09365	0.940828	nf2_setd2
AAACCTGAGGTGCTTT-1_11	2.00858	1.47929	normal
AAACCTGAGTACGTAA-1_7	1.30065	11.2899	9ploss_21wt
AAACCTGAGTCACGCC-1_5	1.79342	14.1775	9ploss_21wt
AAACCTGAGTCCGGTC-1_6	2.13956	4.6568	9ploss_21wt
AAACCTGAGTCGTACT-1_4	-0.439148	15.9112	9ploss_21qloss
AAACCTGAGTCTCAAC-1_1	0.79593	3.63905	9ploss_21wt
AAACCTGAGTGGAGAA-1_1	1.97979	5.98225	9ploss_21wt
AAACCTGAGTGGCACA-1_6	2.0751	7.89941	9ploss_21wt
AAACCTGAGTGGTCCC-1_5	0.35579	14.9053	9ploss_21wt
AAACCTGAGTGTGAAT-1_1	2.05701	1.63905	9ploss_21wt
AAACCTGAGTGTGGCA-1_2	0.196889	5.53846	9ploss_21qloss
AAACCTGAGTTAAGTG-1_4	1.49951	14.3905	9ploss_21qloss
AAACCTGAGTTAGCGG-1_7	1.21764	4.10059	9ploss_21wt
AAACCTGAGTTGTAGA-1_1	3.0412	4.23669	9ploss_21wt
AAACCTGAGTTTAGGA-1_6	0.898118	17.0178	9ploss_21wt
AAACCTGAGTTTCCTT-1_13	0.350088	0.130178	nf2_setd2
AAACCTGCAAACGTGG-1_5	1.4679	12.7751	9ploss_21wt
AAACCTGCAAAGTCAA-1_8	0.792441	0.106509	normal
AAACCTGCAAATACAG-1_1	1.31166	5.00592	9ploss_21wt
AAACCTGCAACAACCT-1_12	1.67565	8.71598	nf2_setd2
AAACCTGCAACACCCG-1_6	0.313952	4.81657	9ploss_21wt
AAACCTGCAAGACGTG-1_2	2.12332	7.61538	9ploss_21qloss
AAACCTGCAAGGTGTG-1_3	0.881303	1.3432	9ploss_21qloss
AAACCTGCAAGGTTCT-1_2	2.11374	6.69231	9ploss_21qloss
AAACCTGCAAGGTTTC-1_2	0.657167	11.3018	9ploss_21qloss
AAACCTGCAATCTGCA-1_12	1.22038	5.4142	nf2_setd2
AAACCTGCAATCTGCA-1_3	1.48002	4.18935	9ploss_21qloss
AAACCTGCAATGCCAT-1_2	2.1998	5.76331	9ploss_21qloss
AAACCTGCAATGGATA-1_2	0	4.07692	9ploss_21qloss
AAACCTGCAATGTTGC-1_2	3.30044	4.50888	9ploss_21qloss
AAACCTGCAATTCCTT-1_4	-0.247137	11.6331	9ploss_21qloss
AAACCTGCACACATGT-1_9	1.31843	0.443787	nf2_setd2
AAACCTGCACAGAGGT-1_5	2.54175	6.61538	9ploss_21wt
AAACCTGCACAGGTTT-1_13	0.247469	0.0710059	nf2_setd2
AAACCTGCACAGTCGC-1_5	1.2611	3.07101	9ploss_21wt
AAACCTGCACATGACT-1_12	1.35701	1.69822	nf2_setd2
AAACCTGCACATGGGA-1_4	1.86503	15.4438	9ploss_21qloss
AAACCTGCACATTCGA-1_12	3.44608	3.04734	nf2_setd2
AAACCTGCACCACGTG-1_6	1.71284	8.85207	9ploss_21wt
AAACCTGCACCGGAAA-1_7	1.11978	6.00592	9ploss_21wt
AAACCTGCACGCCAGT-1_9	1.26137	0.366864	nf2_setd2
AAACCTGCACGCTTTC-1_1	1.8983	2.47929	9ploss_21wt
AAACCTGCACTGTCGG-1_1	0.88681	3.97633	9ploss_21wt
AAACCTGCACTGTGTA-1_4	2.34552	16.7396	9ploss_21qloss
AAACCTGCACTGTTAG-1_3	1.78213	2.74556	9ploss_21qloss
AAACCTGCAGACACTT-1_13	1.55472	2.56213	nf2_setd2
AAACCTGCAGACGCCT-1_12	1.37776	5.63905	nf2_setd2
AAACCTGCAGCGTAAG-1_7	0.744983	6.26036	9ploss_21wt
AAACCTGCAGCTCCGA-1_9	0.919145	0.289941	nf2_setd2
AAACCTGCAGCTGCAC-1_7	0.696556	7.50888	9ploss_21wt
AAACCTGCAGCTTAAC-1_1	2.65555	3.05325	9ploss_21wt
AAACCTGCAGGACGTA-1_3	0.703497	5.73373	9ploss_21qloss
AAACCTGCAGTAACGG-1_1	0.610513	2.81065	9ploss_21wt
AAACCTGCAGTATAAG-1_2	0.725002	2.85207	9ploss_21qloss
AAACCTGCAGTATGCT-1_13	0.69156	0.426036	nf2_setd2
AAACCTGCAGTCAGCC-1_7	3.76996	7.30178	9ploss_21wt
AAACCTGCAGTGGGAT-1_1	2.21523	3.02959	9ploss_21wt
AAACCTGCAGTTTACG-1_6	3.45356	9.76331	9ploss_21wt
AAACCTGCATACGCCG-1_4	1.07471	23.3195	9ploss_21qloss
AAACCTGCATCATCCC-1_6	0.315135	7.42012	9ploss_21wt
AAACCTGCATCCGTGG-1_11	1.33603	0.390533	normal
AAACCTGCATGCAACT-1_13	0.998947	0.721893	nf2_setd2
AAACCTGCATGCAATC-1_13	0.407103	0.159763	nf2_setd2
AAACCTGCATGCCCGA-1_13	1.19617	1.26627	nf2_setd2
AAACCTGCATGCCTAA-1_1	1.30396	4.53254	9ploss_21wt
AAACCTGCATGGGAAC-1_5	0.934321	8.56805	9ploss_21wt
AAACCTGCATTCTCAT-1_1	2.69133	3.71598	9ploss_21wt
AAACCTGGTAAAGGAG-1_6	1.85843	9.6213	9ploss_21wt
AAACCTGGTAAATGTG-1_3	0.677421	1.63314	9ploss_21qloss
AAACCTGGTAAGGGCT-1_2	2.01036	7.06509	9ploss_21qloss
AAACCTGGTAAGGGCT-1_7	1.63553	9.29586	9ploss_21wt
AAACCTGGTACCATCA-1_2	0.649935	7.33728	9ploss_21qloss
AAACCTGGTACTCAAC-1_5	1.87138	11.4083	9ploss_21wt
AAACCTGGTACTCTCC-1_5	1.23569	7.21893	9ploss_21wt
AAACCTGGTAGAGGAA-1_11	0.959235	0.0236686	normal
AAACCTGGTAGATTAG-1_6	0.800185	8.50296	9ploss_21wt
AAACCTGGTAGCCTCG-1_4	0.00796183	7.67456	9ploss_21qloss
AAACCTGGTAGCTGCC-1_5	1.396	9.02367	9ploss_21wt
AAACCTGGTAGCTGCC-1_6	3.34418	4.5503	9ploss_21wt
AAACCTGGTAGGACAC-1_6	1.24607	19.929	9ploss_21wt
AAACCTGGTATAGGTA-1_7	1.76215	10.5385	9ploss_21wt
AAACCTGGTATATGAG-1_1	0.978619	3.76923	9ploss_21wt
AAACCTGGTCAACTGT-1_2	1.8217	6.25444	9ploss_21qloss
AAACCTGGTCAATGTC-1_3	1.4048	1.99408	9ploss_21qloss
AAACCTGGTCAATGTC-1_9	0.884572	0.12426	nf2_setd2
AAACCTGGTCACCCAG-1_2	1.89947	4.35503	9ploss_21qloss
AAACCTGGTCACCCAG-1_3	1.86039	7.9645	9ploss_21qloss
AAACCTGGTCAGAATA-1_13	1.40971	4.04734	nf2_setd2
AAACCTGGTCCGAAGA-1_1	1.0145	5.9645	9ploss_21wt
AAACCTGGTCGCATAT-1_6	1.99027	4.2426	9ploss_21wt
AAACCTGGTCGCGAAA-1_5	1.63681	17.0178	9ploss_21wt
AAACCTGGTCGTTGTA-1_5	0.807212	7.33728	9ploss_21wt
AAACCTGGTCTAACGT-1_4	0.603725	25.3609	9ploss_21qloss
AAACCTGGTCTAGAGG-1_2	0	6.89941	9ploss_21qloss
AAACCTGGTCTAGGTT-1_2	2.546	6	9ploss_21qloss
AAACCTGGTCTCACCT-1_9	0.296694	0.207101	nf2_setd2
AAACCTGGTCTCATCC-1_12	1.35434	1.76923	nf2_setd2
AAACCTGGTCTCGTTC-1_5	1.46596	4.82249	9ploss_21wt
AAACCTGGTCTCTTTA-1_2	0.217458	5.5503	9ploss_21qloss
AAACCTGGTCTGATTG-1_5	2.39387	8.68639	9ploss_21wt
AAACCTGGTCTTCGTC-1_10	1.18486	0.201183	nf2_setd2
AAACCTGGTCTTCGTC-1_13	2.02315	12.4675	nf2_setd2
AAACCTGGTCTTGATG-1_6	1.97512	8.17751	9ploss_21wt
AAACCTGGTCTTGATG-1_7	1.18814	5.85207	9ploss_21wt
AAACCTGGTCTTTCAT-1_1	0.759362	3.35503	9ploss_21wt
AAACCTGGTGCCTGCA-1_4	1.93408	13.6036	9ploss_21qloss
AAACCTGGTGCGCTTG-1_12	1.22644	1.05325	nf2_setd2
AAACCTGGTGCTAGCC-1_3	1.45873	4.3432	9ploss_21qloss
AAACCTGGTGCTCTTC-1_2	3.64999	3.39053	9ploss_21qloss
AAACCTGGTGGGTCAA-1_9	1.43673	0.0591716	nf2_setd2
AAACCTGGTGGTCTCG-1_7	1.03725	3.2426	9ploss_21wt
AAACCTGGTGGTGTAG-1_13	1.40851	2.94083	nf2_setd2
AAACCTGGTGGTTTCA-1_1	2.09328	0.449704	9ploss_21wt
AAACCTGGTGTAATGA-1_7	2.15612	11.9349	9ploss_21wt
AAACCTGGTGTATGGG-1_1	1.82196	4.52071	9ploss_21wt
AAACCTGGTTAAGACA-1_7	2.57936	6.23077	9ploss_21wt
AAACCTGGTTAGATGA-1_7	2.24854	6.38462	9ploss_21wt
AAACCTGGTTCCACGG-1_3	0.940678	5.88757	9ploss_21qloss
AAACCTGGTTCCATGA-1_1	0.90158	5.13018	9ploss_21wt
AAACCTGGTTCCGTCT-1_3	2.7816	6.01183	9ploss_21qloss
AAACCTGGTTGCGTTA-1_11	0.192487	1.35503	normal
AAACCTGGTTGGAGGT-1_4	-0.667039	11.3373	9ploss_21qloss
AAACCTGGTTTCGCTC-1_3	0.961271	6.46746	9ploss_21qloss
AAACCTGGTTTGACAC-1_6	0.706241	10.7574	9ploss_21wt
AAACCTGGTTTGACTG-1_2	1.63844	5.1716	9ploss_21qloss
AAACCTGTCAAACAAG-1_2	0	5.3787	9ploss_21qloss
AAACCTGTCAAACGGG-1_13	1.08273	6.5858	nf2_setd2
AAACCTGTCAAGGTAA-1_2	1.63048	3.71006	9ploss_21qloss
AAACCTGTCACGATGT-1_13	2.47463	0.0946746	nf2_setd2
AAACCTGTCACGCATA-1_7	0.710932	1.24852	9ploss_21wt
AAACCTGTCACTCTTA-1_10	1.01758	0.16568	nf2_setd2
AAACCTGTCACTCTTA-1_6	0.19543	2.95266	9ploss_21wt
AAACCTGTCACTTACT-1_12	0.597148	1.13609	nf2_setd2
AAACCTGTCAGCGACC-1_9	3.43072	0.230769	nf2_setd2
AAACCTGTCAGCGATT-1_12	1.39627	2.68639	nf2_setd2
AAACCTGTCAGCTTAG-1_1	0.690084	1.57988	9ploss_21wt
AAACCTGTCAGGCAAG-1_6	3.2385	7.02959	9ploss_21wt
AAACCTGTCAGGCCCA-1_3	1.18919	1.10651	9ploss_21qloss
AAACCTGTCAGTGCAT-1_4	1.47174	15.9941	9ploss_21qloss
AAACCTGTCATGCTCC-1_9	0.60839	0.0887574	nf2_setd2
AAACCTGTCATGTGGT-1_6	1.2521	5.76331	9ploss_21wt
AAACCTGTCATTGCGA-1_7	1.45736	5.57396	9ploss_21wt
AAACCTGTCCAAACAC-1_5	2.45078	9.74556	9ploss_21wt
AAACCTGTCCAATGGT-1_1	1.87596	3.9645	9ploss_21wt
AAACCTGTCCACGTTC-1_7	1.99869	13.0178	9ploss_21wt
AAACCTGTCCAGAAGG-1_3	1.64029	3.28402	9ploss_21qloss
AAACCTGTCCAGAAGG-1_6	2.36485	7.29586	9ploss_21wt
AAACCTGTCCATGCTC-1_1	3.36278	4.45562	9ploss_21wt
AAACCTGTCCCATTTA-1_1	0.986205	1.65089	9ploss_21wt
AAACCTGTCCGTACAA-1_13	1.12648	0.0769231	nf2_setd2
AAACCTGTCCGTAGGC-1_7	1.01223	12.2781	9ploss_21wt
AAACCTGTCCTAGTGA-1_2	0.972163	0.627219	9ploss_21qloss
AAACCTGTCCTCCTAG-1_12	1.33902	1.4142	nf2_setd2
AAACCTGTCCTGTAGA-1_7	1.3997	7.48521	9ploss_21wt
AAACCTGTCCTTGCCA-1_8	0.210314	0.0532544	normal
AAACCTGTCGATCCCT-1_4	0.784958	9.94083	9ploss_21qloss
AAACCTGTCGCCGTGA-1_3	0.826218	2.9645	9ploss_21qloss
AAACCTGTCGCGCCAA-1_7	1.5165	10.6213	9ploss_21wt
AAACCTGTCGGAATCT-1_9	1.44103	0.201183	nf2_setd2
AAACCTGTCGGAGGTA-1_3	2.0866	5.10059	9ploss_21qloss
AAACCTGTCGGTCCGA-1_12	1.36397	2.49704	nf2_setd2
AAACCTGTCGTACGGC-1_7	1.84761	18.8817	9ploss_21wt
AAACCTGTCGTAGGAG-1_6	1.27946	9.38462	9ploss_21wt
AAACCTGTCGTCACGG-1_13	0.632895	0.254438	nf2_setd2
AAACCTGTCGTCCGTT-1_12	1.2251	0.52071	nf2_setd2
AAACCTGTCGTGGACC-1_1	2.25023	1.4142	9ploss_21wt
AAACCTGTCGTGGGAA-1_3	1.8354	2.53254	9ploss_21qloss
AAACCTGTCTAACTCT-1_1	1.98559	2.39645	9ploss_21wt
AAACCTGTCTAACTCT-1_6	1.64301	5.16568	9ploss_21wt
AAACCTGTCTACCTGC-1_6	0.81704	5.54438	9ploss_21wt
AAACCTGTCTCAAACG-1_12	1.5161	2.87574	nf2_setd2
AAACCTGTCTCAACTT-1_12	1.35093	0.869822	nf2_setd2
AAACCTGTCTCGCTTG-1_7	0.0619379	4.42012	9ploss_21wt
AAACCTGTCTGCAGTA-1_13	1.31864	1.55621	nf2_setd2
AAACCTGTCTGCGACG-1_4	1.97979	9.36686	9ploss_21qloss
AAACCTGTCTGTCCGT-1_4	1.69911	9.25444	9ploss_21qloss
AAACCTGTCTTGCAAG-1_1	2.41698	5.11834	9ploss_21wt
AAACCTGTCTTTACGT-1_11	1.00332	1.94083	normal
AAACGGGAGAAAGTGG-1_2	2.12872	2.85799	9ploss_21qloss
AAACGGGAGAATGTTG-1_7	1.20951	6.1716	9ploss_21wt
AAACGGGAGACAGGCT-1_3	0.775562	5.3787	9ploss_21qloss
AAACGGGAGAGATGAG-1_4	0.780235	8.73964	9ploss_21qloss
AAACGGGAGAGATGAG-1_5	1.40587	7.23669	9ploss_21wt
AAACGGGAGAGCTTCT-1_5	0.120404	2.01775	9ploss_21wt
AAACGGGAGAGTACCG-1_2	3.19928	0.940828	9ploss_21qloss
AAACGGGAGATCCCAT-1_2	2.65572	2.46746	9ploss_21qloss
AAACGGGAGATCCCGC-1_7	1.61379	4.02367	9ploss_21wt
AAACGGGAGCACCGCT-1_3	0.899682	5.71006	9ploss_21qloss
AAACGGGAGCATGGCA-1_6	3.08647	10	9ploss_21wt
AAACGGGAGCCAACAG-1_11	1.39111	2.43787	normal
AAACGGGAGCCACGCT-1_1	0.885009	4.80473	9ploss_21wt
AAACGGGAGCCAGGAT-1_5	0.683741	13.5858	9ploss_21wt
AAACGGGAGCCAGTTT-1_13	1.58096	2.79882	nf2_setd2
AAACGGGAGCCGATTT-1_1	2.32336	3.34911	9ploss_21wt
AAACGGGAGCTAAACA-1_2	1.53447	5.42604	9ploss_21qloss
AAACGGGAGCTAACAA-1_12	0.770813	0.0710059	nf2_setd2
AAACGGGAGCTAGGCA-1_7	1.33709	7.33136	9ploss_21wt
AAACGGGAGCTAGTGG-1_1	0.76267	1.95858	9ploss_21wt
AAACGGGAGCTGCGAA-1_1	0.437139	0.662722	9ploss_21wt
AAACGGGAGCTGTCTA-1_12	1.25557	2.24852	nf2_setd2
AAACGGGAGGAGCGAG-1_3	0.976402	0.420118	9ploss_21qloss
AAACGGGAGGAGCGTT-1_4	1.59635	5.10059	9ploss_21qloss
AAACGGGAGGAGCGTT-1_7	1.94965	3.5503	9ploss_21wt
AAACGGGAGGATGGAA-1_3	2.72178	6.37278	9ploss_21qloss
AAACGGGAGGCGACAT-1_1	2.42086	1.3787	9ploss_21wt
AAACGGGAGGCTAGCA-1_4	2.54894	12.2899	9ploss_21qloss
AAACGGGAGGGAACGG-1_3	0.690858	0.674556	9ploss_21qloss
AAACGGGAGGGTATCG-1_1	2.73883	2.94675	9ploss_21wt
AAACGGGAGGTAGCCA-1_12	1.2435	0.573964	nf2_setd2
AAACGGGAGGTGATAT-1_13	0.536078	0.0532544	nf2_setd2
AAACGGGAGGTGCTAG-1_7	1.51375	3.11243	9ploss_21wt
AAACGGGAGGTTCCTA-1_4	1.7259	11.2663	9ploss_21qloss
AAACGGGAGTACGATA-1_11	1.68978	2	normal
AAACGGGAGTATGACA-1_4	2.05804	10.6686	9ploss_21qloss
AAACGGGAGTCAAGGC-1_13	1.20389	2.86391	nf2_setd2
AAACGGGAGTCAAGGC-1_4	1.68172	15.8166	9ploss_21qloss
AAACGGGAGTCCTCCT-1_6	1.09288	9.72189	9ploss_21wt
AAACGGGAGTGAACAT-1_2	1.74096	5.99408	9ploss_21qloss
AAACGGGAGTGAACAT-1_6	1.1112	15.0178	9ploss_21wt
AAACGGGAGTGCTGCC-1_10	1.34161	2.08876	nf2_setd2
AAACGGGAGTGGAGAA-1_7	0.835761	6.27219	9ploss_21wt
AAACGGGAGTGTCCAT-1_3	1.00555	1.51479	9ploss_21qloss
AAACGGGAGTTGAGAT-1_5	1.13733	15.2544	9ploss_21wt
AAACGGGCAAATCCGT-1_12	1.03413	0.260355	nf2_setd2
AAACGGGCAACTGCGC-1_11	1.00115	0.970414	normal
AAACGGGCAAGAAGAG-1_1	1.08757	3.80473	9ploss_21wt
AAACGGGCAAGAAGAG-1_6	0.751352	7.07101	9ploss_21wt
AAACGGGCAAGGGTCA-1_1	1.52929	6.61538	9ploss_21wt
AAACGGGCAAGGGTCA-1_2	1.53822	1.47337	9ploss_21qloss
AAACGGGCAAGGTTTC-1_1	2.01737	3.33728	9ploss_21wt
AAACGGGCAAGGTTTC-1_6	2.60135	10.503	9ploss_21wt
AAACGGGCAATAGAGT-1_1	0.979902	3.66864	9ploss_21wt
AAACGGGCAATGGAAT-1_2	0.809415	6.39053	9ploss_21qloss
AAACGGGCAATGGAGC-1_3	3.2013	5.08876	9ploss_21qloss
AAACGGGCACAACTGT-1_1	0.877819	2.90533	9ploss_21wt
AAACGGGCACAGGTTT-1_12	0.366048	0.142012	nf2_setd2
AAACGGGCACCATGTA-1_7	2.36175	6.3787	9ploss_21wt
AAACGGGCACCCAGTG-1_12	0.796013	0.0946746	nf2_setd2
AAACGGGCACCCAGTG-1_13	1.34959	1.52071	nf2_setd2
AAACGGGCACCGAAAG-1_12	0.91706	0.0946746	nf2_setd2
AAACGGGCACCTCGTT-1_7	1.83423	5.21893	9ploss_21wt
AAACGGGCACGACTCG-1_7	1.13999	4.94083	9ploss_21wt
AAACGGGCACGCATCG-1_6	2.12828	5.92899	9ploss_21wt
AAACGGGCACGGCCAT-1_11	1.34464	1.46746	normal
AAACGGGCACGGCGTT-1_2	2.51571	4.15385	9ploss_21qloss
AAACGGGCACGGCTAC-1_10	0.710097	0.0473373	nf2_setd2
AAACGGGCACGTTGGC-1_1	1.91561	4.30769	9ploss_21wt
AAACGGGCACTAGTAC-1_3	1.73711	2.27219	9ploss_21qloss
AAACGGGCAGAGCCAA-1_13	0.81524	0.183432	nf2_setd2
AAACGGGCAGATAATG-1_2	0.211	5.45562	9ploss_21qloss
AAACGGGCAGCATGAG-1_12	1.14979	1.55621	nf2_setd2
AAACGGGCAGCGATCC-1_4	2.9009	13.7929	9ploss_21qloss
AAACGGGCAGCGTTCG-1_1	1.26919	4.6213	9ploss_21wt
AAACGGGCAGTAACGG-1_1	0.637252	4.33728	9ploss_21wt
AAACGGGCAGTAAGAT-1_13	1.55796	2.68047	nf2_setd2
AAACGGGCAGTCGATT-1_3	1.77522	5.90533	9ploss_21qloss
AAACGGGCAGTGGGAT-1_3	1.14851	6.28402	9ploss_21qloss
AAACGGGCATCCCACT-1_13	2.90844	4.09467	nf2_setd2
AAACGGGCATCGATTG-1_11	1.31115	0.153846	normal
AAACGGGCATCTACGA-1_11	0.654776	0.0650888	normal
AAACGGGCATGATCCA-1_13	1.20851	5.69231	nf2_setd2
AAACGGGCATGGTCAT-1_4	1.97334	11.3787	9ploss_21qloss
AAACGGGCATGTCCTC-1_1	0.953132	3.11243	9ploss_21wt
AAACGGGCATTACGAC-1_1	0.329508	3.40828	9ploss_21wt
AAACGGGCATTCGACA-1_6	2.53551	13.2071	9ploss_21wt
AAACGGGGTAAACCTC-1_9	0.461229	0.301775	nf2_setd2
AAACGGGGTAAACGCG-1_13	1.91575	4.05325	nf2_setd2
AAACGGGGTAAGGGCT-1_3	0.913459	4.19527	9ploss_21qloss
AAACGGGGTAAGTGTA-1_9	1.06495	0.0532544	nf2_setd2
AAACGGGGTAATTGGA-1_6	2.50423	21.7278	9ploss_21wt
AAACGGGGTAGCTGCC-1_12	1.66569	3.38462	nf2_setd2
AAACGGGGTAGCTTGT-1_1	1.87644	3.68047	9ploss_21wt
AAACGGGGTAGGCATG-1_7	2.13373	6.33728	9ploss_21wt
AAACGGGGTAGGCTGA-1_1	1.0348	4.78698	9ploss_21wt
AAACGGGGTAGGGTAC-1_13	3.14669	0.319527	nf2_setd2
AAACGGGGTATCAGTC-1_6	2.25086	23.7101	9ploss_21wt
AAACGGGGTCCAAGTT-1_5	1.48959	11.6391	9ploss_21wt
AAACGGGGTCGCGTGT-1_2	0.830496	3.00592	9ploss_21qloss
AAACGGGGTCGGCATC-1_12	1.13721	1.75148	nf2_setd2
AAACGGGGTCTAAACC-1_13	2.07022	2.49704	nf2_setd2
AAACGGGGTCTCCACT-1_1	2.47388	3.9645	9ploss_21wt
AAACGGGGTCTCTTTA-1_5	2.43041	12.9231	9ploss_21wt
AAACGGGGTGACGGTA-1_6	1.17793	7.39053	9ploss_21wt
AAACGGGGTGCCTTGG-1_12	1.02234	0.0710059	nf2_setd2
AAACGGGGTGCGGTAA-1_12	1.81798	0.550296	nf2_setd2
AAACGGGGTGCTCTTC-1_9	0.610429	0.242604	nf2_setd2
AAACGGGGTGGGTATG-1_7	2.36783	4.07692	9ploss_21wt
AAACGGGGTGGTTTCA-1_12	1.21978	5.09467	nf2_setd2
AAACGGGGTGTATGGG-1_13	0.643202	0.0236686	nf2_setd2
AAACGGGGTTAAAGAC-1_13	1.2136	8.00592	nf2_setd2
AAACGGGGTTATGCGT-1_12	0.367373	0.0650888	nf2_setd2
AAACGGGGTTATGCGT-1_2	2.44284	4.71598	9ploss_21qloss
AAACGGGGTTCAGACT-1_13	1.6252	2.33136	nf2_setd2
AAACGGGGTTCAGCGC-1_6	2.51358	13.6331	9ploss_21wt
AAACGGGGTTCGAATC-1_3	0.918588	6.66272	9ploss_21qloss
AAACGGGGTTCTGAAC-1_13	1.58865	2.18935	nf2_setd2
AAACGGGGTTGACGTT-1_3	1.00963	5.71006	9ploss_21qloss
AAACGGGGTTGATTCG-1_2	2.81049	6.17751	9ploss_21qloss
AAACGGGGTTGCTCCT-1_13	1.02638	0.242604	nf2_setd2
AAACGGGGTTTCCACC-1_4	0.681203	11.3964	9ploss_21qloss
AAACGGGGTTTCGCTC-1_8	0.755445	0.402367	normal
AAACGGGGTTTGGGCC-1_3	0.976461	3.05325	9ploss_21qloss
AAACGGGTCAACCAAC-1_11	1.57633	0.47929	normal
AAACGGGTCACAGGCC-1_1	0.614977	2.75148	9ploss_21wt
AAACGGGTCACATGCA-1_13	1.48434	4.90533	nf2_setd2
AAACGGGTCACCCGAG-1_13	1.09059	3.22485	nf2_setd2
AAACGGGTCACCCTCA-1_7	1.91323	4	9ploss_21wt
AAACGGGTCACGCATA-1_4	-0.208654	1.28402	9ploss_21qloss
AAACGGGTCACTATTC-1_5	1.82999	6.39645	9ploss_21wt
AAACGGGTCACTCTTA-1_5	2.1236	11.858	9ploss_21wt
AAACGGGTCAGCTCGG-1_1	0.424373	2.40237	9ploss_21wt
AAACGGGTCAGTCAGT-1_8	1.13681	0.278107	normal
AAACGGGTCAGTGTTG-1_12	1.17768	2.30769	nf2_setd2
AAACGGGTCATACGGT-1_5	2.75787	13.7101	9ploss_21wt
AAACGGGTCATGGTCA-1_5	2.53685	9.59763	9ploss_21wt
AAACGGGTCATGTAGC-1_5	0.722911	9.27219	9ploss_21wt
AAACGGGTCCAAATGC-1_6	2.26451	8.74556	9ploss_21wt
AAACGGGTCCACGCAG-1_5	1.71583	13.5562	9ploss_21wt
AAACGGGTCCAGAGGA-1_3	1.34155	3.89941	9ploss_21qloss
AAACGGGTCCAGAGGA-1_5	1.51133	6.2426	9ploss_21wt
AAACGGGTCCATGAGT-1_13	1.01545	3.11243	nf2_setd2
AAACGGGTCCATTCTA-1_5	2.31515	4.38462	9ploss_21wt
AAACGGGTCCCTAATT-1_7	1.71089	4.2426	9ploss_21wt
AAACGGGTCCCTCAGT-1_5	1.59849	9.31953	9ploss_21wt
AAACGGGTCCTAGAAC-1_2	0.264291	4.4497	9ploss_21qloss
AAACGGGTCCTAGGGC-1_11	1.43285	0.153846	normal
AAACGGGTCCTCAATT-1_1	0.44713	1.68639	9ploss_21wt
AAACGGGTCCTGCTTG-1_3	0.800784	5.98225	9ploss_21qloss
AAACGGGTCCTTTCGG-1_7	2.34352	5.0355	9ploss_21wt
AAACGGGTCGAATCCA-1_7	1.89534	6.69822	9ploss_21wt
AAACGGGTCGACAGCC-1_7	1.79322	6.6568	9ploss_21wt
AAACGGGTCGAGCCCA-1_1	1.34165	3.90533	9ploss_21wt
AAACGGGTCGAGGTAG-1_7	1.95978	5.95266	9ploss_21wt
AAACGGGTCGATAGAA-1_7	1.1609	10.2485	9ploss_21wt
AAACGGGTCGCCCTTA-1_13	4.14576	4.15385	nf2_setd2
AAACGGGTCGCTGATA-1_3	1.72029	4.68639	9ploss_21qloss
AAACGGGTCGGAAATA-1_7	1.31039	4.86982	9ploss_21wt
AAACGGGTCGGGAGTA-1_4	1.79672	8.21893	9ploss_21qloss
AAACGGGTCGGTGTTA-1_3	1.18586	2.19527	9ploss_21qloss
AAACGGGTCGTGGACC-1_3	0.777913	1.84615	9ploss_21qloss
AAACGGGTCGTTGACA-1_9	0.251397	0.331361	nf2_setd2
AAACGGGTCGTTGCCT-1_9	0.723785	0.278107	nf2_setd2
AAACGGGTCGTTTAGG-1_2	0	2.59763	9ploss_21qloss
AAACGGGTCTAAGCCA-1_5	0.963388	2.84024	9ploss_21wt
AAACGGGTCTCCAACC-1_7	2.25263	9.92308	9ploss_21wt
AAACGGGTCTCGATGA-1_1	2.01092	0.769231	9ploss_21wt
AAACGGGTCTCTGCTG-1_11	2.28555	27.1893	normal
AAACGGGTCTCTGCTG-1_12	0.734083	0.325444	nf2_setd2
AAACGGGTCTCTGCTG-1_13	3.49521	0.284024	nf2_setd2
AAACGGGTCTGCCAGG-1_12	0.326717	0.183432	nf2_setd2
AAACGGGTCTGCTGTC-1_1	1.18167	4.08284	9ploss_21wt
AAACGGGTCTTCATGT-1_9	0.138479	0.112426	nf2_setd2
AAACGGGTCTTCGAGA-1_1	0.975513	1.75148	9ploss_21wt
AAACGGGTCTTCTGGC-1_5	1.7729	5.80473	9ploss_21wt
AAACGGGTCTTGTACT-1_6	2.15259	7.21893	9ploss_21wt
AAACGGGTCTTTACGT-1_5	2.58922	0.177515	9ploss_21wt
AAACGGGTCTTTACGT-1_6	1.98098	14.3491	9ploss_21wt
AAAGATGAGAAACCGC-1_2	2.3503	4.81065	9ploss_21qloss
AAAGATGAGAACAATC-1_6	1.32676	11.6036	9ploss_21wt
AAAGATGAGAAGATTC-1_13	1.16153	5.10651	nf2_setd2
AAAGATGAGAAGATTC-1_3	0.696615	6.88757	9ploss_21qloss
AAAGATGAGAAGCCCA-1_12	1.57412	5.92899	nf2_setd2
AAAGATGAGAAGCCCA-1_13	3.39452	0.130178	nf2_setd2
AAAGATGAGACCTAGG-1_6	1.28317	9.4142	9ploss_21wt
AAAGATGAGACGACGT-1_3	0.686141	3.98817	9ploss_21qloss
AAAGATGAGAGCTATA-1_1	1.5043	5.10651	9ploss_21wt
AAAGATGAGATCCGAG-1_2	0	0.384615	9ploss_21qloss
AAAGATGAGATCCTGT-1_3	0.692176	4.54438	9ploss_21qloss
AAAGATGAGATGTCGG-1_5	1.34137	6.73373	9ploss_21wt
AAAGATGAGCAGATCG-1_11	1.70815	0.372781	normal
AAAGATGAGCCACGCT-1_3	1.62514	7.74556	9ploss_21qloss
AAAGATGAGCCAGGAT-1_5	1.6975	2.51479	9ploss_21wt
AAAGATGAGCCCAATT-1_9	0.463994	0.106509	nf2_setd2
AAAGATGAGCCCAGCT-1_12	1.64914	2.33728	nf2_setd2
AAAGATGAGCGAAGGG-1_3	1.13556	3.94083	9ploss_21qloss
AAAGATGAGCGGCTTC-1_3	1.12984	1.47337	9ploss_21qloss
AAAGATGAGCGTCTAT-1_12	0.860129	0.538462	nf2_setd2
AAAGATGAGCTGCCCA-1_7	0.403943	8.15976	9ploss_21wt
AAAGATGAGGACGAAA-1_8	1.13957	0.289941	normal
AAAGATGAGGATGCGT-1_7	0.606206	5.47337	9ploss_21wt
AAAGATGAGGCAGGTT-1_9	0.812657	0.236686	nf2_setd2
AAAGATGAGGCATGGT-1_1	2.65929	4.31953	9ploss_21wt
AAAGATGAGGTAGCTG-1_9	1.1969	0.260355	nf2_setd2
AAAGATGAGTAGGCCA-1_2	0.584417	4.91716	9ploss_21qloss
AAAGATGAGTCATCCA-1_6	1.82381	9.21302	9ploss_21wt
AAAGATGAGTCCAGGA-1_1	0.400016	1.43787	9ploss_21wt
AAAGATGAGTCTCAAC-1_2	2.7913	5.34911	9ploss_21qloss
AAAGATGAGTCTCCTC-1_3	1.28379	0.87574	9ploss_21qloss
AAAGATGAGTCTTGCA-1_6	1.38201	8.36686	9ploss_21wt
AAAGATGAGTGAAGTT-1_3	0.735344	6.78698	9ploss_21qloss
AAAGATGAGTGGACGT-1_3	0.727952	3.54438	9ploss_21qloss
AAAGATGAGTGGCACA-1_2	2.71693	4.46746	9ploss_21qloss
AAAGATGAGTGGGATC-1_1	1.47802	3.08284	9ploss_21wt
AAAGATGAGTGGTAAT-1_1	0.979939	1.72781	9ploss_21wt
AAAGATGAGTGTGAAT-1_12	0.648879	1.07101	nf2_setd2
AAAGATGAGTGTTTGC-1_6	1.64803	9.26036	9ploss_21wt
AAAGATGAGTTAAGTG-1_6	2.11406	5.92308	9ploss_21wt
AAAGATGCAAACTGTC-1_6	3.2937	8.85799	9ploss_21wt
AAAGATGCAAAGGCGT-1_13	1.33353	8.39053	nf2_setd2
AAAGATGCAAATACAG-1_13	1.20591	1.57396	nf2_setd2
AAAGATGCAACCGCCA-1_3	0.216088	0.142012	9ploss_21qloss
AAAGATGCAACCGCCA-1_9	1.655	3.0355	nf2_setd2
AAAGATGCAAGCCATT-1_7	1.19427	6.17751	9ploss_21wt
AAAGATGCAAGCTGGA-1_1	3.23699	5.18935	9ploss_21wt
AAAGATGCAAGTAATG-1_7	2.05887	7.72189	9ploss_21wt
AAAGATGCAATAGCAA-1_13	1.3271	4.94675	nf2_setd2
AAAGATGCACAGCCCA-1_1	1.95838	3.02959	9ploss_21wt
AAAGATGCACAGGCCT-1_7	2.94031	9.68047	9ploss_21wt
AAAGATGCACATCCAA-1_11	1.48334	0.337278	normal
AAAGATGCACCAACCG-1_6	1.57288	5.82249	9ploss_21wt
AAAGATGCACCACCAG-1_7	1.87095	10.1124	9ploss_21wt
AAAGATGCACCAGATT-1_1	0.62337	2.33136	9ploss_21wt
AAAGATGCACCAGTTA-1_6	1.84479	1.21893	9ploss_21wt
AAAGATGCACGAAATA-1_13	1.56164	2.91716	nf2_setd2
AAAGATGCACGAGAGT-1_6	1.29938	7.30769	9ploss_21wt
AAAGATGCAGACGTAG-1_6	1.2251	5.33728	9ploss_21wt
AAAGATGCAGACTCGC-1_6	3.13397	10.8047	9ploss_21wt
AAAGATGCAGATCTGT-1_3	3.47803	1.52071	9ploss_21qloss
AAAGATGCAGATGGCA-1_1	2.63349	3.47337	9ploss_21wt
AAAGATGCAGCCTATA-1_12	1.20167	0.485207	nf2_setd2
AAAGATGCAGCGATCC-1_12	1.25497	2.35503	nf2_setd2
AAAGATGCAGCTATTG-1_2	0	5.01775	9ploss_21qloss
AAAGATGCAGCTTAAC-1_8	0.866216	3.36095	normal
AAAGATGCAGGGTATG-1_13	1.75571	1.13018	nf2_setd2
AAAGATGCAGTATGCT-1_6	1.85288	5.46746	9ploss_21wt
AAAGATGCAGTCGATT-1_6	2.18045	5.56805	9ploss_21wt
AAAGATGCAGTTCCCT-1_1	3.54874	5.29586	9ploss_21wt
AAAGATGCATACTACG-1_1	0.701515	2.26627	9ploss_21wt
AAAGATGCATACTCTT-1_11	0.44819	0.0946746	normal
AAAGATGCATATGGTC-1_1	1.41286	1.9645	9ploss_21wt
AAAGATGCATCATCCC-1_3	0.700821	0.822485	9ploss_21qloss
AAAGATGCATCCCACT-1_3	2.05849	3.4497	9ploss_21qloss
AAAGATGCATCCGCGA-1_3	0.718073	1.04142	9ploss_21qloss
AAAGATGCATCCGGGT-1_2	0	4.55621	9ploss_21qloss
AAAGATGCATGCCCGA-1_13	2.01636	4.60355	nf2_setd2
AAAGATGCATTCCTGC-1_6	1.35033	6.74556	9ploss_21wt
AAAGATGCATTGCGGC-1_5	2.69505	9.39053	9ploss_21wt
AAAGATGCATTTGCCC-1_13	1.97954	0.597633	nf2_setd2
AAAGATGGTAAACACA-1_3	0.818211	1.26036	9ploss_21qloss
AAAGATGGTAAAGGAG-1_1	2.27099	3.49112	9ploss_21wt
AAAGATGGTAAGGGCT-1_5	2.91246	9.86391	9ploss_21wt
AAAGATGGTAAGTGTA-1_12	1.56005	0.87574	nf2_setd2
AAAGATGGTAGAAAGG-1_12	1.3038	1.31953	nf2_setd2
AAAGATGGTAGAGGAA-1_9	1.44282	0.272189	nf2_setd2
AAAGATGGTAGTAGTA-1_8	1.0096	0.035503	normal
AAAGATGGTATAGTAG-1_12	0.336893	1.21302	nf2_setd2
AAAGATGGTATGAAAC-1_5	1.57505	0.816568	9ploss_21wt
AAAGATGGTATTACCG-1_6	2.25302	10.9586	9ploss_21wt
AAAGATGGTCACCTAA-1_12	1.92674	3.95858	nf2_setd2
AAAGATGGTCATCCCT-1_6	1.909	8.91124	9ploss_21wt
AAAGATGGTCATTAGC-1_7	2.29704	2.36686	9ploss_21wt
AAAGATGGTCCATGAT-1_1	0.541022	4.82249	9ploss_21wt
AAAGATGGTCCGTGAC-1_6	2.21378	6.61538	9ploss_21wt
AAAGATGGTCGAGATG-1_3	0.90437	2.57988	9ploss_21qloss
AAAGATGGTCTAAACC-1_13	1.44745	21.3373	nf2_setd2
AAAGATGGTCTAACGT-1_1	2.33945	2.6568	9ploss_21wt
AAAGATGGTCTGCGGT-1_6	1.37616	8.75148	9ploss_21wt
AAAGATGGTCTGGTCG-1_12	1.3704	4.32544	nf2_setd2
AAAGATGGTCTTCAAG-1_6	1.19286	2.40828	9ploss_21wt
AAAGATGGTGAGGCTA-1_3	2.92772	2.62722	9ploss_21qloss
AAAGATGGTGCAACGA-1_13	1.53014	2.64497	nf2_setd2
AAAGATGGTGCCTGTG-1_13	0.989368	2.13609	nf2_setd2
AAAGATGGTGGCCCTA-1_3	1.16023	3.85207	9ploss_21qloss
AAAGATGGTGTCAATC-1_5	0.531083	11.9882	9ploss_21wt
AAAGATGGTGTTGAGG-1_1	0.644061	2.72781	9ploss_21wt
AAAGATGGTGTTGAGG-1_7	2.06345	13.9408	9ploss_21wt
AAAGATGGTTACAGAA-1_3	0.950122	5.19527	9ploss_21qloss
AAAGATGGTTATCGGT-1_6	1.22705	8.52071	9ploss_21wt
AAAGATGGTTCCCGAG-1_11	1.21935	1.0355	normal
AAAGATGGTTCTGAAC-1_7	2.0332	8.11243	9ploss_21wt
AAAGATGGTTCTGGTA-1_7	3.4303	6.07101	9ploss_21wt
AAAGATGGTTGATTCG-1_6	1.36294	1.97633	9ploss_21wt
AAAGATGGTTGTTTGG-1_12	1.50899	2.66864	nf2_setd2
AAAGATGGTTGTTTGG-1_13	0.425472	0.0828402	nf2_setd2
AAAGATGTCAACACGT-1_13	1.37502	3.20118	nf2_setd2
AAAGATGTCAACCATG-1_3	1.81653	6.18935	9ploss_21qloss
AAAGATGTCAACGCTA-1_1	0.728239	3.65089	9ploss_21wt
AAAGATGTCACCATAG-1_2	1.48569	3.92308	9ploss_21qloss
AAAGATGTCACGACTA-1_3	1.36203	3.95266	9ploss_21qloss
AAAGATGTCAGCAACT-1_5	1.44438	11.1124	9ploss_21wt
AAAGATGTCAGCGACC-1_1	1.12548	2.10059	9ploss_21wt
AAAGATGTCAGTTCGA-1_1	2.12836	2.23669	9ploss_21wt
AAAGATGTCATGCAAC-1_3	0.71653	3.11243	9ploss_21qloss
AAAGATGTCATGTCTT-1_2	0	1.9645	9ploss_21qloss
AAAGATGTCCAAATGC-1_3	1.7605	3.52663	9ploss_21qloss
AAAGATGTCCATGAGT-1_12	1.37723	5.43787	nf2_setd2
AAAGATGTCCCAAGAT-1_12	1.24552	2.92899	nf2_setd2
AAAGATGTCCCACTTG-1_1	2.05949	4.46154	9ploss_21wt
AAAGATGTCCGATATG-1_9	1.09659	0.153846	nf2_setd2
AAAGATGTCCGCAAGC-1_3	0.997721	2.69822	9ploss_21qloss
AAAGATGTCCGCAAGC-1_4	1.71795	5.01183	9ploss_21qloss
AAAGATGTCCGCAGTG-1_13	1.23235	1.26036	nf2_setd2
AAAGATGTCCGCGCAA-1_5	1.80181	11.1065	9ploss_21wt
AAAGATGTCCGTACAA-1_1	2.1234	2.49704	9ploss_21wt
AAAGATGTCCTGCAGG-1_2	2.36908	3.98225	9ploss_21qloss
AAAGATGTCCTGCAGG-1_3	1.49911	4.65089	9ploss_21qloss
AAAGATGTCGCAGGCT-1_7	1.83728	6.34911	9ploss_21wt
AAAGATGTCGCGCCAA-1_1	1.77075	5.37278	9ploss_21wt
AAAGATGTCGGTTAAC-1_3	1.2076	4.52071	9ploss_21qloss
AAAGATGTCGTACGGC-1_1	1.62736	3.64497	9ploss_21wt
AAAGATGTCGTCCGTT-1_12	1.44978	4.49112	nf2_setd2
AAAGATGTCTAACTCT-1_11	0.855755	0.0532544	normal
AAAGATGTCTCGCATC-1_7	1.85975	15.432	9ploss_21wt
AAAGATGTCTCTTGAT-1_6	2.05783	11.6391	9ploss_21wt
AAAGATGTCTGAAAGA-1_8	2.38105	1.3787	normal
AAAGATGTCTGAGGGA-1_1	0.70811	0.745562	9ploss_21wt
AAAGATGTCTGATACG-1_3	1.13928	0.852071	9ploss_21qloss
AAAGATGTCTGATTCT-1_1	0.0796354	0.325444	9ploss_21wt
AAAGATGTCTGATTCT-1_10	1.20551	6.07692	nf2_setd2
AAAGATGTCTGATTCT-1_2	0	0.384615	9ploss_21qloss
AAAGATGTCTGATTCT-1_3	0.33787	0.384615	9ploss_21qloss
AAAGATGTCTGATTCT-1_8	1.06063	0.284024	normal
AAAGATGTCTGATTCT-1_9	0.82603	0.313609	nf2_setd2
AAAGATGTCTTCCTTC-1_11	2.57836	0.183432	normal
AAAGATGTCTTCGGTC-1_10	1.59671	3.89349	nf2_setd2
AAAGATGTCTTGAGGT-1_2	1.84871	1.74556	9ploss_21qloss
AAAGATGTCTTGCATT-1_4	1.25142	17.4083	9ploss_21qloss
AAAGATGTCTTGGGTA-1_6	1.42586	6.26627	9ploss_21wt
AAAGATGTCTTGTATC-1_13	1.51882	2.79882	nf2_setd2
AAAGATGTCTTTACGT-1_2	0	2.89941	9ploss_21qloss
AAAGATGTCTTTAGTC-1_7	1.61986	4.98817	9ploss_21wt
AAAGCAAAGAAACGCC-1_9	1.35046	0.0946746	nf2_setd2
AAAGCAAAGAATAGGG-1_6	1.76833	9.00592	9ploss_21wt
AAAGCAAAGACAAAGG-1_3	1.80319	3.49112	9ploss_21qloss
AAAGCAAAGACAAGCC-1_2	0.281247	3.30769	9ploss_21qloss
AAAGCAAAGACAAGCC-1_4	2.14019	11.9467	9ploss_21qloss
AAAGCAAAGACAGGCT-1_4	0.975581	17.5858	9ploss_21qloss
AAAGCAAAGACTGTAA-1_9	1.86133	0.662722	nf2_setd2
AAAGCAAAGAGGACGG-1_12	0.42651	0.0473373	nf2_setd2
AAAGCAAAGAGGTAGA-1_3	1.13985	3.82249	9ploss_21qloss
AAAGCAAAGAGTAATC-1_9	1.33369	0.242604	nf2_setd2
AAAGCAAAGAGTACCG-1_2	2.05243	5.30769	9ploss_21qloss
AAAGCAAAGAGTTGGC-1_3	2.75529	4.17751	9ploss_21qloss
AAAGCAAAGATACACA-1_4	1.7704	15.8343	9ploss_21qloss
AAAGCAAAGATCGATA-1_13	1.29132	3.95266	nf2_setd2
AAAGCAAAGATGTGGC-1_6	1.50251	8.14793	9ploss_21wt
AAAGCAAAGATTACCC-1_1	1.54803	2.08284	9ploss_21wt
AAAGCAAAGCAACGGT-1_6	1.32405	10.5917	9ploss_21wt
AAAGCAAAGCACACAG-1_13	1.2345	0.307692	nf2_setd2
AAAGCAAAGCATGGCA-1_12	1.45874	3.18343	nf2_setd2
AAAGCAAAGCCTCGTG-1_4	2.28528	6.95858	9ploss_21qloss
AAAGCAAAGCGAGAAA-1_13	0.740475	0.508876	nf2_setd2
AAAGCAAAGCGTCTAT-1_6	1.76734	12.7929	9ploss_21wt
AAAGCAAAGCGTGAAC-1_3	1.31501	3.3432	9ploss_21qloss
AAAGCAAAGCGTGAGT-1_12	0.340448	1.40237	nf2_setd2
AAAGCAAAGCTGAAAT-1_2	0	4.24852	9ploss_21qloss
AAAGCAAAGGAGTAGA-1_5	2.35585	12.503	9ploss_21wt
AAAGCAAAGGATCGCA-1_13	1.5228	2.74556	nf2_setd2
AAAGCAAAGGATGTAT-1_7	2.1585	12.9231	9ploss_21wt
AAAGCAAAGGCAAAGA-1_4	1.13924	12.4734	9ploss_21qloss
AAAGCAAAGGCATTGG-1_1	1.26471	3.71006	9ploss_21wt
AAAGCAAAGGTCATCT-1_1	1.12341	3.10059	9ploss_21wt
AAAGCAAAGGTGCACA-1_9	0.331233	0.100592	nf2_setd2
AAAGCAAAGTACACCT-1_1	3.88719	2.76923	9ploss_21wt
AAAGCAAAGTACGATA-1_7	1.67324	4.3432	9ploss_21wt
AAAGCAAAGTACGCCC-1_1	0.672702	1.6213	9ploss_21wt
AAAGCAAAGTAGCGGT-1_5	1.2846	5.78698	9ploss_21wt
AAAGCAAAGTAGGTGC-1_13	0.950195	0.881657	nf2_setd2
AAAGCAAAGTCCATAC-1_13	1.21852	1.29586	nf2_setd2
AAAGCAAAGTGAAGAG-1_7	2.24863	3.20118	9ploss_21wt
AAAGCAAAGTGACATA-1_1	1.0698	6.3787	9ploss_21wt
AAAGCAAAGTGATCGG-1_7	-0.694336	2.7574	9ploss_21wt
AAAGCAAAGTGGAGAA-1_4	0.274819	14.3905	9ploss_21qloss
AAAGCAAAGTGGAGAA-1_7	1.48195	10.1834	9ploss_21wt
AAAGCAAAGTGTCCCG-1_5	1.43336	10.5503	9ploss_21wt
AAAGCAAAGTTAAGTG-1_6	1.46699	8.68047	9ploss_21wt
AAAGCAAAGTTCGATC-1_12	0.600594	0.0532544	nf2_setd2
AAAGCAAAGTTGAGAT-1_7	2.04971	12.2367	9ploss_21wt
AAAGCAAAGTTGTAGA-1_3	1.08188	6.76923	9ploss_21qloss
AAAGCAAAGTTTAGGA-1_6	0.11628	7.71006	9ploss_21wt
AAAGCAAAGTTTCCTT-1_3	1.59036	3.84615	9ploss_21qloss
AAAGCAACAAACGTGG-1_1	3.7221	3.07692	9ploss_21wt
AAAGCAACAAATCCGT-1_7	0.662106	7.56805	9ploss_21wt
AAAGCAACAACGATGG-1_3	1.84923	9.46746	9ploss_21qloss
AAAGCAACAAGCTGGA-1_12	1.68062	1.57988	nf2_setd2
AAAGCAACAAGGTTTC-1_11	0.669751	0.857988	normal
AAAGCAACAATCAGAA-1_12	0.0346305	0.692308	nf2_setd2
AAAGCAACAATCGGTT-1_7	2.08264	10.6331	9ploss_21wt
AAAGCAACAATGGACG-1_7	1.23328	5.99408	9ploss_21wt
AAAGCAACACAACGTT-1_2	1.78411	2.63314	9ploss_21qloss
AAAGCAACACAACTGT-1_12	1.66589	3.93491	nf2_setd2
AAAGCAACACATCCGG-1_12	1.27181	0.668639	nf2_setd2
AAAGCAACACATCTTT-1_7	1.47135	6.33136	9ploss_21wt
AAAGCAACACCAGATT-1_4	2.22591	8.47337	9ploss_21qloss
AAAGCAACACCAGGCT-1_1	3.2024	2.25444	9ploss_21wt
AAAGCAACACCGATAT-1_7	1.23842	7.11243	9ploss_21wt
AAAGCAACACCTCGTT-1_4	2.17468	13.0178	9ploss_21qloss
AAAGCAACACCTCGTT-1_6	0.178158	8.19527	9ploss_21wt
AAAGCAACACGACGAA-1_7	0.679796	3.31361	9ploss_21wt
AAAGCAACACGCCAGT-1_1	2.38482	2.60355	9ploss_21wt
AAAGCAACACTACAGT-1_3	1.05976	5.84615	9ploss_21qloss
AAAGCAACACTACAGT-1_5	2.53679	2.3432	9ploss_21wt
AAAGCAACACTCTGTC-1_7	1.69046	7.17751	9ploss_21wt
AAAGCAACACTTCTGC-1_4	1.05022	20.8402	9ploss_21qloss
AAAGCAACACTTCTGC-1_6	1.72075	6.6568	9ploss_21wt
AAAGCAACAGACGCTC-1_13	3.95482	2.07692	nf2_setd2
AAAGCAACAGATGGGT-1_1	3.27558	3.79882	9ploss_21wt
AAAGCAACAGCAGTTT-1_5	0.763131	4.56805	9ploss_21wt
AAAGCAACAGCATGAG-1_13	1.07175	0.390533	nf2_setd2
AAAGCAACAGCTGTTA-1_12	1.64556	3.14201	nf2_setd2
AAAGCAACAGGACCCT-1_12	1.95651	1.3432	nf2_setd2
AAAGCAACAGGCGATA-1_1	1.61522	4.6568	9ploss_21wt
AAAGCAACAGGGTATG-1_9	0.510204	0.12426	nf2_setd2
AAAGCAACAGGTCGTC-1_1	2.22186	2.80473	9ploss_21wt
AAAGCAACAGGTGGAT-1_2	0.982771	3.66864	9ploss_21qloss
AAAGCAACAGGTTTCA-1_7	0.611945	2.47337	9ploss_21wt
AAAGCAACAGTAAGAT-1_13	1.29575	1.34911	nf2_setd2
AAAGCAACAGTAAGCG-1_9	2.55797	0.390533	nf2_setd2
AAAGCAACAGTATCTG-1_4	1.60183	10.858	9ploss_21qloss
AAAGCAACAGTCTTCC-1_8	0.719453	0.64497	normal
AAAGCAACAGTGGGAT-1_7	1.44697	9.21302	9ploss_21wt
AAAGCAACATAGTAAG-1_7	0.613317	5.10059	9ploss_21wt
AAAGCAACATATACCG-1_7	1.80994	13.3728	9ploss_21wt
AAAGCAACATCAGTCA-1_4	1.97187	8.97041	9ploss_21qloss
AAAGCAACATCCGTGG-1_1	2.27062	3.18935	9ploss_21wt
AAAGCAACATCGACGC-1_1	1.95176	1.68639	9ploss_21wt
AAAGCAACATCGACGC-1_5	1.18869	9.39645	9ploss_21wt
AAAGCAACATCGATGT-1_6	2.70414	3.51479	9ploss_21wt
AAAGCAACATCTCCCA-1_5	2.03104	6.48521	9ploss_21wt
AAAGCAACATCTGGTA-1_4	1.43917	13.1598	9ploss_21qloss
AAAGCAACATGAAGTA-1_6	1.20594	13.0592	9ploss_21wt
AAAGCAACATGGGACA-1_5	1.40985	13.0651	9ploss_21wt
AAAGCAACATGGTTGT-1_7	2.87667	5.18935	9ploss_21wt
AAAGCAACATGTTGAC-1_6	1.3356	10.3491	9ploss_21wt
AAAGCAACATTACCTT-1_13	1.63894	2.94675	nf2_setd2
AAAGCAACATTGGTAC-1_11	0.976777	4.48521	normal
AAAGCAACATTTGCTT-1_1	2.45478	3.12426	9ploss_21wt
AAAGCAAGTAACGCGA-1_5	2.2354	14.4142	9ploss_21wt
AAAGCAAGTAAGGATT-1_1	1.48527	5	9ploss_21wt
AAAGCAAGTAAGGGAA-1_4	1.51722	16.5858	9ploss_21qloss
AAAGCAAGTAAGTGTA-1_1	0.573218	0.87574	9ploss_21wt
AAAGCAAGTAATCACC-1_7	1.20778	10.1006	9ploss_21wt
AAAGCAAGTACCGCTG-1_2	0.97493	6.8284	9ploss_21qloss
AAAGCAAGTAGCACGA-1_7	1.22001	4.54438	9ploss_21wt
AAAGCAAGTAGCTCCG-1_13	0.986211	0.911243	nf2_setd2
AAAGCAAGTAGGGACT-1_6	1.04386	13.2544	9ploss_21wt
AAAGCAAGTATATGGA-1_5	1.5467	12.4083	9ploss_21wt
AAAGCAAGTATATGGA-1_6	1.45101	12.787	9ploss_21wt
AAAGCAAGTATCTGCA-1_6	0.288387	7.33136	9ploss_21wt
AAAGCAAGTCAAAGCG-1_11	1.7565	1.21893	normal
AAAGCAAGTCAGAATA-1_5	1.37444	8.47929	9ploss_21wt
AAAGCAAGTCATACTG-1_9	0.69811	0.0591716	nf2_setd2
AAAGCAAGTCATCGGC-1_1	2.96981	3.72781	9ploss_21wt
AAAGCAAGTCCGACGT-1_1	2.24944	7.19527	9ploss_21wt
AAAGCAAGTCCTCCAT-1_13	1.07367	2.30769	nf2_setd2
AAAGCAAGTCGCATAT-1_3	1.04835	6.26036	9ploss_21qloss
AAAGCAAGTCTAAACC-1_6	1.86036	10.1893	9ploss_21wt
AAAGCAAGTCTAGTCA-1_3	1.67456	4.18343	9ploss_21qloss
AAAGCAAGTCTAGTCA-1_7	1.80237	9.28402	9ploss_21wt
AAAGCAAGTCTCCACT-1_6	1.36205	8.42604	9ploss_21wt
AAAGCAAGTCTGATTG-1_4	1.315	10.7101	9ploss_21qloss
AAAGCAAGTCTTGATG-1_6	0.574865	8.01775	9ploss_21wt
AAAGCAAGTGACAAAT-1_4	2.61081	12.6805	9ploss_21qloss
AAAGCAAGTGAGGGAG-1_6	2.53932	7.62722	9ploss_21wt
AAAGCAAGTGCAACTT-1_13	0.777995	0.39645	nf2_setd2
AAAGCAAGTGCCTGTG-1_13	1.16621	2	nf2_setd2
AAAGCAAGTGGTGTAG-1_3	1.28801	3.21893	9ploss_21qloss
AAAGCAAGTGTAAGTA-1_2	1.07895	4.08284	9ploss_21qloss
AAAGCAAGTGTCAATC-1_3	1.59722	3.52663	9ploss_21qloss
AAAGCAAGTGTGGTTT-1_3	2.4643	3.84024	9ploss_21qloss
AAAGCAAGTGTTTGTG-1_7	1.31955	10.9822	9ploss_21wt
AAAGCAAGTTCGTGAT-1_1	2.07837	4.65089	9ploss_21wt
AAAGCAAGTTCGTGAT-1_5	1.62613	10.5858	9ploss_21wt
AAAGCAAGTTGAGGTG-1_5	2.22789	20.3609	9ploss_21wt
AAAGCAAGTTGATTCG-1_13	1.8388	3.24852	nf2_setd2
AAAGCAAGTTGATTCG-1_5	1.8995	10.2367	9ploss_21wt
AAAGCAAGTTGTTTGG-1_7	2.00623	6.48521	9ploss_21wt
AAAGCAAGTTTCGCTC-1_2	1.14395	3.7574	9ploss_21qloss
AAAGCAAGTTTGTGTG-1_12	1.54317	2.28402	nf2_setd2
AAAGCAATCAAGCCTA-1_2	0.270741	3.54438	9ploss_21qloss
AAAGCAATCAATCTCT-1_12	1.55327	11.3195	nf2_setd2
AAAGCAATCACATGCA-1_4	2.00875	11.3609	9ploss_21qloss
AAAGCAATCACCAGGC-1_6	2.04265	5.61538	9ploss_21wt
AAAGCAATCACGAAGG-1_4	1.82587	9.85207	9ploss_21qloss
AAAGCAATCACGAAGG-1_8	0.28128	0.366864	normal
AAAGCAATCAGAGGTG-1_12	2.2733	0.775148	nf2_setd2
AAAGCAATCAGCAACT-1_13	0.959475	0.260355	nf2_setd2
AAAGCAATCAGCATGT-1_12	1.26771	5.44379	nf2_setd2
AAAGCAATCAGGCGAA-1_3	1.48995	4.34911	9ploss_21qloss
AAAGCAATCAGGTAAA-1_6	2.39963	11.1183	9ploss_21wt
AAAGCAATCATAAAGG-1_2	0.653056	3.83432	9ploss_21qloss
AAAGCAATCATAAAGG-1_5	0.960808	12.2071	9ploss_21wt
AAAGCAATCATCATTC-1_5	0.641853	0.402367	9ploss_21wt
AAAGCAATCATCTGCC-1_13	1.29892	1.43787	nf2_setd2
AAAGCAATCATTGCGA-1_13	1.0526	1.40828	nf2_setd2
AAAGCAATCCAAACAC-1_3	0.803893	1.87574	9ploss_21qloss
AAAGCAATCCAAACTG-1_9	0.449594	0.112426	nf2_setd2
AAAGCAATCCAAAGTC-1_6	1.58837	3.28994	9ploss_21wt
AAAGCAATCCCATTTA-1_6	1.26697	3.66864	9ploss_21wt
AAAGCAATCCCGACTT-1_7	1.71525	9.35503	9ploss_21wt
AAAGCAATCCCTCTTT-1_9	1.22915	0.0828402	nf2_setd2
AAAGCAATCCGCGGTA-1_13	1.33314	1.81657	nf2_setd2
AAAGCAATCCGCGTTT-1_5	1.94291	4.40237	9ploss_21wt
AAAGCAATCCTCCTAG-1_4	1.17791	7.86982	9ploss_21qloss
AAAGCAATCCTGCCAT-1_12	0.447514	0.0591716	nf2_setd2
AAAGCAATCCTGTAGA-1_9	0.491079	0.0591716	nf2_setd2
AAAGCAATCCTTTCTC-1_1	2.17269	5.36686	9ploss_21wt
AAAGCAATCGCACTCT-1_2	2.83171	2.67456	9ploss_21qloss
AAAGCAATCGCGGATC-1_4	0.945845	14.1065	9ploss_21qloss
AAAGCAATCGGAATCT-1_3	1.16339	2.71006	9ploss_21qloss
AAAGCAATCGGGAGTA-1_3	1.11904	3.31361	9ploss_21qloss
AAAGCAATCGGTCTAA-1_4	0.82893	18.8994	9ploss_21qloss
AAAGCAATCTACCTGC-1_1	1.10558	2.49112	9ploss_21wt
AAAGCAATCTAGCACA-1_2	0.240851	4.94083	9ploss_21qloss
AAAGCAATCTCAAACG-1_1	1.30092	6.37278	9ploss_21wt
AAAGCAATCTCCAACC-1_6	1.9547	17.645	9ploss_21wt
AAAGCAATCTGCAAGT-1_7	2.15182	8	9ploss_21wt
AAAGCAATCTGCTGTC-1_13	1.76303	1.86982	nf2_setd2
AAAGCAATCTGTCAAG-1_9	1.13935	0.443787	nf2_setd2
AAAGCAATCTGTCTCG-1_6	1.729	8.05917	9ploss_21wt
AAAGCAATCTGTTTGT-1_9	0.778001	0.106509	nf2_setd2
AAAGCAATCTTGAGAC-1_11	1.0862	0.840237	normal
AAAGCAATCTTGTCAT-1_8	2.18832	1.00592	normal
AAAGTAGAGAAACGCC-1_2	0.392203	2.88757	9ploss_21qloss
AAAGTAGAGAAGGGTA-1_11	0.52431	0.289941	normal
AAAGTAGAGAAGGGTA-1_6	2.77571	8.10651	9ploss_21wt
AAAGTAGAGACACGAC-1_3	1.00816	5.11243	9ploss_21qloss
AAAGTAGAGACAGACC-1_6	2.36929	11.6568	9ploss_21wt
AAAGTAGAGACCGGAT-1_9	1.11538	0.035503	nf2_setd2
AAAGTAGAGACTAGGC-1_4	0.273488	11.0178	9ploss_21qloss
AAAGTAGAGACTGTAA-1_2	3.20695	0.402367	9ploss_21qloss
AAAGTAGAGAGCCTAG-1_3	1.15618	4.74556	9ploss_21qloss
AAAGTAGAGAGCTTCT-1_7	1.5462	6.92308	9ploss_21wt
AAAGTAGAGAGGGATA-1_1	0.582675	3.81065	9ploss_21wt
AAAGTAGAGAGGTAGA-1_1	1.9115	3.20118	9ploss_21wt
AAAGTAGAGAGTGACC-1_2	0.92433	5.37278	9ploss_21qloss
AAAGTAGAGAGTTGGC-1_1	3.76314	3.91716	9ploss_21wt
AAAGTAGAGATCACGG-1_2	0.629409	6.02367	9ploss_21qloss
AAAGTAGAGATCCCGC-1_7	1.63855	5.51479	9ploss_21wt
AAAGTAGAGATCGATA-1_12	1.15084	0.224852	nf2_setd2
AAAGTAGAGATTACCC-1_12	0.980921	0.751479	nf2_setd2
AAAGTAGAGCAGCGTA-1_1	0.838776	2.18935	9ploss_21wt
AAAGTAGAGCCCAATT-1_7	1.67909	11.1716	9ploss_21wt
AAAGTAGAGCGCCTCA-1_13	1.1465	2.91716	nf2_setd2
AAAGTAGAGCGTGAAC-1_1	0.598953	2.87574	9ploss_21wt
AAAGTAGAGCTGCAAG-1_3	1.23729	8.15385	9ploss_21qloss
AAAGTAGAGCTTCGCG-1_13	2.63831	3.85207	nf2_setd2
AAAGTAGAGGACCACA-1_5	1.75927	10.1893	9ploss_21wt
AAAGTAGAGGATGGAA-1_4	1.81265	17.0651	9ploss_21qloss
AAAGTAGAGGCCCTCA-1_2	2.55558	4.17751	9ploss_21qloss
AAAGTAGAGGCCCTCA-1_3	2.47859	3.01183	9ploss_21qloss
AAAGTAGAGGCCCTCA-1_9	2.35919	0.289941	nf2_setd2
AAAGTAGAGGCTACGA-1_3	0.798741	2.11834	9ploss_21qloss
AAAGTAGAGGGTCGAT-1_4	0.97862	10.5621	9ploss_21qloss
AAAGTAGAGGTACTCT-1_3	3.34165	7.94083	9ploss_21qloss
AAAGTAGAGGTGCTTT-1_13	0.933262	0.278107	nf2_setd2
AAAGTAGAGTACGTAA-1_1	1.07086	3.30178	9ploss_21wt
AAAGTAGAGTAGCGGT-1_4	2.36247	10.3254	9ploss_21qloss
AAAGTAGAGTCTCAAC-1_2	2.64723	4.92899	9ploss_21qloss
AAAGTAGAGTGTGAAT-1_12	1.14333	6.02367	nf2_setd2
AAAGTAGAGTGTGGCA-1_1	1.58338	4.51479	9ploss_21wt
AAAGTAGAGTTAACGA-1_6	0.362912	3.89941	9ploss_21wt
AAAGTAGAGTTACCCA-1_3	2.21921	2.63314	9ploss_21qloss
AAAGTAGAGTTACGGG-1_12	1.32581	1.95858	nf2_setd2
AAAGTAGAGTTAGGTA-1_8	1.84225	0.118343	normal
AAAGTAGCAAACTGTC-1_3	2.09474	3.75148	9ploss_21qloss
AAAGTAGCAAAGCAAT-1_3	1.59491	4.37278	9ploss_21qloss
AAAGTAGCAAATTGCC-1_2	0.415555	5.40237	9ploss_21qloss
AAAGTAGCAACACGCC-1_4	0.778325	12.3728	9ploss_21qloss
AAAGTAGCAACTGCTA-1_4	2.89055	13.5917	9ploss_21qloss
AAAGTAGCAAGCCATT-1_3	1.99087	5.97633	9ploss_21qloss
AAAGTAGCAAGCCGCT-1_7	1.70644	8.92308	9ploss_21wt
AAAGTAGCAAGTCTAC-1_3	1.04141	3	9ploss_21qloss
AAAGTAGCAATGGAAT-1_13	0.974357	1.42012	nf2_setd2
AAAGTAGCAATGGATA-1_5	1.78886	10.5503	9ploss_21wt
AAAGTAGCACAACTGT-1_11	0.887249	0.201183	normal
AAAGTAGCACACCGCA-1_5	2.56315	2.28402	9ploss_21wt
AAAGTAGCACACGCTG-1_7	1.71841	4.1716	9ploss_21wt
AAAGTAGCACAGCCCA-1_13	0.961098	0.426036	nf2_setd2
AAAGTAGCACAGTCGC-1_12	1.37841	0.781065	nf2_setd2
AAAGTAGCACATGGGA-1_4	0.245226	17.5858	9ploss_21qloss
AAAGTAGCACCCTATC-1_3	0.687469	4.21893	9ploss_21qloss
AAAGTAGCACCCTATC-1_5	0.72729	9.44379	9ploss_21wt
AAAGTAGCACGGCCAT-1_9	0.561506	0.266272	nf2_setd2
AAAGTAGCACGGTAAG-1_2	2.30014	4.50296	9ploss_21qloss
AAAGTAGCACTCGACG-1_11	1.25443	0.177515	normal
AAAGTAGCACTCGACG-1_12	1.19626	4.92899	nf2_setd2
AAAGTAGCACTGCCAG-1_3	1.21638	3.52071	9ploss_21qloss
AAAGTAGCACTTGGAT-1_7	0.592914	4.07692	9ploss_21wt
AAAGTAGCAGACGCAA-1_12	1.34256	3.11243	nf2_setd2
AAAGTAGCAGCGATCC-1_12	0.342226	0.147929	nf2_setd2
AAAGTAGCAGCGTCCA-1_1	1.1209	5.08284	9ploss_21wt
AAAGTAGCAGCTGCAC-1_13	1.06631	1.9645	nf2_setd2
AAAGTAGCAGGAATCG-1_1	-0.247268	1.74556	9ploss_21wt
AAAGTAGCAGGATCGA-1_1	2.52647	2.68047	9ploss_21wt
AAAGTAGCAGGTCCAC-1_13	2.72801	2.7929	nf2_setd2
AAAGTAGCAGGTCGTC-1_4	1.24549	12.213	9ploss_21qloss
AAAGTAGCAGGTGCCT-1_2	1.52075	3.68047	9ploss_21qloss
AAAGTAGCAGGTTTCA-1_12	1.45675	3.33728	nf2_setd2
AAAGTAGCAGTCGTGC-1_5	1.48468	5.6568	9ploss_21wt
AAAGTAGCAGTGACAG-1_9	0.934026	0.295858	nf2_setd2
AAAGTAGCATAAAGGT-1_13	2.3439	3.26036	nf2_setd2
AAAGTAGCATAACCTG-1_3	0.953865	2.73964	9ploss_21qloss
AAAGTAGCATAAGACA-1_3	0.986832	4.28994	9ploss_21qloss
AAAGTAGCATCTGGTA-1_6	1.21392	8.11243	9ploss_21wt
AAAGTAGCATGACATC-1_1	2.93929	1.89941	9ploss_21wt
AAAGTAGCATGACATC-1_11	1.48435	0.0414201	normal
AAAGTAGCATGACGGA-1_1	2.67029	3.90533	9ploss_21wt
AAAGTAGCATGCCACG-1_7	0.737983	4.44379	9ploss_21wt
AAAGTAGCATGCCTAA-1_6	1.97566	9.3787	9ploss_21wt
AAAGTAGCATTAGGCT-1_11	0.750297	1.21893	normal
AAAGTAGCATTAGGCT-1_13	1.15257	1.11834	nf2_setd2
AAAGTAGCATTGCGGC-1_13	1.08604	2.44379	nf2_setd2
AAAGTAGGTAAGTGTA-1_7	1.20553	3.46154	9ploss_21wt
AAAGTAGGTACAAGTA-1_2	1.73583	5.05917	9ploss_21qloss
AAAGTAGGTACCCAAT-1_7	1.46842	3.81065	9ploss_21wt
AAAGTAGGTACGAAAT-1_7	1.72153	10.9586	9ploss_21wt
AAAGTAGGTAGAGCTG-1_6	1.87193	6.6213	9ploss_21wt
AAAGTAGGTAGTACCT-1_3	2.09873	4.63314	9ploss_21qloss
AAAGTAGGTATGCTTG-1_2	2.9521	5	9ploss_21qloss
AAAGTAGGTCACAAGG-1_13	1.26949	3.94083	nf2_setd2
AAAGTAGGTCACACGC-1_11	1.04849	0.343195	normal
AAAGTAGGTCATTAGC-1_1	3.46796	5.71598	9ploss_21wt
AAAGTAGGTCCCGACA-1_6	3.02809	5.2071	9ploss_21wt
AAAGTAGGTCGTTGTA-1_2	0	0.142012	9ploss_21qloss
AAAGTAGGTCTCGTTC-1_13	1.08275	0.923077	nf2_setd2
AAAGTAGGTCTTTCAT-1_5	1.74306	0.928994	9ploss_21wt
AAAGTAGGTGACCAAG-1_3	3.04617	4.68047	9ploss_21qloss
AAAGTAGGTGACTCAT-1_7	1.42709	4.34911	9ploss_21wt
AAAGTAGGTGATGTCT-1_6	0.749945	6.97041	9ploss_21wt
AAAGTAGGTGCGCTTG-1_9	1.91742	1.26036	nf2_setd2
AAAGTAGGTGCTGTAT-1_5	1.8792	9.86391	9ploss_21wt
AAAGTAGGTGGCAAAC-1_3	1.30813	5.81065	9ploss_21qloss
AAAGTAGGTGGTAACG-1_9	1.17192	0.218935	nf2_setd2
AAAGTAGGTGGTACAG-1_6	2.40767	9.38462	9ploss_21wt
AAAGTAGGTGTTTGGT-1_3	1.47009	1.97041	9ploss_21qloss
AAAGTAGGTTAAAGTG-1_1	1.30605	3.16568	9ploss_21wt
AAAGTAGGTTAGTGGG-1_6	2.23054	12.8284	9ploss_21wt
AAAGTAGGTTATCCGA-1_3	1.09086	2.7929	9ploss_21qloss
AAAGTAGGTTATGCGT-1_2	1.09365	9.92308	9ploss_21qloss
AAAGTAGGTTATGTGC-1_6	1.80587	14.8639	9ploss_21wt
AAAGTAGGTTCCACGG-1_13	1.38635	2.49112	nf2_setd2
AAAGTAGGTTCCACTC-1_3	1.93337	2.53254	9ploss_21qloss
AAAGTAGGTTCCCGAG-1_7	1.68011	11.4793	9ploss_21wt
AAAGTAGGTTGTCGCG-1_13	-0.093095	0.662722	nf2_setd2
AAAGTAGGTTGTGGAG-1_11	0.988988	0.171598	normal
AAAGTAGGTTTAGCTG-1_6	1.90035	3.77515	9ploss_21wt
AAAGTAGGTTTGTTGG-1_7	2.17675	10.0473	9ploss_21wt
AAAGTAGTCACAATGC-1_13	1.20487	1.08876	nf2_setd2
AAAGTAGTCACCAGGC-1_6	1.90236	9.3787	9ploss_21wt
AAAGTAGTCACCTTAT-1_2	1.78098	7.71006	9ploss_21qloss
AAAGTAGTCACGCATA-1_9	0.540611	0.272189	nf2_setd2
AAAGTAGTCACTATTC-1_4	1.41088	12.7574	9ploss_21qloss
AAAGTAGTCAGGATCT-1_4	3.83774	14.858	9ploss_21qloss
AAAGTAGTCAGGCAAG-1_2	0.207675	5.97633	9ploss_21qloss
AAAGTAGTCAGTCAGT-1_1	2.44934	3.14793	9ploss_21wt
AAAGTAGTCAGTTGAC-1_1	2.53719	3.89941	9ploss_21wt
AAAGTAGTCATAACCG-1_5	2.24918	13.0769	9ploss_21wt
AAAGTAGTCATGCATG-1_6	1.87147	10.1006	9ploss_21wt
AAAGTAGTCATGGTCA-1_4	1.12522	7.0355	9ploss_21qloss
AAAGTAGTCATTCACT-1_1	2.03645	3.6568	9ploss_21wt
AAAGTAGTCCAAAGTC-1_1	1.89442	3.8284	9ploss_21wt
AAAGTAGTCCACTGGG-1_5	1.0738	5.72189	9ploss_21wt
AAAGTAGTCCCATTTA-1_7	1.16856	4.01183	9ploss_21wt
AAAGTAGTCCCTAACC-1_2	2.0147	5.53254	9ploss_21qloss
AAAGTAGTCCGCATAA-1_5	1.83755	7.53846	9ploss_21wt
AAAGTAGTCCGCATAA-1_7	1.23933	7.26627	9ploss_21wt
AAAGTAGTCCTTTCGG-1_11	0.357802	0.550296	normal
AAAGTAGTCGAATGGG-1_3	0.723783	4.33728	9ploss_21qloss
AAAGTAGTCGAGAGCA-1_5	1.77151	3.1716	9ploss_21wt
AAAGTAGTCGAGGTAG-1_3	0.94947	2.85799	9ploss_21qloss
AAAGTAGTCGCAAGCC-1_6	1.61868	5.69231	9ploss_21wt
AAAGTAGTCGCCCTTA-1_2	0.860437	6.23669	9ploss_21qloss
AAAGTAGTCGCGCCAA-1_9	1.36785	0.343195	nf2_setd2
AAAGTAGTCGTATCAG-1_7	2.55965	7.5858	9ploss_21wt
AAAGTAGTCGTCACGG-1_1	1.67184	4.86982	9ploss_21wt
AAAGTAGTCGTGGACC-1_6	2.34255	3.70414	9ploss_21wt
AAAGTAGTCGTTACAG-1_7	2.03502	7.29586	9ploss_21wt
AAAGTAGTCGTTTGCC-1_5	1.20115	7.85799	9ploss_21wt
AAAGTAGTCTACTATC-1_6	1.92851	6.59763	9ploss_21wt
AAAGTAGTCTCCGGTT-1_7	2.92468	9.02367	9ploss_21wt
AAAGTAGTCTCGTATT-1_6	3.05311	9.55621	9ploss_21wt
AAAGTAGTCTCTAAGG-1_1	0.906961	3.66864	9ploss_21wt
AAAGTAGTCTGAGGGA-1_9	0.799523	0.189349	nf2_setd2
AAAGTAGTCTGCGGCA-1_5	2.87686	15.8047	9ploss_21wt
AAAGTAGTCTGCTGCT-1_2	0.332933	4.39645	9ploss_21qloss
AAAGTAGTCTGGTATG-1_8	0.444742	0.242604	normal
AAAGTAGTCTGTACGA-1_6	0.87834	3.95858	9ploss_21wt
AAAGTAGTCTTCAACT-1_4	1.22868	12.3195	9ploss_21qloss
AAAGTAGTCTTCTGGC-1_13	0.19902	0.0769231	nf2_setd2
AAAGTAGTCTTGCCGT-1_5	1.65911	16.2367	9ploss_21wt
AAATGCCAGAAGGTTT-1_5	3.30982	4.95858	9ploss_21wt
AAATGCCAGAATTGTG-1_1	0.261254	3.59763	9ploss_21wt
AAATGCCAGACAAGCC-1_7	2.01447	4.06509	9ploss_21wt
AAATGCCAGACAGACC-1_3	0.737083	2.73964	9ploss_21qloss
AAATGCCAGACCACGA-1_2	0	0.0532544	9ploss_21qloss
AAATGCCAGACCCACC-1_1	2.14909	2.87574	9ploss_21wt
AAATGCCAGACCCACC-1_3	1.16635	7.06509	9ploss_21qloss
AAATGCCAGACTACAA-1_7	1.38416	9.87574	9ploss_21wt
AAATGCCAGACTAGAT-1_12	1.29392	5.09467	nf2_setd2
AAATGCCAGACTCGGA-1_1	1.43096	6.70414	9ploss_21wt
AAATGCCAGAGGACGG-1_12	1.531	2.84024	nf2_setd2
AAATGCCAGAGGACGG-1_4	0.264963	21.3669	9ploss_21qloss
AAATGCCAGAGTCGGT-1_12	0.266826	0.615385	nf2_setd2
AAATGCCAGAGTTGGC-1_4	0.158845	14.0296	9ploss_21qloss
AAATGCCAGATCCGAG-1_12	1.062	0.313609	nf2_setd2
AAATGCCAGATGTTAG-1_3	0.678288	5.11243	9ploss_21qloss
AAATGCCAGCATGGCA-1_2	2.80798	1.27811	9ploss_21qloss
AAATGCCAGCCCGAAA-1_2	1.0513	6.05325	9ploss_21qloss
AAATGCCAGCCTATGT-1_5	1.62549	1.89941	9ploss_21wt
AAATGCCAGCCTTGAT-1_13	1.14081	1.06509	nf2_setd2
AAATGCCAGCGATATA-1_7	1.30821	7.19527	9ploss_21wt
AAATGCCAGCGATCCC-1_1	2.97233	2.47337	9ploss_21wt
AAATGCCAGCGGATCA-1_3	0.684923	1.26036	9ploss_21qloss
AAATGCCAGCGTAATA-1_2	2.72252	5.05325	9ploss_21qloss
AAATGCCAGCGTCTAT-1_2	0	1.01775	9ploss_21qloss
AAATGCCAGCTCCCAG-1_3	1.02929	0.579882	9ploss_21qloss
AAATGCCAGCTCCTTC-1_6	1.754	7.38462	9ploss_21wt
AAATGCCAGCTTCGCG-1_2	3.43524	4.81065	9ploss_21qloss
AAATGCCAGGACATTA-1_7	2.22016	17.7515	9ploss_21wt
AAATGCCAGGCTACGA-1_9	0.463956	0.295858	nf2_setd2
AAATGCCAGGCTCATT-1_13	1.00211	0.56213	nf2_setd2
AAATGCCAGGCTCTTA-1_5	1.68486	6.69231	9ploss_21wt
AAATGCCAGGTCGGAT-1_12	1.33063	2.50296	nf2_setd2
AAATGCCAGTACGATA-1_2	1.48965	4.94083	9ploss_21qloss
AAATGCCAGTACTTGC-1_1	0.97342	3.64497	9ploss_21wt
AAATGCCAGTAGATGT-1_4	1.93624	10.5621	9ploss_21qloss
AAATGCCAGTCGCCGT-1_4	2.40292	10.7811	9ploss_21qloss
AAATGCCAGTGAAGAG-1_6	1.72874	8.6568	9ploss_21wt
AAATGCCAGTGGAGTC-1_7	1.54231	7.27811	9ploss_21wt
AAATGCCAGTGGTCCC-1_2	1.37549	6.65089	9ploss_21qloss
AAATGCCAGTGTACGG-1_3	1.10753	8.67456	9ploss_21qloss
AAATGCCAGTTAGGTA-1_6	1.01007	5.60947	9ploss_21wt
AAATGCCCAAACTGTC-1_5	1.19236	9.71598	9ploss_21wt
AAATGCCCAAAGCGGT-1_3	1.03514	5.92308	9ploss_21qloss
AAATGCCCAACCGCCA-1_7	2.18262	6.49704	9ploss_21wt
AAATGCCCAAGAGTCG-1_5	2.3029	6.3787	9ploss_21wt
AAATGCCCAAGCCCAC-1_13	1.34134	6.52071	nf2_setd2
AAATGCCCAAGCTGTT-1_3	1.03799	2.7574	9ploss_21qloss
AAATGCCCAAGGTGTG-1_8	1.43478	0.16568	normal
AAATGCCCAATAGAGT-1_2	0.543863	3.37278	9ploss_21qloss
AAATGCCCAATAGAGT-1_3	1.20244	1.6213	9ploss_21qloss
AAATGCCCAATCCGAT-1_13	2.64746	6.98817	nf2_setd2
AAATGCCCAATCTACG-1_2	1.21431	4.66864	9ploss_21qloss
AAATGCCCAATGGAAT-1_6	0.503815	11.8639	9ploss_21wt
AAATGCCCACACTGCG-1_3	1.1416	3.01775	9ploss_21qloss
AAATGCCCACAGACAG-1_1	1.22641	2.66864	9ploss_21wt
AAATGCCCACAGGAGT-1_4	1.01703	10.142	9ploss_21qloss
AAATGCCCACATTTCT-1_3	1.33462	4.66272	9ploss_21qloss
AAATGCCCACATTTCT-1_7	2.60292	3.53846	9ploss_21wt
AAATGCCCACGTAAGG-1_6	0.78843	6.11834	9ploss_21wt
AAATGCCCACTGTCGG-1_3	1.1868	3.18343	9ploss_21qloss
AAATGCCCAGACAGGT-1_6	1.19404	10.7101	9ploss_21wt
AAATGCCCAGATGAGC-1_5	1.36327	7.51479	9ploss_21wt
AAATGCCCAGCCTGTG-1_4	1.94756	11.4379	9ploss_21qloss
AAATGCCCAGCCTTTC-1_12	1.29471	3.98225	nf2_setd2
AAATGCCCAGGAATGC-1_7	1.52082	6.3787	9ploss_21wt
AAATGCCCAGGCTCAC-1_6	2.09835	11.9053	9ploss_21wt
AAATGCCCAGGGAGAG-1_2	1.52976	2.47337	9ploss_21qloss
AAATGCCCAGGTCGTC-1_6	2.03838	10.6568	9ploss_21wt
AAATGCCCATAACCTG-1_12	1.23671	1.9645	nf2_setd2
AAATGCCCATAACCTG-1_3	1.93227	1.27811	9ploss_21qloss
AAATGCCCATATACCG-1_7	2.32772	2.98817	9ploss_21wt
AAATGCCCATCATCCC-1_3	1.7935	2.21893	9ploss_21qloss
AAATGCCCATCCGCGA-1_2	0.572514	5.36095	9ploss_21qloss
AAATGCCCATCCTTGC-1_13	1.0187	2.85207	nf2_setd2
AAATGCCCATCGGAAG-1_4	2.64956	8.02959	9ploss_21qloss
AAATGCCCATCGGAAG-1_7	1.94459	8.87574	9ploss_21wt
AAATGCCCATCGGTTA-1_12	1.13932	6.86982	nf2_setd2
AAATGCCCATCTACGA-1_2	0.396154	1.88757	9ploss_21qloss
AAATGCCCATCTATGG-1_6	1.40134	6.46746	9ploss_21wt
AAATGCCCATCTGGTA-1_3	1.82555	3.97633	9ploss_21qloss
AAATGCCCATGACATC-1_3	1.31308	3.7574	9ploss_21qloss
AAATGCCCATGCCCGA-1_13	1.30352	2.33728	nf2_setd2
AAATGCCCATGCTGGC-1_6	1.94129	5.78107	9ploss_21wt
AAATGCCCATTCACTT-1_13	0.395131	0.0769231	nf2_setd2
AAATGCCCATTGGCGC-1_12	1.21562	5.34911	nf2_setd2
AAATGCCCATTGGTAC-1_9	1.00099	0.0650888	nf2_setd2
AAATGCCGTAACGACG-1_3	1.2545	4.94675	9ploss_21qloss
AAATGCCGTAACGCGA-1_3	0.987983	4.10651	9ploss_21qloss
AAATGCCGTAAGAGGA-1_3	1.08547	4.49112	9ploss_21qloss
AAATGCCGTACAGCAG-1_3	1.03045	7.45562	9ploss_21qloss
AAATGCCGTACCCAAT-1_9	1.4527	0.177515	nf2_setd2
AAATGCCGTACTCGCG-1_6	1.97685	0.970414	9ploss_21wt
AAATGCCGTAGATTAG-1_13	1.07751	5.5858	nf2_setd2
AAATGCCGTAGCACGA-1_1	0.653251	3.59763	9ploss_21wt
AAATGCCGTAGCGCTC-1_12	0.388968	0.106509	nf2_setd2
AAATGCCGTAGCGTGA-1_12	0.409275	0.195266	nf2_setd2
AAATGCCGTAGCTTGT-1_4	0.55433	19.8935	9ploss_21qloss
AAATGCCGTATAAACG-1_7	1.17532	4.97041	9ploss_21wt
AAATGCCGTATATGGA-1_4	1.6185	13.0059	9ploss_21qloss
AAATGCCGTCAAGCGA-1_4	3.50714	10.7574	9ploss_21qloss
AAATGCCGTCACCCAG-1_1	2.14354	3.66272	9ploss_21wt
AAATGCCGTCAGTGGA-1_3	2.89691	3.31953	9ploss_21qloss
AAATGCCGTCCAACTA-1_7	1.40968	6.56213	9ploss_21wt
AAATGCCGTCCGTTAA-1_7	1.49331	8.88166	9ploss_21wt
AAATGCCGTCCTCTTG-1_3	1.49203	5.80473	9ploss_21qloss
AAATGCCGTCCTGCTT-1_11	1.93255	3.70414	normal
AAATGCCGTCTAACGT-1_7	1.19426	3.52071	9ploss_21wt
AAATGCCGTCTCAACA-1_6	2.07071	12.5562	9ploss_21wt
AAATGCCGTCTCAACA-1_7	2.19364	11.7515	9ploss_21wt
AAATGCCGTCTCTCTG-1_5	1.64996	5.68047	9ploss_21wt
AAATGCCGTCTGCGGT-1_3	1.29404	5.82249	9ploss_21qloss
AAATGCCGTCTGGTCG-1_3	1.28013	5.13018	9ploss_21qloss
AAATGCCGTCTTCTCG-1_13	1.19131	2.7929	nf2_setd2
AAATGCCGTGACGCCT-1_11	0.921788	1.36095	normal
AAATGCCGTGACTACT-1_7	1.68764	6.40237	9ploss_21wt
AAATGCCGTGAGGGTT-1_12	1.16469	3.69231	nf2_setd2
AAATGCCGTGCGAAAC-1_10	1.13702	0.254438	nf2_setd2
AAATGCCGTGCGCTTG-1_13	1.62283	0.532544	nf2_setd2
AAATGCCGTGCTCTTC-1_3	1.81107	4.53254	9ploss_21qloss
AAATGCCGTGGCGAAT-1_6	1.13909	8.56213	9ploss_21wt
AAATGCCGTGTGCCTG-1_1	2.26757	3.34911	9ploss_21wt
AAATGCCGTGTTCGAT-1_9	1.04077	0.550296	nf2_setd2
AAATGCCGTGTTTGGT-1_3	1.05707	4.53846	9ploss_21qloss
AAATGCCGTTAAAGAC-1_7	2.10935	4.85207	9ploss_21wt
AAATGCCGTTACCGAT-1_5	0.860684	15.2071	9ploss_21wt
AAATGCCGTTACGTCA-1_1	1.08828	4.3787	9ploss_21wt
AAATGCCGTTAGAACA-1_5	3.31431	8.62722	9ploss_21wt
AAATGCCGTTAGATGA-1_5	2.05782	17.9941	9ploss_21wt
AAATGCCGTTATGCGT-1_4	2.99801	10.858	9ploss_21qloss
AAATGCCGTTATTCTC-1_12	1.53726	4.13018	nf2_setd2
AAATGCCGTTCACGGC-1_3	1.76169	3.88166	9ploss_21qloss
AAATGCCGTTCCATGA-1_12	0.527568	0.0887574	nf2_setd2
AAATGCCGTTCGGCAC-1_1	2.86808	6.61538	9ploss_21wt
AAATGCCGTTCGTGAT-1_1	1.88737	3.68639	9ploss_21wt
AAATGCCGTTCTGTTT-1_1	1.05104	5.2426	9ploss_21wt
AAATGCCGTTGACGTT-1_4	1.69325	21.9763	9ploss_21qloss
AAATGCCGTTGTCGCG-1_1	0.925042	2.90533	9ploss_21wt
AAATGCCGTTGTCGCG-1_7	2.61729	10.3373	9ploss_21wt
AAATGCCGTTGTCTTT-1_12	1.12611	2.97633	nf2_setd2
AAATGCCGTTTGGGCC-1_7	1.80401	4.98225	9ploss_21wt
AAATGCCTCAAACCAC-1_4	1.48106	11.0888	9ploss_21qloss
AAATGCCTCAATACCG-1_4	1.71007	19.3609	9ploss_21qloss
AAATGCCTCACTGGGC-1_3	1.36932	2.4497	9ploss_21qloss
AAATGCCTCAGGTAAA-1_2	0.893654	4.23669	9ploss_21qloss
AAATGCCTCATACGGT-1_5	3.08684	12.0828	9ploss_21wt
AAATGCCTCATCGATG-1_2	1.94583	3.33136	9ploss_21qloss
AAATGCCTCATGCATG-1_11	2.15849	1.39645	normal
AAATGCCTCATGTAGC-1_7	1.98187	9.36686	9ploss_21wt
AAATGCCTCATTGCGA-1_9	0.759951	0.0946746	nf2_setd2
AAATGCCTCCATGCTC-1_7	2.08038	7.94083	9ploss_21wt
AAATGCCTCCCTCTTT-1_2	1.84028	4.97041	9ploss_21qloss
AAATGCCTCCCTGACT-1_1	2.18371	2.92308	9ploss_21wt
AAATGCCTCCCTGACT-1_13	1.31374	2.23669	nf2_setd2
AAATGCCTCCGGCACA-1_6	1.63136	9.10059	9ploss_21wt
AAATGCCTCCGGGTGT-1_1	0.941414	4.75148	9ploss_21wt
AAATGCCTCCTAAGTG-1_8	1.59636	0.526627	normal
AAATGCCTCCTAGTGA-1_2	0.25683	5.91124	9ploss_21qloss
AAATGCCTCCTTTCGG-1_10	1.62232	1.75148	nf2_setd2
AAATGCCTCCTTTCGG-1_8	0.93107	0.147929	normal
AAATGCCTCCTTTCGG-1_9	1.08378	0.100592	nf2_setd2
AAATGCCTCGAATGCT-1_10	1.71142	1.08876	nf2_setd2
AAATGCCTCGAGAACG-1_13	1.18388	5.10651	nf2_setd2
AAATGCCTCGAGAGCA-1_9	0.241102	0.136095	nf2_setd2
AAATGCCTCGCGTAGC-1_4	1.86277	8.15385	9ploss_21qloss
AAATGCCTCGGAAACG-1_3	1.61671	3.6568	9ploss_21qloss
AAATGCCTCGGCTACG-1_9	1.30328	0.43787	nf2_setd2
AAATGCCTCGTTTAGG-1_13	1.0619	2	nf2_setd2
AAATGCCTCGTTTAGG-1_9	1.19004	0.224852	nf2_setd2
AAATGCCTCTAACGGT-1_5	1.62881	11.2367	9ploss_21wt
AAATGCCTCTACCTGC-1_3	1.81022	2.5503	9ploss_21qloss
AAATGCCTCTCACATT-1_13	1.25859	4.43787	nf2_setd2
AAATGCCTCTCCGGTT-1_7	1.41791	10.8757	9ploss_21wt
AAATGCCTCTCTAGGA-1_13	0.86566	6.01183	nf2_setd2
AAATGCCTCTGATTCT-1_1	2.29507	6.08284	9ploss_21wt
AAATGCCTCTGCGGCA-1_11	1.18205	16.0651	normal
AAATGCCTCTGGCGAC-1_2	2.90672	7.04734	9ploss_21qloss
AAATGCCTCTGGCGTG-1_6	1.40242	8.2071	9ploss_21wt
AAATGCCTCTGTACGA-1_4	1.0014	24.3609	9ploss_21qloss
AAATGCCTCTGTACGA-1_6	1.85526	12.3846	9ploss_21wt
AAATGCCTCTGTGCAA-1_9	0.855684	0.207101	nf2_setd2
AAATGCCTCTGTTTGT-1_4	1.1775	13.574	9ploss_21qloss
AAATGCCTCTTCCTTC-1_13	-0.292412	0.420118	nf2_setd2
AAATGCCTCTTCCTTC-1_9	1.18506	0.16568	nf2_setd2
AAATGCCTCTTGTCAT-1_7	1.08344	8.95266	9ploss_21wt
AAATGCCTCTTTACAC-1_6	2.68269	11.9882	9ploss_21wt
AAATGCCTCTTTCCTC-1_1	0.52106	1.02959	9ploss_21wt
AACACGTAGAAACGCC-1_9	0.574275	0.0295858	nf2_setd2
AACACGTAGACGCAAC-1_12	1.57561	3.8284	nf2_setd2
AACACGTAGACGCACA-1_13	1.14331	3.39053	nf2_setd2
AACACGTAGACTACAA-1_7	2.07278	7.43787	9ploss_21wt
AACACGTAGACTAGAT-1_6	1.54965	20.0592	9ploss_21wt
AACACGTAGACTGTAA-1_1	1.60654	2.66864	9ploss_21wt
AACACGTAGACTGTAA-1_3	2.47401	7.08876	9ploss_21qloss
AACACGTAGACTTTCG-1_2	1.49241	5.53846	9ploss_21qloss
AACACGTAGAGGGATA-1_9	1.71268	1.82249	nf2_setd2
AACACGTAGAGGTAGA-1_1	0.594619	2.28994	9ploss_21wt
AACACGTAGAGGTTAT-1_11	1.1025	11.6036	normal
AACACGTAGATACACA-1_1	1.38404	5.31361	9ploss_21wt
AACACGTAGATAGGAG-1_13	0.193725	1.5503	nf2_setd2
AACACGTAGATATACG-1_7	1.19491	10.0592	9ploss_21wt
AACACGTAGATCGATA-1_6	1.10032	11.2308	9ploss_21wt
AACACGTAGATGCGAC-1_13	0.244026	0.136095	nf2_setd2
AACACGTAGATGGCGT-1_4	2.52782	17.7101	9ploss_21qloss
AACACGTAGATGTGTA-1_12	2.71565	0.0710059	nf2_setd2
AACACGTAGATGTTAG-1_12	1.25141	1.02959	nf2_setd2
AACACGTAGCACGCCT-1_13	1.2607	1.7929	nf2_setd2
AACACGTAGCAGGCTA-1_7	1.49309	1.71006	9ploss_21wt
AACACGTAGCATCATC-1_6	2.18113	8.21302	9ploss_21wt
AACACGTAGCCACCTG-1_3	2.45057	6.13609	9ploss_21qloss
AACACGTAGCCAGGAT-1_6	1.18206	4.57396	9ploss_21wt
AACACGTAGCCAGTTT-1_3	1.62977	4.57396	9ploss_21qloss
AACACGTAGCGATAGC-1_2	3.22894	9.49704	9ploss_21qloss
AACACGTAGCGATTCT-1_5	1.59991	15.8166	9ploss_21wt
AACACGTAGCGATTCT-1_7	0.868596	5.31361	9ploss_21wt
AACACGTAGCGTTCCG-1_2	1.39141	5.74556	9ploss_21qloss
AACACGTAGCGTTCCG-1_3	1.87722	3.44379	9ploss_21qloss
AACACGTAGCGTTGCC-1_2	2.65699	4.49704	9ploss_21qloss
AACACGTAGCTAAACA-1_12	1.13457	1.27219	nf2_setd2
AACACGTAGCTAACTC-1_11	1.37111	0.786982	normal
AACACGTAGCTAGTTC-1_12	1.40884	2.69822	nf2_setd2
AACACGTAGCTCCTTC-1_2	0.832234	3.18935	9ploss_21qloss
AACACGTAGGACTGGT-1_6	1.18965	4.89349	9ploss_21wt
AACACGTAGGAGTAGA-1_9	1.06013	0.615385	nf2_setd2
AACACGTAGGATGTAT-1_1	2.9459	3.53846	9ploss_21wt
AACACGTAGGCCATAG-1_1	2.47945	7.89941	9ploss_21wt
AACACGTAGGCCCTTG-1_3	1.59674	4.90533	9ploss_21qloss
AACACGTAGGCTACGA-1_12	1.90843	0.497041	nf2_setd2
AACACGTAGGCTAGAC-1_1	2.36985	6.80473	9ploss_21wt
AACACGTAGGCTCATT-1_9	0.575484	0.159763	nf2_setd2
AACACGTAGGGATGGG-1_2	2.39976	5.60947	9ploss_21qloss
AACACGTAGGGCTCTC-1_6	1.8943	8.77515	9ploss_21wt
AACACGTAGGTGCACA-1_1	0.456464	0.792899	9ploss_21wt
AACACGTAGGTGTTAA-1_5	1.91035	18.6036	9ploss_21wt
AACACGTAGGTTACCT-1_4	1.63294	13.4675	9ploss_21qloss
AACACGTAGTACGATA-1_3	1.88559	5.71006	9ploss_21qloss
AACACGTAGTCACGCC-1_7	1.41657	15.1183	9ploss_21wt
AACACGTAGTCCAGGA-1_6	1.10548	7.72781	9ploss_21wt
AACACGTAGTCGCCGT-1_4	1.17357	10.1953	9ploss_21qloss
AACACGTAGTCGCCGT-1_7	1.56843	6.63314	9ploss_21wt
AACACGTAGTGGCACA-1_2	2.56105	3.60355	9ploss_21qloss
AACACGTAGTGGGTTG-1_13	1.63509	2.11834	nf2_setd2
AACACGTAGTGGGTTG-1_3	2.27521	5.60355	9ploss_21qloss
AACACGTAGTGGTAAT-1_4	1.54919	15.2012	9ploss_21qloss
AACACGTAGTGTCTCA-1_4	0.699442	11.1893	9ploss_21qloss
AACACGTAGTGTTGAA-1_5	1.75674	8.94675	9ploss_21wt
AACACGTAGTTCGCAT-1_1	2.43507	4.26036	9ploss_21wt
AACACGTCAAGAAAGG-1_6	1.48236	11.4497	9ploss_21wt
AACACGTCAAGAAAGG-1_7	0.602464	11.7633	9ploss_21wt
AACACGTCAAGACACG-1_5	2.2023	7.36686	9ploss_21wt
AACACGTCAAGCCATT-1_9	1.71573	0.331361	nf2_setd2
AACACGTCAAGCGTAG-1_1	2.94	3.78107	9ploss_21wt
AACACGTCAAGGCTCC-1_1	0.925566	3.04734	9ploss_21wt
AACACGTCAAGGCTCC-1_11	1.72613	0.83432	normal
AACACGTCAATAAGCA-1_9	0.413772	0.16568	nf2_setd2
AACACGTCAATCGAAA-1_6	1.0733	8.01775	9ploss_21wt
AACACGTCAATGAAAC-1_5	1.93405	5.17751	9ploss_21wt
AACACGTCAATGGAGC-1_2	1.6791	5.9645	9ploss_21qloss
AACACGTCACAGAGGT-1_3	3.69621	3.10651	9ploss_21qloss
AACACGTCACAGCGTC-1_7	1.42293	8.87574	9ploss_21wt
AACACGTCACAGGTTT-1_12	0.817646	0.159763	nf2_setd2
AACACGTCACAGGTTT-1_2	3.24896	3.83432	9ploss_21qloss
AACACGTCACATCCAA-1_5	2.22332	10.0473	9ploss_21wt
AACACGTCACCAGCAC-1_7	1.27746	4.43195	9ploss_21wt
AACACGTCACCGCTAG-1_3	0.675363	4.90533	9ploss_21qloss
AACACGTCACGAAATA-1_13	1.70002	3.88166	nf2_setd2
AACACGTCACGAAGCA-1_13	1.14201	6.86982	nf2_setd2
AACACGTCACGACTCG-1_4	2.57901	13.6923	9ploss_21qloss
AACACGTCACGAGAGT-1_2	3.91132	5.32544	9ploss_21qloss
AACACGTCACGTAAGG-1_1	1.65366	4.98225	9ploss_21wt
AACACGTCACGTGAGA-1_6	1.49255	10.4497	9ploss_21wt
AACACGTCACTGAAGG-1_2	1.91637	5.98225	9ploss_21qloss
AACACGTCACTGTCGG-1_2	2.69951	4.21893	9ploss_21qloss
AACACGTCACTTAAGC-1_9	0.755543	0.272189	nf2_setd2
AACACGTCAGACAGGT-1_2	1.99442	5.0355	9ploss_21qloss
AACACGTCAGACGCTC-1_9	0.304572	0.130178	nf2_setd2
AACACGTCAGATCCAT-1_4	2.1397	22.6213	9ploss_21qloss
AACACGTCAGCATACT-1_1	2.36588	7.9645	9ploss_21wt
AACACGTCAGCCTTGG-1_2	3.22806	6.31953	9ploss_21qloss
AACACGTCAGCTGTGC-1_3	2.00088	13.3195	9ploss_21qloss
AACACGTCAGGGCATA-1_4	1.08361	10.071	9ploss_21qloss
AACACGTCAGGGCATA-1_6	2.10189	12.1302	9ploss_21wt
AACACGTCAGTCGTGC-1_3	1.89493	2.86982	9ploss_21qloss
AACACGTCATCATCCC-1_9	1.24952	0.443787	nf2_setd2
AACACGTCATCCGTGG-1_5	2.11455	9.76923	9ploss_21wt
AACACGTCATGAACCT-1_7	2.02464	9.73964	9ploss_21wt
AACACGTCATGAAGTA-1_5	2.06907	8.81657	9ploss_21wt
AACACGTCATGCGCAC-1_2	3.1521	4.62722	9ploss_21qloss
AACACGTCATGCTAGT-1_3	1.19416	7.44379	9ploss_21qloss
AACACGTCATGGATGG-1_5	2.37834	9.09467	9ploss_21wt
AACACGTCATGGATGG-1_9	1.06125	0.343195	nf2_setd2
AACACGTCATGTCTCC-1_11	1.41366	13.9172	normal
AACACGTCATTACCTT-1_1	0.120076	0.0650888	9ploss_21wt
AACACGTCATTACCTT-1_10	1.11014	1.14793	nf2_setd2
AACACGTCATTACCTT-1_2	0	0.0946746	9ploss_21qloss
AACACGTCATTACCTT-1_3	0.413397	0.0473373	9ploss_21qloss
AACACGTCATTACCTT-1_8	1.26708	0.0946746	normal
AACACGTCATTACCTT-1_9	0.865651	0.0650888	nf2_setd2
AACACGTCATTTGCTT-1_7	1.67355	7.21893	9ploss_21wt
AACACGTGTAAGGGCT-1_7	1.672	5.79882	9ploss_21wt
AACACGTGTATCACCA-1_2	1.84757	6.78107	9ploss_21qloss
AACACGTGTATCGCAT-1_13	1.41548	3.25444	nf2_setd2
AACACGTGTATCTGCA-1_5	1.0572	12.0888	9ploss_21wt
AACACGTGTCAGATAA-1_6	1.17025	7.91124	9ploss_21wt
AACACGTGTCCCGACA-1_12	1.4639	1.21893	nf2_setd2
AACACGTGTCCGCTGA-1_2	0	1.01183	9ploss_21qloss
AACACGTGTCGAGATG-1_6	1.11884	5.28994	9ploss_21wt
AACACGTGTCGATTGT-1_5	1.31134	7.31361	9ploss_21wt
AACACGTGTCGGCATC-1_5	1.30375	7.57988	9ploss_21wt
AACACGTGTCTAGCCG-1_3	1.60583	5.60355	9ploss_21qloss
AACACGTGTCTCTTAT-1_6	1.72048	3.54438	9ploss_21wt
AACACGTGTCTGCCAG-1_4	1.81838	12.5089	9ploss_21qloss
AACACGTGTCTTGTCC-1_4	1.61896	8.92899	9ploss_21qloss
AACACGTGTGACAAAT-1_7	1.56672	5.68047	9ploss_21wt
AACACGTGTGAGGCTA-1_13	0.967752	2.01775	nf2_setd2
AACACGTGTGATGTCT-1_13	1.48352	5.89941	nf2_setd2
AACACGTGTGTAACGG-1_12	2.48513	1.2071	nf2_setd2
AACACGTGTGTCAATC-1_3	1.0501	3.26036	9ploss_21qloss
AACACGTGTGTGGTTT-1_3	1.0039	3.47337	9ploss_21qloss
AACACGTGTGTTAAGA-1_3	1.27256	4.53254	9ploss_21qloss
AACACGTGTTACAGAA-1_12	1.33462	2.05325	nf2_setd2
AACACGTGTTACGGAG-1_2	3.00128	0.443787	9ploss_21qloss
AACACGTGTTAGAACA-1_2	1.3996	5.63314	9ploss_21qloss
AACACGTGTTATCCGA-1_2	2.85074	6.40237	9ploss_21qloss
AACACGTGTTCAGACT-1_12	1.36431	1.52663	nf2_setd2
AACACGTGTTCCCGAG-1_7	1.17521	10.8698	9ploss_21wt
AACACGTGTTCCTCCA-1_6	1.36099	6.13018	9ploss_21wt
AACACGTGTTGAACTC-1_2	0.81874	5.73964	9ploss_21qloss
AACACGTGTTGACGTT-1_3	0.930721	4.26627	9ploss_21qloss
AACACGTGTTGCGCAC-1_6	2.14528	7.88166	9ploss_21wt
AACACGTGTTGTGGCC-1_3	0.71167	4.95266	9ploss_21qloss
AACACGTGTTTGGGCC-1_12	1.26256	0.781065	nf2_setd2
AACACGTTCACATGCA-1_6	1.51339	15.7574	9ploss_21wt
AACACGTTCAGAGCTT-1_11	1.64302	2.20118	normal
AACACGTTCAGCATGT-1_1	0.403279	3.26036	9ploss_21wt
AACACGTTCATCACCC-1_1	0.675238	3.39053	9ploss_21wt
AACACGTTCATCACCC-1_7	1.08382	4.57396	9ploss_21wt
AACACGTTCATTATCC-1_2	2.40471	6.45562	9ploss_21qloss
AACACGTTCCAAATGC-1_7	2.84591	7.32544	9ploss_21wt
AACACGTTCCACGAAT-1_12	1.21575	3.36686	nf2_setd2
AACACGTTCCATGCTC-1_3	2.64259	2.16568	9ploss_21qloss
AACACGTTCCATTCTA-1_1	2.88253	2.25444	9ploss_21wt
AACACGTTCCCACTTG-1_1	0.050922	0.142012	9ploss_21wt
AACACGTTCCCACTTG-1_10	1.45166	2.66272	nf2_setd2
AACACGTTCCCACTTG-1_2	0	0.100592	9ploss_21qloss
AACACGTTCCCACTTG-1_3	0.272228	0.142012	9ploss_21qloss
AACACGTTCCCACTTG-1_8	0.514709	0.153846	normal
AACACGTTCCCACTTG-1_9	0.977173	0.242604	nf2_setd2
AACACGTTCCCGACTT-1_6	0.826018	7.21302	9ploss_21wt
AACACGTTCCGAATGT-1_3	0.855579	2.97041	9ploss_21qloss
AACACGTTCCGATATG-1_6	1.90464	1.47929	9ploss_21wt
AACACGTTCCGTCAAA-1_2	2.90581	8.47337	9ploss_21qloss
AACACGTTCCTGTACC-1_4	0.254919	12.142	9ploss_21qloss
AACACGTTCCTTGGTC-1_3	1.20996	3.60947	9ploss_21qloss
AACACGTTCCTTGGTC-1_6	1.89631	6.8284	9ploss_21wt
AACACGTTCGAACGGA-1_6	1.97078	7.26036	9ploss_21wt
AACACGTTCGAATCCA-1_3	2.17422	1.76923	9ploss_21qloss
AACACGTTCGATAGAA-1_6	0.748579	5.79882	9ploss_21wt
AACACGTTCGCCTGTT-1_11	1.45007	5.84615	normal
AACACGTTCGGTCCGA-1_4	2.09231	10.1893	9ploss_21qloss
AACACGTTCGGTTAAC-1_1	1.64871	6.48521	9ploss_21wt
AACACGTTCGGTTAAC-1_3	0.760581	1.66864	9ploss_21qloss
AACACGTTCGGTTCGG-1_7	0.329231	2.68639	9ploss_21wt
AACACGTTCGTCGTTC-1_13	1.92723	4.98817	nf2_setd2
AACACGTTCGTCTGAA-1_6	1.4516	8.54438	9ploss_21wt
AACACGTTCGTTACAG-1_6	1.09145	8.3787	9ploss_21wt
AACACGTTCTAACTCT-1_3	1.04025	5.40828	9ploss_21qloss
AACACGTTCTCAACTT-1_5	2.38202	4.97041	9ploss_21wt
AACACGTTCTGCGGCA-1_3	0.955299	4.33728	9ploss_21qloss
AACACGTTCTGCTGTC-1_7	1.09202	2.3432	9ploss_21wt
AACACGTTCTGGTGTA-1_13	1.25139	1.3432	nf2_setd2
AACACGTTCTGTCCGT-1_3	0.861135	7.72781	9ploss_21qloss
AACACGTTCTTCGGTC-1_3	3.01506	8.56213	9ploss_21qloss
AACACGTTCTTGCATT-1_1	0.711282	1.17751	9ploss_21wt
AACACGTTCTTGGGTA-1_4	2.27133	13.1006	9ploss_21qloss
AACACGTTCTTGTCAT-1_11	1.51939	14.0533	normal
AACACGTTCTTGTCAT-1_12	0.50167	0.136095	nf2_setd2
AACACGTTCTTGTCAT-1_13	0.594011	0.189349	nf2_setd2
AACACGTTCTTTACAC-1_6	1.28122	11.5503	9ploss_21wt
AACACGTTCTTTCCTC-1_7	0.819246	10.7929	9ploss_21wt
AACCATGAGAAACCAT-1_3	3.02483	4.80473	9ploss_21qloss
AACCATGAGAAACCTA-1_2	0.887653	4.47337	9ploss_21qloss
AACCATGAGAACTGTA-1_3	1.63657	6.52663	9ploss_21qloss
AACCATGAGAAGAAGC-1_9	0.674581	0.0769231	nf2_setd2
AACCATGAGAAGGCCT-1_3	1.62046	3.59172	9ploss_21qloss
AACCATGAGAAGGCCT-1_5	1.77222	13.2012	9ploss_21wt
AACCATGAGAATGTTG-1_12	0.980092	0.0532544	nf2_setd2
AACCATGAGACAAGCC-1_7	1.1103	6.75148	9ploss_21wt
AACCATGAGACCCACC-1_1	1.27254	3.40828	9ploss_21wt
AACCATGAGACGCAAC-1_6	2.02069	9.89349	9ploss_21wt
AACCATGAGAGCAATT-1_13	1.05339	3	nf2_setd2
AACCATGAGAGTAAGG-1_5	1.73308	20.6627	9ploss_21wt
AACCATGAGATATACG-1_1	2.77523	4.87574	9ploss_21wt
AACCATGAGATATGCA-1_1	0.972568	7.07101	9ploss_21wt
AACCATGAGATGTGGC-1_3	1.13273	10.0592	9ploss_21qloss
AACCATGAGCAACGGT-1_3	0.965275	3.2426	9ploss_21qloss
AACCATGAGCAGATCG-1_13	1.14207	1.60947	nf2_setd2
AACCATGAGCATGGCA-1_6	1.81425	10.716	9ploss_21wt
AACCATGAGCCAGGAT-1_4	2.72891	17.7219	9ploss_21qloss
AACCATGAGCCCAACC-1_12	1.20667	4.57396	nf2_setd2
AACCATGAGCCGATTT-1_1	1.71216	2.23077	9ploss_21wt
AACCATGAGCCGATTT-1_12	2.1204	3.5858	nf2_setd2
AACCATGAGCCGTCGT-1_7	1.22755	2.88166	9ploss_21wt
AACCATGAGCGTAATA-1_4	1.28292	15.9704	9ploss_21qloss
AACCATGAGCTCAACT-1_13	-0.115127	0.254438	nf2_setd2
AACCATGAGCTCCTCT-1_6	2.26844	14.6095	9ploss_21wt
AACCATGAGCTGCGAA-1_12	1.27686	1.71006	nf2_setd2
AACCATGAGGACTGGT-1_13	3.33116	0.0532544	nf2_setd2
AACCATGAGGAGTACC-1_6	1.65567	8.89941	9ploss_21wt
AACCATGAGGCAATTA-1_1	1.39192	3.77515	9ploss_21wt
AACCATGAGGCATGTG-1_9	1.1005	0.189349	nf2_setd2
AACCATGAGGCTAGGT-1_6	2.49123	12.8166	9ploss_21wt
AACCATGAGGGATGGG-1_6	1.68254	6.13609	9ploss_21wt
AACCATGAGGGCTCTC-1_1	1.98849	3.69231	9ploss_21wt
AACCATGAGGGCTTCC-1_6	1.70071	8.04142	9ploss_21wt
AACCATGAGGGCTTGA-1_7	1.56636	3.18935	9ploss_21wt
AACCATGAGGTGTTAA-1_3	2.17177	3.54438	9ploss_21qloss
AACCATGAGTAACCCT-1_4	1.38832	9.71006	9ploss_21qloss
AACCATGAGTACATGA-1_1	1.44616	4.00592	9ploss_21wt
AACCATGAGTACGCGA-1_3	0.974347	1.31953	9ploss_21qloss
AACCATGAGTAGATGT-1_13	1.34554	2.46746	nf2_setd2
AACCATGAGTAGTGCG-1_4	1.71624	10.6154	9ploss_21qloss
AACCATGAGTCAAGCG-1_3	1.72524	3.59172	9ploss_21qloss
AACCATGAGTCAAGGC-1_13	4.50835	1.11834	nf2_setd2
AACCATGAGTCATCCA-1_2	2.06265	3.87574	9ploss_21qloss
AACCATGAGTCATGCT-1_3	0.836478	1.98817	9ploss_21qloss
AACCATGAGTGACATA-1_12	1.15592	0.195266	nf2_setd2
AACCATGAGTGCAAGC-1_2	2.13871	4.14201	9ploss_21qloss
AACCATGAGTGGAGAA-1_2	1.09911	4.25444	9ploss_21qloss
AACCATGAGTGGTAAT-1_1	1.82346	5.43195	9ploss_21wt
AACCATGAGTTAGCGG-1_5	2.10158	10.2308	9ploss_21wt
AACCATGAGTTCGATC-1_9	0.839055	0.236686	nf2_setd2
AACCATGAGTTCGCAT-1_12	0.170349	1.34911	nf2_setd2
AACCATGCAAAGGAAG-1_1	2.00919	5.05325	9ploss_21wt
AACCATGCAAAGGTGC-1_9	0.818039	0.289941	nf2_setd2
AACCATGCAACGATCT-1_3	2.08505	4.7929	9ploss_21qloss
AACCATGCAACTGCGC-1_3	0.796303	3.42604	9ploss_21qloss
AACCATGCAAGCCGTC-1_9	0.985938	0.16568	nf2_setd2
AACCATGCAAGCTGAG-1_3	1.02744	6.94083	9ploss_21qloss
AACCATGCAAGGCTCC-1_1	0.603807	3.51479	9ploss_21wt
AACCATGCAAGGGTCA-1_2	2.42015	5.89349	9ploss_21qloss
AACCATGCAATAAGCA-1_10	0.728818	1.29586	nf2_setd2
AACCATGCAATACGCT-1_6	0.319594	16.503	9ploss_21wt
AACCATGCAATCAGAA-1_7	2.21288	7.29586	9ploss_21wt
AACCATGCAATGGAAT-1_6	0.98803	9.45562	9ploss_21wt
AACCATGCACAACGTT-1_12	1.40909	2.71006	nf2_setd2
AACCATGCACAGACAG-1_1	1.46068	4.9645	9ploss_21wt
AACCATGCACATTTCT-1_7	0.0838742	4.19527	9ploss_21wt
AACCATGCACCCATTC-1_11	0.533506	0.142012	normal
AACCATGCACCTATCC-1_13	1.44459	5.53846	nf2_setd2
AACCATGCACCTCGGA-1_13	1.1437	1.88757	nf2_setd2
AACCATGCACCTTGTC-1_1	2.26205	6.15976	9ploss_21wt
AACCATGCACGGACAA-1_12	1.36166	2.95858	nf2_setd2
AACCATGCACGTCAGC-1_12	0.917646	2.52663	nf2_setd2
AACCATGCACTAAGTC-1_8	0.951551	0.544379	normal
AACCATGCACTTCGAA-1_7	0.735965	8.18343	9ploss_21wt
AACCATGCAGACAGGT-1_1	1.84059	3.20118	9ploss_21wt
AACCATGCAGCTGCAC-1_4	2.18663	25.0592	9ploss_21qloss
AACCATGCAGCTGTTA-1_5	1.74349	15.0118	9ploss_21wt
AACCATGCAGGGATTG-1_1	2.18204	6.08284	9ploss_21wt
AACCATGCAGGTGCCT-1_4	3.37609	9.49112	9ploss_21qloss
AACCATGCAGTATAAG-1_13	1.27046	3.98225	nf2_setd2
AACCATGCAGTCTTCC-1_12	0.344622	0.467456	nf2_setd2
AACCATGCATACCATG-1_12	0.127304	0.313609	nf2_setd2
AACCATGCATACGCCG-1_13	1.7731	0.988166	nf2_setd2
AACCATGCATATGCTG-1_3	1.65176	6.2071	9ploss_21qloss
AACCATGCATCTACGA-1_2	3.51007	8.93491	9ploss_21qloss
AACCATGCATGCCCGA-1_2	2.57473	3.50296	9ploss_21qloss
AACCATGCATGGAATA-1_5	1.15809	6.89941	9ploss_21wt
AACCATGCATTTGCCC-1_1	2.22481	3.2426	9ploss_21wt
AACCATGGTAAAGTCA-1_2	1.02465	5.49704	9ploss_21qloss
AACCATGGTAAGAGAG-1_6	1.72292	10.0769	9ploss_21wt
AACCATGGTAAGTGTA-1_1	0.949511	3.69822	9ploss_21wt
AACCATGGTAATAGCA-1_3	0.839045	5.91124	9ploss_21qloss
AACCATGGTACAGTGG-1_7	1.15052	6.35503	9ploss_21wt
AACCATGGTACCGCTG-1_3	1.73261	4.5858	9ploss_21qloss
AACCATGGTAGCTTGT-1_13	1.32006	2.71006	nf2_setd2
AACCATGGTATAGTAG-1_12	1.30318	1.14201	nf2_setd2
AACCATGGTCAACATC-1_5	1.29096	9.75148	9ploss_21wt
AACCATGGTCAGAAGC-1_7	1.9878	4.77515	9ploss_21wt
AACCATGGTCAGATAA-1_6	2.33927	7.2071	9ploss_21wt
AACCATGGTCATCCCT-1_13	1.33864	0.994083	nf2_setd2
AACCATGGTCCCTTGT-1_11	1.48796	1.85799	normal
AACCATGGTCCTCTTG-1_3	0.976978	7.72189	9ploss_21qloss
AACCATGGTCGACTAT-1_5	1.64313	11.5266	9ploss_21wt
AACCATGGTCGCGGTT-1_5	1.11712	9.90533	9ploss_21wt
AACCATGGTCTCAACA-1_7	2.0321	10.4556	9ploss_21wt
AACCATGGTCTCATCC-1_7	1.75578	8.01775	9ploss_21wt
AACCATGGTCTCTCTG-1_5	1.83733	10.574	9ploss_21wt
AACCATGGTCTTCGTC-1_13	0.840598	0.0591716	nf2_setd2
AACCATGGTCTTCGTC-1_7	1.39792	5.43787	9ploss_21wt
AACCATGGTCTTGATG-1_1	1.41583	3.4142	9ploss_21wt
AACCATGGTCTTGATG-1_2	1.80678	5.18343	9ploss_21qloss
AACCATGGTGACGCCT-1_5	0.951717	8.32544	9ploss_21wt
AACCATGGTGAGGGTT-1_3	1.03979	3.91124	9ploss_21qloss
AACCATGGTGATGTCT-1_11	1.40576	0.721893	normal
AACCATGGTGCACGAA-1_2	2.13324	6.89349	9ploss_21qloss
AACCATGGTGCCTGCA-1_7	1.01133	5.98817	9ploss_21wt
AACCATGGTGGTAACG-1_2	0.396974	6.25444	9ploss_21qloss
AACCATGGTGTAAGTA-1_7	1.14798	1.61538	9ploss_21wt
AACCATGGTGTTCGAT-1_1	1.00714	5.08876	9ploss_21wt
AACCATGGTGTTGGGA-1_7	2.32679	7.63905	9ploss_21wt
AACCATGGTTAAGATG-1_3	0.478779	4.31953	9ploss_21qloss
AACCATGGTTACCAGT-1_13	1.16585	1.63314	nf2_setd2
AACCATGGTTACGGAG-1_10	1.27805	0.0295858	nf2_setd2
AACCATGGTTACGGAG-1_3	0.356207	0.0236686	9ploss_21qloss
AACCATGGTTACGGAG-1_8	1.40712	1.01183	normal
AACCATGGTTATGTGC-1_4	1.3712	9.60947	9ploss_21qloss
AACCATGGTTCAGACT-1_6	0.696247	7.93491	9ploss_21wt
AACCATGGTTCAGCGC-1_1	0.672676	2.89941	9ploss_21wt
AACCATGGTTCCAACA-1_12	0.605531	0.0591716	nf2_setd2
AACCATGGTTCCGGCA-1_1	2.23561	3.71006	9ploss_21wt
AACCATGGTTCGTGAT-1_6	2.50133	15.1124	9ploss_21wt
AACCATGGTTTCCACC-1_4	1.99745	18.3018	9ploss_21qloss
AACCATGGTTTGTTTC-1_3	0.963929	5.78698	9ploss_21qloss
AACCATGTCAAACCAC-1_12	1.29242	2.0355	nf2_setd2
AACCATGTCAACGGCC-1_5	1.56289	6.92899	9ploss_21wt
AACCATGTCACAGGCC-1_12	1.45234	3.55621	nf2_setd2
AACCATGTCACAGTAC-1_3	1.32903	5.2071	9ploss_21qloss
AACCATGTCACCATAG-1_7	0.136483	5.10059	9ploss_21wt
AACCATGTCACCCGAG-1_2	2.20868	6.4142	9ploss_21qloss
AACCATGTCACGAAGG-1_11	1.22941	1.09467	normal
AACCATGTCACGACTA-1_13	2.10688	3.49704	nf2_setd2
AACCATGTCAGCCTAA-1_9	1.5799	0.680473	nf2_setd2
AACCATGTCAGCTTAG-1_2	0	1.09467	9ploss_21qloss
AACCATGTCAGGCCCA-1_2	2.75991	5.48521	9ploss_21qloss
AACCATGTCATAGCAC-1_1	1.99456	3.57396	9ploss_21wt
AACCATGTCATAGCAC-1_13	1.40381	3.18343	nf2_setd2
AACCATGTCATCTGCC-1_8	0.520015	0.0295858	normal
AACCATGTCATGTCCC-1_12	1.48778	4.17751	nf2_setd2
AACCATGTCATGTCTT-1_13	1.56676	6.18343	nf2_setd2
AACCATGTCATTGCCC-1_7	2.53475	7.07101	9ploss_21wt
AACCATGTCATTTGGG-1_11	2.26743	1.46154	normal
AACCATGTCCAAACTG-1_12	1.6071	5.68639	nf2_setd2
AACCATGTCCAAATGC-1_7	2.08055	9.65089	9ploss_21wt
AACCATGTCCACGTTC-1_1	0.86397	2.86391	9ploss_21wt
AACCATGTCCACGTTC-1_7	0.723591	3.40828	9ploss_21wt
AACCATGTCCAGAGGA-1_12	1.49293	7.97041	nf2_setd2
AACCATGTCCCAACGG-1_3	0.568367	4.01775	9ploss_21qloss
AACCATGTCCCGACTT-1_8	0.919883	0.0769231	normal
AACCATGTCCCTCTTT-1_2	1.46924	7.19527	9ploss_21qloss
AACCATGTCCCTTGTG-1_1	0.0553003	0.0295858	9ploss_21wt
AACCATGTCCCTTGTG-1_10	1.19386	0.0414201	nf2_setd2
AACCATGTCCCTTGTG-1_2	0	0.0532544	9ploss_21qloss
AACCATGTCCCTTGTG-1_3	0.329138	0.0414201	9ploss_21qloss
AACCATGTCCCTTGTG-1_8	1.57151	1.12426	normal
AACCATGTCCCTTGTG-1_9	1.04003	0.0414201	nf2_setd2
AACCATGTCCTAGTGA-1_3	0.9391	5.72189	9ploss_21qloss
AACCATGTCCTTGCCA-1_3	0.713802	3.55621	9ploss_21qloss
AACCATGTCGACCAGC-1_4	1.73997	8.02367	9ploss_21qloss
AACCATGTCGCCAAAT-1_6	2.14608	7.09467	9ploss_21wt
AACCATGTCGGAAACG-1_3	2.32321	1.71598	9ploss_21qloss
AACCATGTCGTCCAGG-1_1	1.02457	4.30769	9ploss_21wt
AACCATGTCTAGAGTC-1_1	3.62833	2.94675	9ploss_21wt
AACCATGTCTCGCATC-1_5	2.12482	12.7988	9ploss_21wt
AACCATGTCTCTGAGA-1_11	0.866918	0.627219	normal
AACCATGTCTCTGCTG-1_1	2.28487	2.21302	9ploss_21wt
AACCATGTCTGCCCTA-1_2	0.965594	7.19527	9ploss_21qloss
AACCATGTCTGCGACG-1_3	1.56834	10.2781	9ploss_21qloss
AACCATGTCTGCGTAA-1_2	1.10373	5.87574	9ploss_21qloss
AACCATGTCTGCTGCT-1_4	2.29223	14.1716	9ploss_21qloss
AACCATGTCTGCTTGC-1_6	0.276236	9.43787	9ploss_21wt
AACCATGTCTTACCGC-1_4	0.723284	15.6154	9ploss_21qloss
AACCATGTCTTCAACT-1_7	1.03326	10.9053	9ploss_21wt
AACCATGTCTTGCCGT-1_9	0.744808	0.171598	nf2_setd2
AACCATGTCTTGTATC-1_3	1.98558	4.3787	9ploss_21qloss
AACCATGTCTTGTCAT-1_11	1.44944	3.31361	normal
AACCGCGAGAACTCGG-1_13	1.77529	3.15385	nf2_setd2
AACCGCGAGAAGCCCA-1_13	1.01541	0.278107	nf2_setd2
AACCGCGAGAATAGGG-1_3	0.795267	4.92899	9ploss_21qloss
AACCGCGAGACACTAA-1_6	1.75726	7.3787	9ploss_21wt
AACCGCGAGACAGACC-1_5	3.48894	24.7988	9ploss_21wt
AACCGCGAGACAGAGA-1_7	1.50263	7.38462	9ploss_21wt
AACCGCGAGACAGAGA-1_9	1.4086	0.248521	nf2_setd2
AACCGCGAGACGCAAC-1_7	2.58477	3.57988	9ploss_21wt
AACCGCGAGACGCTTT-1_3	0.905156	7.4142	9ploss_21qloss
AACCGCGAGACTACAA-1_13	0.139954	0.136095	nf2_setd2
AACCGCGAGACTGTAA-1_5	1.95518	6.73373	9ploss_21wt
AACCGCGAGAGAGCTC-1_12	1.38088	2.54438	nf2_setd2
AACCGCGAGAGGACGG-1_3	1.25742	5.2426	9ploss_21qloss
AACCGCGAGAGGTTAT-1_6	2.61055	9.5858	9ploss_21wt
AACCGCGAGATGGGTC-1_1	0.995826	2.31953	9ploss_21wt
AACCGCGAGATGTTAG-1_11	1.34703	1.61538	normal
AACCGCGAGCCCAGCT-1_11	1.76274	0.976331	normal
AACCGCGAGCCTCGTG-1_10	1.63914	0.526627	nf2_setd2
AACCGCGAGCGAGAAA-1_5	1.57109	15.6095	9ploss_21wt
AACCGCGAGCGATAGC-1_3	1.98029	5.67456	9ploss_21qloss
AACCGCGAGCGTCTAT-1_9	1.7938	2.60947	nf2_setd2
AACCGCGAGCGTGAGT-1_2	3.07073	3.85799	9ploss_21qloss
AACCGCGAGCTAGCCC-1_6	1.41712	6.21302	9ploss_21wt
AACCGCGAGGACTGGT-1_13	1.0824	1.07101	nf2_setd2
AACCGCGAGGAGTACC-1_5	0.499654	12.3491	9ploss_21wt
AACCGCGAGGAGTTGC-1_1	1.99816	5.60947	9ploss_21wt
AACCGCGAGGCAGGTT-1_9	0.618778	0.100592	nf2_setd2
AACCGCGAGGCCCGTT-1_1	0.954591	5.15976	9ploss_21wt
AACCGCGAGGCTAGAC-1_3	1.87336	0.899408	9ploss_21qloss
AACCGCGAGGGCACTA-1_3	0.743314	3.61538	9ploss_21qloss
AACCGCGAGGGTATCG-1_1	0.956069	3.63905	9ploss_21wt
AACCGCGAGGGTATCG-1_2	0	4.98817	9ploss_21qloss
AACCGCGAGTACGCGA-1_11	0.604687	0.485207	normal
AACCGCGAGTAGGTGC-1_5	1.90261	6.11243	9ploss_21wt
AACCGCGAGTCCATAC-1_2	0	5.25444	9ploss_21qloss
AACCGCGAGTCCGTAT-1_9	1.5001	0.508876	nf2_setd2
AACCGCGAGTGACATA-1_6	1.86285	7.42012	9ploss_21wt
AACCGCGAGTGCAAGC-1_1	0.837892	3.49112	9ploss_21wt
AACCGCGAGTGGGATC-1_6	2.2452	14.7396	9ploss_21wt
AACCGCGCAAAGGCGT-1_13	1.65432	3.68047	nf2_setd2
AACCGCGCAACAACCT-1_3	0.63805	4.98817	9ploss_21qloss
AACCGCGCAACGATCT-1_1	2.10932	1.84024	9ploss_21wt
AACCGCGCAACTGCTA-1_12	1.11147	4.69822	nf2_setd2
AACCGCGCAAGCCGTC-1_6	2.24468	15.1124	9ploss_21wt
AACCGCGCAAGTAATG-1_1	1.07935	4.46746	9ploss_21wt
AACCGCGCAAGTCTAC-1_4	1.97292	8.5503	9ploss_21qloss
AACCGCGCAATAAGCA-1_6	2.27328	11.1006	9ploss_21wt
AACCGCGCAATGGATA-1_12	1.53531	3.80473	nf2_setd2
AACCGCGCAATTGCTG-1_2	1.69039	5.66272	9ploss_21qloss
AACCGCGCACAGACTT-1_3	1.77302	1.14201	9ploss_21qloss
AACCGCGCACAGTCGC-1_7	2.45805	8.56805	9ploss_21wt
AACCGCGCACATGTGT-1_13	2.86858	2.54438	nf2_setd2
AACCGCGCACCATGTA-1_7	1.2255	7.49704	9ploss_21wt
AACCGCGCACCCATTC-1_1	2.52176	3.12426	9ploss_21wt
AACCGCGCACGCATCG-1_2	2.80895	0.502959	9ploss_21qloss
AACCGCGCACGCTTTC-1_2	1.26968	4.72189	9ploss_21qloss
AACCGCGCACGTAAGG-1_11	1.40879	1.53254	normal
AACCGCGCACTAAGTC-1_2	3.37583	3.95266	9ploss_21qloss
AACCGCGCACTCAGGC-1_12	0.877142	0.544379	nf2_setd2
AACCGCGCACTTAACG-1_7	2.2512	7.57988	9ploss_21wt
AACCGCGCACTTCGAA-1_12	0.371754	0.0473373	nf2_setd2
AACCGCGCAGAAGCAC-1_7	2.17731	6.4497	9ploss_21wt
AACCGCGCAGCATACT-1_4	1.38262	6.59763	9ploss_21qloss
AACCGCGCAGCCAATT-1_1	2.29636	4.08284	9ploss_21wt
AACCGCGCAGCTCGAC-1_11	1.66031	0.0236686	normal
AACCGCGCAGCTCGAC-1_7	2.52784	9.31361	9ploss_21wt
AACCGCGCAGCTGCTG-1_7	1.52415	8.56805	9ploss_21wt
AACCGCGCAGCTGTTA-1_4	1.81405	17.1243	9ploss_21qloss
AACCGCGCAGGACCCT-1_3	1.88721	5.85207	9ploss_21qloss
AACCGCGCAGGGTTAG-1_10	0.705404	0.313609	nf2_setd2
AACCGCGCAGGTGGAT-1_12	0.507746	0.0650888	nf2_setd2
AACCGCGCAGTATAAG-1_4	2.70151	11.8343	9ploss_21qloss
AACCGCGCATAAAGGT-1_6	0.827118	10.432	9ploss_21wt
AACCGCGCATACGCCG-1_3	1.60274	4.98817	9ploss_21qloss
AACCGCGCATCACGAT-1_5	0.893554	10.7574	9ploss_21wt
AACCGCGCATCCCACT-1_1	0.542822	0.840237	9ploss_21wt
AACCGCGCATCCGGGT-1_12	0.365739	0.112426	nf2_setd2
AACCGCGCATCGGACC-1_2	1.68269	4.69231	9ploss_21qloss
AACCGCGCATGATCCA-1_1	3.75659	4.91124	9ploss_21wt
AACCGCGCATGCAATC-1_4	2.64337	10.8757	9ploss_21qloss
AACCGCGCATGGGAAC-1_6	0.877469	11.7041	9ploss_21wt
AACCGCGCATGGTCAT-1_11	1.58024	4.01183	normal
AACCGCGCATGTCGAT-1_6	0.91078	12.0296	9ploss_21wt
AACCGCGCATTCCTGC-1_12	1.35965	1.28994	nf2_setd2
AACCGCGGTAAACGCG-1_13	1.89435	19.5089	nf2_setd2
AACCGCGGTAAGAGGA-1_3	1.08783	3.08284	9ploss_21qloss
AACCGCGGTAAGTGTA-1_13	1.33702	2.46746	nf2_setd2
AACCGCGGTACATGTC-1_2	1.3485	4.25444	9ploss_21qloss
AACCGCGGTACGCACC-1_1	1.77149	4.10059	9ploss_21wt
AACCGCGGTACGCTGC-1_4	2.14313	13.7929	9ploss_21qloss
AACCGCGGTAGAAAGG-1_13	2.16851	1.77515	nf2_setd2
AACCGCGGTAGAGTGC-1_3	0.89548	1.69822	9ploss_21qloss
AACCGCGGTAGCGTAG-1_4	0.843448	14.645	9ploss_21qloss
AACCGCGGTAGCTCCG-1_13	0.753083	0.0532544	nf2_setd2
AACCGCGGTAGGCATG-1_6	2.1243	13.6686	9ploss_21wt
AACCGCGGTAGTGAAT-1_6	1.45934	10.4852	9ploss_21wt
AACCGCGGTAGTGAAT-1_9	1.29085	0.183432	nf2_setd2
AACCGCGGTATAAACG-1_3	1.04694	1.91716	9ploss_21qloss
AACCGCGGTATAGGTA-1_13	1.11068	0.846154	nf2_setd2
AACCGCGGTCAAAGAT-1_12	1.74481	7.3432	nf2_setd2
AACCGCGGTCACACGC-1_1	2.09886	5.27219	9ploss_21wt
AACCGCGGTCAGCTAT-1_4	2.02701	6.66272	9ploss_21qloss
AACCGCGGTCCGCTGA-1_5	2.2635	15.503	9ploss_21wt
AACCGCGGTCCGTCAG-1_1	2.28153	1.81065	9ploss_21wt
AACCGCGGTCCTGCTT-1_12	1.52088	3.55621	nf2_setd2
AACCGCGGTCGAGTTT-1_11	0.689099	0.100592	normal
AACCGCGGTCGCGGTT-1_6	1.87407	8.7929	9ploss_21wt
AACCGCGGTCGGCACT-1_1	1.94593	4.24852	9ploss_21wt
AACCGCGGTCTAAACC-1_13	0.76658	0.159763	nf2_setd2
AACCGCGGTCTAGCCG-1_8	0.156984	0.035503	normal
AACCGCGGTCTCCCTA-1_4	2.50512	6.68047	9ploss_21qloss
AACCGCGGTCTGCGGT-1_3	1.84315	2.5858	9ploss_21qloss
AACCGCGGTCTTGATG-1_2	0	3.30769	9ploss_21qloss
AACCGCGGTGATAAGT-1_13	0.540071	3.23077	nf2_setd2
AACCGCGGTGCCTTGG-1_13	1.57544	6.07692	nf2_setd2
AACCGCGGTGCTCTTC-1_12	0.137292	0.56213	nf2_setd2
AACCGCGGTGTGGCTC-1_13	1.50191	7.46746	nf2_setd2
AACCGCGGTGTTGAGG-1_6	2.2663	3.57396	9ploss_21wt
AACCGCGGTTAAAGAC-1_13	0.854804	0.0769231	nf2_setd2
AACCGCGGTTAAGTAG-1_5	2.36429	8.5503	9ploss_21wt
AACCGCGGTTACGCGC-1_13	0.707445	0.792899	nf2_setd2
AACCGCGGTTACTGAC-1_2	2.23553	5.12426	9ploss_21qloss
AACCGCGGTTATGCGT-1_7	1.56872	7.05325	9ploss_21wt
AACCGCGGTTCGAATC-1_5	1.14155	5.99408	9ploss_21wt
AACCGCGGTTCGCGAC-1_5	1.50337	11.0828	9ploss_21wt
AACCGCGGTTGAGGTG-1_3	0.841548	2.4497	9ploss_21qloss
AACCGCGGTTGAGTTC-1_2	2.89853	2.48521	9ploss_21qloss
AACCGCGGTTGCCTCT-1_4	1.36772	11.5444	9ploss_21qloss
AACCGCGGTTGGTTTG-1_6	1.47689	7.53846	9ploss_21wt
AACCGCGGTTGTACAC-1_10	1.40201	0.502959	nf2_setd2
AACCGCGGTTGTCTTT-1_6	2.27825	11.8876	9ploss_21wt
AACCGCGGTTGTCTTT-1_7	2.43158	4.9645	9ploss_21wt
AACCGCGGTTTAAGCC-1_6	1.52464	6.74556	9ploss_21wt
AACCGCGGTTTGTTTC-1_1	3.21233	3.68047	9ploss_21wt
AACCGCGTCAAACAAG-1_3	2.43883	1.50888	9ploss_21qloss
AACCGCGTCAAAGACA-1_12	0.782617	0.236686	nf2_setd2
AACCGCGTCACCGGGT-1_13	1.79329	2.91716	nf2_setd2
AACCGCGTCACCTTAT-1_3	1.38087	1.59763	9ploss_21qloss
AACCGCGTCACGGTTA-1_12	1.60749	2.31953	nf2_setd2
AACCGCGTCAGCTCGG-1_3	1.43911	4.9645	9ploss_21qloss
AACCGCGTCAGGTAAA-1_2	0.501826	5.81065	9ploss_21qloss
AACCGCGTCAGTGTTG-1_1	3.17109	3.1716	9ploss_21wt
AACCGCGTCAGTGTTG-1_7	1.64063	4.36095	9ploss_21wt
AACCGCGTCATAAAGG-1_1	1.55938	2.69822	9ploss_21wt
AACCGCGTCCAAGCCG-1_4	0.276816	9.91716	9ploss_21qloss
AACCGCGTCCAAGCCG-1_9	0.735883	0.0828402	nf2_setd2
AACCGCGTCCAGAGGA-1_3	2.42146	5.00592	9ploss_21qloss
AACCGCGTCCAGTAGT-1_6	2.08879	8.10059	9ploss_21wt
AACCGCGTCCCAAGAT-1_6	1.4678	3.57396	9ploss_21wt
AACCGCGTCCCGACTT-1_4	2.46201	9.81065	9ploss_21qloss
AACCGCGTCCCGGATG-1_11	1.62228	0.579882	normal
AACCGCGTCCCTAACC-1_6	0.57908	8.9645	9ploss_21wt
AACCGCGTCCGAGCCA-1_9	0.704395	0.278107	nf2_setd2
AACCGCGTCCTGCCAT-1_2	0.813252	2.40828	9ploss_21qloss
AACCGCGTCCTTCAAT-1_2	2.23632	6.9645	9ploss_21qloss
AACCGCGTCCTTTACA-1_6	1.973	8.74556	9ploss_21wt
AACCGCGTCGAATGCT-1_13	0.76696	1.71006	nf2_setd2
AACCGCGTCGAGAACG-1_1	2.69119	3.23077	9ploss_21wt
AACCGCGTCGATGAGG-1_13	0.969685	1.72189	nf2_setd2
AACCGCGTCGATGAGG-1_5	2.43584	8.84024	9ploss_21wt
AACCGCGTCGCCTGAG-1_3	1.30224	2.24852	9ploss_21qloss
AACCGCGTCGCTGATA-1_3	1.98416	2.28994	9ploss_21qloss
AACCGCGTCGGTCCGA-1_3	2.58963	2.07101	9ploss_21qloss
AACCGCGTCGGTGTTA-1_6	1.31884	3.10651	9ploss_21wt
AACCGCGTCGTCCGTT-1_12	1.34777	1.15976	nf2_setd2
AACCGCGTCTAACTCT-1_1	2.66135	2.84615	9ploss_21wt
AACCGCGTCTAACTGG-1_7	0.403366	6.26627	9ploss_21wt
AACCGCGTCTAACTTC-1_1	2.13286	2.72781	9ploss_21wt
AACCGCGTCTAAGCCA-1_2	2.00033	5.90533	9ploss_21qloss
AACCGCGTCTATCCCG-1_1	1.99608	3.3432	9ploss_21wt
AACCGCGTCTCAAACG-1_8	0.592409	0.106509	normal
AACCGCGTCTGAAAGA-1_2	3.18541	7.54438	9ploss_21qloss
AACCGCGTCTGCAAGT-1_1	1.12593	3.08876	9ploss_21wt
AACCGCGTCTGCTGCT-1_5	1.55472	10.5976	9ploss_21wt
AACCGCGTCTGTCTCG-1_2	1.74418	3.63314	9ploss_21qloss
AACCGCGTCTTATCTG-1_12	0.348463	0.12426	nf2_setd2
AACCGCGTCTTATCTG-1_6	0.621304	7.94675	9ploss_21wt
AACCGCGTCTTGAGAC-1_6	1.44252	11.5799	9ploss_21wt
AACCGCGTCTTGAGGT-1_1	2.48478	0.704142	9ploss_21wt
AACCGCGTCTTGTACT-1_5	2.38353	9.07101	9ploss_21wt
AACCGCGTCTTTAGGG-1_3	0.890389	1.43195	9ploss_21qloss
AACGTTGAGAAAGTGG-1_2	0	0.254438	9ploss_21qloss
AACGTTGAGAATAGGG-1_6	2.65034	12.9172	9ploss_21wt
AACGTTGAGACAATAC-1_12	1.66733	4.43787	nf2_setd2
AACGTTGAGACCACGA-1_7	0.872761	11.9408	9ploss_21wt
AACGTTGAGACGCAAC-1_4	2.06958	13.5976	9ploss_21qloss
AACGTTGAGAGACGAA-1_5	1.85746	7.63314	9ploss_21wt
AACGTTGAGAGGTTGC-1_2	1.11345	4.83432	9ploss_21qloss
AACGTTGAGATCTGCT-1_6	2.25274	12.8521	9ploss_21wt
AACGTTGAGATGAGAG-1_4	0.94694	12.4675	9ploss_21qloss
AACGTTGAGATGCCAG-1_6	1.45427	12.2899	9ploss_21wt
AACGTTGAGATGCGAC-1_4	0.259269	11.4734	9ploss_21qloss
AACGTTGAGATGTAAC-1_12	1.04046	1.14201	nf2_setd2
AACGTTGAGCAGGTCA-1_7	2.27116	4.02367	9ploss_21wt
AACGTTGAGCCTCGTG-1_2	0	1.59763	9ploss_21qloss
AACGTTGAGCCTTGAT-1_1	0.642222	7.52663	9ploss_21wt
AACGTTGAGCCTTGAT-1_2	2.00667	3.4497	9ploss_21qloss
AACGTTGAGCGATAGC-1_4	3.0073	23.432	9ploss_21qloss
AACGTTGAGCGATCCC-1_9	0.781313	0.153846	nf2_setd2
AACGTTGAGCGATTCT-1_2	0.234722	4.70414	9ploss_21qloss
AACGTTGAGCGTGAGT-1_13	-0.23848	0.739645	nf2_setd2
AACGTTGAGCTAAACA-1_5	1.38922	12.3846	9ploss_21wt
AACGTTGAGCTAACTC-1_5	1.91395	21.6391	9ploss_21wt
AACGTTGAGCTGAAAT-1_3	0.770447	1.14201	9ploss_21qloss
AACGTTGAGCTGCCCA-1_7	1.92548	9.05325	9ploss_21wt
AACGTTGAGGAATCGC-1_2	3.06523	6.64497	9ploss_21qloss
AACGTTGAGGAGCGTT-1_13	1.14198	0.550296	nf2_setd2
AACGTTGAGGATGGTC-1_3	1.98156	3.06509	9ploss_21qloss
AACGTTGAGGCAGGTT-1_6	1.90764	11.3846	9ploss_21wt
AACGTTGAGGCCGAAT-1_4	3.70837	9.02367	9ploss_21qloss
AACGTTGAGGGATGGG-1_3	0.951941	6.26036	9ploss_21qloss
AACGTTGAGGGCATGT-1_13	0.360901	0.106509	nf2_setd2
AACGTTGAGGGCTTCC-1_13	1.04732	3.4142	nf2_setd2
AACGTTGAGGGTCTCC-1_1	0.369904	1.57988	9ploss_21wt
AACGTTGAGGTGATAT-1_11	1.5373	4.28402	normal
AACGTTGAGGTGTTAA-1_3	1.05341	2.73373	9ploss_21qloss
AACGTTGAGTACGATA-1_3	1.0364	1.68639	9ploss_21qloss
AACGTTGAGTACGATA-1_6	1.92613	6.01183	9ploss_21wt
AACGTTGAGTATTGGA-1_2	1.94254	4.76923	9ploss_21qloss
AACGTTGAGTCAAGCG-1_6	2.56466	6.67456	9ploss_21wt
AACGTTGAGTCATCCA-1_7	2.12835	6.95266	9ploss_21wt
AACGTTGAGTCCGTAT-1_1	2.70583	4.49112	9ploss_21wt
AACGTTGAGTCTTGCA-1_12	1.72658	30.7633	nf2_setd2
AACGTTGAGTGACATA-1_4	0.724994	15.4438	9ploss_21qloss
AACGTTGAGTGGGCTA-1_12	1.19823	0.91716	nf2_setd2
AACGTTGAGTGTCCAT-1_2	3.13924	4.28994	9ploss_21qloss
AACGTTGAGTGTTTGC-1_3	1.87003	5.12426	9ploss_21qloss
AACGTTGAGTTCGCGC-1_3	0.870281	3.69231	9ploss_21qloss
AACGTTGAGTTCGCGC-1_5	1.35792	6.51479	9ploss_21wt
AACGTTGAGTTTAGGA-1_1	1.5189	3.71598	9ploss_21wt
AACGTTGCAAACAACA-1_2	2.03604	4.90533	9ploss_21qloss
AACGTTGCAAAGCAAT-1_12	0.973394	1.54438	nf2_setd2
AACGTTGCAAAGGAAG-1_1	2.7962	2.95858	9ploss_21wt
AACGTTGCAAATCCGT-1_3	1.07097	0.710059	9ploss_21qloss
AACGTTGCAACAACCT-1_7	1.55755	2.22485	9ploss_21wt
AACGTTGCAACGCACC-1_9	1.11219	0.213018	nf2_setd2
AACGTTGCAACTGCGC-1_5	1.09654	11.4734	9ploss_21wt
AACGTTGCAAGCGATG-1_3	2.03409	6.57396	9ploss_21qloss
AACGTTGCAATCAGAA-1_5	1.75421	11.5444	9ploss_21wt
AACGTTGCAATCGAAA-1_1	2.09386	5.21302	9ploss_21wt
AACGTTGCAATGACCT-1_12	0.411844	0.0591716	nf2_setd2
AACGTTGCAATGGATA-1_5	1.54669	5.30769	9ploss_21wt
AACGTTGCAATGGTCT-1_2	1.91354	3.78107	9ploss_21qloss
AACGTTGCAATGTTGC-1_3	1.10372	6.78698	9ploss_21qloss
AACGTTGCACAAGCCC-1_9	0.668235	0.218935	nf2_setd2
AACGTTGCACAGGCCT-1_1	0.700692	6.85799	9ploss_21wt
AACGTTGCACAGTCGC-1_5	1.86856	7.59763	9ploss_21wt
AACGTTGCACATCCGG-1_7	1.21257	4.87574	9ploss_21wt
AACGTTGCACCACGTG-1_3	1.35397	6.13018	9ploss_21qloss
AACGTTGCACCCAGTG-1_11	1.32216	0.349112	normal
AACGTTGCACCGAAAG-1_9	0.634531	0.16568	nf2_setd2
AACGTTGCACGCCAGT-1_7	1.62177	6.10651	9ploss_21wt
AACGTTGCACGGTTTA-1_5	2.1407	13.503	9ploss_21wt
AACGTTGCACGTAAGG-1_2	0.868188	3.59172	9ploss_21qloss
AACGTTGCACGTTGGC-1_6	1.28483	14.9349	9ploss_21wt
AACGTTGCACTAGTAC-1_6	0.734554	5.99408	9ploss_21wt
AACGTTGCAGATGAGC-1_5	0.558245	4.78698	9ploss_21wt
AACGTTGCAGCCACCA-1_7	1.93032	9.33136	9ploss_21wt
AACGTTGCAGCCTTGG-1_13	0.175407	0.16568	nf2_setd2
AACGTTGCAGCCTTTC-1_5	1.05718	13.5444	9ploss_21wt
AACGTTGCAGCTGCTG-1_7	0.388878	3.89941	9ploss_21wt
AACGTTGCAGCTGGCT-1_12	0.424502	0.0650888	nf2_setd2
AACGTTGCAGGCGATA-1_9	1.53422	2.43787	nf2_setd2
AACGTTGCAGGGAGAG-1_3	1.29813	3.33728	9ploss_21qloss
AACGTTGCAGGTCTCG-1_1	2.58944	4.68639	9ploss_21wt
AACGTTGCAGTAAGAT-1_4	0.762603	16.1893	9ploss_21qloss
AACGTTGCAGTGGAGT-1_7	-0.117072	6.71598	9ploss_21wt
AACGTTGCATAGTAAG-1_13	0.217799	0.142012	nf2_setd2
AACGTTGCATATGCTG-1_4	2.34596	6.80473	9ploss_21qloss
AACGTTGCATCACAAC-1_5	1.41708	6.85799	9ploss_21wt
AACGTTGCATCCGCGA-1_7	1.76532	7.70414	9ploss_21wt
AACGTTGCATCGATTG-1_6	1.82413	9.3432	9ploss_21wt
AACGTTGCATCGGGTC-1_3	0.729685	5.6568	9ploss_21qloss
AACGTTGCATCGGTTA-1_7	1.47198	9.02959	9ploss_21wt
AACGTTGCATCGTCGG-1_6	0.24279	4.59172	9ploss_21wt
AACGTTGCATGAACCT-1_1	0.990628	4.23669	9ploss_21wt
AACGTTGCATGAAGTA-1_2	1.85374	4.33728	9ploss_21qloss
AACGTTGCATGCTGGC-1_1	0.841583	3.47929	9ploss_21wt
AACGTTGCATGGAATA-1_13	1.42291	5.25444	nf2_setd2
AACGTTGCATTCCTCG-1_6	1.42775	6.08284	9ploss_21wt
AACGTTGCATTCTCAT-1_2	2.4352	4.8284	9ploss_21qloss
AACGTTGCATTTCAGG-1_13	0.367266	0.0946746	nf2_setd2
AACGTTGCATTTGCCC-1_1	2.05804	2.19527	9ploss_21wt
AACGTTGGTAAATGAC-1_12	1.43347	0.0946746	nf2_setd2
AACGTTGGTAAATGTG-1_3	1.63391	1.43787	9ploss_21qloss
AACGTTGGTAACGCGA-1_1	0.883785	6.3787	9ploss_21wt
AACGTTGGTAAGTTCC-1_9	1.63094	0.266272	nf2_setd2
AACGTTGGTACCGAGA-1_3	1.74675	3.97041	9ploss_21qloss
AACGTTGGTAGAGTGC-1_13	1.46878	3.86391	nf2_setd2
AACGTTGGTAGGACAC-1_8	0.712787	0.0710059	normal
AACGTTGGTAGGCTGA-1_1	0.58614	3.23669	9ploss_21wt
AACGTTGGTATAGGTA-1_12	-0.0203235	0.804734	nf2_setd2
AACGTTGGTATATGAG-1_9	1.0814	0.325444	nf2_setd2
AACGTTGGTATGAAAC-1_13	0.442785	0.100592	nf2_setd2
AACGTTGGTATGAATG-1_6	2.97199	14.0888	9ploss_21wt
AACGTTGGTATTACCG-1_8	0.894067	0.0295858	normal
AACGTTGGTCAAAGCG-1_1	0.897812	6.2426	9ploss_21wt
AACGTTGGTCAACATC-1_4	1.73397	11.2604	9ploss_21qloss
AACGTTGGTCAACTGT-1_5	1.2574	7.5858	9ploss_21wt
AACGTTGGTCAATACC-1_4	1.84848	13.071	9ploss_21qloss
AACGTTGGTCACAAGG-1_3	1.85676	0.952663	9ploss_21qloss
AACGTTGGTCACCCAG-1_2	0.596071	6.14793	9ploss_21qloss
AACGTTGGTCAGAAGC-1_13	1.25607	1.76331	nf2_setd2
AACGTTGGTCCGTGAC-1_7	1.92298	6.60355	9ploss_21wt
AACGTTGGTCGGCTCA-1_6	0.990452	12.9941	9ploss_21wt
AACGTTGGTCGTGGCT-1_13	1.36278	17.1716	nf2_setd2
AACGTTGGTCTCTCTG-1_2	1.67086	3.9645	9ploss_21qloss
AACGTTGGTCTGATCA-1_3	1.77819	2.68047	9ploss_21qloss
AACGTTGGTGACAAAT-1_3	1.90185	2.50888	9ploss_21qloss
AACGTTGGTGCACGAA-1_6	1.36004	6.94675	9ploss_21wt
AACGTTGGTGGCCCTA-1_7	0.688618	2.3432	9ploss_21wt
AACGTTGGTGTGACGA-1_6	1.358	4.73373	9ploss_21wt
AACGTTGGTGTGCCTG-1_4	2.32254	9.73373	9ploss_21qloss
AACGTTGGTGTTAAGA-1_1	2.71121	3.18935	9ploss_21wt
AACGTTGGTGTTGGGA-1_13	1.22014	2.09467	nf2_setd2
AACGTTGGTGTTTGGT-1_6	1.94344	9.86982	9ploss_21wt
AACGTTGGTTAAAGTG-1_7	1.46349	7.42604	9ploss_21wt
AACGTTGGTTACCAGT-1_9	0.620846	0.408284	nf2_setd2
AACGTTGGTTATCACG-1_7	1.90832	9.42604	9ploss_21wt
AACGTTGGTTCAGCGC-1_5	0.871005	11.0059	9ploss_21wt
AACGTTGGTTCGTTGA-1_4	1.23427	11.5503	9ploss_21qloss
AACGTTGGTTCGTTGA-1_9	0.700374	0.0591716	nf2_setd2
AACGTTGGTTCTGGTA-1_7	1.95822	7.83432	9ploss_21wt
AACGTTGGTTGAACTC-1_3	1.00701	3.55621	9ploss_21qloss
AACGTTGGTTGCCTCT-1_8	0.840689	0.142012	normal
AACGTTGGTTTGTTTC-1_2	0.528853	3.60355	9ploss_21qloss
AACGTTGTCAAACGGG-1_3	1.00746	3.18935	9ploss_21qloss
AACGTTGTCAAAGACA-1_2	2.9888	4	9ploss_21qloss
AACGTTGTCAACACAC-1_13	1.12119	3.08284	nf2_setd2
AACGTTGTCAACACAC-1_3	2.94309	6.50888	9ploss_21qloss
AACGTTGTCAACACGT-1_2	0.453267	3.45562	9ploss_21qloss
AACGTTGTCAAGGCTT-1_5	3.68397	3.91716	9ploss_21wt
AACGTTGTCAATAAGG-1_4	2.33269	12.9467	9ploss_21qloss
AACGTTGTCACAAACC-1_9	1.35134	3.30178	nf2_setd2
AACGTTGTCACATGCA-1_11	1.22909	1.56213	normal
AACGTTGTCACCTTAT-1_7	1.75718	11.2249	9ploss_21wt
AACGTTGTCACGACTA-1_5	0.488035	6.98225	9ploss_21wt
AACGTTGTCAGAGACG-1_7	0.362129	3.17751	9ploss_21wt
AACGTTGTCAGCACAT-1_2	1.37559	4.86982	9ploss_21qloss
AACGTTGTCATCTGTT-1_5	2.1501	13.3136	9ploss_21wt
AACGTTGTCCACGTGG-1_9	1.14621	0.64497	nf2_setd2
AACGTTGTCCCTAACC-1_2	2.51416	6.36095	9ploss_21qloss
AACGTTGTCCCTAATT-1_11	0.37364	0.426036	normal
AACGTTGTCCGAATGT-1_12	0.986433	0.538462	nf2_setd2
AACGTTGTCCGCATCT-1_9	0.425896	0.0887574	nf2_setd2
AACGTTGTCCGTAGGC-1_7	2.21166	2.20118	9ploss_21wt
AACGTTGTCCGTAGTA-1_6	1.46569	8.00592	9ploss_21wt
AACGTTGTCCGTTGTC-1_6	2.26024	9.04142	9ploss_21wt
AACGTTGTCCTAAGTG-1_2	0.636701	4.81065	9ploss_21qloss
AACGTTGTCCTCAACC-1_12	1.69416	1.46746	nf2_setd2
AACGTTGTCCTCCTAG-1_6	0.825216	8.52071	9ploss_21wt
AACGTTGTCCTTGCCA-1_3	0.913969	2.88757	9ploss_21qloss
AACGTTGTCGAACTGT-1_4	2.57828	10.2308	9ploss_21qloss
AACGTTGTCGAGCCCA-1_12	1.48198	0.91716	nf2_setd2
AACGTTGTCGATAGAA-1_1	1.73988	3.69231	9ploss_21wt
AACGTTGTCGATCCCT-1_12	1.30149	0.526627	nf2_setd2
AACGTTGTCGCCAAAT-1_1	2.02279	6.3787	9ploss_21wt
AACGTTGTCGCTAGCG-1_5	2.21481	20.1657	9ploss_21wt
AACGTTGTCGCTTAGA-1_8	1.0772	0.248521	normal
AACGTTGTCGGCCGAT-1_7	1.81054	6.76923	9ploss_21wt
AACGTTGTCGTAGATC-1_13	1.46827	2.42604	nf2_setd2
AACGTTGTCGTATCAG-1_12	1.61457	3.98225	nf2_setd2
AACGTTGTCGTCCGTT-1_2	2.3595	1.22485	9ploss_21qloss
AACGTTGTCTAACTCT-1_2	1.83959	2.89941	9ploss_21qloss
AACGTTGTCTAACTTC-1_6	1.5673	10.0059	9ploss_21wt
AACGTTGTCTACTCAT-1_12	1.54402	3.92899	nf2_setd2
AACGTTGTCTCAAACG-1_3	1.32847	3.91124	9ploss_21qloss
AACGTTGTCTCAACTT-1_1	2.83424	3.47337	9ploss_21wt
AACGTTGTCTCACATT-1_3	1.27659	5.42012	9ploss_21qloss
AACGTTGTCTCGCATC-1_3	1.17649	2.60947	9ploss_21qloss
AACGTTGTCTCTAGGA-1_9	0.952003	0.0473373	nf2_setd2
AACGTTGTCTGTTGAG-1_7	1.78705	5.4142	9ploss_21wt
AACGTTGTCTTACCGC-1_2	0.24416	4.65089	9ploss_21qloss
AACGTTGTCTTACCTA-1_5	2.9313	8.78107	9ploss_21wt
AACGTTGTCTTGTTTG-1_2	2.10569	4.31361	9ploss_21qloss
AACTCAGAGAGACGAA-1_6	1.57873	13.6272	9ploss_21wt
AACTCAGAGAGACTAT-1_11	1.16058	0.112426	normal
AACTCAGAGAGAGCTC-1_1	0.0309093	0.0946746	9ploss_21wt
AACTCAGAGAGAGCTC-1_10	1.91718	1.31953	nf2_setd2
AACTCAGAGAGAGCTC-1_2	0	0.0946746	9ploss_21qloss
AACTCAGAGAGAGCTC-1_3	0.335461	0.0473373	9ploss_21qloss
AACTCAGAGAGAGCTC-1_8	0.885349	0.0532544	normal
AACTCAGAGAGAGCTC-1_9	1.68321	0.0591716	nf2_setd2
AACTCAGAGAGCCCAA-1_1	0.44478	3.45562	9ploss_21wt
AACTCAGAGAGGTAGA-1_6	1.75789	18.5799	9ploss_21wt
AACTCAGAGAGTACCG-1_6	2.15207	16.4142	9ploss_21wt
AACTCAGAGAGTCTGG-1_12	1.48094	6.97633	nf2_setd2
AACTCAGAGATCCCAT-1_3	1.14527	2.50888	9ploss_21qloss
AACTCAGAGATCGGGT-1_2	1.62561	5.25444	9ploss_21qloss
AACTCAGAGATGGCGT-1_2	2.16907	3.89349	9ploss_21qloss
AACTCAGAGATGGGTC-1_12	1.82248	34.0888	nf2_setd2
AACTCAGAGATGTGTA-1_5	3.05904	11.9172	9ploss_21wt
AACTCAGAGATGTTAG-1_7	1.05724	10.4734	9ploss_21wt
AACTCAGAGCCAACAG-1_1	2.31776	4.7929	9ploss_21wt
AACTCAGAGCCAGGAT-1_2	2.7143	5.02367	9ploss_21qloss
AACTCAGAGCCCAACC-1_2	1.74681	10.9053	9ploss_21qloss
AACTCAGAGCGATGAC-1_4	1.86892	11.3077	9ploss_21qloss
AACTCAGAGCTAGTCT-1_1	1.2101	7.13018	9ploss_21wt
AACTCAGAGCTAGTCT-1_6	1.52296	13.7929	9ploss_21wt
AACTCAGAGCTGAACG-1_6	2.14821	6.53254	9ploss_21wt
AACTCAGAGGACAGAA-1_3	4.15089	3.12426	9ploss_21qloss
AACTCAGAGGACAGCT-1_1	0.499715	4.11243	9ploss_21wt
AACTCAGAGGAGTAGA-1_1	0.553728	3.28994	9ploss_21wt
AACTCAGAGGATATAC-1_5	0.677643	10.4438	9ploss_21wt
AACTCAGAGGATGGAA-1_9	0.771468	0.313609	nf2_setd2
AACTCAGAGGCATTGG-1_6	1.51854	12.6509	9ploss_21wt
AACTCAGAGGCTATCT-1_5	2.84585	18.4083	9ploss_21wt
AACTCAGAGGCTCAGA-1_9	0.239589	0.0118343	nf2_setd2
AACTCAGAGGGATGGG-1_12	1.48429	2.75148	nf2_setd2
AACTCAGAGGGCTCTC-1_3	1.2819	4.21893	9ploss_21qloss
AACTCAGAGGGCTTGA-1_7	1.24206	6.27219	9ploss_21wt
AACTCAGAGGGTATCG-1_2	2.6009	8.73964	9ploss_21qloss
AACTCAGAGGTGACCA-1_4	2.44571	15.6982	9ploss_21qloss
AACTCAGAGGTGATTA-1_1	3.05746	3.23669	9ploss_21wt
AACTCAGAGGTGGGTT-1_3	2.71783	5.3432	9ploss_21qloss
AACTCAGAGGTGTGGT-1_9	1.13608	0.426036	nf2_setd2
AACTCAGAGTACATGA-1_1	3.00023	6.49704	9ploss_21wt
AACTCAGAGTACGACG-1_6	1.91547	6.59763	9ploss_21wt
AACTCAGAGTATGACA-1_3	0.377932	4	9ploss_21qloss
AACTCAGAGTCACGCC-1_7	1.67701	5.16568	9ploss_21wt
AACTCAGAGTGAAGAG-1_6	2.37364	9.50296	9ploss_21wt
AACTCAGAGTGACTCT-1_9	1.6441	0.544379	nf2_setd2
AACTCAGAGTGGAGAA-1_12	1.19491	1.08876	nf2_setd2
AACTCAGAGTGGTAAT-1_1	1.27672	6.31361	9ploss_21wt
AACTCAGAGTGTACGG-1_12	1.89308	3.26627	nf2_setd2
AACTCAGAGTGTACTC-1_7	2.41103	7.09467	9ploss_21wt
AACTCAGAGTGTCCAT-1_2	1.12751	4.92899	9ploss_21qloss
AACTCAGAGTGTTAGA-1_7	1.51115	7.40828	9ploss_21wt
AACTCAGAGTTCGCAT-1_7	2.22321	9.50888	9ploss_21wt
AACTCAGAGTTGTAGA-1_7	1.7518	5.59763	9ploss_21wt
AACTCAGAGTTGTCGT-1_6	2.73503	13.9172	9ploss_21wt
AACTCAGAGTTTGCGT-1_6	1.48291	15.071	9ploss_21wt
AACTCAGCAACAACCT-1_12	1.31931	0.254438	nf2_setd2
AACTCAGCAACGATGG-1_11	0.340909	2.60947	normal
AACTCAGCAACTGGCC-1_1	0.928955	2.73964	9ploss_21wt
AACTCAGCAAGCGCTC-1_2	1.71854	5.07692	9ploss_21qloss
AACTCAGCAAGTCTAC-1_11	1.27633	1.45562	normal
AACTCAGCAATAAGCA-1_12	1.19208	0.887574	nf2_setd2
AACTCAGCAATCACAC-1_2	1.37041	6.77515	9ploss_21qloss
AACTCAGCAATCTACG-1_4	3.20696	19.0059	9ploss_21qloss
AACTCAGCAATGACCT-1_3	0.89897	4.61538	9ploss_21qloss
AACTCAGCACAACTGT-1_4	0.940786	9.46746	9ploss_21qloss
AACTCAGCACAGACTT-1_12	0.0703765	0.852071	nf2_setd2
AACTCAGCACATGGGA-1_4	1.0355	10.2663	9ploss_21qloss
AACTCAGCACCCATGG-1_7	1.48811	12.3964	9ploss_21wt
AACTCAGCACGGTAGA-1_7	0.678076	6.94675	9ploss_21wt
AACTCAGCACGTAAGG-1_1	0.410086	2.60355	9ploss_21wt
AACTCAGCACTAAGTC-1_7	2.09897	5.37278	9ploss_21wt
AACTCAGCAGATAATG-1_13	1.22059	2.56213	nf2_setd2
AACTCAGCAGCATGAG-1_1	2.47319	5.88757	9ploss_21wt
AACTCAGCAGCTCCGA-1_1	1.81058	6.87574	9ploss_21wt
AACTCAGCAGCTCCGA-1_2	1.28463	7.69231	9ploss_21qloss
AACTCAGCAGCTCGAC-1_6	3.16132	4.79882	9ploss_21wt
AACTCAGCAGCTGTGC-1_3	1.01486	3.76331	9ploss_21qloss
AACTCAGCAGCTTCGG-1_8	0.0233507	0.0236686	normal
AACTCAGCAGGTCCAC-1_6	2.63113	5.13609	9ploss_21wt
AACTCAGCAGTAGAGC-1_1	1.84463	3.42012	9ploss_21wt
AACTCAGCAGTCGATT-1_2	2.89462	4.95858	9ploss_21qloss
AACTCAGCAGTGGGAT-1_1	0.555318	6.77515	9ploss_21wt
AACTCAGCATACGCTA-1_3	1.26331	3.84615	9ploss_21qloss
AACTCAGCATCCGGGT-1_9	1.00078	0.12426	nf2_setd2
AACTCAGCATCCTTGC-1_6	2.0471	6.92899	9ploss_21wt
AACTCAGCATGACGGA-1_6	1.67223	8.90533	9ploss_21wt
AACTCAGCATGTCTCC-1_1	1.74367	1.27219	9ploss_21wt
AACTCAGCATGTTCCC-1_1	2.20994	4.95266	9ploss_21wt
AACTCAGCATTAACCG-1_13	1.23928	3.73373	nf2_setd2
AACTCAGCATTAGCCA-1_5	1.73127	9.3787	9ploss_21wt
AACTCAGCATTCGACA-1_5	0.220278	3.70414	9ploss_21wt
AACTCAGCATTGAGCT-1_13	2.82849	0.544379	nf2_setd2
AACTCAGCATTGGTAC-1_2	1.76736	5.66864	9ploss_21qloss
AACTCAGGTAAAGGAG-1_3	2.16284	4.88166	9ploss_21qloss
AACTCAGGTAAGGGCT-1_11	1.42418	1.18935	normal
AACTCAGGTACAGCAG-1_4	1.95915	23.6686	9ploss_21qloss
AACTCAGGTACAGCAG-1_7	1.01472	5.63905	9ploss_21wt
AACTCAGGTACCGGCT-1_1	0.521056	2.61538	9ploss_21wt
AACTCAGGTACCGTTA-1_1	1.06418	3.47337	9ploss_21wt
AACTCAGGTACGAAAT-1_3	1.29577	5.90533	9ploss_21qloss
AACTCAGGTACGCTGC-1_7	1.34355	2.88166	9ploss_21wt
AACTCAGGTACTTGAC-1_5	0.918174	7.24852	9ploss_21wt
AACTCAGGTAGCAAAT-1_2	2.7135	4	9ploss_21qloss
AACTCAGGTAGCGCTC-1_3	1.18971	3.18935	9ploss_21qloss
AACTCAGGTAGTAGTA-1_1	1.3556	2.56805	9ploss_21wt
AACTCAGGTAGTAGTA-1_12	1.44852	2.93491	nf2_setd2
AACTCAGGTATATGAG-1_8	0.228677	0.106509	normal
AACTCAGGTATCACCA-1_5	0.511653	8.18343	9ploss_21wt
AACTCAGGTATCAGTC-1_11	1.72689	0.899408	normal
AACTCAGGTATCTGCA-1_1	2.32443	7.88757	9ploss_21wt
AACTCAGGTCAACATC-1_6	3.91687	11.9763	9ploss_21wt
AACTCAGGTCAACTGT-1_3	1.69025	1.80473	9ploss_21qloss
AACTCAGGTCATACTG-1_12	1.76191	26.6686	nf2_setd2
AACTCAGGTCCATCCT-1_13	1.00495	4.51479	nf2_setd2
AACTCAGGTCCTAGCG-1_9	1.40573	0.763314	nf2_setd2
AACTCAGGTCGACTGC-1_7	1.83307	13.0178	9ploss_21wt
AACTCAGGTCGAGTTT-1_5	1.59251	10.0592	9ploss_21wt
AACTCAGGTCGCGGTT-1_1	0.731203	4.60355	9ploss_21wt
AACTCAGGTCGTCTTC-1_7	1.55516	6.60947	9ploss_21wt
AACTCAGGTCTAAAGA-1_12	1.75242	1.85799	nf2_setd2
AACTCAGGTGATGCCC-1_3	0.635035	1.26627	9ploss_21qloss
AACTCAGGTGCAACTT-1_3	0.692213	2.98817	9ploss_21qloss
AACTCAGGTGCAGGTA-1_1	0.610422	1.10059	9ploss_21wt
AACTCAGGTGCAGGTA-1_7	1.6328	5.20118	9ploss_21wt
AACTCAGGTGCATCTA-1_6	1.80671	4.36095	9ploss_21wt
AACTCAGGTGCGCTTG-1_3	0.673581	5.43195	9ploss_21qloss
AACTCAGGTGTTTGGT-1_1	1.92938	3.14201	9ploss_21wt
AACTCAGGTTACCAGT-1_3	1.07717	4.00592	9ploss_21qloss
AACTCAGGTTACCAGT-1_5	0.877787	13.1775	9ploss_21wt
AACTCAGGTTACGGAG-1_4	2.80954	16.9645	9ploss_21qloss
AACTCAGGTTAGAACA-1_3	2.07429	2.75148	9ploss_21qloss
AACTCAGGTTATCCGA-1_3	0.65026	0.627219	9ploss_21qloss
AACTCAGGTTATCCGA-1_9	0.682687	0.171598	nf2_setd2
AACTCAGGTTATCGGT-1_2	0.189285	5.75148	9ploss_21qloss
AACTCAGGTTCCGGCA-1_6	1.22113	8.36095	9ploss_21wt
AACTCAGGTTGAGGTG-1_2	2.65405	4.60355	9ploss_21qloss
AACTCAGGTTGCGCAC-1_3	1.25709	2.57396	9ploss_21qloss
AACTCAGGTTGTGGAG-1_6	0.606834	5.75148	9ploss_21wt
AACTCAGTCAAACAAG-1_1	1.79589	7.15976	9ploss_21wt
AACTCAGTCAAACCAC-1_4	1.64831	10.071	9ploss_21qloss
AACTCAGTCAACACAC-1_7	1.75181	4.40237	9ploss_21wt
AACTCAGTCAACGGCC-1_13	1.5841	4.11243	nf2_setd2
AACTCAGTCAACTCTT-1_7	0.904386	10.4024	9ploss_21wt
AACTCAGTCAAGATCC-1_12	1.46678	1.9645	nf2_setd2
AACTCAGTCAATCACG-1_12	0.647658	2.73373	nf2_setd2
AACTCAGTCACCAGGC-1_3	0.826326	3.71006	9ploss_21qloss
[truncated: 85,719 more rows]

## Sheet: Extended fig 9 b
	16 euploid		16q -
	Pathway	ES	Pathway	ES
	response to interferon-alpha	59.1369	microtubule cytoskeleton organization involved in mitosis	7.58673
	response to interferon-beta	36.1273	spindle organization	7.00252
	response to type I interferon	21.8352	DNA conformation change	6.19831
	collagen metabolic process	12.7576	cell cycle phase transition	6.12963
	response to virus	11.9101	chromosome segregation	6.01872
	extracellular structure organization	9.15668	regulation of mitotic cell cycle	5.20145
	morphogenesis of a branching structure	7.40497	DNA replication	4.85262
	ossification	5.58146	positive regulation of cell cycle	4.83847
	regulation of multi-organism process	5.38482	organelle fission	4.82753
	skeletal system development	4.62496	negative regulation of cell cycle	3.87756
