# Supplementary material for: Interferon signaling promotes tolerance to chromosomal instability during metastatic evolution in renal cancer
Source: Nat Cancer. 2023 Jun 26;4(7):984–1000. doi: 10.1038/s43018-023-00584-1 (PMC10368532; doi:10.1038/s43018-023-00584-1)
Supplement: Source Data Extended Data Fig. 7 — Statistical source data. [file 43018_2023_584_MOESM14_ESM.xlsx]

## Sheet: Extended fig 7 b
		CTR						Baricitinib						sgIFNAR1						sgIFNGR2						sgIFNAR1 + Baricitinib						sgIFNGR2 + Baricitinib
	16q euploid	5	9	10	11	14	12	25	32	34	25	21	24	22	30	25	32	17	26	31	20	23	27	25	18	33	28	25	24	26	27	24	26	30	22	27	21
	16q-	30	28	24	19	25	28	33	34	25	24	22	30	30	30	26	27	22	21	31	35	30	24	20	30	34	30	32	28	26	24	40	24	28	22	27	31
