# Supplementary material for: Interferon signaling promotes tolerance to chromosomal instability during metastatic evolution in renal cancer
Source: Nat Cancer. 2023 Jun 26;4(7):984–1000. doi: 10.1038/s43018-023-00584-1 (PMC10368532; doi:10.1038/s43018-023-00584-1)
Supplement: Source Data Extended Data Fig. 8 — Statistical source data. [file 43018_2023_584_MOESM15_ESM.xlsx]

## Sheet: Extended data Fig 8 a-d
	Hours	sgCTR vehicle							sgCTR IFNalpha								sgIFNAR1 vehicle									sgIFNAR1 IFNalpha
16q-	0	7.680899*	5.33466	10.4255	8.187	7.464	9.18225	9.03654	13.7661*	5.455314*	8.63667	7.76049	9.07295	8.70134	7.91748	8.6309	5.765002*	7.54774*	6.67398	9.03093	9.68494	9.79047	14.0317	8.86637	10.77027*	8.746242*	5.68377	8.94187	10.7929	9.98467	10.0865	9.23498	5.427183*
	12	12.32737*	9.36266	16.4943	12.758	13.7199	16.2477	12.5636	14.84894*	8.114608*	13.6067	11.8777	13.8572	13.8928	11.9714	12.4005	7.812247*	15.39039*	21.1646	21.4294	16.5329	19.3031	27.287	3.89445	1.466708*	13.49092*	15.6508	17.4496	15.0955	9.64851	9.3894	13.1199	6.837557*
	24	17.02628*	15.2032	23.9915	20.2184	21.5776	24.9025	24.2613	20.92298*	11.36299*	19.878	18.0669	21.9202	20.3724	18.0117	16.7882	16.0152*	20.58358*	21.4146	24.0955	28.7781	26.6992	41.0251	26.5975	25.81126*	16.55559*	20.4214	23.6931	27.7923	27.2821	27.7909	28.9892	16.50714*
	36	21.10242*	25.0099	39.624	34.0404	34.6629	41.727	33.5676	27.59701*	15.06281*	29.8556	28.7925	35.3087	33.1403	31.0651	25.1261	24.62962*	33.58086*	30.4414	40.5032	49.0412	45.0565	62.2696	44.5185	34.95105*	16.82086*	31.0098	40.4612	46.4213	43.8005	46.4602	47.1166	27.10334*
	48	24.17447*	41.0335	66.4609	56.6442	54.0155	67.5618	52.4915	35.29111*	21.47638*	46.0861	47.7887	58.3564	52.4535	46.0292	36.9403	40.26595*	55.58688*	52.5331	67.3058	76.6797	70.7474	86.9876	67.3852	48.47829*	15.0439*	51.499	63.1032	73.4991	72.5968	69.2808	71.0178	41.1838*
	60	28.39082*	63.6837	89.6971	80.9034	78.2395	86.6681	72.2001	49.48107*	30.49444*	64.7663	71.2285	81.2094	78.1891	64.6378	56.2126	59.98897*	77.91488*	76.8514	90.1305	95.6882	90.1655	97.6364	89.014	66.6799*	13.39942*	75.5503	86.7461	95.5801	92.7728	89.5143	90.9943	55.33354*
	72	32.14202*	84.5897	98.3681	95.0818	92.2973	95.7438	92.3584	64.57605*	39.62273*	81.6168	88.1897	95.9452	93.1581	88.4331	73.4047	68.43108*	92.13848*	92.0477	98.3202	99.6064	97.7403	99.7898	97.4538	80.67487*	11.84602*	92.9549	97.1373	99.104	98.4514	97.4202	98.9861	68.04631*
	84	35.60576*	95.2797	99.5475	99.2261	99.2301	99.098	97.9716	69.67451*	48.30608*	91.6236	96.9823	99.2694	98.3715	96.2601	85.2626	74.59552*	97.2706*	97.6518	99.713	99.9721	99.5795	99.9822	99.9116	89.15041*	11.82119*	98.355	99.2055	99.8722	99.7695	99.4675	99.9113	79.48117*
	96	38.80913*	98.6308	99.8631	99.6889	99.8185	99.6253	99.1847	78.24457*	57.94622*	96.8616	99.2837	99.7943	99.723	98.4935	92.6852	82.19821*	99.22197*	99.3003	99.8747	99.9834	99.9032	99.9948	99.9164	94.51987*	12.85758*	99.3584	99.745	99.8409	99.9707	99.7299	99.9779	88.27658*
	108	39.88058*	99.4088	99.9846	99.8887	99.9782	99.8533	99.6063	84.45114*	66.78783*	99.1047	99.6775	99.8922	99.7906	99.2125	98.2431	88.45621*	99.54187*	99.6758	99.9108	99.9967	99.9518	99.9939	99.946	97.75571*	13.14549*	99.7013	99.8585	99.8799	99.9816	99.92	99.9909	94.46586*
	120	40.55361*	99.796	99.9921	99.8872	99.9622	99.9386	99.8704	89.69734*	76.18771*	99.5918	99.8891	99.9457	99.8098	99.1002	99.3957	93.14909*	99.62195*	99.8542	99.9126	99.969	99.9846	99.9706	99.8667	99.34508*	14.61331*	99.6416	99.9136	99.7734	99.99	99.9686	99.996	97.71374*
	132	44.98468*	99.8655	99.9699	99.9555	99.9481	99.8834	99.9721	90.97658*	86.42805*	99.4164	99.9192	99.9599	99.654	99.1733	99.4924	95.9596*	99.56387*	99.8602	99.9046	99.9734	99.9683	99.9647	99.8538	99.51095*	16.50632*	99.819	99.9275	99.7823	99.9863	99.9871	99.9902	98.61609*
		sgCTR vehicle								sgCTR IFNgamma								sgIFNGR2 vehicle								sgIFNGR2 IFNgamma
	0	5.04986*	9.67648	7.32296	7.28065	9.3018	4.63506	3.26188	3.281726*	4.685083*	4.00038	7.95425	9.68048	6.51147	5.25115	3.73811	3.555127*	3.641216*	5.51745	11.1181	11.9507	8.522	5.40275	7.25426	5.89099*	3.667845*	7.583748*	13.4195	11.7439	7.37264	6.31707	5.10425	6.12311
	12	8.758617*	15.6707	11.63	11.7723	13.519	8.32813	5.6932	5.65541*	7.706136*	6.92538	12.6844	16.0978	10.5863	9.49111	6.29333	6.344061*	5.935629*	8.78919	19.3293	19.9303	13.9622	9.60784	12.8325	10.11831*	4.313212*	11.48744*	21.517	19.6002	13.1726	12.1933	9.01561	10.4747
	24	12.25574*	16.0381	18.3194	17.4506	18.5862	13.8769	8.74861	9.845694*	13.41654*	11.4411	18.3943	23.9286	16.1064	15.0837	10.586	10.26839*	4.681342*	12.8754	31.2549	33.1496	21.8499	16.7458	19.3065	17.05031*	10.23811*	12.98417*	31.6925	30.6533	20.3835	19.0329	15.8548	17.8019
	36	17.45946*	25.0166	31.4185	26.952	27.6219	23.1772	15.2327	15.89868*	15.16196*	18.0351	30.7403	41.1202	25.4915	25.1269	16.1217	14.66764*	4.468394*	20.1047	50.6049	52.4424	39.4291	28.3509	33.571	28.50464*	0.7354262*	9.181334*	49.0894	50.3772	34.9174	31.4225	27.3654	28.5322
	48	26.049*	38.8712	51.8242	45.9252	45.4833	38.4083	23.821	25.74517*	16.97191*	27.2713	46.6989	60.9364	40.1737	38.6169	25.4593	24.96249*	4.997852*	32.9727	71.2162	70.777	59.9063	45.4814	52.9515	45.55501*	20.36711*	7.286789*	69.6825	71.0135	57.4684	48.4285	42.5497	43.0109
	60	34.62233*	57.0834	76.2996	68.7111	67.949	54.2681	40.4613	42.14872*	21.5083*	43.3223	68.9492	80.8474	59.1302	56.0318	39.2701	36.61848*	7.261726*	49.9413	83.7704	83.8873	81.0336	58.2623	74.2613	64.89922*	57.74679*	6.928336*	89.8323	86.3624	80.4964	62.7385	57.9779	61.7321
	72	43.19177*	75.8096	93.6272	88.4324	87.7346	67.6186	53.6458	56.95816*	25.63116*	60.7352	88.0564	93.6823	77.656	71.6399	52.25	46.31764*	9.665324*	67.2322	93.4451	93.7104	95.0805	71.5888	88.9804	83.93157*	58.3242*	10.03769*	97.2809	95.0099	92.5457	73.5622	71.9177	74.762
	84	52.66484*	87.5737	98.8809	96.8835	97.259	82.2603	65.6403	67.56839*	32.33302*	76.806	97.0811	98.4481	88.9687	83.2028	64.0083	56.0441*	12.23552*	79.7571	97.9662	98.8799	99.3206	83.7504	97.2081	94.1575*	60.47406*	11.11544*	98.8417	99.0398	98.4431	87.9938	85.7344	85.4994
	96	58.96681*	95.0854	99.8054	99.404	99.2951	91.7493	75.4835	77.82912*	39.1352*	89.2931	99.0948	99.6888	95.5861	88.7057	73.8785	66.38977*	13.74012*	86.7768	99.3261	99.9486	99.9769	92.647	99.5321	97.61803*	60.31116*	16.08787*	99.8392	99.8672	99.869	95.2557	95.8942	93.214
	108	65.79611*	98.4192	99.8875	99.7635	99.823	96.0776	83.8187	80.6949*	46.6642*	94.2234	99.6985	99.9067	99.111	94.6158	82.0124	74.56184*	13.81165*	93.0757	99.815	99.9651	99.9725	97.6704	99.8435	99.18445*	59.93922*	25.67934*	99.9281	99.9691	99.9371	98.499	98.8418	97.261
	120	69.55407*	99.4362	99.9587	99.8988	99.9118	98.6343	91.2476	86.37228*	51.93211*	97.094	99.7065	99.9641	99.2429	97.5692	88.9083	82.9408*	6.698882*	96.3728	99.9336	99.9898	99.9563	98.8867	99.8867	99.65182*	54.70908*	23.46928*	99.9082	99.9843	99.9242	99.2193	99.6448	99.0989
	132	72.45284*	99.67	99.946	99.9397	99.8956	99.3325	94.5885	91.38615*	55.70135*	98.3236	99.6935	99.7702	98.9462	98.5623	91.9326	87.1779*	27.15748*	98.2456	99.9302	99.9604	99.9267	99.3314	99.9426	99.85675*	55.30403*	21.01287*	99.9327	99.982	99.9252	99.3489	99.8408	99.7854
		sgCTR vehicle								sgCTR IFNalpha								sgIFNAR1 vehicle								sgIFNAR1 IFNalpha
16q euploid	0	5.021014*	8.97183	6.59127	7.89705	5.86614	5.19095	4.07892	3.059713*	4.548987*	7.20171	6.05516	7.43152	7.01111	5.29057	6.94938	3.717294*	6.633348*	7.2712	6.39605	10.3749	8.77898	6.8136	6.53886	6.568202*	4.397959*	5.02974	6.59176	6.07262	6.12192	5.64669	4.33444	6.572251*
	12	7.819996*	10.9335	8.78076	10.6364	8.7454	7.37119	5.77709	5.257616*	6.380976*	9.33828	7.3046	10.9936	9.90972	7.85435	8.78296	5.534214*	11.48704*	13.2492	11.5528	18.9296	15.3853	12.4759	11.6382	10.82103*	8.410862*	9.60083	10.5563	10.53	11.2071	9.1989	7.7143	12.04074*
	24	10.20831*	12.8847	12.4255	14.2963	13.0487	10.9768	8.09186	7.769366*	8.442561*	13.3149	9.54941	14.1122	11.7401	10.2094	11.4052	7.402555*	19.31312*	24.3913	21.528	31.6828	26.7284	21.6322	21.5391	19.69438*	15.09109*	17.9419	19.5769	18.0149	21.2012	17.4669	15.5912	17.19721*
	36	15.00496*	20.0584	18.1248	19.7721	18.2602	17.146	12.0669	11.55423*	10.55612*	16.7498	12.8975	19.4519	16.571	14.0166	16.8117	10.09973*	33.07616*	39.7165	36.8946	52.396	46.1161	37.1625	37.3807	35.39737*	24.11927*	30.2466	34.3417	32.6426	36.8144	28.8206	28.0383	27.55196*
	48	16.94082*	27.1607	24.8164	27.9322	26.9564	23.4481	16.4467	15.47117*	11.99943*	20.0411	16.6233	23.0545	19.5373	16.7761	17.9919	13.82344*	45.87854*	54.2742	50.74	70.4494	66.4486	51.8312	51.9183	51.83273*	34.67403*	47.3568	53.7759	48.875	55.5105	46.9511	42.1051	42.32949*
	60	19.86335*	35.5316	36.0022	36.9365	36.9715	34.4636	23.8351	22.79321*	14.65505*	25.7839	21.5421	29.3336	25.7276	22.9902	26.1035	19.23507*	57.6862*	66.9742	66.015	88.3887	82.5306	65.0551	67.0455	67.16821*	44.97478*	62.4177	76.436	65.1939	72.6259	66.9376	54.4257	59.50801*
	72	22.75674*	41.8022	49.6771	47.8331	47.5087	47.3167	34.8949	32.42523*	17.57483*	32.0844	28.5078	38.2897	32.1992	29.2408	29.5529	24.81631*	67.22805*	77.0376	83.2448	97.8944	94.0675	77.3368	80.1898	78.28403*	54.77283*	75.122	94.0848	78.2586	87.6479	82.4967	63.9793	73.49209*
	84	26.94033*	54.033	65.4724	57.2258	58.411	60.128	48.0671	43.34761*	22.75979*	41.0301	37.4108	48.2465	41.5637	35.6182	37.3772	31.90406*	75.481*	83.5211	93.9344	99.8298	99.3647	89.1714	91.2119	84.5165*	61.89377*	82.6967	99.2623	88.8008	97.5877	93.2548	72.4633	79.80149*
	96	30.39927*	65.6675	81.3966	68.3342	69.3287	74.0276	60.589	53.44152*	27.61572*	50.0496	45.9997	58.4425	50.3518	45.2215	43.9166	43.5872*	80.88374*	88.8338	98.0557	99.9745	99.9053	96.2699	96.65	89.06742*	68.53702*	87.2344	99.9207	96.5053	99.4872	97.5413	81.0744	82.62976*
	108	35.28045*	79.0727	93.1947	81.3352	81.8313	88.1162	71.7898	63.18892*	33.43835*	61.4931	56.8201	69.504	59.1145	54.5488	54.635	54.89324*	85.26447*	92.7809	99.3781	99.99	99.9945	98.7905	99.1175	92.90099*	73.55567*	91.2128	99.9665	99.1109	99.9781	99.3277	88.4198	85.82266*
	120	38.97268*	87.0111	97.915	89.7417	89.8535	93.8831	79.7924	72.70412*	38.46472*	71.3189	67.0731	79.831	71.3245	64.6568	60.5948	64.42809*	88.08444*	95.1092	99.8655	99.9995	99.9974	99.864	99.6037	95.60363*	77.40462*	94.2345	99.9912	99.6567	99.9986	99.9435	93.0432	88.79769*
	132	45.67017*	94.1513	99.0452	94.4591	95.0673	96.5444	84.9941	78.96651*	44.04367*	82.8185	76.641	87.5359	81.9792	73.0999	71.1451	74.01621*	90.12698*	96.5652	99.9271	100	99.9982	99.9604	99.8757	97.46361*	79.78442*	96.7345	100	99.9915	99.9994	99.9869	96.2301	91.51344*
		sgCTR vehicle								sgCTR IFNgamma								sgIFNGR2 vehicle								sgIFNGR2 IFNgamma
	0	4.49478*	12.0695	10.3913	8.63497	11.1509	6.41353	5.915	5.297338*	6.74624*	4.74308	6.75056	6.65997	6.96788	10.9196	11.5933	13.87323*	10.00369*	19.6014	13.7138	16.1769	16.4007	10.7266	11.4804	10.20654*	7.298719*	18.8917	12.3886	7.72198	11.6583	12.4831	10.3183	3.519546*
	12	7.410756*	15.5662	12.0581	10.8108	15.3035	9.83561	7.98785	8.287005*	9.735096*	6.84575	8.93048	9.49438	9.80299	14.7032	12.7499	17.36699*	17.9852*	27.9316	17.1391	19.4411	17.7501	19.396	22.0469	11.3819*	12.42564*	24.9078	16.5743	15.2616	24.2092	25.5982	16.806	7.835172*
	24	9.81271*	21.2378	16.3164	16.9355	19.2679	12.4342	11.1465	11.06046*	12.06481*	8.61334	12.0737	12.5781	13.2228	17.5249	16.6793	16.53663*	28.493*	34.0954	24.9848	26.0326	27.1013	30.4388	34.3661	19.42375*	21.19694*	33.3531	24.4939	27.0195	31.4439	33.962	24.3919	13.55511*
	36	9.987969*	26.2061	24.5039	23.3942	27.8967	17.9456	14.4195	14.99324*	13.01162*	12.8741	17.4823	19.285	20.3833	23.2022	18.8651	20.21183*	46.79918*	47.8259	38.5768	40.4937	43.9396	48.9454	51.9376	35.99269*	32.10232*	48.5994	38.4669	44.3922	49.6522	49.6767	37.7838	23.33661*
	48	10.42605*	33.2031	31.5868	31.1026	34.8999	24.737	20.6482	19.90226*	11.47899*	15.5285	21.0575	24.9783	24.992	27.3539	22.7121	25.01167*	66.85378*	63.1866	57.7419	63.4206	65.5742	70.5013	73.6304	52.77867*	49.45244*	65.8656	59.6902	65.7312	68.5971	67.3439	56.3932	32.6969*
	60	8.534854*	43.7211	42.918	42.3627	48.6191	34.4283	28.3318	29.25186*	10.25259*	23.1274	29.1337	35.0308	34.901	36.715	28.6766	33.69152*	83.08676*	75.4182	76.3037	86.5463	87.9251	90.097	92.3158	70.28369*	69.29632*	83.3597	81.0057	86.2966	86.8684	84.6164	77.875	46.25151*
	72	8.450192*	53.4779	57.4701	56.1586	65.1624	45.8094	37.2898	38.37872*	9.237721*	32.2705	38.6025	45.0849	46.0192	44.3267	36.6767	44.09312*	91.14973*	86.8335	92.6139	98.7324	98.4415	99.049	98.9822	80.76772*	81.15613*	94.1929	95.5973	98.0588	98.1016	95.0732	92.4171	60.72255*
	84	7.666403*	68.8069	70.8404	72.2532	80.5155	57.0682	47.7516	47.72002*	8.614936*	42.7824	49.6511	59.422	57.7914	55.672	46.1288	52.67569*	96.96706*	95.5065	98.92	99.9206	99.8337	99.8911	99.9275	86.59194*	88.25833*	98.0371	99.6389	99.9419	99.8393	99.0657	98.4713	74.25143*
	96	7.621416*	82.9777	83.9731	85.2987	91.5875	66.3273	56.6657	63.85943*	8.03456*	53.2899	62.7281	69.7797	69.263	68.5307	58.207	65.90119*	99.41679*	97.9657	99.7242	99.981	99.9823	99.9907	99.9926	91.70996*	91.69473*	99.3433	99.9817	99.9911	99.9848	99.7764	99.9095	84.1795*
	108	7.929377*	92.5566	94.2993	92.606	97.2375	75.3551	67.1906	76.81926*	7.95208*	63.1128	72.133	77.5702	78.4252	79.209	67.2508	72.89687*	99.96195*	99.517	99.9917	99.9964	99.9954	99.9969	99.9923	95.05344*	93.92811*	99.9434	99.9782	99.9921	99.9939	99.9914	99.993	91.17172*
	120	10.40222*	97.5606	97.6859	97.1294	99.4702	85.4703	78.0543	86.43095*	10.31308*	72.9548	81.256	86.0657	86.545	88.2812	76.4772	82.58212*	99.99387*	99.7757	99.9856	99.9954	99.9913	99.9954	99.9589	97.7145*	94.64396*	99.9673	99.9908	99.9882	99.9837	99.8994	99.9244	95.69675*
	132	12.09235*	98.9778	99.4244	99.2896	99.8372	92.8053	86.0669	93.50011*	11.39706*	81.4298	86.9874	91.8861	90.5841	94.8226	83.6444	88.88763*	99.98199*	99.9856	99.9771	99.9829	99.9919	99.9949	99.9917	98.96928*	95.60965*	99.9864	99.9725	99.9903	99.9886	99.9874	99.9617	98.79134*

## Sheet: Extended Fig data 8 e-h
	16q-
	vehicle	0.687	0.659	0.787	0.787	0.815	0.637	0.946	0.914	0.757	0.741	0.654	0.663	Vehicle	0.625	0.657	0.607	0.773	0.738	0.75	0.803	0.891	0.795	0.786	0.649	0.644
	IFNgamma	0.782	0.782	0.671	0.68	0.759	0.803	0.735	0.728	0.664	0.663	0.83	0.873	IFNalpha	0.804	0.731	0.676	0.692	0.708	0.802	0.914	1.038	0.773	0.761	0.79	0.808
	16q euploid
	vehicle	0.35	0.346	0.38	0.39	0.341	0.341	0.459	0.556	0.58	0.584	0.557	0.458	vehicle	0.373	0.401	0.328	0.315	0.453	0.441	0.588	0.508	0.651	0.5	0.536	0.523
	IFNgamma	0.323	0.3	0.305	0.318	0.278	0.279	0.701	0.341	0.45	0.709	0.516	0.521	IFNalpha	0.324	0.345	0.256	0.301	0.327	0.4	0.915	0.629	0.635	0.965	0.614	0.65
