# Supplementary material for: Interferon signaling promotes tolerance to chromosomal instability during metastatic evolution in renal cancer
Source: Nat Cancer. 2023 Jun 26;4(7):984–1000. doi: 10.1038/s43018-023-00584-1 (PMC10368532; doi:10.1038/s43018-023-00584-1)
Supplement: Source Data Extended Data Fig. 9 — Statistical source data. [file 43018_2023_584_MOESM16_ESM.xlsx]

## Sheet: Extended data fig 9 a
		sgCTR	sgIfnar1	sgIfngr2
	28	1
	28	1
	30	1
	31	1
	31	1
	33	1
	34	1
	35	1
	25		1
	25		1
	26		1
	28		1
	28		1
	30		1
	30		1
	31		1
	31		1
	25			1
	26			1
	28			1
	29			1
	30			1
	33			1
	35			1

## Sheet: Extended data fig 9 b
		Tumor volume mm3			Metastasis
		sgCTR	sgIFNAR1	sgIFNGR2	sgCTR	sgIfnar1	sgIfngr2
		62.5	126	650	22	32	43
		171.5	650	87.5	18	37	30
		32	162	196	5	12	12
		62.5	62.5	405	16	15	18
		600	171.5	352	18	20	25
		196	352	550	35	20	40
		550	13.5	600	42	17	46
		100	32	162	20	33	15
		87.5	1080	1080	20	42	19
		405	108	550	16	10	24

## Sheet: Extended data fig 9 d-e
		16q euploid										16q-
	Days Elapsed	Control					sgIFNAR1					Control					sgIFNAR1
		M1	M2	M3	M4	M5	M1	M2	M3	M4	M5	M1	M2	M3	M4	M5	M1	M2	M3	M4	M5
	7	0	0	0	0	0	24	50	13.5	2	13.5	0	0	0	0	0	13.5	50	0	13.5	0
	11	0.5	0.5	2	0.5	0.5	224	256	62.5	62.5	50	62.5	62.5	171.5	256	32	50	150	32	62.5	62.5
	15	150	73.5	62.5	73.5	150	500	450	320	450	256	256	256	256	364.5	224	224	450	171.5	224	450
	18	325	150	275	150	450	750	800	1176	1687	450	500	1098	500	1078	500	500	1274	500	1078	1350
	22	750	364.5	500	450	900	1560	1687.5	2312	2312	720	2312	1687.5	1176	1575	2312	1176	2430	1014	2707.5	2312
		16q euploid										16q-
	Days Elapsed	Control					sgIFNGR2					Control					sgIFNGR2
		M1	M2	M3	M4	M5	M1	M2	M3	M4	M5	M1	M2	M3	M4	M5	M1	M2	M3	M4	M5
	7	0	0	0	0	0	24	0.5	0.5	2	0.5	0	0	0	0	0	0	0	0	0	0
	11	0.5	0.5	2	0.5	0.5	224	13.5	13.5	9	13.5	50	62.5	171.5	256	32	4	32	32	62.5	62.5
	15	122.5	73.5	73.5	72	147	500	450	320	224	256	150	256	256	364.5	224	224	450	171.5	224	450
	18	648	108	423.5	360	450	1098	665.5	450	1098.5	450	750	1098	500	1078	500	500	1274	500	1078	1350
	22	896	364.5	896	720	1237	2312	1687.5	845	2312	720	2312	1687.5	1176	1575	2312	1176	2430	1014	2707.5	2312

## Sheet: Extended fig data 9 f
	DAYS	16 q- baricitinib	16q- vehicle	16q euploid vehicle	16q euploid baricitinib
	13	1
	13	1
	13	1
	16	1
	18	1
	19	1
	19	1
	22	1
	24	1
	26	1
	23		1
	24		1
	22		1
	22		1
	22		1
	15		1
	31		1
	33		1
	30		1
	30		1
	35			1
	35			1
	37			1
	39			1
	39			1
	41			1
	43			1
	45			1
	40			1
	40			1
	22				1
	16				1
	15				1
	17				1
	17				1
	17				1
	18				1
	20				1
	20				1
	20				1
