# Supplementary material for: Interferon signaling promotes tolerance to chromosomal instability during metastatic evolution in renal cancer
Source: Nat Cancer. 2023 Jun 26;4(7):984–1000. doi: 10.1038/s43018-023-00584-1 (PMC10368532; doi:10.1038/s43018-023-00584-1)
Supplement: Source Data Extended Data Fig. 10 — Statistical source data. [file 43018_2023_584_MOESM17_ESM.xlsx]

## Sheet: Extended fig 10 c
Ts65Dn	Wild Type
5.84416	20.1613
4.93827	12.9412
1.6129	4.71698
1.51515	10.4167
3.07692	4
2.89855	25.3521
0	21.519
2.7027	17.3333
6.66667	24.359
11.1111	23.8095
6.81818	26.2626
0
1
0
4.34783

## Sheet: Extended fig 10 e
		G1/G2			G3/G4
	Wild type	0	0	0	100	0	25
	Ts65Dn	45.7	9.32	25	54.3	9.45	25

## Sheet: Extended data Fig f
	Days to clinical evidence	Wild type	Ts65Dn	Wild type + baricitinib	Ts65Dn + baricitinib
	15	1
	18	1
	21	1
	23	1
	33	1
	31	1
	35	1
	33	1
	32	1
	30	1
	38		1
	40		1
	40		1
	42		1
	58		1
	60		1
	66		1
	68		1
	69		1
	70		1
	17			1
	17			1
	20			1
	22			1
	28			1
	28			1
	35			1
	33			1
	32			1
	30			1
	15				1
	15				1
	18				1
	22				1
	33				1
	31				1
	30				1
	33				1
	32				1
	30				1

## Sheet: Extended gih 10 i
Days Elapsed	Wild type	Ts65Dn
52	1
77	1
84	1
89	1
89	1
105		1
120		0
120		0
120		0
120		0

## Sheet: Extended fig 10 j
	Days	Wild type				Ts65Dn
	0	0	0	0	0	0	0	0	0
	7	0	0	0	0	0	0	0	0
	14	0	0	0	0	0	0	0	0
	21	0.5	0.5	4	4	0	0	0	0
	28	0.5	4	4	32	0	0	0	0
	35	4	4	13.5	62.5	0.5	0.5	0.5	13.5
	42	13.5	13.5	62.5	62.5	0.5	4	4	13.5
	49	62.5	62.5	171.5	171.5	4	4	4	13.5
	56	62.5	171.5	500	171.5	13.5	13.5	4	62.5
	63	171.5	500	864	500	62.5	62.5	13.5	171.5
	70	600	864	1470	864	171.5	171.5	171.5	500
